# Supplementary material for: Highly Enantioselective Organocatalysis with Bidentate Halogen Bond Donors
Source: Angew Chem Int Ed Engl. 2025 Jun 1;64(30):e202506476. doi: 10.1002/anie.202506476 (PMC12281084; doi:10.1002/anie.202506476)
Supplement: Supplementary file 2 — Supporting Information [file ANIE-64-e202506476-s003.zip]

Archive with 26 entries (26 files):
- Catalyst_7b.xyz
- __MACOSX/._Catalyst_7b.xyz
- Complex_7b_8.xyz
- __MACOSX/._Complex_7b_8.xyz
- Enol_ether_9.xyz
- __MACOSX/._Enol_ether_9.xyz
- TS-1R_Aldol_TS_Fragment.xyz
- __MACOSX/._TS-1R_Aldol_TS_Fragment.xyz
- TS-1R_Catalyst_Fragment.xyz
- __MACOSX/._TS-1R_Catalyst_Fragment.xyz
- TS-1R.xyz
- __MACOSX/._TS-1R.xyz
- TS-1S_Aldol_TS_Fragment.xyz
- __MACOSX/._TS-1S_Aldol_TS_Fragment.xyz
- TS-1S_Catalyst_Fragment.xyz
- __MACOSX/._TS-1S_Catalyst_Fragment.xyz
- TS-1S.xyz
- __MACOSX/._TS-1S.xyz
- TS-2R.xyz
- __MACOSX/._TS-2R.xyz
- TS-2S.xyz
- __MACOSX/._TS-2S.xyz
- TS1_uncat.xyz
- __MACOSX/._TS1_uncat.xyz
- TS2-uncat.xyz
- __MACOSX/._TS2-uncat.xyz
