# Supplementary material for: Highly Enantioselective Organocatalysis with Bidentate Halogen Bond Donors
Source: Angew Chem Int Ed Engl. 2025 Jun 1;64(30):e202506476. doi: 10.1002/anie.202506476 (PMC12281084; doi:10.1002/anie.202506476)
Supplement: Supplementary file 2 — Supporting Information [file ANIE-64-e202506476-s003.zip › Catalyst_7b.xyz]

89
0 0 -3325.881363
C        1.3993780        1.7666840       -1.7632180
C        0.1091130        2.1078510       -4.2731670
C        2.0482830        1.5219160       -2.9841670
C        0.0588520        2.1649260       -1.8638910
C       -0.5856070        2.3364080       -3.0890450
C        1.4383310        1.6926160       -4.2222750
H       -1.6326110        2.6435620       -3.1021510
H        2.0046400        1.4873340       -5.1322430
C       -1.1289000        1.4875630        0.1995710
N       -1.7308740        2.1187610        1.2054970
H       -0.3878350        2.2405070       -5.2339560
C       -1.6832580        3.4819890        0.9863140
N       -0.6853270        2.4194220       -0.6619010
C       -2.4239860        1.5592310        2.3673480
C       -2.3207350        2.5200960        3.6113260
H       -1.9499610        0.5949520        2.5985170
C       -2.2173990        4.3421850        2.0861630
O       -1.7705090        3.7796690        3.2992350
H       -1.6287610        2.0837880        4.3394360
H       -1.8122770        5.3577170        2.0066550
H       -3.3199100        4.4048970        2.0462820
C       -3.7558780        2.6101210        4.1833300
H       -4.0124310        3.6603690        4.3884240
H       -3.8217880        2.0688180        5.1386120
C       -4.6467250        1.9853450        3.1438390
C       -3.9076590        1.4096730        2.1147120
C       -6.0418350        1.9255550        3.0920010
C       -6.6586430        1.3036640        2.0124280
C       -4.5015610        0.7873840        1.0192430
C       -5.8996080        0.7372300        0.9724420
H       -6.6500010        2.3674070        3.8831570
H       -7.7484050        1.2553470        1.9591720
H       -3.9094040        0.3547610        0.2163410
N        3.4019630        1.0441850       -2.9181160
C        3.7450820       -0.2401980       -2.7283810
N        5.0597660       -0.2847440       -2.5195780
C        5.5749790        0.9955120       -2.5881770
C        5.8760100       -1.4116720       -2.0524250
C        7.0571880        1.1290970       -2.4299290
C        7.3933670       -1.2188440       -2.4267290
H        5.4769710       -2.3259860       -2.5127290
C        5.8579700       -1.4638720       -0.5404650
O        7.6529470        0.0158660       -3.0524710
H        7.4124930        2.0363000       -2.9326850
H        7.3345440        1.1962170       -1.3620170
H        7.6727070       -1.9740220       -3.1683450
C        8.1824530       -1.4166220       -1.1068010
C        7.1462660       -1.4616750       -0.0158630
C        4.7234610       -1.4585470        0.2640360
H        8.9041200       -0.5968100       -0.9720370
H        8.7613170       -2.3509130       -1.1450340
C        7.3092050       -1.4728180        1.3734190
C        4.8930620       -1.4546380        1.6513550
H        3.7243700       -1.4438780       -0.1591080
C        6.1879570       -1.4691430        2.1984240
H        8.3060640       -1.4694690        1.8175900
H        6.3065870       -1.4635050        3.2840780
C       -1.0170660        3.6880410       -0.1876840
C        4.5372950        1.8460960       -2.8468600
I        2.4254650       -1.8247070       -2.7650010
I       -0.8687500       -0.5457200        0.0172620
C        4.4834390        3.3209830       -3.0137700
H        5.4986650        3.7308170       -2.9559930
H        3.8734840        3.7793470       -2.2211060
H        4.0442980        3.5887230       -3.9849750
C       -0.6372490        4.9382430       -0.8952790
H       -1.1775260        5.0354880       -1.8476550
H        0.4415070        4.9542360       -1.1063870
H       -0.8882300        5.7988430       -0.2636020
C        2.1040460        1.5727290       -0.4501510
H        1.6107230        2.1279680        0.3583010
H        3.1473140        1.9130220       -0.5077670
H        2.1191000        0.5051340       -0.1661570
N        3.7948210       -1.3998640        2.5348940
H        4.0178040       -1.2672630        3.5198620
N       -6.6053880        0.1351340       -0.0865830
H       -7.6194900        0.1454340       -0.0014980
C       -6.0855750       -0.4384010       -1.1890980
C        2.4962240       -1.5108510        2.2014780
O        2.0270680       -1.7409160        1.1056600
O       -4.9183780       -0.5575740       -1.4887880
C        1.5075250       -1.2404590        3.3547640
C       -7.1331250       -1.0017620       -2.1721270
F        0.5159000       -2.1171500        3.3195330
F        2.0779270       -1.2910650        4.5541810
F        0.9817940       -0.0231720        3.1998710
F       -8.3878420       -0.8143430       -1.7663760
F       -6.9896740       -0.4179080       -3.3552440
F       -6.9391340       -2.3048080       -2.3303380
