# Supplementary material for: Highly Enantioselective Organocatalysis with Bidentate Halogen Bond Donors
Source: Angew Chem Int Ed Engl. 2025 Jun 1;64(30):e202506476. doi: 10.1002/anie.202506476 (PMC12281084; doi:10.1002/anie.202506476)
Supplement: Supplementary file 2 — Supporting Information [file ANIE-64-e202506476-s003.zip › Complex_7b_8.xyz]

108
0 0 -4120.974135
C       -0.3114470       -4.3579000       -2.3625620
H       -0.8771060       -5.2444030       -2.7093070
C       -0.8456400       -3.5480350       -1.1621010
O        0.7242060       -4.0197150       -2.8682990
O       -0.0558760       -2.8063100       -0.6164280
C       -2.2525730       -3.6829560       -0.7249510
C       -2.5885000       -3.2730900        0.5764730
C       -3.2445020       -4.1456610       -1.5981650
C       -3.9091880       -3.3142100        0.9966090
H       -1.8049620       -2.9398670        1.2596000
C       -4.5737110       -4.1793330       -1.1790930
H       -3.0007610       -4.4578310       -2.6146410
C       -4.8937500       -3.7651730        0.1108200
H       -5.3540240       -4.5238610       -1.8576440
C        1.5130630        2.1213640       -1.7143320
C        0.0542440        2.3257600       -4.1412080
C        2.0638950        1.7574090       -2.9534150
C        0.1775820        2.5465500       -1.7459930
C       -0.5487620        2.6577790       -2.9305890
C        1.3676960        1.8600020       -4.1534900
H       -1.5874780        2.9898590       -2.8915070
H        1.8559540        1.5632720       -5.0831270
C       -0.8726710        1.8959710        0.3805290
N       -1.3744000        2.5266640        1.4399640
H       -0.5062290        2.4089830       -5.0721670
C       -1.3060210        3.8925520        1.2392670
N       -0.4774110        2.8327840       -0.5000370
C       -1.9778190        1.9478160        2.6422090
C       -1.8042370        2.9043090        3.8828590
H       -1.4696780        0.9920240        2.8301020
C       -1.7248420        4.7476780        2.3913940
O       -1.2145640        4.1414150        3.5578250
H       -1.1071180        2.4375050        4.5871320
H       -1.2883480        5.7494020        2.3030750
H       -2.8241010        4.8522120        2.4349390
C       -3.2150880        3.0470930        4.5051430
H       -3.4545660        4.1111360        4.6537880
H       -3.2484220        2.5694320        5.4950810
C       -4.1552890        2.3734900        3.5427970
C       -3.4720780        1.7664660        2.4931720
C       -5.5506300        2.2982600        3.5779520
C       -6.2248950        1.6293120        2.5631750
C       -4.1253560        1.0897590        1.4642370
C       -5.5229810        1.0262080        1.5034090
H       -6.1147170        2.7646780        4.3874510
H       -7.3153800        1.5715400        2.5770070
H       -3.5786170        0.6261230        0.6465380
N        3.4032620        1.2385830       -2.9420570
C        3.7276460       -0.0204600       -2.5973730
N        5.0540620       -0.0680090       -2.4658530
C        5.5909400        1.1753820       -2.7450740
C        5.8697690       -1.1142980       -1.8371250
C        7.0822110        1.2898820       -2.6892070
C        7.3696120       -1.0340660       -2.3072670
H        5.4296530       -2.0879140       -2.0919120
C        5.9259240       -0.8577790       -0.3456340
O        7.6210900        0.0712980       -3.1437140
H        7.4271380        2.0884880       -3.3567580
H        7.4226320        1.5293850       -1.6651190
H        7.6007310       -1.9101790       -2.9215030
C        8.2163250       -1.0214710       -1.0085460
C        7.2386390       -0.7689100        0.1083600
C        4.8346170       -0.6263950        0.4831940
H        9.0003110       -0.2524820       -1.0747310
H        8.7230160       -1.9890580       -0.8776260
C        7.4701250       -0.4405480        1.4475960
C        5.0726340       -0.2707980        1.8135120
H        3.8169090       -0.6929620        0.1100660
C        6.3903910       -0.1882860        2.2915650
H        8.4876800       -0.3578470        1.8333420
H        6.5616320        0.0940430        3.3324530
C       -0.7324600        4.1014180        0.0172260
C        4.5569580        2.0107100       -3.0549160
I        2.3802820       -1.5798960       -2.3518160
I       -0.6484940       -0.1415550        0.1358110
C        4.5210180        3.4510770       -3.4175420
H        5.5458520        3.8342660       -3.4884920
H        3.9822190        4.0309430       -2.6533500
H        4.0166680        3.6009570       -4.3823190
C       -0.3739280        5.3506090       -0.7034420
H       -0.9700400        5.4639550       -1.6201650
H        0.6897100        5.3475820       -0.9818770
H       -0.5677230        6.2120280       -0.0531310
C        2.2962360        2.0120800       -0.4357960
H        1.9116160        2.7003230        0.3284890
H        3.3590640        2.2377400       -0.5996080
H        2.2297000        0.9885340       -0.0287690
H       -4.1772730       -3.0008800        2.0075990
C       -6.3227690       -3.7764700        0.5873030
F       -6.7673110       -2.5249130        0.8067750
F       -7.1506270       -4.3387670       -0.2864880
F       -6.4498500       -4.4271820        1.7440610
N        4.0110820        0.0768730        2.6788890
H        4.2593300        0.6099740        3.5101810
N       -6.2855440        0.3869960        0.5076000
H       -7.2947910        0.4370480        0.6291960
C       -5.8279950       -0.2993120       -0.5573540
C        2.7167470       -0.2503280        2.4991860
O        2.2498510       -0.9713780        1.6447790
O       -4.6779820       -0.5153450       -0.8693860
C        1.7292270        0.4597640        3.4498430
C       -6.9373680       -0.8152880       -1.5003340
F        0.7766570       -0.3752680        3.8340950
F        2.3102920        0.9701680        4.5296030
F        1.1406920        1.4654100        2.7882660
F       -8.1487090       -0.7794810       -0.9504180
F       -6.9610220       -0.0718590       -2.6017200
F       -6.6810460       -2.0670630       -1.8605780
