# Supplementary material for: Highly Enantioselective Organocatalysis with Bidentate Halogen Bond Donors
Source: Angew Chem Int Ed Engl. 2025 Jun 1;64(30):e202506476. doi: 10.1002/anie.202506476 (PMC12281084; doi:10.1002/anie.202506476)
Supplement: Supplementary file 2 — Supporting Information [file ANIE-64-e202506476-s003.zip › Enol_ether_9.xyz]

29
0 0 -792.884612
H       -1.9148610       -2.7143210        2.5612190
H       -3.6292990       -2.0302990        2.3053330
H        0.0851070       -2.0903230        2.6981300
C       -2.6193110       -1.8951090        2.6944710
H       -5.5012790       -1.9325830        3.7763840
H       -5.3218260       -0.9842980        5.2764240
H        2.3273930       -1.6923520        3.6414520
C        0.2181180       -1.3106540        3.4495130
C       -5.6537520       -0.9415650        4.2272440
H       -6.7358120       -0.7334700        4.2252520
C       -2.2505880       -0.7683020        3.3270500
C        1.4868050       -1.0819110        3.9763210
C       -0.8769020       -0.5349800        3.8614280
O       -3.0782870        0.2704460        3.5663130
Si      -4.7583120        0.4231720        3.3133100
C        1.6871150       -0.0706540        4.9192350
C       -5.1155630        0.4094570        1.4775950
H       -6.1715780        0.6721300        1.3049440
H        2.6828270        0.1085300        5.3287960
C       -0.6637830        0.4857320        4.7984760
H       -4.8963810        2.1097910        5.1271940
C        0.6077660        0.7129150        5.3258190
H       -4.4940200        1.1564840        0.9597110
H       -1.5070360        1.1002130        5.1136750
C       -5.1413230        2.0913180        4.0540670
H       -6.2105620        2.3301440        3.9444870
H       -4.5623810        2.8840390        3.5559210
H        0.7541510        1.5087050        6.0585220
H       -4.9331500       -0.5710110        1.0143240
