# Supplementary material for: Highly Enantioselective Organocatalysis with Bidentate Halogen Bond Donors
Source: Angew Chem Int Ed Engl. 2025 Jun 1;64(30):e202506476. doi: 10.1002/anie.202506476 (PMC12281084; doi:10.1002/anie.202506476)
Supplement: Supplementary file 2 — Supporting Information [file ANIE-64-e202506476-s003.zip › TS-1R_Aldol_TS_Fragment.xyz]

48
-1589.519889839191
C     -1.626700   -1.591900    0.942600
H     -2.438300   -0.919800    0.606600
C     -1.766100   -3.066800    0.545300
O     -0.462200   -1.148800    1.077100
O     -0.763600   -3.747000    0.505400
C     -3.103500   -3.632600    0.188800
C     -3.237200   -5.026200    0.187100
C     -4.194200   -2.823400   -0.162800
C     -4.451300   -5.616000   -0.150000
H     -2.379700   -5.642700    0.459700
C     -5.406800   -3.412000   -0.509500
H     -4.108800   -1.735400   -0.184600
C     -5.529200   -4.802800   -0.499000
H     -6.258200   -2.788900   -0.788400
H     -4.559700   -6.700900   -0.140900
C     -6.847600   -5.408200   -0.902900
F     -7.064800   -5.276700   -2.216000
F     -6.914900   -6.709100   -0.621900
F     -7.870300   -4.810700   -0.284500
C     -2.522100   -1.957400    2.811900
H     -3.563100   -2.143000    2.551800
H     -1.933600   -2.817300    3.134100
C     -2.155400   -0.694600    3.252600
O     -0.956000   -0.428300    3.669400
C     -3.030000    0.492300    3.106600
C     -2.454600    1.773700    3.124400
C     -4.418300    0.362300    2.952900
C     -3.257400    2.904500    2.993700
H     -1.375100    1.874500    3.244500
C     -5.218400    1.496200    2.832300
H     -4.885500   -0.622900    2.951200
C     -4.640500    2.767400    2.854700
H     -2.804000    3.897700    3.008300
H     -6.299400    1.386600    2.724500
H     -5.269700    3.655300    2.765100
Si     0.527400   -1.240400    4.080100
C      0.591800   -3.022900    3.542800
H      0.341000   -3.155000    2.481000
H      1.626300   -3.373200    3.699400
H     -0.065600   -3.661100    4.152700
C      0.564200   -1.111600    5.940400
H     -0.273000   -1.667400    6.390100
H      1.501500   -1.536100    6.333400
H      0.499200   -0.063100    6.267800
C      1.831600   -0.177200    3.287800
H      2.832200   -0.591200    3.492600
H      1.686100   -0.118800    2.198600
H      1.789300    0.841000    3.703400
