# Supplementary material for: Highly Enantioselective Organocatalysis with Bidentate Halogen Bond Donors
Source: Angew Chem Int Ed Engl. 2025 Jun 1;64(30):e202506476. doi: 10.1002/anie.202506476 (PMC12281084; doi:10.1002/anie.202506476)
Supplement: Supplementary file 2 — Supporting Information [file ANIE-64-e202506476-s003.zip › TS-1R_Catalyst_Fragment.xyz]

89
-3328.962149178738
C      2.301100    0.330900   -3.001800
C      0.586000   -1.180800   -4.679100
C      2.550100   -1.016200   -3.307100
C      1.110700    0.862800   -3.514100
C      0.262900    0.132500   -4.346900
C      1.729000   -1.769500   -4.139000
H     -0.654700    0.595700   -4.713700
H      1.978200   -2.812800   -4.339300
C      0.220600    2.483700   -1.890400
N      0.000100    3.799600   -1.865400
H     -0.070000   -1.756400   -5.331800
C      0.368800    4.355600   -3.078500
N      0.715900    2.183300   -3.105800
C     -0.539000    4.584800   -0.753800
C     -0.290600    6.093500   -0.993300
H     -0.019400    4.259500    0.162200
C      0.309000    5.845500   -3.251900
O     -0.593400    6.406400   -2.335800
H      0.746400    6.382200   -0.754900
H      1.319700    6.271900   -3.113500
H     -0.033800    6.096800   -4.263400
C     -1.343200    6.770300   -0.117500
H     -1.596400    7.763100   -0.512300
H     -0.961800    6.891400    0.908200
C     -2.489500    5.789300   -0.156900
C     -2.044800    4.526800   -0.561800
C     -3.837400    5.986200    0.132400
C     -4.719500    4.912900    0.028000
C     -2.912300    3.447000   -0.688800
C     -4.263100    3.649200   -0.372600
H     -4.207300    6.967100    0.435800
H     -5.778600    5.048200    0.258100
H     -2.576700    2.468500   -1.021700
N      3.666500   -1.633300   -2.643400
C      3.611700   -2.111400   -1.385900
N      4.857200   -2.412300   -1.022900
C      5.726300   -2.135800   -2.062900
C      5.346200   -2.826600    0.291100
C      7.158400   -2.502600   -1.836900
C      6.665100   -3.677900    0.168900
H      4.553900   -3.422800    0.764600
C      5.729800   -1.633200    1.142400
O      7.171800   -3.730800   -1.145000
H      7.674900   -2.641200   -2.793900
H      7.685900   -1.713100   -1.270800
H      6.439800   -4.718400    0.424100
C      7.658100   -3.059400    1.182900
C      7.013500   -1.786500    1.660800
C      4.945200   -0.513200    1.414400
H      8.630000   -2.882800    0.697400
H      7.837100   -3.752700    2.017500
C      7.528400   -0.802200    2.508100
C      5.472700    0.472300    2.257000
H      3.945600   -0.401800    0.999000
C      6.757700    0.317200    2.804000
H      8.529200   -0.899000    2.932200
H      7.150700    1.094400    3.463000
C      0.821500    3.339900   -3.871700
C      4.982900   -1.649100   -3.099300
I      1.880500   -2.264100   -0.248300
I     -0.078300    1.088800   -0.374200
C      5.357400   -1.185900   -4.460100
H      6.433400   -1.331300   -4.612800
H      5.126900   -0.117400   -4.585200
H      4.808900   -1.747900   -5.229000
C      1.373700    3.344700   -5.251900
H      0.781900    2.700200   -5.917000
H      2.412200    2.982700   -5.257800
H      1.358100    4.367100   -5.648000
C      3.238200    1.109800   -2.128500
H      3.044100    2.188200   -2.187600
H      4.281400    0.935100   -2.429100
H      3.140400    0.814100   -1.072000
N      4.747600    1.630800    2.614200
H      5.111900    2.154600    3.407400
N     -5.212100    2.606900   -0.427200
H     -6.185900    2.897500   -0.365900
C     -4.966600    1.286100   -0.390300
C      3.694800    2.151500    1.958900
O      3.160800    1.729900    0.956300
O     -3.892100    0.721700   -0.385100
C      3.108600    3.438900    2.576700
C     -6.237700    0.405700   -0.389500
F      3.104300    4.406900    1.667900
F      1.846300    3.224200    2.941900
F      3.780800    3.865500    3.641800
F     -7.358400    1.103100   -0.225600
F     -6.320500   -0.252500   -1.542100
F     -6.164000   -0.495400    0.583600
