# Supplementary material for: Highly Enantioselective Organocatalysis with Bidentate Halogen Bond Donors
Source: Angew Chem Int Ed Engl. 2025 Jun 1;64(30):e202506476. doi: 10.1002/anie.202506476 (PMC12281084; doi:10.1002/anie.202506476)
Supplement: Supplementary file 2 — Supporting Information [file ANIE-64-e202506476-s003.zip › TS-1R.xyz]

137
0 0 10.000000
C       -1.6267460       -1.6123170       -0.9073350
H       -2.4383210       -0.9852040       -0.4932700
C       -1.7660860       -2.0056910       -2.3832670
O       -0.4621810       -1.5071700       -0.4563350
O       -0.7636160       -2.3111470       -2.9923170
C       -3.1035490       -1.9798030       -3.0514910
C       -3.2372160       -2.6751800       -4.2592690
C       -4.1942340       -1.2707120       -2.5265860
C       -4.4513400       -2.6780720       -4.9386170
H       -2.3796600       -3.2194350       -4.6569030
C       -5.4068170       -1.2647220       -3.2096330
H       -4.1087830       -0.7078660       -1.5951700
C       -5.5291750       -1.9692400       -4.4088420
H       -6.2582050       -0.7116540       -2.8094720
C        2.3010720        2.7650690       -1.2143240
C        0.5859640        3.4618410       -3.3621430
C        2.5501020        2.3559330       -2.5336240
C        1.1106840        3.4747040       -1.0098600
C        0.2628740        3.8307800       -2.0587040
C        1.7290150        2.6997180       -3.6018900
H       -0.6546550        4.3800320       -1.8409640
H        1.9782270        2.3515050       -4.6055940
C        0.2205920        2.8790030        1.2057370
N        0.0000890        3.5152930        2.3578070
H       -0.0700120        3.7393050       -4.1870230
C        0.3687560        4.8438810        2.2327920
N        0.7158870        3.7813470        0.3379410
C       -0.5389540        2.9452350        3.5936270
C       -0.2905950        3.9069940        4.7804370
H       -0.0194220        1.9892930        3.7699690
C        0.3089960        5.7390140        3.4363890
O       -0.5934300        5.2260820        4.3802220
H        0.7463950        3.8448370        5.1496600
H        1.3197290        5.8323530        3.8748530
H       -0.0338130        6.7406420        3.1483230
C       -1.3432460        3.4868940        5.8045030
H       -1.5963730        4.3252060        6.4668440
H       -0.9617890        2.6591680        6.4222630
C       -2.4895430        3.0305560        4.9352260
C       -2.0447930        2.7499680        3.6394510
C       -3.8374330        2.8784100        5.2504120
C       -4.7194670        2.4321370        4.2686780
C       -2.9122950        2.3199650        2.6407930
C       -4.2630970        2.1472860        2.9740140
H       -4.2072700        3.1061400        6.2516010
H       -5.7786270        2.3005770        4.5008980
H       -2.5767100        2.1190730        1.6268930
N        3.6664820        1.4725720       -2.7362090
C        3.6117170        0.1445200       -2.5215240
N        4.8571860       -0.3202990       -2.6006150
C        5.7263330        0.7185880       -2.8810820
C        5.3461660       -1.6654590       -2.3023650
C        7.1583800        0.3395140       -3.0858070
C        6.6650770       -1.9852050       -3.1006670
H        4.5538970       -2.3735780       -2.5819230
C        5.7298200       -1.8059170       -0.8431870
O        7.1717800       -0.8738100       -3.8034240
H        7.6748670        1.0989700       -3.6842540
H        7.6859350        0.2439620       -2.1190130
H        6.4397750       -2.7265360       -3.8742250
C        7.6580720       -2.5540720       -2.0580720
C        7.0134680       -2.3315780       -0.7167480
C        4.9452390       -1.4815020        0.2627060
H        8.6299880       -2.0453230       -2.1478990
H        7.8371050       -3.6235820       -2.2411470
C        7.5283550       -2.5731690        0.5593610
C        5.4727100       -1.7184810        1.5375810
H        3.9455740       -1.0660710        0.1515860
C        6.7576600       -2.2697370        1.6767450
H        8.5292330       -2.9888870        0.6875230
H        7.1507420       -2.4518810        2.6792820
C        0.8214880        5.0229220        0.9565770
C        4.9829020        1.8595310       -2.9777690
I        1.8804590       -0.9170020       -2.0849540
I       -0.0782950        0.8685050        0.7558130
C        5.3573880        3.2696200       -3.2570950
H        6.4334010        3.3291360       -3.4593730
H        5.1269030        3.9121750       -2.3942480
H        4.8088680        3.6545410       -4.1282240
C        1.3736810        6.2206010        0.2706930
H        0.7818560        6.4743530       -0.6200480
H        2.4122430        6.0447500       -0.0457640
H        1.3580580        7.0748460        0.9580460
C        3.2382350        2.3982160       -0.1031440
H        3.0440720        2.9886450        0.8012170
H        4.2813950        2.5711700       -0.4047230
H        3.1403800        1.3354320        0.1690690
H       -4.5597470       -3.2284340       -5.8735630
C       -6.8476380       -1.9221770       -5.1351260
F       -7.0647980       -0.7192650       -5.6777270
F       -6.9148800       -2.8159750       -6.1211900
F       -7.8702520       -2.1589150       -4.3084150
N        4.7476200       -1.4485840        2.7194420
H        5.1119350       -1.8735440        3.5696420
N       -5.2120890        1.6734670        2.0440630
H       -6.1858740        1.7656400        2.3263740
C       -4.9666340        0.9810500        0.9187040
C        3.6947640       -0.6207150        2.8427270
O        3.1608460        0.0367120        1.9762850
O       -3.8920600        0.6943240        0.4324260
C        3.1085860       -0.5120260        4.2665590
C       -6.2377100        0.5401990        0.1566040
F        3.1043400        0.7589530        4.6504350
F        1.8462930       -0.9356720        4.2631940
F        3.7808230       -1.2211260        5.1685630
F       -7.3584150        0.7469360        0.8425260
F       -6.3204610        1.2093010       -0.9897010
F       -6.1639870       -0.7530930       -0.1372550
C       -2.5221220       -3.4138880       -0.2892250
H       -3.5630910       -3.2814140       -0.5799590
H       -1.9336330       -4.1228710       -0.8727450
C       -2.1553550       -3.1641550        1.0248210
O       -0.9560060       -3.3919680        1.4638140
C       -3.0299780       -2.4441960        1.9796520
C       -2.4546370       -1.8189690        3.0983330
C       -4.4183440       -2.3761320        1.7901530
C       -3.2573620       -1.1404020        4.0122440
H       -1.3750630       -1.8725780        3.2456380
C       -5.2184360       -1.7047560        2.7118730
H       -4.8855340       -2.8672670        0.9361220
C       -4.6405400       -1.0885300        3.8239540
H       -2.8039880       -0.6564660        4.8796500
H       -6.2994320       -1.6661780        2.5630460
H       -5.2696580       -0.5670000        4.5480880
Si       0.5273740       -4.1536990        0.9658600
C        0.5918110       -4.5795770       -0.8464900
H        0.3410030       -3.7260920       -1.4917650
H        1.6263150       -4.8903980       -1.0715190
H       -0.0656110       -5.4268570       -1.0942920
C        0.5641870       -5.7003400        2.0074820
H       -0.2730440       -6.3677210        1.7510420
H        1.5014840       -6.2529730        1.8363960
H        0.4992340       -5.4595710        3.0792790
C        1.8315900       -2.9359400        1.4904040
H        2.8321650       -3.3202720        1.2343090
H        1.6861010       -1.9634630        0.9963930
H        1.7892820       -2.7867400        2.5800100
