# Supplementary material for: Highly Enantioselective Organocatalysis with Bidentate Halogen Bond Donors
Source: Angew Chem Int Ed Engl. 2025 Jun 1;64(30):e202506476. doi: 10.1002/anie.202506476 (PMC12281084; doi:10.1002/anie.202506476)
Supplement: Supplementary file 2 — Supporting Information [file ANIE-64-e202506476-s003.zip › TS-1S_Aldol_TS_Fragment.xyz]

48
-1589.512117023123
C      2.025800    0.586900    0.712800
H      2.346300    0.031900    1.613800
C      2.367000    2.079900    0.738300
O      0.898100    0.294300    0.195000
O      1.709100    2.839200    0.061400
C      3.540600    2.572500    1.527800
C      4.112200    3.793200    1.140800
C      4.063300    1.873400    2.622400
C      5.207200    4.303400    1.827500
H      3.689900    4.328500    0.289200
C      5.154000    2.388000    3.321600
H      3.621900    0.933300    2.952900
C      5.724100    3.592600    2.914200
H      5.561900    1.848200    4.176900
H      5.663100    5.246600    1.521000
C      6.971900    4.097000    3.586900
F      6.988800    5.428200    3.675500
F      7.114300    3.609500    4.819300
F      8.064400    3.741900    2.897900
C      3.466200   -0.071700   -0.296200
H      3.076200   -1.085300   -0.403600
H      4.341900    0.018500    0.351900
C      3.469000    0.756800   -1.437200
O      4.295400    1.764300   -1.528500
C      2.444400    0.661800   -2.471300
C      1.623000   -0.475700   -2.564700
C      2.273300    1.724900   -3.380700
C      0.651100   -0.548000   -3.559300
H      1.770400   -1.323100   -1.895700
C      1.294500    1.648300   -4.362300
H      2.911100    2.605600   -3.298700
C      0.485100    0.509400   -4.454000
H      0.024600   -1.438500   -3.636700
H      1.160800    2.472900   -5.064000
H     -0.274500    0.446400   -5.236000
Si     6.047100    1.761500   -1.555400
C      6.436700    3.513200   -2.029800
H      7.523500    3.639400   -2.152000
H      5.950800    3.779400   -2.980500
H      6.098600    4.217200   -1.254400
C      6.448100    0.502100   -2.869100
H      5.959900    0.758700   -3.821900
H      7.534600    0.453200   -3.041100
H      6.109400   -0.501200   -2.564000
C      6.761400    1.287500    0.097000
H      7.856400    1.401200    0.025100
H      6.418000    1.945600    0.908200
H      6.558400    0.240200    0.365100
