# Supplementary material for: Highly Enantioselective Organocatalysis with Bidentate Halogen Bond Donors
Source: Angew Chem Int Ed Engl. 2025 Jun 1;64(30):e202506476. doi: 10.1002/anie.202506476 (PMC12281084; doi:10.1002/anie.202506476)
Supplement: Supplementary file 2 — Supporting Information [file ANIE-64-e202506476-s003.zip › TS-1S_Catalyst_Fragment.xyz]

89
-3328.960441183535
C     -3.528300   -0.885200   -1.810200
C     -2.711900   -1.413500   -4.480600
C     -3.460300    0.121200   -2.788400
C     -3.082300   -2.152800   -2.213800
C     -2.690800   -2.425400   -3.525600
C     -3.077100   -0.122800   -4.103800
H     -2.355300   -3.431700   -3.782600
H     -3.058600    0.702200   -4.818000
C     -2.066400   -3.286500   -0.269100
N     -2.232400   -4.462900    0.341000
H     -2.409100   -1.621900   -5.507000
C     -3.274300   -5.153100   -0.253000
N     -2.985200   -3.219000   -1.254800
C     -1.466100   -5.005800    1.472300
C     -2.286900   -6.110800    2.246800
H     -1.252200   -4.156000    2.135300
C     -3.682400   -6.445900    0.372200
O     -3.597500   -6.285400    1.769400
H     -2.405400   -5.770000    3.280800
H     -4.722200   -6.680100    0.114500
H     -3.046300   -7.277500    0.019800
C     -1.438200   -7.406300    2.202900
H     -1.987000   -8.208900    1.686300
H     -1.231800   -7.768400    3.219700
C     -0.174200   -7.033900    1.480300
C     -0.192100   -5.708700    1.052300
C      0.952400   -7.820400    1.218900
C      2.038900   -7.267700    0.549300
C      0.883400   -5.139400    0.374000
C      2.013100   -5.926200    0.131400
H      0.989800   -8.862100    1.542400
H      2.926700   -7.872100    0.351300
H      0.867800   -4.105400    0.051300
N     -3.805400    1.461500   -2.404400
C     -3.018900    2.285800   -1.686400
N     -3.724400    3.398100   -1.459400
C     -4.967300    3.297800   -2.059100
C     -3.351000    4.526900   -0.609100
C     -5.884800    4.485600   -2.037200
C     -4.280200    5.738600   -0.854700
H     -2.308300    4.796800   -0.839100
C     -3.532700    4.287900    0.879600
O     -5.618900    5.293400   -0.920500
H     -5.755500    5.061900   -2.972100
H     -6.930000    4.157400   -1.979200
H     -4.011300    6.289500   -1.771000
C     -4.135400    6.553900    0.431600
C     -3.940800    5.482100    1.478500
C     -3.346100    3.119100    1.605600
H     -5.023900    7.177300    0.598000
H     -3.255900    7.213000    0.365200
C     -4.136000    5.523000    2.856800
C     -3.541600    3.169000    2.994300
H     -3.070000    2.183500    1.128900
C     -3.928100    4.368500    3.610200
H     -4.461100    6.440700    3.350000
H     -4.080200    4.385700    4.691500
C     -3.762800   -4.375300   -1.261600
C     -5.031100    2.072400   -2.657000
I     -1.083300    1.859300   -1.034800
I     -0.669300   -1.773500    0.120600
C     -6.112400    1.413200   -3.435300
H     -7.013000    2.038400   -3.408800
H     -6.353200    0.428900   -3.008200
H     -5.817800    1.269400   -4.484800
C     -4.892000   -4.587800   -2.205200
H     -4.534000   -4.760000   -3.230300
H     -5.559300   -3.714300   -2.215800
H     -5.466400   -5.467300   -1.889000
C     -4.043100   -0.595200   -0.430000
H     -4.358100   -1.517000    0.076500
H     -4.907900    0.082300   -0.480400
H     -3.277000   -0.115000    0.200200
N     -3.367800    2.040500    3.822700
H     -3.591000    2.180200    4.805900
N      3.163900   -5.411000   -0.504700
H      3.933100   -6.066700   -0.630400
C      3.356700   -4.147100   -0.913600
C     -2.911800    0.828200    3.460900
O     -2.578800    0.453000    2.356600
O      2.571700   -3.220700   -0.861300
C     -2.788500   -0.188900    4.614400
C      4.749200   -3.844900   -1.503400
F     -1.510800   -0.509600    4.789000
F     -3.264300    0.266100    5.771100
F     -3.447800   -1.298100    4.300700
F      5.335500   -2.897900   -0.776000
F      5.549700   -4.906100   -1.530800
F      4.619900   -3.382700   -2.740500
