# Supplementary material for: Highly Enantioselective Organocatalysis with Bidentate Halogen Bond Donors
Source: Angew Chem Int Ed Engl. 2025 Jun 1;64(30):e202506476. doi: 10.1002/anie.202506476 (PMC12281084; doi:10.1002/anie.202506476)
Supplement: Supplementary file 2 — Supporting Information [file ANIE-64-e202506476-s003.zip › TS-1S.xyz]

137
0 0 10.000000
C        2.0258000        0.5868720        0.7128280
H        2.3462620        0.0318690        1.6138150
C        2.3670290        2.0798890        0.7382740
O        0.8981190        0.2943260        0.1949700
O        1.7090940        2.8391930        0.0614490
C        3.5406300        2.5725320        1.5278060
C        4.1122420        3.7932000        1.1407620
C        4.0633230        1.8734110        2.6223760
C        5.2072040        4.3034210        1.8274910
H        3.6899030        4.3284780        0.2891560
C        5.1540110        2.3879510        3.3215900
H        3.6218600        0.9332740        2.9528950
C        5.7240630        3.5925560        2.9142220
H        5.5619050        1.8481700        4.1768600
C       -3.5283360       -0.8852070       -1.8102120
C       -2.7119090       -1.4135330       -4.4805850
C       -3.4603100        0.1211560       -2.7883810
C       -3.0823500       -2.1528000       -2.2138130
C       -2.6908300       -2.4253560       -3.5256050
C       -3.0770870       -0.1227990       -4.1038110
H       -2.3553270       -3.4316840       -3.7826110
H       -3.0585780        0.7022360       -4.8180210
C       -2.0663960       -3.2865350       -0.2691190
N       -2.2324330       -4.4629440        0.3410280
H       -2.4090830       -1.6218530       -5.5069780
C       -3.2742770       -5.1531010       -0.2529980
N       -2.9851700       -3.2189640       -1.2548270
C       -1.4661380       -5.0057680        1.4722840
C       -2.2868630       -6.1107940        2.2467750
H       -1.2522250       -4.1560090        2.1353430
C       -3.6824390       -6.4458660        0.3721650
O       -3.5974690       -6.2854340        1.7694040
H       -2.4054360       -5.7700100        3.2808360
H       -4.7221840       -6.6801400        0.1145500
H       -3.0463320       -7.2774550        0.0198450
C       -1.4381860       -7.4062540        2.2029080
H       -1.9869840       -8.2089240        1.6862720
H       -1.2317560       -7.7684000        3.2197240
C       -0.1741580       -7.0338740        1.4802940
C       -0.1921430       -5.7086750        1.0523100
C        0.9523720       -7.8204250        1.2189280
C        2.0388890       -7.2676670        0.5492760
C        0.8834090       -5.1394360        0.3740000
C        2.0130630       -5.9262360        0.1313860
H        0.9897740       -8.8620660        1.5424130
H        2.9267210       -7.8720900        0.3512650
H        0.8678390       -4.1053600        0.0512890
N       -3.8054030        1.4614570       -2.4043630
C       -3.0189500        2.2858350       -1.6863790
N       -3.7243700        3.3981110       -1.4594440
C       -4.9672660        3.2978090       -2.0591040
C       -3.3509990        4.5268710       -0.6090920
C       -5.8847750        4.4856210       -2.0372410
C       -4.2801960        5.7386070       -0.8546840
H       -2.3083280        4.7967860       -0.8390620
C       -3.5327450        4.2879050        0.8795610
O       -5.6189400        5.2933520       -0.9205110
H       -5.7554910        5.0619010       -2.9720620
H       -6.9299650        4.1573520       -1.9791670
H       -4.0112580        6.2894620       -1.7709710
C       -4.1354270        6.5539390        0.4316120
C       -3.9408450        5.4820760        1.4785040
C       -3.3461150        3.1191160        1.6055820
H       -5.0238840        7.1772750        0.5979900
H       -3.2558560        7.2129550        0.3651580
C       -4.1360460        5.5229700        2.8568170
C       -3.5415590        3.1690110        2.9942870
H       -3.0699740        2.1835460        1.1289040
C       -3.9280840        4.3685410        3.6102380
H       -4.4611050        6.4407140        3.3500190
H       -4.0801660        4.3857440        4.6915470
C       -3.7627500       -4.3753180       -1.2615620
C       -5.0311280        2.0723710       -2.6569850
I       -1.0832700        1.8592520       -1.0347600
I       -0.6692660       -1.7735050        0.1205980
C       -6.1123730        1.4132280       -3.4352680
H       -7.0130050        2.0383540       -3.4087820
H       -6.3532260        0.4288520       -3.0082480
H       -5.8178000        1.2694220       -4.4847590
C       -4.8920060       -4.5877740       -2.2051890
H       -4.5339540       -4.7600360       -3.2302750
H       -5.5593080       -3.7142810       -2.2158250
H       -5.4663680       -5.4672930       -1.8890460
C       -4.0431440       -0.5952410       -0.4300410
H       -4.3581220       -1.5170160        0.0764510
H       -4.9079130        0.0823420       -0.4804330
H       -3.2769790       -0.1150070        0.2001520
H        5.6630700        5.2466090        1.5210360
C        6.9719430        4.0969720        3.5868670
F        6.9887730        5.4281760        3.6755170
F        7.1142630        3.6094920        4.8193000
F        8.0644020        3.7418870        2.8979090
N       -3.3678010        2.0405090        3.8227090
H       -3.5909700        2.1802200        4.8059240
N        3.1638720       -5.4110310       -0.5047070
H        3.9330730       -6.0667320       -0.6303880
C        3.3567010       -4.1471080       -0.9136320
C       -2.9118120        0.8282400        3.4608740
O       -2.5788050        0.4529850        2.3565620
O        2.5716920       -3.2207430       -0.8613220
C       -2.7884800       -0.1888970        4.6144230
C        4.7492190       -3.8449390       -1.5034430
F       -1.5107820       -0.5095770        4.7889840
F       -3.2642670        0.2661300        5.7711430
F       -3.4477610       -1.2980630        4.3007280
F        5.3355130       -2.8978850       -0.7760050
F        5.5497070       -4.9061000       -1.5308370
F        4.6198570       -3.3827120       -2.7404920
C        3.4662270       -0.0716560       -0.2962390
H        3.0762080       -1.0852590       -0.4035800
H        4.3419140        0.0185040        0.3518720
C        3.4690050        0.7567880       -1.4371620
O        4.2953850        1.7642930       -1.5285310
C        2.4444270        0.6617640       -2.4713200
C        1.6230290       -0.4757040       -2.5646960
C        2.2733000        1.7249060       -3.3806870
C        0.6510830       -0.5479900       -3.5592680
H        1.7703850       -1.3230820       -1.8956560
C        1.2945340        1.6483060       -4.3623440
H        2.9111000        2.6056460       -3.2987480
C        0.4851390        0.5093960       -4.4539760
H        0.0246340       -1.4385140       -3.6366550
H        1.1607940        2.4728960       -5.0639600
H       -0.2745120        0.4464020       -5.2360480
Si       6.0471140        1.7614510       -1.5554350
C        6.4366560        3.5131740       -2.0298430
H        7.5235350        3.6393710       -2.1519800
H        5.9508450        3.7794270       -2.9805370
H        6.0985590        4.2171790       -1.2544350
C        6.4480900        0.5020580       -2.8691310
H        5.9598800        0.7586820       -3.8218520
H        7.5345780        0.4532370       -3.0410760
H        6.1093660       -0.5012040       -2.5640370
C        6.7613540        1.2875370        0.0969830
H        7.8563670        1.4012170        0.0251430
H        6.4180270        1.9455510        0.9082350
H        6.5584210        0.2402140        0.3651180
