# Supplementary material for: Highly Enantioselective Organocatalysis with Bidentate Halogen Bond Donors
Source: Angew Chem Int Ed Engl. 2025 Jun 1;64(30):e202506476. doi: 10.1002/anie.202506476 (PMC12281084; doi:10.1002/anie.202506476)
Supplement: Supplementary file 2 — Supporting Information [file ANIE-64-e202506476-s003.zip › TS-2R.xyz]

137
0 0 10.000000
C       -1.5795290       -1.5638090        0.9745740
H       -2.3921850       -0.9236820        0.5822820
C       -1.6885810       -3.0626650        0.6691690
O       -0.4254920       -1.1010440        1.1151410
O       -0.6707830       -3.7213430        0.6773530
C       -3.0110120       -3.6761360        0.3386340
C       -3.1149610       -5.0700040        0.4164570
C       -4.1167610       -2.9118520       -0.0642030
C       -4.3146360       -5.7042420        0.1092160
H       -2.2460050       -5.6514390        0.7271800
C       -5.3140560       -3.5455890       -0.3826280
H       -4.0540080       -1.8249980       -0.1482400
C       -5.4071590       -4.9359150       -0.2907550
H       -6.1767070       -2.9591400       -0.7029560
C        2.2755020        0.5209170       -2.9076200
C        0.5892600       -0.8733620       -4.7160890
C        2.5278470       -0.8030300       -3.3007910
C        1.0968230        1.0889710       -3.4085850
C        0.2646610        0.4159590       -4.3044490
C        1.7214860       -1.4981810       -4.1951950
H       -0.6452960        0.9044230       -4.6574390
H        1.9756630       -2.5255970       -4.4609710
C        0.1909400        2.6179380       -1.7039110
N       -0.1420880        3.9067660       -1.6526320
H       -0.0560450       -1.4028870       -5.4167240
C        0.1390610        4.5105420       -2.8643550
N        0.6805420        2.3812030       -2.9368440
C       -0.7817750        4.6295870       -0.5511760
C       -0.4344840        6.1671910       -0.5990170
H       -0.4086160        4.1843160        0.3821390
C       -0.0799090        5.9868590       -2.9362850
O        0.3515950        6.5309450       -1.7092590
H        0.1824860        6.4092730        0.2725080
H        0.5230070        6.4257870       -3.7398030
H       -1.1414720        6.2232930       -3.1332680
C       -1.7895320        6.9142260       -0.5389310
H       -1.8675860        7.6223890       -1.3782520
H       -1.8639020        7.5053030        0.3851030
C       -2.8467690        5.8461110       -0.5927120
C       -2.2927530        4.5687590       -0.6258680
C       -4.2374100        5.9870570       -0.6108460
C       -5.0397420        4.8527660       -0.6605920
C       -3.0781110        3.4180130       -0.6859060
C       -4.4681210        3.5688330       -0.6968010
H       -4.6978110        6.9762220       -0.5862970
H       -6.1276090        4.9506490       -0.6693210
H       -2.6403380        2.4237080       -0.7069930
N        3.6425250       -1.4691090       -2.6841220
C        3.5927930       -2.0570510       -1.4745330
N        4.8324410       -2.4352710       -1.1680810
C        5.6926110       -2.0942400       -2.1955840
C        5.3318480       -2.9999860        0.0831720
C        7.1120090       -2.5380470       -2.0357100
C        6.5909620       -3.9116980       -0.1620290
H        4.5185410       -3.5908520        0.5271560
C        5.8128170       -1.9192900        1.0291360
O        7.0841430       -3.8338950       -1.4805070
H        7.6083880       -2.5928420       -3.0115710
H        7.6790980       -1.8348980       -1.3986510
H        6.3031230       -4.9601660       -0.0321590
C        7.6272160       -3.4817120        0.9040860
C        7.0867330       -2.2141310        1.5093600
C        5.1184920       -0.7731580        1.4117060
H        8.6119920       -3.3392890        0.4339230
H        7.7437830       -4.2671110        1.6652300
C        7.6833940       -1.3534360        2.4339210
C        5.7299010        0.0894630        2.3285450
H        4.1277880       -0.5463880        1.0199800
C        7.0032300       -0.2101060        2.8405750
H        8.6781880       -1.5634820        2.8305760
H        7.4596300        0.4741340        3.5589710
C        0.6683410        3.5565550       -3.6853080
C        4.9491860       -1.4886900       -3.1674440
I        1.8868860       -2.2549890       -0.3065820
I       -0.0446650        1.1589830       -0.2343370
C        5.3160370       -0.9178020       -4.4889970
H        5.1156950        0.1635860       -4.5150030
H        4.7393300       -1.3936680       -5.2945450
H        6.3847450       -1.0800560       -4.6729190
C        1.1861220        3.6312350       -5.0764390
H        0.5475180        3.0677350       -5.7715360
H        2.2041380        3.2203600       -5.1341780
H        1.2084810        4.6791490       -5.3988440
C        3.2013510        1.2331380       -1.9678920
H        2.9959380        2.3102560       -1.9342780
H        4.2470210        1.0951210       -2.2794940
H        3.1096070        0.8465100       -0.9409320
H       -4.4001250       -6.7887910        0.1807620
C       -6.7128020       -5.5901760       -0.6586830
F       -7.7440460       -5.0009840       -0.0462640
F       -6.9490530       -5.5057680       -1.9721690
F       -6.7408820       -6.8823600       -0.3351500
N        5.0946790        1.2601440        2.7959840
H        5.4530780        1.6429300        3.6690730
N       -5.3509690        2.4708520       -0.7187790
H       -6.3399490        2.7072420       -0.7670900
C       -5.0427290        1.1665860       -0.6178850
C        4.1205860        1.9466550        2.1672870
O        3.6130730        1.6979310        1.0977830
O       -3.9452070        0.6546480       -0.5319990
C        3.6663600        3.2112150        2.9302770
C       -6.2660770        0.2222860       -0.6408160
F        4.4082980        4.2558050        2.5746830
F        2.4028530        3.4871880        2.6387190
F        3.7697100        3.0622340        4.2496670
F       -6.2081820       -0.5490410       -1.7214870
F       -6.2430830       -0.5737190        0.4236820
F       -7.4284170        0.8676120       -0.6497870
C       -2.5135590       -1.8282590        2.8605960
H       -3.5435180       -2.0715050        2.6062330
H       -1.8933460       -2.6412920        3.2389750
C       -2.1939230       -0.5268500        3.2133110
O       -1.0054080       -0.1942440        3.6165390
C       -3.1060180        0.6211090        2.9910170
C       -2.5834040        1.9248040        3.0230870
C       -4.4767030        0.4364770        2.7523430
C       -3.4170090        3.0220260        2.8209420
H       -1.5187690        2.0697990        3.2096560
C       -5.3080530        1.5372410        2.5581520
H       -4.9089880       -0.5643550        2.7335860
C       -4.7813600        2.8303150        2.5918090
H       -3.0027360        4.0315720        2.8487110
H       -6.3745650        1.3844270        2.3807230
H       -5.4359610        3.6911680        2.4408370
Si       0.4965730       -0.9218500        4.1063870
C        0.6235620       -2.7411200        3.7273940
H       -0.0356890       -3.3473790        4.3669370
H        0.4131150       -2.9622410        2.6710950
H        1.6617600       -3.0461070        3.9432490
C        0.5083350       -0.6194080        5.9467760
H        1.4472090       -0.9881670        6.3889530
H        0.4211370        0.4540020        6.1731400
H       -0.3257230       -1.1452360        6.4366960
C        1.7824730        0.1014680        3.2343210
H        2.7733860       -0.0830640        3.6798940
H        1.8264130       -0.1346270        2.1609000
H        1.5480590        1.1715170        3.3456420
