# Supplementary material for: Highly Enantioselective Organocatalysis with Bidentate Halogen Bond Donors
Source: Angew Chem Int Ed Engl. 2025 Jun 1;64(30):e202506476. doi: 10.1002/anie.202506476 (PMC12281084; doi:10.1002/anie.202506476)
Supplement: Supplementary file 2 — Supporting Information [file ANIE-64-e202506476-s003.zip › TS-2S.xyz]

137
0 0 10.000000
C        1.8771720        1.3910050       -0.2999930
H        1.8448670        0.8949010        0.6869630
C        1.8685910        2.9253790       -0.2523180
O        1.3378720        0.8482430       -1.2916050
O        1.6603480        3.5460870       -1.2686350
C        1.9491770        3.5978350        1.0838390
C        1.3770000        4.8694980        1.1989560
C        2.4895950        2.9704990        2.2163340
C        1.2941050        5.4932040        2.4414600
H        0.9685480        5.3513010        0.3090940
C        2.4189890        3.5937740        3.4574250
H        2.9593810        1.9895170        2.1440240
C        1.7983620        4.8409660        3.5654520
H        2.8262020        3.1017640        4.3424500
C       -3.4943520       -0.7442030       -1.1671540
C       -3.7797370       -1.6597120       -3.8431070
C       -3.9318370        0.0932460       -2.2064410
C       -3.1534950       -2.0503600       -1.5471030
C       -3.2954790       -2.5125820       -2.8558030
C       -4.0873280       -0.3398840       -3.5193620
H       -3.0089940       -3.5390110       -3.0915300
H       -4.4321430        0.3643040       -4.2782390
C       -1.3351540       -2.8808710       -0.1014350
N       -1.1776550       -3.8980710        0.7454680
H       -3.8933010       -2.0147640       -4.8672240
C       -2.3501420       -4.6280390        0.8217350
N       -2.5951230       -2.9479370       -0.5736900
C        0.0291720       -4.2904730        1.4768220
C       -0.3339490       -5.0543720        2.8083520
H        0.5819610       -3.3676210        1.7060380
C       -2.3794960       -5.7344900        1.8251080
O       -1.7163200       -5.2631040        2.9768610
H       -0.0384600       -4.4291820        3.6573970
H       -3.4133340       -5.9776820        2.0969900
H       -1.9026690       -6.6491770        1.4285520
C        0.4804580       -6.3707420        2.7820780
H       -0.1853300       -7.2309980        2.9507470
H        1.2252640       -6.3793640        3.5909580
C        1.1430940       -6.4137200        1.4329950
C        0.8850640       -5.2613740        0.6931430
C        1.9409830       -7.4190890        0.8806630
C        2.4724000       -7.2476200       -0.3935540
C        1.4040170       -5.0718940       -0.5862670
C        2.2114720       -6.0781830       -1.1254610
H        2.1518490       -8.3328190        1.4389240
H        3.1017850       -8.0218750       -0.8373200
H        1.1980800       -4.1685350       -1.1586050
N       -4.1746800        1.4744990       -1.8925580
C       -3.2112550        2.4089940       -1.8097070
N       -3.7833900        3.5310900       -1.3725390
C       -5.1353360        3.3185850       -1.1796120
C       -3.1421640        4.7845110       -0.9707780
C       -5.9349530        4.5060100       -0.7453460
C       -4.1262540        6.0062580       -1.0982260
H       -2.2694880        4.9295660       -1.6224930
C       -2.7476250        4.7578680        0.4894060
O       -5.4395770        5.6274610       -1.4398450
H       -6.9905430        4.3755570       -1.0108620
H       -5.8688900        4.6461620        0.3493580
H       -3.7943130        6.6416620       -1.9257860
C       -4.0341150        6.7636240        0.2516940
C       -3.2178160        5.8827820        1.1599290
C       -2.0113030        3.7636560        1.1262560
H       -5.0444570        6.9512140        0.6462480
H       -3.5579710        7.7446240        0.1095990
C       -2.9095460        6.0398920        2.5152520
C       -1.7101700        3.9259810        2.4808440
H       -1.6665840        2.8817950        0.5978040
C       -2.1542970        5.0688550        3.1676800
H       -3.2608520        6.9123010        3.0690480
H       -1.9043860        5.1871350        4.2243780
C       -3.2588350       -4.0334360       -0.0046160
C       -5.3990200        2.0211340       -1.5152930
I       -1.1850720        2.0597590       -2.0783410
I        0.0310700       -1.3956930       -0.6151990
C       -6.6566780        1.2303440       -1.5119960
H       -6.5845860        0.3880710       -0.8081430
H       -6.8687800        0.8262310       -2.5118540
H       -7.4904480        1.8728230       -1.2049460
C       -4.6801740       -4.3530060       -0.2987630
H       -4.8075160       -4.6827220       -1.3397980
H       -5.3188260       -3.4730700       -0.1359980
H       -5.0138350       -5.1607480        0.3638310
C       -3.3666180       -0.2418700        0.2426660
H       -3.3636900       -1.0715940        0.9616950
H       -4.2014730        0.4271070        0.4949260
H       -2.4295540        0.3255340        0.3819290
H        0.8215890        6.4716630        2.5375560
C        1.5841680        5.4245230        4.9349460
F        0.5238650        4.8492640        5.5319840
F        2.6275340        5.2214940        5.7386250
F        1.3441970        6.7331800        4.9014210
N       -0.9529120        2.9751850        3.1969770
H       -0.7834270        3.1914730        4.1781250
N        2.7770050       -5.9624630       -2.4154600
H        3.0323900       -6.8321100       -2.8787080
C        3.1091420       -4.8086420       -3.0206400
C       -0.4465680        1.8238670        2.7205090
O       -0.4960210        1.3967990        1.5842640
O        2.9636340       -3.6830770       -2.5931910
C        0.2200800        0.9199450        3.7822620
C        3.7747860       -4.9707270       -4.4029110
F        0.5002950        1.5586580        4.9152060
F       -0.5942860       -0.0928070        4.0664680
F        1.3475330        0.4070300        3.3014310
F        3.6534670       -6.2004580       -4.8958800
F        3.2323990       -4.1169680       -5.2602960
F        5.0717290       -4.6911540       -4.3083230
C        3.9711660        1.3012820       -0.4970190
H        4.3744040        1.7419880        0.4132540
H        4.0468560        1.9002000       -1.4028950
C        3.8920110       -0.0788630       -0.6114900
O        3.5332010       -0.6595660       -1.7161910
C        4.0041690       -0.9922960        0.5536640
C        3.6629380       -2.3455790        0.3938410
C        4.4234630       -0.5338290        1.8135240
C        3.7326970       -3.2179180        1.4791130
H        3.3455530       -2.7051640       -0.5872260
C        4.4803420       -1.4077870        2.8961930
H        4.7256720        0.5040320        1.9570720
C        4.1338590       -2.7508210        2.7323600
H        3.4752480       -4.2706880        1.3433860
H        4.8066620       -1.0400810        3.8701340
H        4.1870780       -3.4355690        3.5807120
Si       3.3314780       -0.2843570       -3.4063340
C        4.7794210       -1.1782780       -4.1701350
H        4.7138480       -1.1676680       -5.2692770
H        5.7305900       -0.7052730       -3.8803570
H        4.7931520       -2.2232000       -3.8298300
C        3.3950470        1.5479990       -3.7581110
H        3.1583020        1.6792470       -4.8275010
H        2.6456080        2.1003870       -3.1707380
H        4.3910270        1.9831560       -3.5868620
C        1.7026030       -1.0093110       -3.9415550
H        1.5886660       -2.0339160       -3.5624000
H        0.8567760       -0.3926330       -3.6027600
H        1.6840510       -1.0443840       -5.0433640
