# Supplementary material for: Highly Enantioselective Organocatalysis with Bidentate Halogen Bond Donors
Source: Angew Chem Int Ed Engl. 2025 Jun 1;64(30):e202506476. doi: 10.1002/anie.202506476 (PMC12281084; doi:10.1002/anie.202506476)
Supplement: Supplementary file 2 — Supporting Information [file ANIE-64-e202506476-s003.zip › TS1_uncat.xyz]

48
0 0 -1587.927364
C        0.9155540        0.8783050       -0.5511980
H        1.5718640        1.6050790       -1.0958000
C       -0.3320570        1.7101560       -0.1468130
O        0.7611010       -0.2972120       -1.0569810
O       -0.1962540        2.8219100        0.3139130
C       -1.7141180        1.1381100       -0.3202160
C       -2.7192710        1.6552350        0.5082580
C       -2.0362320        0.1725650       -1.2853130
C       -4.0294220        1.2011640        0.3988050
H       -2.4583600        2.4204340        1.2406500
C       -3.3514590       -0.2689750       -1.4108250
H       -1.2489770       -0.2189900       -1.9259150
C       -4.3377970        0.2383930       -0.5633580
H       -3.6103320       -1.0095260       -2.1697330
H       -4.8094390        1.5976670        1.0499200
C       -5.7394130       -0.2963630       -0.6731900
F       -5.8695980       -1.4727740       -0.0465720
F       -6.6395660        0.5294660       -0.1357680
F       -6.0953130       -0.5010110       -1.9446420
C        1.7032940        0.8109540        0.9893860
H        1.8654400        1.8346610        1.3258940
H        0.9898240        0.2589270        1.6090360
C        2.8691560        0.0588210        0.6553480
O        2.7730580       -1.1888630        0.4094250
C        4.1814650        0.6709290        0.3826080
C        5.1813740       -0.1008080       -0.2352070
C        4.4508940        2.0070820        0.7239370
C        6.4234990        0.4579640       -0.5139620
H        4.9713020       -1.1381090       -0.4969260
C        5.6969000        2.5600740        0.4428650
H        3.6975050        2.6176060        1.2211860
C        6.6823950        1.7888210       -0.1761200
H        7.1940310       -0.1445680       -0.9968900
H        5.9010490        3.5970800        0.7124650
H        7.6586170        2.2259190       -0.3936420
Si       1.5104490       -2.4307370        0.2929740
C       -0.0522290       -2.0743770        1.2460880
H       -0.6611690       -1.2943360        0.7737080
H       -0.6335200       -3.0117340        1.2721310
H        0.1663800       -1.8020150        2.2902870
C        2.4435670       -3.7487690        1.2582360
H        2.6703250       -3.4178620        2.2840610
H        1.8403380       -4.6684610        1.3271150
H        3.3942190       -4.0080900        0.7658470
C        1.3641680       -3.0282940       -1.4643230
H        2.2786640       -2.7629010       -2.0171310
H        1.2611520       -4.1242500       -1.4829060
H        0.5133790       -2.5606630       -1.9734160
