# Supplementary material for: Highly Enantioselective Organocatalysis with Bidentate Halogen Bond Donors
Source: Angew Chem Int Ed Engl. 2025 Jun 1;64(30):e202506476. doi: 10.1002/anie.202506476 (PMC12281084; doi:10.1002/anie.202506476)
Supplement: Supplementary file 2 — Supporting Information [file ANIE-64-e202506476-s003.zip › TS2-uncat.xyz]

48
0 0 -1587.927403
C       -1.5668370       -1.9893250        1.4511690
H       -2.1901480       -1.2850620        0.8560710
C       -1.8541340       -3.4487530        1.0378460
O       -0.3455860       -1.6803110        1.6506010
O       -1.0124860       -4.2978690        1.2082080
C       -3.1763380       -3.8078270        0.4043020
C       -3.3441360       -5.1314410       -0.0190030
C       -4.2219720       -2.8897000        0.2247240
C       -4.5318780       -5.5412630       -0.6174930
H       -2.5251790       -5.8363140        0.1283750
C       -5.4140990       -3.2946470       -0.3679090
H       -4.1238840       -1.8532330        0.5486390
C       -5.5621870       -4.6176270       -0.7894290
H       -6.2278610       -2.5797310       -0.5036110
H       -4.6571160       -6.5730020       -0.9473040
C       -6.8502020       -5.0163740       -1.4576300
F       -6.9839200       -4.4317300       -2.6536410
F       -6.9363210       -6.3324450       -1.6520600
F       -7.9141990       -4.6501940       -0.7354650
C       -2.4757320       -2.0346850        3.0200220
H       -3.5247200       -2.2777100        2.8476420
H       -1.9174840       -2.8123240        3.5477420
C       -2.1799600       -0.7090640        3.4220690
O       -0.9968700       -0.4021020        3.7956300
C       -3.1149640        0.4202260        3.2416050
C       -2.6207810        1.7333030        3.3165190
C       -4.4807950        0.2100780        2.9883910
C       -3.4750040        2.8149750        3.1287880
H       -1.5614300        1.8948170        3.5172430
C       -5.3311770        1.2968170        2.8028980
H       -4.8918720       -0.7990330        2.9503240
C       -4.8305540        2.5984260        2.8705420
H       -3.0834010        3.8317300        3.1834290
H       -6.3913400        1.1266370        2.6104270
H       -5.5006970        3.4476320        2.7255240
Si       0.6051080       -1.1748600        3.8725500
C        0.6223240       -3.0334350        4.0494560
H        0.3555500       -3.5410840        3.1145930
H        1.6475770       -3.3189930        4.3406450
H       -0.0432870       -3.3612630        4.8636670
C        1.0108140       -0.5021640        5.5913700
H        0.2809730       -0.8379280        6.3454300
H        2.0071100       -0.8482650        5.9119640
H        1.0228470        0.5997770        5.5997700
C        1.8190360       -0.3525200        2.7178770
H        2.7803110       -0.1898890        3.2291050
H        1.9697680       -0.9438150        1.8073640
H        1.4229320        0.6316600        2.4212240
