# Supplementary material for: Highly Enantioselective Organocatalysis with Bidentate Halogen Bond Donors
Source: Angew Chem Int Ed Engl. 2025 Jun 1;64(30):e202506476. doi: 10.1002/anie.202506476 (PMC12281084; doi:10.1002/anie.202506476)
Supplement: Supplementary file 3 — Supporting Information [file ANIE-64-e202506476-s002.zip]

Archive with 3 entries (3 files):
- 2364334.cif
- 2366021.cif
- 2366022.cif
