# Supplementary material for: Highly Enantioselective Organocatalysis with Bidentate Halogen Bond Donors
Source: Angew Chem Int Ed Engl. 2025 Jun 1;64(30):e202506476. doi: 10.1002/anie.202506476 (PMC12281084; doi:10.1002/anie.202506476)
Supplement: Supplementary file 3 — Supporting Information [file ANIE-64-e202506476-s002.zip › 2364334.cif]

####################################################################### 
# 
# This file contains crystal structure data downloaded from the 
# Cambridge Structural Database (CSD) hosted by the Cambridge 
# Crystallographic Data Centre (CCDC).
# 
# Full information about CCDC data access policies and citation 
# guidelines are available at http://www.ccdc.cam.ac.uk/access/V1 
# 
# Audit and citation data items may have been added by the CCDC. 
# Please retain this information to preserve the provenance of 
# this file and to allow appropriate attribution of the data. 
# 
#######################################################################

data_oc2h-jwp-c-071-fr2_a
_database_code_depnum_ccdc_archive 'CCDC 2364334'
loop_
_audit_author_name
_audit_author_address
'Elric Engelage'
;Ruhr University Bochum
Germany
;
_audit_update_record             
;
2024-06-21 deposited with the CCDC.	2024-06-27 downloaded from the CCDC.
;

_audit_creation_method           SHELXL-2018/3
_shelx_SHELXL_version_number     2018/3
_chemical_name_systematic        ?
_chemical_name_common            ?
_chemical_melting_point          ?
_chemical_formula_moiety         ?
_chemical_formula_sum            'C17 H13 F3 O3'
_chemical_formula_weight         322.27

loop_
_atom_type_symbol
_atom_type_description
_atom_type_scat_dispersion_real
_atom_type_scat_dispersion_imag
_atom_type_scat_source
C C 0.0181 0.0091 'International Tables Vol C Tables 4.2.6.8 and 6.1.1.4'
H H 0.0000 0.0000 'International Tables Vol C Tables 4.2.6.8 and 6.1.1.4'
O O 0.0492 0.0322 'International Tables Vol C Tables 4.2.6.8 and 6.1.1.4'
F F 0.0727 0.0534 'International Tables Vol C Tables 4.2.6.8 and 6.1.1.4'

_space_group_crystal_system      orthorhombic
_space_group_IT_number           19
_space_group_name_H-M_alt        'P 21 21 21'
_space_group_name_Hall           'P 2ac 2ab'

_shelx_space_group_comment       
;
The symmetry employed for this shelxl refinement is uniquely defined
by the following loop, which should always be used as a source of
symmetry information in preference to the above space-group names.
They are only intended as comments.
;

loop_
_space_group_symop_operation_xyz
'x, y, z'
'-x+1/2, -y, z+1/2'
'-x, y+1/2, -z+1/2'
'x+1/2, -y+1/2, -z'

_cell_length_a                   5.6330(2)
_cell_length_b                   7.5988(3)
_cell_length_c                   33.1297(11)
_cell_angle_alpha                90
_cell_angle_beta                 90
_cell_angle_gamma                90
_cell_volume                     1418.08(9)
_cell_formula_units_Z            4
_cell_measurement_temperature    170(2)
_cell_measurement_reflns_used    2482
_cell_measurement_theta_min      2.7
_cell_measurement_theta_max      66.5

_exptl_crystal_description       plate
_exptl_crystal_colour            'clear colourless'
_exptl_crystal_density_meas      ?
_exptl_crystal_density_method    ?
_exptl_crystal_density_diffrn    1.509
_exptl_crystal_F_000             664
_exptl_transmission_factor_min   ?
_exptl_transmission_factor_max   ?
_exptl_crystal_size_max          0.410
_exptl_crystal_size_mid          0.270
_exptl_crystal_size_min          0.140
loop_
_exptl_crystal_face_index_h
_exptl_crystal_face_index_k
_exptl_crystal_face_index_l
_exptl_crystal_face_perp_dist
-6 12 0 0.1726
6 -12 0 0.1658
6 12 0 0.1423
-6 -12 0 0.1462
0 -1 2 0.1364
1 -1 2 0.1702
2 0 1 0.1571
2 1 -2 0.1641
0 1 -2 0.1123
-2 1 -2 0.2419
1 -1 -2 0.1832
1 0 -2 0.1479
1 2 -2 0.1480
0 1 0 0.1174
-1 1 2 0.1802
0 -1 -2 0.1472
0 1 2 0.1056
0 0 -1 0.0882
0 0 1 0.0474
2 2 1 0.1641
loop_
_exptl_oxdiff_crystal_face_indexfrac_h
_exptl_oxdiff_crystal_face_indexfrac_k
_exptl_oxdiff_crystal_face_indexfrac_l
_exptl_oxdiff_crystal_face_x
_exptl_oxdiff_crystal_face_y
_exptl_oxdiff_crystal_face_z
-5.9957 12.0008 -0.0054 -0.7095 2.8432 0.1040
5.9957 -12.0008 0.0054 0.7095 -2.8432 -0.1040
5.9881 11.9903 0.0098 -0.8860 0.8150 2.6730
-5.9881 -11.9903 -0.0098 0.8860 -0.8150 -2.6730
0.0002 -1.0002 2.0006 -0.0213 -0.1736 -0.1385
0.9989 -1.0010 2.0019 -0.0360 -0.3426 0.0756
1.9972 -0.0020 1.0029 -0.0733 -0.3486 0.4168
1.9971 0.9984 -1.9980 -0.0082 -0.1645 0.5666
-0.0002 1.0002 -2.0006 0.0213 0.1736 0.1385
-1.9975 1.0019 -2.0031 0.0507 0.5116 -0.2897
0.9991 -1.0000 -1.9997 0.1395 -0.3003 0.1211
0.9988 -0.0003 -1.9995 0.0730 -0.1479 0.2368
0.9981 1.9989 -1.9991 -0.0599 0.1570 0.4682
-0.0003 0.9996 0.0002 -0.0665 0.1524 0.1157
-0.9991 1.0000 1.9997 -0.1395 0.3003 -0.1211
0.0004 -0.9991 -2.0010 0.1542 -0.1313 -0.0929
-0.0004 0.9991 2.0010 -0.1542 0.1313 0.0929
0.0001 0.0003 -1.0004 0.0439 0.0106 0.0114
-0.0001 -0.0003 1.0004 -0.0439 -0.0106 -0.0114
1.9966 1.9972 1.0033 -0.2062 -0.0437 0.6482
_exptl_absorpt_coefficient_mu    1.112
_shelx_estimated_absorpt_T_min   0.658
_shelx_estimated_absorpt_T_max   0.860
_exptl_absorpt_correction_T_min  0.313
_exptl_absorpt_correction_T_max  1.000
_exptl_absorpt_correction_type   gaussian
_exptl_absorpt_process_details   
;
CrysAlisPro 1.171.41.123a (Rigaku Oxford Diffraction, 2022)
Numerical absorption correction based on gaussian integration over
a multifaceted crystal model
Empirical absorption correction using spherical harmonics,
implemented in SCALE3 ABSPACK scaling algorithm.
;
_oxdiff_exptl_absorpt_empirical_full_min 0.597
_oxdiff_exptl_absorpt_empirical_full_max 3.236
_oxdiff_exptl_absorpt_empirical_details 
;
Empirical correction (ABSPACK) includes:
- Absorption correction using spherical harmonics
- Frame scaling
;
_diffrn_ambient_temperature      170.00(10)
_diffrn_ambient_environment      N~2~
_diffrn_source                   'micro-focus sealed X-ray tube'
_diffrn_source_type              'PhotonJet (Cu) X-ray Source'
_diffrn_radiation_probe          x-ray
_diffrn_radiation_type           'Cu K\a'
_diffrn_radiation_wavelength     1.54184
_diffrn_radiation_monochromator  mirror
_diffrn_measurement_device       'four-circle diffractometer'
_diffrn_measurement_device_type  'XtaLAB Synergy, Dualflex, HyPix'
_diffrn_detector                 'Hybrid Pixel Array Detector'
_diffrn_detector_type            HyPix
_diffrn_detector_area_resol_mean 10.0000
_diffrn_reflns_number            12274
_diffrn_reflns_av_unetI/netI     0.0246
_diffrn_reflns_av_R_equivalents  0.0411
_diffrn_reflns_limit_h_min       -4
_diffrn_reflns_limit_h_max       6
_diffrn_reflns_limit_k_min       -8
_diffrn_reflns_limit_k_max       9
_diffrn_reflns_limit_l_min       -39
_diffrn_reflns_limit_l_max       39
_diffrn_reflns_theta_min         2.667
_diffrn_reflns_theta_max         66.496
_diffrn_reflns_theta_full        66.497
_diffrn_measured_fraction_theta_max 1.000
_diffrn_measured_fraction_theta_full 1.000
_diffrn_reflns_Laue_measured_fraction_max 1.000
_diffrn_reflns_Laue_measured_fraction_full 1.000
_diffrn_reflns_point_group_measured_fraction_max 0.997
_diffrn_reflns_point_group_measured_fraction_full 0.997
_reflns_number_total             2482
_reflns_number_gt                2402
_reflns_threshold_expression     'I > 2\s(I)'
_reflns_Friedel_coverage         0.657
_reflns_Friedel_fraction_max     0.992
_reflns_Friedel_fraction_full    0.992
_diffrn_orient_matrix_UB_31      0.2144848000
_diffrn_orient_matrix_UB_32      0.1158202000
_diffrn_orient_matrix_UB_33      -0.0113316000
_diffrn_measurement_details      
;
List of Runs (angles in degrees, time in seconds):

  # Type    Start    End  Width  t~exp~   \w     \q     \k     \f   Frames
#--------------------------------------------------------------------------
  1  \w    100.00 140.00   0.50    0.90    --  106.29  30.00  60.00   80
  2  \w    145.00 175.00   0.50    0.90    --  106.29  30.00  60.00   60
  3  \w     90.00 168.00   0.50    0.90    --  106.29  15.00 120.00  156
  4  \w    132.00 161.00   0.50    0.90    --  106.29  45.00-180.00   58
  5  \w     89.00 120.00   0.50    0.90    --  106.29  45.00-180.00   62
  6  \w    -21.00  30.00   0.50    0.21    --  -45.64  19.00 -60.00  102
  7  \w    -60.00  25.00   0.50    0.21    --  -45.64  57.00 150.00  170
  8  \w    -22.00  14.00   0.50    0.21    --  -45.64  19.00  30.00   72
  9  \w    -68.00 -35.00   0.50    0.90    --  -93.75  61.00 120.00   66
 10  \w    -52.00 -20.00   0.50    0.90    --  -93.75  77.00 -90.00   64
 11  \w    -45.00 -20.00   0.50    0.90    --  -93.75  61.00-120.00   50
 12  \w    -65.00 -31.00   0.50    0.90    --  -93.75  61.00 -90.00   68
 13  \w   -101.00 -66.00   0.50    0.90    --  -93.75  77.00 -90.00   70
 14  \w    -53.00 -28.00   0.50    0.90    --  -93.75  61.00 -60.00   50
 15  \w    -48.00 -20.00   0.50    0.90    --  -93.75  45.00-120.00   56
 16  \w    -48.00 -23.00   0.50    0.90    --  -93.75  45.00-150.00   50
 17  \w    -47.00 -20.00   0.50    0.90    --  -93.75  45.00 -30.00   54
 18  \w    -68.00 -42.00   0.50    0.90    --  -93.75  61.00 -30.00   52
 19  \w    -63.00 -20.00   0.50    0.90    --  -93.75  61.00   0.00   86
 20  \w    -46.00 -21.00   0.50    0.90    --  -93.75  45.00  60.00   50
 21  \w   -105.00 -77.00   0.50    0.90    --  -93.75 -30.00 -30.00   56
 22  \w   -120.00 -29.00   0.50    0.21    --  -45.64 -38.00   0.00  182
 23  \w   -112.00 -76.00   0.50    0.90    --  -93.75 -45.00  30.00   72
 24  \w   -152.00-116.00   0.50    0.90    --  -93.75 -30.00 -30.00   72
 25  \w   -165.00-139.00   0.50    0.90    --  -93.75 -45.00  30.00   52
 26  \w   -112.00 -86.00   0.50    0.21    --  -45.64-125.00 150.00   52
 27  \w     43.00  74.00   0.50    0.90    --  106.29 -61.00 150.00   62
 28  \w     34.00  73.00   0.50    0.90    --  106.29 -77.00  90.00   78
 29  \w     59.00  94.00   0.50    0.90    --  106.29 -77.00 -30.00   70
 30  \w     68.00 117.00   0.50    0.90    --  106.29-132.00  92.12   98
 31  \w     54.00 104.00   0.50    0.90    --  106.29 -94.00 120.00  100
 32  \w     49.00 105.00   0.50    0.90    --  106.29 -94.00 -30.00  112
 33  \w     43.00 106.00   0.50    0.90    --  106.29-125.00-180.00  126
 34  \w     50.00 105.00   0.50    0.90    --  106.29 -94.00-120.00  110
;
_diffrn_measurement_method       '\w scans'

_reflns_special_details          
;
 Reflections were merged by SHELXL according to the crystal
 class for the calculation of statistics and refinement.
 
 _reflns_Friedel_fraction is defined as the number of unique
 Friedel pairs measured divided by the number that would be
 possible theoretically, ignoring centric projections and
 systematic absences.
;

_computing_data_collection       'CrysAlisPro 1.171.41.123a (Rigaku OD, 2022)'
_computing_cell_refinement       'CrysAlisPro 1.171.41.123a (Rigaku OD, 2022)'
_computing_data_reduction        'CrysAlisPro 1.171.41.123a (Rigaku OD, 2022)'
_computing_structure_solution    
;
 shelXT  G. M. Sheldrick, Acta Crystallogr., Sect. A: Found. Crystallogr.,
 2008, 64, 112-122.
 shelXle C. B. Huebschle, G. M. Sheldrick and B. Dittrich J. Appl. Cryst.
  (2011). 44, 1281-1284
;
_computing_structure_refinement  'SHELXL-2018/3 (Sheldrick, 2018)'
_computing_molecular_graphics    
;
 Diamond 4 - Crystal and Molecular Structure Visualization
  Crystal Impact - Dr. H. Putz & Dr. K. Brandenburg GbR, 
  Kreuzherrenstr. 102, 53227 Bonn, Germany
  http://www.crystalimpact.com/diamond
 Mercury CSD 2.0 - New Features for the Visualization 
 and Investigation of Crystal Structures
  C. F. Macrae, I. J. Bruno, J. A. Chisholm, P. R. Edgington, P. McCabe,
  E. Pidcock, 
  L. Rodriguez-Monge, R. Taylor, J. van de Streek and P. A. Wood, 
  J. Appl. Cryst., 41, 466-470, 2008
;
_computing_publication_material  
'WinGX L. J. Farrugia, J. Appl. Crystallogr., 1999, 32, 837-838.'
_refine_special_details          ?
_refine_ls_structure_factor_coef Fsqd
_refine_ls_matrix_type           full
_refine_ls_weighting_scheme      calc
_refine_ls_weighting_details     
'w=1/[\s^2^(Fo^2^)+(0.0514P)^2^+0.3378P] where P=(Fo^2^+2Fc^2^)/3'
_atom_sites_solution_primary     'dual space'
_atom_sites_solution_secondary   diffmap
_atom_sites_solution_hydrogens   geom
_refine_ls_hydrogen_treatment    mixed
_refine_ls_extinction_method     none
_refine_ls_extinction_coef       .
_refine_ls_abs_structure_details 
;
 Flack x determined using 943 quotients [(I+)-(I-)]/[(I+)+(I-)]
 (Parsons, Flack and Wagner, Acta Cryst. B69 (2013) 249-259).
;
_refine_ls_abs_structure_Flack   -0.04(9)
_chemical_absolute_configuration syn
_refine_ls_number_reflns         2482
_refine_ls_number_parameters     220
_refine_ls_number_restraints     0
_refine_ls_R_factor_all          0.0356
_refine_ls_R_factor_gt           0.0348
_refine_ls_wR_factor_ref         0.0910
_refine_ls_wR_factor_gt          0.0903
_refine_ls_goodness_of_fit_ref   1.055
_refine_ls_restrained_S_all      1.055
_refine_ls_shift/su_max          0.000
_refine_ls_shift/su_mean         0.000

loop_
_atom_site_label
_atom_site_type_symbol
_atom_site_fract_x
_atom_site_fract_y
_atom_site_fract_z
_atom_site_U_iso_or_equiv
_atom_site_adp_type
_atom_site_occupancy
_atom_site_site_symmetry_order
_atom_site_calc_flag
_atom_site_refinement_flags_posn
_atom_site_refinement_flags_adp
_atom_site_refinement_flags_occupancy
_atom_site_disorder_assembly
_atom_site_disorder_group
C1A C 0.3388(5) 0.6795(4) 0.28265(7) 0.0439(6) Uani 0.867(3) 1 d . . P A 1
F1A F 0.5174(4) 0.6846(6) 0.25652(6) 0.0815(9) Uani 0.867(3) 1 d . . P A 1
F2A F 0.2018(7) 0.5498(5) 0.26889(7) 0.0872(10) Uani 0.867(3) 1 d . . P A 1
F3A F 0.2200(10) 0.8242(5) 0.27743(7) 0.1134(16) Uani 0.867(3) 1 d . . P A 1
C1B C 0.3388(5) 0.6795(4) 0.28265(7) 0.0439(6) Uani 0.133(3) 1 d . . P A 2
F2B F 0.371(7) 0.555(4) 0.2605(5) 0.1134(16) Uani 0.133(3) 1 d . . P A 2
F1B F 0.427(5) 0.811(4) 0.2686(5) 0.0872(10) Uani 0.133(3) 1 d . . P A 2
F3B F 0.113(3) 0.702(4) 0.2806(4) 0.0815(9) Uani 0.133(3) 1 d . . P A 2
O1 O 0.8180(3) 0.4642(3) 0.45223(5) 0.0381(4) Uani 1 1 d . . . . .
O2 O 0.3790(3) 0.7086(2) 0.48745(5) 0.0322(4) Uani 1 1 d . . . . .
H2 H 0.509(5) 0.768(2) 0.4913(9) 0.048 Uiso 1 1 calc R U . . .
O3 O 0.1310(3) 0.4699(3) 0.54407(5) 0.0489(5) Uani 1 1 d . . . . .
C2 C 0.4152(5) 0.6476(3) 0.32536(7) 0.0327(5) Uani 1 1 d . . . . .
C3 C 0.6277(4) 0.5626(3) 0.33301(7) 0.0353(5) Uani 1 1 d . . . . .
H3 H 0.729396 0.530604 0.311346 0.042 Uiso 1 1 calc R U . . .
C4 C 0.6913(4) 0.5246(3) 0.37239(7) 0.0318(5) Uani 1 1 d . . . . .
H4 H 0.838441 0.468236 0.377750 0.038 Uiso 1 1 calc R U . . .
C5 C 0.5403(4) 0.5686(3) 0.40437(6) 0.0254(5) Uani 1 1 d . . . . .
C6 C 0.3272(4) 0.6546(3) 0.39622(6) 0.0296(5) Uani 1 1 d . . . . .
H6 H 0.224087 0.685928 0.417743 0.036 Uiso 1 1 calc R U . . .
C7 C 0.2656(4) 0.6946(3) 0.35683(7) 0.0325(5) Uani 1 1 d . . . . .
H7 H 0.120877 0.754276 0.351342 0.039 Uiso 1 1 calc R U . . .
C8 C 0.6172(4) 0.5166(3) 0.44609(6) 0.0256(5) Uani 1 1 d . . . . .
C9 C 0.4356(4) 0.5282(3) 0.48060(6) 0.0253(4) Uani 1 1 d . . . . .
H9 H 0.287573 0.466740 0.471721 0.030 Uiso 1 1 calc R U . . .
C10 C 0.5244(4) 0.4385(3) 0.51862(6) 0.0284(5) Uani 1 1 d . . . . .
H10A H 0.563391 0.314288 0.512507 0.034 Uiso 1 1 calc R U . . .
H10B H 0.671289 0.497336 0.527944 0.034 Uiso 1 1 calc R U . . .
C11 C 0.3401(4) 0.4449(3) 0.55189(7) 0.0295(5) Uani 1 1 d . . . . .
C12 C 0.4155(4) 0.4158(3) 0.59447(6) 0.0269(5) Uani 1 1 d . . . . .
C13 C 0.6327(4) 0.3402(3) 0.60447(7) 0.0304(5) Uani 1 1 d . . . . .
H13 H 0.744304 0.313226 0.583870 0.037 Uiso 1 1 calc R U . . .
C14 C 0.6865(4) 0.3041(3) 0.64457(7) 0.0359(5) Uani 1 1 d . . . . .
H14 H 0.832574 0.248699 0.651209 0.043 Uiso 1 1 calc R U . . .
C15 C 0.5282(5) 0.3484(3) 0.67488(7) 0.0367(6) Uani 1 1 d . . . . .
H15 H 0.565443 0.323178 0.702242 0.044 Uiso 1 1 calc R U . . .
C16 C 0.3150(4) 0.4299(3) 0.66523(7) 0.0369(6) Uani 1 1 d . . . . .
H16 H 0.208439 0.463848 0.686043 0.044 Uiso 1 1 calc R U . . .
C17 C 0.2580(4) 0.4617(3) 0.62526(7) 0.0313(5) Uani 1 1 d . . . . .
H17 H 0.110429 0.515092 0.618716 0.038 Uiso 1 1 calc R U . . .

loop_
_atom_site_aniso_label
_atom_site_aniso_U_11
_atom_site_aniso_U_22
_atom_site_aniso_U_33
_atom_site_aniso_U_23
_atom_site_aniso_U_13
_atom_site_aniso_U_12
C1A 0.0539(16) 0.0466(15) 0.0312(12) 0.0036(11) -0.0005(12) 0.0029(13)
F1A 0.0695(14) 0.144(3) 0.0308(10) 0.0221(14) 0.0100(10) -0.0002(17)
F2A 0.108(2) 0.111(2) 0.0427(12) 0.0059(13) -0.0291(14) -0.0469(19)
F3A 0.206(4) 0.099(2) 0.0353(11) 0.0067(13) -0.0141(17) 0.100(3)
C1B 0.0539(16) 0.0466(15) 0.0312(12) 0.0036(11) -0.0005(12) 0.0029(13)
F2B 0.206(4) 0.099(2) 0.0353(11) 0.0067(13) -0.0141(17) 0.100(3)
F1B 0.108(2) 0.111(2) 0.0427(12) 0.0059(13) -0.0291(14) -0.0469(19)
F3B 0.0695(14) 0.144(3) 0.0308(10) 0.0221(14) 0.0100(10) -0.0002(17)
O1 0.0275(8) 0.0563(11) 0.0304(8) 0.0017(7) 0.0004(7) 0.0121(8)
O2 0.0333(8) 0.0287(8) 0.0345(8) -0.0025(6) 0.0024(7) 0.0011(7)
O3 0.0224(9) 0.0904(16) 0.0340(9) 0.0140(9) -0.0006(7) 0.0040(9)
C2 0.0385(12) 0.0324(11) 0.0270(11) 0.0016(9) -0.0015(9) -0.0029(10)
C3 0.0372(13) 0.0400(13) 0.0286(11) 0.0010(10) 0.0072(10) 0.0018(11)
C4 0.0269(11) 0.0374(12) 0.0311(12) 0.0014(9) 0.0035(9) 0.0021(10)
C5 0.0236(10) 0.0256(10) 0.0271(10) -0.0010(8) -0.0001(8) -0.0018(8)
C6 0.0266(11) 0.0356(12) 0.0266(10) -0.0001(9) 0.0021(9) 0.0039(10)
C7 0.0307(11) 0.0344(12) 0.0324(11) 0.0030(10) -0.0025(9) 0.0024(10)
C8 0.0241(10) 0.0255(10) 0.0273(11) -0.0008(8) -0.0005(8) 0.0000(9)
C9 0.0217(9) 0.0281(10) 0.0262(10) -0.0014(8) 0.0000(8) -0.0025(9)
C10 0.0231(10) 0.0352(12) 0.0269(10) 0.0046(9) 0.0001(8) 0.0005(9)
C11 0.0224(10) 0.0366(12) 0.0295(11) 0.0041(10) -0.0005(9) -0.0013(9)
C12 0.0248(10) 0.0286(11) 0.0271(11) 0.0009(8) 0.0009(8) -0.0043(9)
C13 0.0251(11) 0.0366(12) 0.0296(11) 0.0016(9) 0.0005(9) -0.0005(9)
C14 0.0288(11) 0.0409(13) 0.0380(12) 0.0057(11) -0.0057(10) -0.0009(10)
C15 0.0417(14) 0.0429(13) 0.0254(11) 0.0037(10) -0.0034(10) -0.0065(11)
C16 0.0375(13) 0.0449(14) 0.0284(11) -0.0008(10) 0.0063(10) 0.0002(11)
C17 0.0256(11) 0.0372(13) 0.0311(11) 0.0023(9) 0.0034(9) 0.0017(10)

_geom_special_details            
;
 All esds (except the esd in the dihedral angle between two l.s. planes)
 are estimated using the full covariance matrix.  The cell esds are taken
 into account individually in the estimation of esds in distances, angles
 and torsion angles; correlations between esds in cell parameters are only
 used when they are defined by crystal symmetry.  An approximate (isotropic)
 treatment of cell esds is used for estimating esds involving l.s. planes.
;

loop_
_geom_bond_atom_site_label_1
_geom_bond_atom_site_label_2
_geom_bond_distance
_geom_bond_site_symmetry_2
_geom_bond_publ_flag
C1A F3A 1.299(4) . ?
C1A F1A 1.328(4) . ?
C1A F2A 1.332(4) . ?
C1A C2 1.499(3) . ?
C1B F1B 1.211(19) . ?
C1B F2B 1.21(2) . ?
C1B F3B 1.287(19) . ?
C1B C2 1.499(3) . ?
O1 C8 1.216(3) . ?
O2 C9 1.425(3) . ?
O2 H2 0.87(3) . ?
O3 C11 1.221(3) . ?
C2 C3 1.384(4) . ?
C2 C7 1.387(3) . ?
C3 C4 1.383(3) . ?
C3 H3 0.9500 . ?
C4 C5 1.399(3) . ?
C4 H4 0.9500 . ?
C5 C6 1.393(3) . ?
C5 C8 1.501(3) . ?
C6 C7 1.384(3) . ?
C6 H6 0.9500 . ?
C7 H7 0.9500 . ?
C8 C9 1.537(3) . ?
C9 C10 1.517(3) . ?
C9 H9 1.0000 . ?
C10 C11 1.515(3) . ?
C10 H10A 0.9900 . ?
C10 H10B 0.9900 . ?
C11 C12 1.490(3) . ?
C12 C13 1.392(3) . ?
C12 C17 1.396(3) . ?
C13 C14 1.390(3) . ?
C13 H13 0.9500 . ?
C14 C15 1.385(4) . ?
C14 H14 0.9500 . ?
C15 C16 1.388(4) . ?
C15 H15 0.9500 . ?
C16 C17 1.384(3) . ?
C16 H16 0.9500 . ?
C17 H17 0.9500 . ?

loop_
_geom_angle_atom_site_label_1
_geom_angle_atom_site_label_2
_geom_angle_atom_site_label_3
_geom_angle
_geom_angle_site_symmetry_1
_geom_angle_site_symmetry_3
_geom_angle_publ_flag
F3A C1A F1A 106.2(3) . . ?
F3A C1A F2A 106.4(3) . . ?
F1A C1A F2A 103.7(3) . . ?
F3A C1A C2 114.2(2) . . ?
F1A C1A C2 113.8(2) . . ?
F2A C1A C2 111.7(2) . . ?
F1B C1B F2B 110.7(17) . . ?
F1B C1B F3B 105.8(17) . . ?
F2B C1B F3B 103(2) . . ?
F1B C1B C2 112.3(7) . . ?
F2B C1B C2 113.7(8) . . ?
F3B C1B C2 110.8(7) . . ?
C9 O2 H2 109.5 . . ?
C3 C2 C7 120.6(2) . . ?
C3 C2 C1B 119.8(2) . . ?
C7 C2 C1B 119.6(2) . . ?
C3 C2 C1A 119.8(2) . . ?
C7 C2 C1A 119.6(2) . . ?
C4 C3 C2 119.6(2) . . ?
C4 C3 H3 120.2 . . ?
C2 C3 H3 120.2 . . ?
C3 C4 C5 120.5(2) . . ?
C3 C4 H4 119.8 . . ?
C5 C4 H4 119.8 . . ?
C6 C5 C4 119.3(2) . . ?
C6 C5 C8 123.39(19) . . ?
C4 C5 C8 117.3(2) . . ?
C7 C6 C5 120.1(2) . . ?
C7 C6 H6 119.9 . . ?
C5 C6 H6 119.9 . . ?
C6 C7 C2 120.0(2) . . ?
C6 C7 H7 120.0 . . ?
C2 C7 H7 120.0 . . ?
O1 C8 C5 120.55(19) . . ?
O1 C8 C9 120.89(19) . . ?
C5 C8 C9 118.55(18) . . ?
O2 C9 C10 111.94(18) . . ?
O2 C9 C8 108.81(17) . . ?
C10 C9 C8 111.88(17) . . ?
O2 C9 H9 108.0 . . ?
C10 C9 H9 108.0 . . ?
C8 C9 H9 108.0 . . ?
C11 C10 C9 111.33(17) . . ?
C11 C10 H10A 109.4 . . ?
C9 C10 H10A 109.4 . . ?
C11 C10 H10B 109.4 . . ?
C9 C10 H10B 109.4 . . ?
H10A C10 H10B 108.0 . . ?
O3 C11 C12 120.0(2) . . ?
O3 C11 C10 120.8(2) . . ?
C12 C11 C10 119.26(18) . . ?
C13 C12 C17 119.2(2) . . ?
C13 C12 C11 122.49(19) . . ?
C17 C12 C11 118.3(2) . . ?
C14 C13 C12 120.0(2) . . ?
C14 C13 H13 120.0 . . ?
C12 C13 H13 120.0 . . ?
C15 C14 C13 120.3(2) . . ?
C15 C14 H14 119.8 . . ?
C13 C14 H14 119.8 . . ?
C14 C15 C16 119.9(2) . . ?
C14 C15 H15 120.1 . . ?
C16 C15 H15 120.1 . . ?
C17 C16 C15 119.9(2) . . ?
C17 C16 H16 120.0 . . ?
C15 C16 H16 120.0 . . ?
C16 C17 C12 120.5(2) . . ?
C16 C17 H17 119.7 . . ?
C12 C17 H17 119.7 . . ?

_refine_diff_density_max         0.169
_refine_diff_density_min         -0.224
_refine_diff_density_rms         0.045

_shelx_res_file                  
;
TITL oc2h-jwp-c-071-fr2_a.res in P2(1)2(1)2(1)
    oc2h-jwp-c-071-fr2_a.res
    created by SHELXL-2018/3 at 13:40:59 on 02-Sep-2023
REM Old TITL oc2h-jwp-c-071-fr2 in P2(1)2(1)2(1)
REM SHELXT solution in P2(1)2(1)2(1): R1 0.152, Rweak 0.027, Alpha 0.002
REM <I/s>   0.489 for   27 systematic absences,  Orientation as input
REM Flack x =  0.168 ( 0.085 ) from   970 Parsons' quotients
REM Formula found by SHELXT:  C17 O2 F4
CELL  1.54184   5.6330   7.5988  33.1297   90.000   90.000   90.000
ZERR    4.000   0.0002   0.0003   0.0011    0.000    0.000    0.000
LATT -1
SYMM 1/2-X, -Y, 1/2+Z
SYMM -X, 1/2+Y, 1/2-Z
SYMM 1/2+X, 1/2-Y, -Z
SFAC C H O F
UNIT 68 52 12 12
TEMP -103
SIZE 0.14 0.27 0.41
L.S. 10
BOND $H
omit -3 133
acta
EADP F1a F3b
EADP F2a F1b
EADP F3a F2b
EADP C1a C1b
EXYZ C1a C1b
LIST 4
FMAP 2
PLAN 20
WGHT    0.051400    0.337800
FVAR       0.71246   0.86711
Part 1
C1A   1    0.338825    0.679478    0.282647    21.00000    0.05392    0.04664 =
         0.03124    0.00364   -0.00045    0.00285
F1A   4    0.517439    0.684637    0.256516    21.00000    0.06951    0.14416 =
         0.03084    0.02213    0.01000   -0.00018
F2A   4    0.201837    0.549816    0.268886    21.00000    0.10798    0.11103 =
         0.04266    0.00590   -0.02909   -0.04686
F3A   4    0.220031    0.824188    0.277428    21.00000    0.20594    0.09883 =
         0.03529    0.00674   -0.01407    0.10036
Part 2
C1B   1    0.338825    0.679478    0.282647   -21.00000    0.05392    0.04664 =
         0.03124    0.00364   -0.00045    0.00285
F2B   4    0.371159    0.554765    0.260486   -21.00000    0.20594    0.09883 =
         0.03529    0.00674   -0.01407    0.10036
F1B   4    0.426509    0.811364    0.268585   -21.00000    0.10798    0.11103 =
         0.04266    0.00590   -0.02909   -0.04686
F3B   4    0.112698    0.702325    0.280628   -21.00000    0.06951    0.14416 =
         0.03084    0.02213    0.01000   -0.00018
Part 0

O1    3    0.818049    0.464192    0.452226    11.00000    0.02749    0.05630 =
         0.03043    0.00173    0.00044    0.01208
O2    3    0.379020    0.708561    0.487450    11.00000    0.03332    0.02866 =
         0.03455   -0.00250    0.00240    0.00113
AFIX 148
H2    2    0.509006    0.767866    0.491259    11.00000   -1.50000
AFIX   0
O3    3    0.131018    0.469945    0.544067    11.00000    0.02239    0.09043 =
         0.03396    0.01403   -0.00056    0.00396
C2    1    0.415159    0.647581    0.325362    11.00000    0.03854    0.03240 =
         0.02701    0.00162   -0.00154   -0.00286
C3    1    0.627703    0.562631    0.333010    11.00000    0.03718    0.04004 =
         0.02856    0.00101    0.00723    0.00181
AFIX  43
H3    2    0.729396    0.530604    0.311346    11.00000   -1.20000
AFIX   0
C4    1    0.691254    0.524611    0.372386    11.00000    0.02695    0.03744 =
         0.03112    0.00145    0.00354    0.00207
AFIX  43
H4    2    0.838441    0.468236    0.377750    11.00000   -1.20000
AFIX   0
C5    1    0.540321    0.568587    0.404369    11.00000    0.02361    0.02563 =
         0.02708   -0.00102   -0.00007   -0.00181
C6    1    0.327245    0.654640    0.396223    11.00000    0.02664    0.03557 =
         0.02663   -0.00013    0.00209    0.00390
AFIX  43
H6    2    0.224087    0.685928    0.417743    11.00000   -1.20000
AFIX   0
C7    1    0.265552    0.694643    0.356826    11.00000    0.03070    0.03441 =
         0.03240    0.00296   -0.00252    0.00239
AFIX  43
H7    2    0.120877    0.754276    0.351342    11.00000   -1.20000
AFIX   0
C8    1    0.617205    0.516590    0.446087    11.00000    0.02414    0.02548 =
         0.02725   -0.00082   -0.00047    0.00004
C9    1    0.435611    0.528192    0.480602    11.00000    0.02166    0.02810 =
         0.02624   -0.00141   -0.00005   -0.00254
AFIX  13
H9    2    0.287573    0.466740    0.471721    11.00000   -1.20000
AFIX   0
C10   1    0.524380    0.438491    0.518624    11.00000    0.02311    0.03520 =
         0.02687    0.00460    0.00006    0.00054
AFIX  23
H10A  2    0.563391    0.314288    0.512507    11.00000   -1.20000
H10B  2    0.671289    0.497336    0.527944    11.00000   -1.20000
AFIX   0
C11   1    0.340059    0.444873    0.551890    11.00000    0.02237    0.03661 =
         0.02955    0.00408   -0.00050   -0.00134
C12   1    0.415476    0.415781    0.594473    11.00000    0.02478    0.02865 =
         0.02715    0.00092    0.00087   -0.00433
C13   1    0.632733    0.340172    0.604466    11.00000    0.02506    0.03659 =
         0.02964    0.00159    0.00046   -0.00045
AFIX  43
H13   2    0.744304    0.313226    0.583870    11.00000   -1.20000
AFIX   0
C14   1    0.686508    0.304079    0.644567    11.00000    0.02884    0.04091 =
         0.03800    0.00570   -0.00574   -0.00093
AFIX  43
H14   2    0.832574    0.248699    0.651209    11.00000   -1.20000
AFIX   0
C15   1    0.528226    0.348446    0.674881    11.00000    0.04171    0.04289 =
         0.02540    0.00365   -0.00341   -0.00654
AFIX  43
H15   2    0.565443    0.323178    0.702242    11.00000   -1.20000
AFIX   0
C16   1    0.315030    0.429922    0.665228    11.00000    0.03753    0.04495 =
         0.02837   -0.00075    0.00630    0.00015
AFIX  43
H16   2    0.208439    0.463848    0.686043    11.00000   -1.20000
AFIX   0
C17   1    0.257963    0.461660    0.625259    11.00000    0.02559    0.03717 =
         0.03113    0.00226    0.00338    0.00167
AFIX  43
H17   2    0.110429    0.515092    0.618716    11.00000   -1.20000
AFIX   0
HKLF 4


REM  oc2h-jwp-c-071-fr2_a.res in P2(1)2(1)2(1)
REM wR2 = 0.0910, GooF = S = 1.055, Restrained GooF = 1.055 for all data
REM R1 = 0.0348 for 2402 Fo > 4sig(Fo) and 0.0356 for all 2482 data
REM 220 parameters refined using 0 restraints

END

WGHT      0.0514      0.3378

REM Highest difference peak  0.169,  deepest hole -0.224,  1-sigma level  0.045
Q1    1   0.3665  0.8890  0.2875  11.00000  0.05    0.17
Q2    1  -0.1429  0.7804  0.3279  11.00000  0.05    0.13
Q3    1   0.0721  0.7557  0.2963  11.00000  0.05    0.12
Q4    1   0.8152  0.3238  0.4823  11.00000  0.05    0.12
Q5    1   0.5412  0.4241  0.6005  11.00000  0.05    0.12
Q6    1   0.0024  0.9029  0.2901  11.00000  0.05    0.12
Q7    1   0.2525  0.3216  0.4676  11.00000  0.05    0.12
Q8    1   0.6945  0.8089  0.4521  11.00000  0.05    0.11
Q9    1   0.0281  0.7949  0.4390  11.00000  0.05    0.11
Q10   1   0.0235  0.5974  0.6949  11.00000  0.05    0.11
Q11   1   0.4580  0.3157  0.5173  11.00000  0.05    0.10
Q12   1   0.1993  0.2655  0.5337  11.00000  0.05    0.10
Q13   1  -0.1183  0.7944  0.3569  11.00000  0.05    0.10
Q14   1   0.6816  0.3059  0.3029  11.00000  0.05    0.10
Q15   1   0.8437  0.4207  0.6958  11.00000  0.05    0.10
Q16   1   0.1064  0.8020  0.3533  11.00000  0.05    0.10
Q17   1   0.1028  0.5981  0.5246  11.00000  0.05    0.10
Q18   1   0.3733  0.7242  0.5401  11.00000  0.05    0.10
Q19   1   0.1813  0.5800  0.6808  11.00000  0.05    0.10
Q20   1   0.7424  0.7166  0.4581  11.00000  0.05    0.10
;
_shelx_res_checksum              24351

_shelx_hkl_file                  
;
   0   0   2  146.02    4.12
   0   0   3   -0.04    0.14
   0   0   4  120.48    3.81
   0   0   5    0.07    0.41
   0   0   6   17.54    1.19
   0   0   7    0.29    0.46
   0   0   8 1546.33   41.44
   0   0   9    1.19    0.76
   0   0  10 1409.48   38.36
   0   0  11    0.37    0.69
   0   0  12    3.48    0.97
   0   0  13   -0.08    0.74
   0   0  14 1301.67   36.64
   0   0  15    1.02    0.97
   0   0  16  749.05   23.02
   0   0  17    0.44    1.06
   0   0  18 1644.06   43.79
   0   0  18 1734.11   47.38
   0   0  19    0.24    0.48
   0   0  19    0.66    1.13
   0   0  20    7.28    0.87
   0   0  20    8.50    1.87
   0   0  21    0.69    0.54
   0   0  21   -0.16    1.22
   0   0  22 1029.54   32.28
   0   0  22 1030.89   27.72
   0   0 -22 1008.89   27.69
   0   0  23    0.36    1.49
   0   0  23    0.36    0.65
   0   0 -23    0.08    0.68
   0   0  24   40.06    2.19
   0   0  24   34.71    4.05
   0   0 -24   36.97    2.18
   0   0  25    0.21    1.47
   0   0 -25    0.34    0.75
   0   0  25    0.31    0.70
   0   0 -25    0.45    0.74
   0   0  26  986.37   28.45
   0   0  26 1042.95   34.28
   0   0 -26 1095.45   28.75
   0   0  27    0.10    0.80
   0   0  27    0.69    1.60
   0   0 -27    0.05    0.81
   0   0  28  233.63    7.95
   0   0  28  224.29   12.13
   0   0 -28  253.68    8.27
   0   0  29    0.24    1.26
   0   0 -29    0.23    0.81
   0   0  30   90.14    7.35
   0   0 -30  102.70    4.42
   0   0 -31    0.42    0.83
   0   0 -32  279.70    9.32
   0   0 -33    0.93    0.84
   0   0 -33   -0.06    0.87
   0   0 -34  211.71    7.31
   0   0 -34  204.07    7.27
   0   0 -35   -0.05    0.73
   0   0 -35    0.26    0.75
   0   0 -36   20.97    1.72
   0   0 -37    0.13    0.71
   0   0 -38   58.12    2.71
   0   0 -39    0.79    0.57
   0   1   0    0.43    0.59
   0   1  -1  100.39    3.73
   0  -1  -1  108.50    3.54
   0   1   1   98.07    3.78
   0  -1  -2   72.40    2.67
   0   1  -2   69.50    2.88
   0  -1  -3  116.97    3.86
   0   1   3  104.82    4.00
   0  -1   3  104.78    3.51
   0   1  -3  105.67    3.93
   0   1   4   27.12    1.75
   0   1  -4   27.43    1.67
   0  -1   4   29.75    1.39
   0   1   5 2245.14   59.77
   0  -1   5 2254.87   58.91
   0   1  -5 2263.99   59.52
   0  -1   6  169.76    5.12
   0   1   6  173.94    6.00
   0   1  -6  156.82    5.63
   0   1   7  453.41   13.37
   0  -1   7  435.89   12.28
   0  -1   8  138.27    5.10
   0   1   8  142.56    5.61
   0  -1   8  146.04    4.62
   0  -1   9 3199.48   81.39
   0   1   9 2941.28   81.96
   0   1  10  139.80    5.82
   0  -1  10  134.24    5.20
   0  -1  11  359.18   11.49
   0   1  11  380.88   12.39
   0  -1  12  256.85    8.92
   0   1  12  276.45    9.83
   0   1  13 1721.38   49.15
   0  -1  13 1804.12   48.26
   0   1  14  161.49    7.24
   0  -1  14  157.63    6.44
   0  -1  15  150.72    6.36
   0   1  15  148.53    7.13
   0   1  16   86.29    5.32
   0  -1  16   91.30    4.73
   0  -1  17  190.84    7.85
   0  -1  17  179.69    5.61
   0   1  17  198.16    5.99
   0   1  17  193.57    8.82
   0  -1  18  246.13    7.34
   0  -1  18  267.48   10.00
   0   1  18  246.79    7.65
   0   1  18  244.39   10.82
   0  -1 -18  256.86    7.57
   0  -1  19   70.58    2.67
   0   1  19   76.51    5.48
   0  -1  19   70.54    4.59
   0   1  19   72.70    2.97
   0  -1 -19   66.23    2.80
   0  -1  20   19.65    2.51
   0   1  20   19.44    1.43
   0  -1  20   17.57    1.19
   0   1  20   18.98    2.89
   0  -1 -20   17.88    1.34
   0   1  21    7.76    1.03
   0  -1  21    7.90    0.86
   0   1  21    7.75    2.15
   0  -1  21    6.85    1.75
   0  -1 -21    7.71    0.99
   0  -1 -22  178.26    5.78
   0   1  22  173.26    9.39
   0  -1  22  154.54    5.36
   0  -1  22  164.47    8.29
   0  -1 -22  162.80    5.44
   0   1  23    0.21    1.51
   0  -1  23    0.32    1.16
   0  -1 -23    0.55    0.70
   0  -1  23    0.04    0.57
   0  -1 -23    0.55    0.63
   0  -1 -24    4.46    1.01
   0   1  24    4.64    2.08
   0  -1  24    8.00    2.11
   0  -1  24    4.84    0.85
   0  -1 -24    4.06    0.86
   0  -1 -25   67.26    3.24
   0   1  25   69.76    6.20
   0  -1  25   61.80    2.89
   0  -1  25   66.47    5.42
   0  -1 -25   64.77    2.96
   0   1  26   16.66    3.24
   0  -1 -26   20.07    1.78
   0  -1 -26   20.30    1.63
   0  -1  26   18.03    3.02
   0  -1  26   18.06    1.53
   0  -1 -27    2.64    1.01
   0   1  27    1.54    1.83
   0  -1  27    1.27    1.42
   0  -1 -27    3.30    2.37
   0  -1 -27    2.24    0.93
   0  -1  27    1.65    0.79
   0  -1 -28   56.23    3.07
   0   1 -28   53.99    2.92
   0  -1 -28   59.49    6.36
   0  -1 -28   54.84    2.85
   0   1 -28   59.72    3.23
   0  -1  28   59.27    5.53
   0   1  28   55.80    5.84
   0  -1  28   54.97    2.79
   0   1  29    0.81    1.32
   0  -1  29    1.16    1.41
   0  -1 -29   -0.06    0.81
   0   1 -29   -0.32    0.89
   0  -1 -29    0.10    0.71
   0  -1  29    0.30    0.70
   0  -1 -29    0.59    1.55
   0  -1  30    0.24    1.50
   0   1  30    1.38    1.49
   0   1  30    0.25    0.86
   0   1 -30    0.84    0.83
   0  -1 -30    1.77    0.88
   0   1 -30    0.38    0.89
   0  -1  30    0.81    0.74
   0  -1 -30   -0.60    1.98
   0   1  31    0.62    0.83
   0  -1 -31    1.39    0.86
   0   1 -31    0.80    0.84
   0  -1  31    1.48    0.85
   0   1 -31    1.15    0.96
   0   1 -32    4.12    1.05
   0  -1 -32    5.06    1.08
   0   1  32    5.48    1.17
   0  -1  32    6.28    1.07
   0   1 -32    5.95    1.24
   0   1  33    0.48    0.84
   0   1 -33    0.11    0.83
   0   1 -33   -0.24    0.90
   0   1  34    5.13    1.13
   0   1 -34    5.43    1.08
   0   1 -34    5.26    1.18
   0   1  35   20.49    1.78
   0   1 -35   22.38    1.83
   0   1 -35   22.48    1.85
   0   1  36    3.26    0.94
   0   1 -36    4.12    0.97
   0   1 -36    4.95    1.02
   0  -1 -36    5.47    1.00
   0   1  37    7.95    1.07
   0  -1  37    6.39    1.01
   0   1 -37    7.52    1.05
   0  -1 -37    7.79    1.05
   0   1 -37    7.64    1.10
   0   1  38    0.04    0.57
   0   1  38    0.12    0.60
   0  -1  38    0.20    0.54
   0   1 -38    0.43    0.63
   0  -1 -38    0.14    0.58
   0   1  39   56.55    2.48
   0   1 -39   53.69    2.45
   0  -1 -39   57.62    2.43
   0   1  39   56.70    2.53
   0   2   0 3050.18   81.13
   0   2   1 9910.76  259.07
   0   2  -1 9999.00  258.92
   0   2  -2 4056.40  106.90
   0  -2  -2 4063.69  106.41
   0   2   2 4037.30  107.21
   0   2   3 2002.01   54.77
   0  -2  -3 2062.46   54.02
   0   2  -3 1969.53   54.36
   0  -2  -4   30.31    2.17
   0   2  -4   38.42    2.57
   0   2   4   34.82    2.68
   0  -2  -5  250.05    8.68
   0  -2   5  248.76    7.95
   0   2  -5  243.05    8.70
   0  -2  -6  127.26    5.37
   0   2  -6  127.35    5.32
   0  -2   6  122.31    4.55
   0  -2   7    0.44    0.49
   0   2  -7    0.07    0.78
   0  -2  -7   -0.08    0.79
   0  -2  -8 1166.85   33.94
   0   2  -8 1163.18   33.51
   0  -2   8 1231.92   32.34
   0  -2   9  164.64    5.54
   0  -2  -9  166.14    6.98
   0   2  -9  167.74    6.58
   0  -2  10 1099.47   29.89
   0  -2 -10 1037.61   31.76
   0  -2 -11    1.68    1.10
   0  -2  11    1.56    0.54
   0  -2  12 1449.46   40.26
   0  -2  13 3185.92   85.14
   0  -2  14 1562.37   43.46
   0  -2  15    4.72    1.17
   0   2  16   92.13    3.52
   0   2 -16   88.49    3.07
   0  -2  16   94.28    4.96
   0   2  17   45.11    2.14
   0   2  17   43.66    2.25
   0   2 -17   43.74    1.85
   0  -2  17   50.11    3.56
   0   2  18  215.47    6.84
   0   2  18  222.79    7.08
   0  -2 -18  202.48    6.77
   0   2 -18  224.49    6.49
   0  -2  18  215.34    9.10
   0  -2  19   11.75    1.96
   0  -2 -19   11.43    1.12
   0   2  19   13.26    1.32
   0   2  19   12.27    1.11
   0  -2 -19   12.66    2.54
   0   2 -19   13.19    0.96
   0  -2  20    2.33    1.24
   0  -2 -20    2.75    0.74
   0   2  20    3.68    0.90
   0   2  20    2.20    0.68
   0  -2 -20    2.65    0.67
   0   2 -20    2.61    0.84
   0  -2 -20    1.97    1.63
   0   2  21  114.57    4.49
   0  -2 -21  113.99    4.28
   0  -2 -21  104.57    3.83
   0   2 -21  109.66    4.38
   0   2  21  102.97    4.05
   0  -2  21  108.79    3.86
   0  -2  21  108.93    6.31
   0  -2 -21  102.64    7.39
   0  -2  22  100.34    3.69
   0  -2  22   99.99    6.19
   0   2  22  108.22    4.36
   0  -2 -22   95.05    3.98
   0   2 -22   89.21    3.94
   0   2  22  105.53    3.96
   0  -2 -22   97.69    3.70
   0   2 -22  105.37    4.31
   0  -2 -22  100.71    7.54
   0  -2  23  159.32    8.46
   0  -2  23  150.22    5.43
   0  -2 -23  160.26    5.50
   0   2 -23  158.95    6.09
   0  -2 -23  158.49    5.86
   0   2  23  169.97    6.28
   0  -2 -23  170.34   10.41
   0  -2  24  279.69    8.28
   0  -2  24  253.95   11.72
   0  -2 -24  261.54   13.97
   0  -2 -24  286.41    8.76
   0   2  24  263.39    8.93
   0   2 -24  268.50    8.92
   0  -2 -24  275.98    8.27
   0   2  25  345.00   10.48
   0  -2 -25  300.14    9.91
   0  -2 -25  303.49   15.69
   0  -2  25  318.58    9.56
   0  -2  25  320.22   13.57
   0   2 -25  317.56   10.29
   0  -2 -25  296.12    9.52
   0   2  26   26.35    2.19
   0  -2 -26   22.58    4.12
   0  -2  26   29.77    1.88
   0  -2  26   22.04    3.32
   0  -2 -26   26.85    1.85
   0   2 -26   28.15    2.24
   0   2  27  212.14    7.68
   0  -2 -27  194.17   12.71
   0  -2  27  217.82    7.04
   0  -2  27  211.85   10.92
   0  -2 -27  202.58    6.98
   0   2 -27  208.99    7.68
   0   2  28 1264.06   34.23
   0   2 -28 1199.64   34.09
   0  -2 -28 1230.71   33.34
   0  -2 -28 1306.72   43.19
   0  -2  28 1192.08   38.84
   0  -2  28 1204.99   33.29
   0  -2 -29   14.85    3.65
   0  -2  29    9.28    2.39
   0   2  29    9.45    1.49
   0  -2  29   11.26    1.31
   0   2 -29    8.10    1.51
   0  -2 -29    9.34    1.22
   0   2  30    3.31    1.10
   0   2 -30    2.94    0.97
   0  -2  30    3.67    0.89
   0  -2 -30    4.29    0.99
   0   2 -30    4.10    1.23
   0   2 -31   69.78    3.49
   0   2  31   67.25    3.65
   0  -2  31   74.77    3.36
   0  -2 -31   73.65    3.35
   0   2 -31   71.99    3.79
   0   2  32    2.42    1.03
   0   2 -32    1.99    0.88
   0  -2  32    2.90    0.86
   0   2 -32    2.53    1.07
   0  -2 -32    2.73    0.86
   0   2  33    8.29    1.28
   0   2 -33    7.91    1.24
   0  -2  33    7.90    1.10
   0   2 -33    8.23    1.35
   0   2 -34   19.95    1.71
   0   2  34   16.95    1.64
   0  -2  34   19.05    1.51
   0   2 -34   16.91    1.74
   0   2 -35   -0.11    0.74
   0   2 -35   -0.05    0.70
   0   2  35    0.41    0.66
   0   2  35    0.16    0.72
   0   2 -36   27.18    1.94
   0   2  36   24.31    1.77
   0   2 -36   28.83    1.89
   0   2  36   23.23    1.76
   0  -2 -37    7.34    0.94
   0   2  37    6.33    0.92
   0   2 -37    6.37    0.96
   0   2  37    6.14    0.93
   0  -2 -38   58.04    2.46
   0  -2  38   57.38    2.54
   0   2  38   55.26    2.52
   0   2 -38   56.61    2.57
   0   2  38   56.85    2.55
   0   3   0    0.11    1.13
   0   3   1 1305.50   37.21
   0   3  -1 1268.82   36.94
   0   3  -2  101.37    5.46
   0   3   2  115.63    5.94
   0   3  -3  738.99   22.46
   0   3   3  711.00   22.76
   0   3  -4    1.12    1.08
   0   3   4    1.20    1.12
   0  -3   5  153.57    6.16
   0   3  -5  158.41    7.14
   0   3   5  171.60    7.90
   0  -3   6   50.03    2.87
   0   3   6   44.47    3.81
   0   3  -6   41.09    3.31
   0  -3  -7   30.79    2.85
   0   3  -7   26.23    2.59
   0  -3   7   29.15    2.11
   0   3   7   28.31    3.11
   0   3  -8   63.21    4.10
   0  -3  -8   74.08    4.67
   0  -3   8   69.38    3.45
   0   3   8   66.79    4.92
   0  -3  -9   39.39    3.44
   0  -3   9   32.09    2.19
   0   3  -9   30.77    2.84
   0   3   9   36.71    3.74
   0  -3  10    3.97    0.86
   0   3 -10    2.70    1.19
   0   3  10    4.11    1.81
   0  -3 -10    3.21    1.43
   0  -3  11   85.05    3.69
   0  -3 -11   85.92    5.61
   0   3 -11   78.67    4.83
   0  -3  12  167.48    5.68
   0   3 -12  155.06    7.19
   0   3  12  151.36    5.30
   0  -3 -12  155.14    8.06
   0   3 -12  144.48    4.82
   0   3  13   86.96    3.54
   0   3 -13   86.65    3.15
   0  -3 -13   82.43    5.79
   0  -3  13   88.70    3.70
   0   3 -14    0.94    0.49
   0  -3  14    0.54    0.96
   0   3  14    0.25    0.58
   0  -3 -14    0.51    1.19
   0   3  15   12.62    1.26
   0   3 -15   12.35    1.02
   0  -3  15   11.17    1.86
   0  -3 -15    9.55    2.31
   0   3  16   86.58    3.70
   0  -3 -16   95.91    6.63
   0   3 -16   87.58    3.23
   0  -3  16   92.51    5.37
   0  -3 -17    0.61    1.61
   0   3 -17    0.46    0.52
   0  -3  17    0.62    1.04
   0   3  17    0.05    0.67
   0  -3  18   -0.13    1.13
   0   3  18    0.26    0.71
   0  -3 -18    0.03    0.53
   0  -3 -18   -0.22    1.46
   0   3 -18    0.84    0.51
   0   3 -18    0.62    0.73
   0  -3  19   74.61    5.10
   0   3  19   70.75    3.51
   0   3 -19   74.32    3.56
   0  -3 -19   74.87    2.99
   0  -3 -19   82.92    6.83
   0   3 -19   73.88    2.93
   0   3 -20    3.69    1.06
   0  -3  20    5.21    1.63
   0   3  20    4.03    1.03
   0   3 -20    4.60    1.09
   0  -3 -20    5.88    2.40
   0  -3 -20    4.73    0.82
   0   3 -20    4.07    0.71
   0  -3  21   13.43    2.38
   0   3  21   12.98    1.51
   0   3 -21   11.90    1.41
   0  -3 -21   11.49    2.87
   0  -3 -21   11.69    1.15
   0   3 -21   10.72    1.47
   0   3 -21   12.59    1.11
   0   3 -22    0.25    0.94
   0   3  22   -0.06    0.87
   0  -3  22    0.64    1.24
   0   3 -22    0.91    0.94
   0  -3 -22    0.28    1.60
   0  -3 -22    0.40    0.72
   0   3 -22    0.32    0.57
   0  -3  23   40.55    2.13
   0  -3  23   45.43    4.28
   0   3  23   39.20    2.67
   0  -3 -23   36.57    4.99
   0   3 -23   38.36    2.55
   0   3 -23   41.47    2.72
   0  -3 -23   41.38    2.17
   0  -3  24   12.65    2.41
   0   3  24   12.19    1.56
   0  -3  24   12.37    1.22
   0  -3 -24   14.01    3.45
   0   3 -24   14.87    1.64
   0   3 -24   13.54    1.71
   0  -3 -24   10.28    1.18
   0  -3  25    4.09    1.63
   0   3  25    4.33    1.22
   0  -3  25    4.35    0.85
   0  -3 -25    6.19    2.62
   0   3 -25    5.31    1.16
   0   3 -25    4.00    1.21
   0  -3 -25    3.19    0.86
   0   3  26   16.66    1.83
   0  -3  26   17.80    2.91
   0  -3  26   16.31    1.37
   0  -3 -26   13.53    3.47
   0   3 -26   19.55    1.79
   0  -3 -26   16.18    1.41
   0   3 -26   14.04    1.75
   0   3  27   17.26    1.94
   0  -3  27   16.63    1.45
   0  -3  27   16.39    2.89
   0   3  27   13.86    1.77
   0  -3 -27   15.93    4.02
   0   3 -27   19.88    1.77
   0  -3 -27   16.96    1.45
   0   3 -27   15.92    1.91
   0  -3  28    1.02    0.76
   0   3  28    0.92    1.01
   0   3  28    0.84    1.07
   0   3  28    0.54    0.78
   0   3 -28    1.86    0.98
   0  -3 -28    0.49    0.76
   0   3 -28    0.79    1.10
   0   3  29   65.84    3.63
   0  -3  29   60.59    2.96
   0   3  29   62.22    3.27
   0   3  29   74.67    3.88
   0   3 -29   66.12    3.70
   0  -3 -29   63.91    3.04
   0   3  30  112.90    4.98
   0  -3  30  112.04    4.39
   0   3  30  110.97    4.58
   0   3  30  127.42    5.30
   0  -3 -30  112.78    4.42
   0   3 -30  114.67    5.11
   0   3  31   64.25    3.41
   0  -3  31   61.14    2.91
   0   3  31   62.49    3.01
   0   3  31   64.11    3.56
   0  -3 -31   64.33    2.99
   0   3 -31   64.27    3.51
   0  -3  32    1.13    0.71
   0   3  32    1.65    0.99
   0  -3 -32    1.01    0.66
   0   3 -32    1.39    0.97
   0   3 -32    1.28    0.83
   0   3  32    1.48    0.91
   0  -3  33   10.75    1.12
   0   3  33    8.92    1.29
   0  -3 -33    8.47    1.10
   0   3 -33    9.28    1.23
   0   3  33    7.90    1.19
   0   3  34   75.12    3.55
   0  -3  34   74.27    3.13
   0   3 -34   80.02    3.45
   0   3  35   46.43    2.49
   0  -3  35   42.57    2.12
   0   3 -35   43.71    2.38
   0   3 -36    4.59    0.84
   0   3  36    4.26    0.85
   0  -3  36    2.66    0.90
   0   3 -37   -0.17    0.57
   0  -3  37   -0.04    0.64
   0   3  37   -0.10    0.53
   0   4   0  491.10   17.68
   0   4  -1   57.53    4.64
   0   4   1   62.21    4.95
   0   4   2  960.59   30.23
   0   4  -2  948.28   29.96
   0   4  -3   53.65    4.40
   0   4   3   58.56    4.79
   0   4   4  339.92   14.14
   0   4   4  343.71   10.40
   0  -4   5  226.28    8.35
   0   4  -5  210.44    9.43
   0   4   5  220.52   10.31
   0   4   5  213.23    6.61
   0  -4   6   53.50    3.42
   0   4  -6   53.29    4.26
   0   4   6   58.90    5.04
   0   4   6   51.76    2.61
   0   4   6   49.10    2.46
   0   4   6   59.66    2.68
   0   4  -7    6.55    1.74
   0   4   7    7.11    2.10
   0   4   7    5.69    0.92
   0   4   7    4.84    0.95
   0  -4   7    7.16    1.32
   0   4   7    6.20    0.96
   0   4  -8   80.53    5.41
   0  -4   8   88.43    4.40
   0   4   8   89.58    6.47
   0   4   8   82.25    3.51
   0   4   8   88.50    3.70
   0   4   8   95.86    3.73
   0   4  -9    2.19    1.32
   0   4   9    1.81    1.69
   0   4   9    2.21    0.76
   0   4   9    2.76    0.95
   0  -4   9    2.30    0.96
   0   4   9    2.63    0.81
   0   4  10  784.39   21.03
   0   4  10  682.42   25.74
   0   4 -10  690.69   23.76
   0  -4 -10  764.38   25.25
   0   4  10  736.43   21.01
   0   4  11    4.52    1.00
   0   4  11    2.19    1.94
   0  -4 -11    5.27    2.05
   0   4 -11    3.85    1.60
   0   4  11    5.36    1.06
   0   4  12  655.81   18.94
   0   4  12  640.23   24.43
   0   4 -12  670.31   22.07
   0  -4 -12  692.07   23.76
   0   4  12  669.01   19.09
   0   4  13   22.25    3.68
   0  -4 -13   18.59    3.08
   0   4 -13   15.54    2.46
   0   4 -13   20.28    1.39
   0   4  13   17.68    1.71
   0   4  13   14.47    1.51
   0   4  14  168.58    6.67
   0   4 -14  176.54    6.04
   0   4  14  178.61    6.57
   0  -4 -14  160.80    9.84
   0   4  14  144.99    9.99
   0   4 -14  200.28    6.79
   0   4  15    0.12    0.89
   0   4 -15    1.31    0.67
   0  -4  15   -0.42    1.15
   0   4  15    0.98    0.77
   0   4 -15    1.17    0.98
   0   4  15    1.55    2.08
   0  -4 -15    0.69    1.72
   0  -4 -15    0.76    0.57
   0   4  16  202.67    7.10
   0   4  16  177.14    7.07
   0  -4  16  194.18    9.23
   0  -4 -16  195.94   11.19
   0   4  16  176.77   11.31
   0   4 -16  167.43    6.86
   0  -4 -16  206.36    6.23
   0   4 -16  199.10    6.46
   0   4  17  150.60    5.54
   0   4  17  142.20    5.61
   0  -4  17  141.73    7.50
   0  -4 -17  132.64    9.06
   0   4  17  161.40   10.30
   0   4 -17  131.28    5.37
   0  -4 -17  139.05    4.57
   0   4 -17  147.06    4.81
   0   4  18   33.13    2.29
   0   4 -18   27.41    2.15
   0   4  18   33.44    2.45
   0  -4  18   33.49    3.47
   0  -4 -18   24.35    4.06
   0   4  18   27.70    4.47
   0   4 -18   25.76    2.17
   0   4 -18   30.66    1.75
   0  -4 -18   29.25    1.65
   0  -4 -19  147.20    5.01
   0   4 -19  151.61    5.92
   0   4  19  138.65    5.99
   0  -4  19  145.47    7.97
   0   4  19  146.68   10.49
   0  -4 -19  127.07    9.50
   0   4  19  165.65    6.08
   0   4 -19  141.77    5.09
   0   4  20    7.17    1.41
   0   4 -20    5.21    0.85
   0  -4  20    5.37    1.81
   0  -4 -20    6.10    0.87
   0  -4 -20    4.65    2.48
   0   4  20    4.94    2.37
   0   4  20    6.02    1.19
   0   4 -20    6.85    1.34
   0   4 -21  190.78    6.63
   0   4  21  178.18    6.82
   0  -4  21  171.63    8.95
   0  -4 -21  165.85    5.55
   0  -4 -21  140.72   10.39
   0   4 -21  164.52    5.55
   0   4  21  154.05    6.32
   0   4  22    5.78    1.46
   0   4 -22    6.87    0.91
   0  -4  22    4.99    1.73
   0  -4 -22    6.90    0.97
   0  -4 -22    4.38    2.44
   0   4  22    7.41    1.33
   0   4 -22    9.11    1.44
   0   4  23    9.26    1.52
   0   4 -23   10.11    1.05
   0  -4  23    8.85    2.22
   0   4 -23    9.50    1.47
   0  -4 -23    9.04    2.97
   0  -4 -23    9.01    1.07
   0   4  23    8.09    1.35
   0   4  24    7.00    1.25
   0  -4 -24    6.98    2.56
   0  -4  24    9.47    2.10
   0   4  24    7.72    1.49
   0  -4 -24    7.84    1.03
   0   4 -24    9.74    1.44
   0   4  25   52.51    3.32
   0   4 -25   57.19    3.15
   0  -4 -25   62.58    6.83
   0  -4 -25   46.99    2.46
   0   4  25   47.44    2.98
   0  -4  25   52.83    4.75
   0  -4  25   46.32    2.40
   0  -4  26   17.70    1.41
   0   4 -26   20.32    1.88
   0   4  26   15.45    1.92
   0   4  26   16.44    1.76
   0  -4 -26   17.58    1.49
   0  -4  27  169.21    5.89
   0   4  27  175.65    7.02
   0   4  27  182.61    6.57
   0  -4 -27  174.91    5.95
   0  -4  28  326.86    9.56
   0   4  28  319.40   10.65
   0   4  28  295.54    9.94
   0  -4 -28  303.89    9.51
   0  -4  29  719.17   19.61
   0  -4 -29  710.21   19.61
   0   4  29  665.04   19.88
   0   4  29  703.85   20.70
   0   4  30   73.24    3.85
   0   4 -30   78.89    3.55
   0  -4  30   77.72    3.25
   0  -4  30   77.13    3.98
   0  -4 -30   76.97    3.26
   0   4  30   77.05    3.41
   0   4 -31   46.52    2.47
   0   4  31   45.70    2.76
   0  -4 -31   39.26    2.13
   0  -4  31   41.82    2.16
   0   4 -32   10.13    1.19
   0   4  32   11.64    1.37
   0  -4  32    9.63    1.41
   0  -4 -32   12.30    1.16
   0  -4  32   10.41    1.07
   0   4 -33   13.59    1.25
   0   4  33   11.39    1.29
   0  -4  33   10.64    1.37
   0  -4 -33   11.50    1.09
   0  -4  33   13.13    1.11
   0   4 -34    2.87    0.71
   0   4  34    2.96    0.80
   0   4  34    2.44    0.70
   0  -4  34    2.04    0.84
   0  -4 -34    2.44    0.65
   0  -4  34    2.13    0.58
   0   4  35    5.43    0.82
   0   4  35    5.52    0.80
   0  -4  35    6.00    0.71
   0  -4  35    4.30    0.86
   0   4 -35    6.19    0.84
   0   5   0    0.21    1.52
   0   5   0    0.08    0.65
   0   5  -1   95.96    7.04
   0   5   1   99.76    7.11
   0   5   1   97.34    3.94
   0   5   2   71.31    6.12
   0   5  -2   70.52    5.91
   0   5   2   83.35    3.48
   0   5   3   18.02    3.26
   0   5  -3   19.07    3.16
   0   5   3   21.05    1.65
   0  -5   4   83.40    5.29
   0   5   4   91.59    7.02
   0   5  -4   79.91    6.15
   0   5   4   83.20    3.60
   0   5  -5    3.55    1.76
   0   5   5    5.68    2.36
   0   5   5    3.59    0.92
   0   5   6  107.05    4.32
   0   5   6   96.78    7.55
   0   5  -6  100.73    6.90
   0   5   7   56.08    2.89
   0   5   7   58.00    2.99
   0   5   7   50.91    5.43
   0   5  -7   49.60    4.66
   0   5   8   71.12    3.58
   0   5  -8   78.37    5.89
   0   5   8   72.35    6.64
   0  -5  -8   74.23    2.98
   0   5   8   80.07    3.63
   0   5   9   67.25    3.16
   0   5   9   69.61    6.41
   0   5  -9   68.63    5.31
   0   5   9   73.48    3.24
   0  -5  -9   69.79    2.48
   0   5   9   66.08    2.65
   0   5 -10   82.75    5.90
   0   5  10   74.67    6.78
   0  -5 -10   78.44    2.70
   0   5  10   87.34    3.66
   0   5  10   78.41    3.44
   0   5  11  180.40   11.50
   0   5 -11  180.55    9.77
   0  -5 -11  198.85    6.32
   0   5  11  217.22    7.30
   0   5  11  221.50    7.39
   0   5  12   11.40    3.31
   0   5 -12   10.99    2.35
   0  -5 -12   11.55    1.03
   0   5  12   13.16    1.51
   0   5  12   12.92    1.56
   0   5 -13   86.14    3.64
   0   5  13   97.77    8.29
   0   5 -13   85.14    6.21
   0  -5 -13   90.69    3.31
   0   5  13   99.39    4.25
   0   5  13   94.73    4.38
   0   5  13   76.55    3.91
   0   5 -14   21.24    1.63
   0  -5 -14   21.27    1.36
   0   5  14   20.18    3.97
   0   5  14   22.56    1.97
   0   5  14   24.37    2.17
   0   5  14   22.06    1.95
   0   5  15    1.13    1.04
   0   5  15   -0.44    0.86
   0  -5  15    0.17    1.06
   0   5  15   -1.23    1.92
   0  -5 -15    0.09    0.53
   0   5  15   -0.25    0.85
   0   5 -15   -0.13    0.72
   0   5  16   55.40    3.30
   0   5  16   48.51    2.93
   0  -5  16   49.67    4.51
   0  -5 -16   44.93    2.13
   0   5  16   42.03    5.55
   0   5  16   48.13    2.91
   0   5 -16   49.31    2.49
   0   5  17    0.07    1.10
   0   5  17    0.58    0.90
   0  -5  17    0.17    1.08
   0   5  17    0.32    1.94
   0  -5 -17    0.06    0.52
   0   5  17    0.06    0.79
   0   5 -17    0.25    0.66
   0  -5  18   44.05    4.28
   0  -5 -18   49.65    2.25
   0   5  18   48.55    3.16
   0   5  18   48.66    2.95
   0   5  18   41.69    5.68
   0   5  18   53.11    3.08
   0   5 -18   49.90    2.47
   0  -5  19   53.64    4.84
   0  -5 -19   60.76    2.63
   0   5  19   61.54    3.41
   0   5  19   64.12    3.66
   0   5  19   55.03    6.62
   0   5  19   65.42    3.49
   0   5 -19   65.88    2.85
   0  -5  20   41.82    2.62
   0   5  20   43.89    3.05
   0   5  20   40.77    2.71
   0  -5  20   45.30    4.32
   0  -5 -20   43.43    2.10
   0   5  20   38.41    5.53
   0   5 -20   43.22    2.20
   0   5  20   38.89    2.67
   0  -5  21    0.90    1.04
   0   5  21    0.86    0.90
   0   5 -21    1.49    0.66
   0  -5  21    0.24    0.81
   0  -5 -21    1.84    0.67
   0   5  21    1.40    1.04
   0   5  21    0.94    0.91
   0   5  22   52.30    3.10
   0   5  22   47.59    3.19
   0  -5 -22   49.49    2.36
   0  -5  22   52.23    2.97
   0   5 -22   49.09    2.37
   0   5  22   50.06    2.98
   0   5  23   92.27    4.19
   0   5 -23   76.38    3.26
   0  -5  23   88.61    4.03
   0   5  23   88.43    4.43
   0   5  23   85.17    4.10
   0  -5  24   70.05    3.52
   0   5  24   62.20    3.41
   0   5  24   72.44    3.67
   0   5  24   74.00    3.97
   0   5  25    1.26    0.96
   0   5  25    1.26    1.06
   0  -5  25    1.44    0.89
   0  -5 -25    1.33    0.71
   0  -5  25    1.84    0.69
   0   5  25    0.88    0.83
   0   5  26   62.74    3.35
   0   5  26   68.22    3.79
   0  -5  26   61.40    3.25
   0  -5 -26   68.00    2.91
   0  -5  26   65.87    2.87
   0   5  26   65.88    3.37
   0   5  27   12.09    1.63
   0   5  27   12.78    1.47
   0  -5  27   11.17    1.40
   0  -5 -27   11.88    1.18
   0  -5  27   12.45    1.14
   0   5  27   10.47    1.28
   0   5  28    0.76    0.96
   0   5  28    0.59    0.73
   0  -5  28    0.35    0.56
   0  -5  28    0.30    0.81
   0  -5 -28    0.92    0.66
   0   5  28    1.07    0.65
   0  -5  29   22.40    1.50
   0   5  29   24.26    1.80
   0   5  29   21.48    1.90
   0  -5 -29   27.12    1.63
   0   5 -29   23.32    1.62
   0  -5  29   26.78    1.86
   0   5 -30    0.80    0.61
   0  -5 -30    1.05    0.58
   0  -5  30    0.98    0.72
   0   5  30    0.92    0.71
   0  -5  30    0.35    0.53
   0   5 -31    8.48    0.96
   0  -5 -31    8.84    0.93
   0  -5  31    8.56    1.04
   0  -5  31    9.58    0.93
   0   5 -32   10.31    0.97
   0  -5 -32   11.46    0.98
   0  -5  32    9.64    1.02
   0  -5  32   11.33    0.94
   0  -5  33    3.12    0.55
   0   5 -33    2.64    0.58
   0  -5 -33    3.22    0.58
   0   6   0  277.84   14.00
   0   6  -1  231.19   11.25
   0   6   1  250.68   11.89
   0   6   2   26.47    4.22
   0   6  -2   29.79    4.15
   0   6  -3   94.26    6.91
   0   6   3   93.38    7.50
   0   6  -4    0.23    1.60
   0   6   4    2.17    1.94
   0   6   4    0.98    0.86
   0  -6  -4    1.19    0.70
   0   6   5    5.26    2.37
   0   6  -5    6.05    2.20
   0   6   5    5.83    1.16
   0  -6  -5    9.32    1.06
   0   6   5    7.08    1.29
   0   6  -6    1.78    1.65
   0   6   6    0.85    1.77
   0   6   6    1.19    0.81
   0  -6  -6    0.88    0.65
   0   6   6    0.75    0.88
   0   6  -7   14.78    2.95
   0   6   7   14.98    3.34
   0   6   7   14.71    1.43
   0   6   7   19.10    1.74
   0  -6  -7   16.65    1.27
   0   6  -8    2.40    0.87
   0   6  -8    7.46    2.30
   0   6   8    9.41    2.97
   0   6   8    7.51    1.04
   0   6   8    9.45    1.43
   0  -6  -8    7.95    0.95
   0   6  -9  387.00   16.63
   0   6   9  400.65   18.83
   0   6   9  466.24   11.96
   0   6   9  419.11   12.50
   0  -6  -9  460.76   11.58
   0   6 -10   10.76    1.14
   0   6 -10   12.41    2.77
   0   6  10   13.55    3.52
   0   6  10   12.94    1.24
   0  -6 -10   13.73    1.18
   0   6  10   15.61    1.70
   0   6 -11   25.12    1.57
   0   6 -11   26.08    3.65
   0   6  11   24.80    4.46
   0   6 -11   32.56    2.05
   0  -6 -11   29.16    1.64
   0   6  11   31.15    2.29
   0   6  12  133.95   10.19
   0   6 -12  131.84    8.41
   0   6 -12  131.61    5.03
   0   6  12  132.99    5.46
   0  -6 -12  135.52    4.54
   0  -6 -13    3.78    0.68
   0   6  13    0.65    1.92
   0   6  13    3.05    1.06
   0   6 -13    3.49    0.95
   0  -6  14    0.40    1.19
   0   6  14    0.33    1.71
   0   6  14   -0.06    0.85
   0   6 -14    0.18    0.76
   0  -6 -14    0.09    0.51
   0  -6  15  151.00    8.77
   0  -6 -15  154.93    5.01
   0   6  15  164.26    6.12
   0   6  15  141.97   10.58
   0   6 -15  145.28    5.44
   0  -6  16   32.99    3.91
   0  -6 -16   34.90    1.78
   0   6  16   33.64    2.41
   0   6  16   32.77    5.10
   0   6 -16   34.70    2.09
   0   6 -17  107.67    4.10
   0  -6 -17  109.81    3.76
   0   6 -18   36.75    2.07
   0   6  18   33.55    2.40
   0  -6 -18   35.98    1.84
   0   6 -19   21.78    1.51
   0   6  19   19.06    1.79
   0  -6 -19   21.99    1.38
   0   6  20    5.01    1.07
   0   6 -20    5.72    0.89
   0  -6 -20    6.55    0.82
   0   6 -21   24.61    1.56
   0   6  21   23.31    1.91
   0  -6 -21   24.34    1.48
   0   6 -22    7.45    0.90
   0   6  22    6.75    1.13
   0   6 -23   33.19    1.77
   0   6  23   31.85    2.14
   0  -6 -24   25.13    1.57
   0   6  24   23.18    1.78
   0  -6  24   22.65    1.52
   0  -6 -25   52.50    2.33
   0  -6  25   56.16    2.41
   0   6  25   49.52    2.59
   0  -6 -26    0.68    0.56
   0   6  26    0.63    0.60
   0  -6  26    0.61    0.55
   0   6 -26    0.46    0.64
   0  -6 -27   26.48    1.48
   0  -6  27   24.96    1.47
   0  -6 -28   98.70    3.41
   0  -6  28   89.81    3.36
   0   6 -28   93.77    3.59
   0  -6 -29   19.47    1.22
   0  -6  29   20.92    1.25
   0   6 -29   17.69    1.21
   0   7   0    0.52    1.53
   0   7   1    0.54    1.01
   0   7  -1   -0.23    1.11
   0   7   1    0.26    1.48
   0   7  -1    0.25    1.46
   0   7   2   21.55    1.96
   0   7  -2   13.27    3.03
   0   7   2   19.17    3.55
   0   7   3   10.58    2.87
   0   7  -3   12.09    2.82
   0   7  -3    1.99    1.76
   0   7   3   18.71    1.68
   0   7  -3    2.67    1.34
   0   7  -4   13.97    3.03
   0   7   4   18.53    3.64
   0   7  -4    4.80    1.91
   0   7   4   17.61    1.61
   0   7  -4    4.46    1.53
   0   7  -5    5.20    1.96
   0   7  -5    9.05    1.35
   0   7   6    3.52    0.89
   0   7  -6    2.93    0.85
   0   7   7    3.91    0.86
   0   7  -7    2.76    0.78
   0   7   8   16.81    1.41
   0   7  -8   19.14    1.41
   0   7   9   77.13    3.27
   0   7  -9   75.38    3.47
   0   7  -9   80.38    3.18
   0   7  10    0.15    0.53
   0   7 -10   -0.03    0.49
   0   7 -10    0.33    0.74
   0   7  11    4.76    1.02
   0   7 -11    2.18    0.57
   0   7 -11    3.35    0.92
   0   7 -12    5.48    1.00
   0   7  12    4.11    0.97
   0   7  13   73.51    3.43
   0   7 -13   69.68    3.19
   0   7  14   23.03    1.82
   0   7 -14   24.96    1.72
   0   7  15    3.49    0.92
   0   7 -15    3.29    0.79
   0   7  16    5.64    1.03
   0   7 -16    6.58    0.90
   0   7  17    2.22    0.78
   0   7 -17    0.94    0.59
   0   7  18    0.66    0.64
   0   7 -18    0.23    0.52
   0   7 -19    0.86    1.25
   0   7  19    6.80    0.88
   0   7 -19    8.42    0.87
   0   7  19   -0.63    0.62
   0   7 -20    0.18    0.95
   0   7 -20    0.03    0.45
   0   7  20   -0.06    0.52
   0   7 -21    1.30    1.06
   0   7  21    1.29    0.75
   0   7 -22   -0.05    0.81
   0  -7 -23    1.41    0.53
   0  -7  23    1.21    0.53
   0  -7 -24    1.21    0.51
   0  -7  24    0.70    0.50
   0  -7 -25   32.78    1.57
   0  -7  25   36.39    1.68
   0   8   0  283.01    9.11
   0   8   0  294.91    9.16
   0   8  -1   54.65    2.65
   0   8   1   49.65    2.63
   0   8  -1   57.17    2.86
   0   8   1   49.25    2.60
   0   8   2    0.73    0.77
   0   8  -2    0.93    0.71
   0   8  -2    0.91    0.83
   0   8   2    0.76    0.73
   0   8   3    8.56    1.21
   0   8  -3    8.34    1.02
   0   8   3    9.13    1.07
   0   8  -3   10.20    1.34
   0   8  -4    4.46    0.79
   0   8   4    4.58    0.82
   0   8  -4    4.46    1.15
   0   8  -5    1.80    0.61
   0   8  -5    0.86    0.91
   0   8   5    1.76    0.62
   0   8  -6    5.53    0.78
   0   8   6    5.64    0.83
   0   8  -6    5.26    1.19
   0   8   7   -0.13    0.45
   0   8  -7    0.06    0.48
   0   8   7    0.18    0.74
   0   8   7   -0.16    0.49
   0   8  -7   -0.06    0.88
   0   8   8    7.01    0.93
   0   8   8   12.13    1.04
   0   8  -8   15.18    1.87
   0   8   8    5.37    1.32
   0   8  -8   16.41    1.06
   0   8  -9    0.80    0.88
   0   8   9    0.25    0.72
   0   8  -9    1.69    0.72
   0   8  10    0.04    0.66
   0   8 -10    0.72    0.61
   0   8  11    3.93    1.12
   0   8 -11    9.96    1.00
   0   8  12    5.19    1.11
   0   8 -12   14.91    1.15
   0   8  13    0.61    0.61
   0   8 -13    0.56    0.50
   0   8  14    2.10    0.73
   0   8 -14    3.98    0.71
   0   8  15   71.93    3.04
   0   8 -15   74.34    2.81
   0   8  16   64.64    2.42
   0   8 -16   73.59    2.37
   0   8 -17    0.54    0.65
   0   8  17    0.69    0.45
   0   8 -17    1.75    0.47
   0   8 -18    0.43    0.57
   0   8 -18    0.30    0.38
   0   8  18    1.11    0.40
   0   9   0   -0.24    0.42
   0   9   0   -0.15    0.45
   0   9   0    0.02    0.37
   0   9   0   -0.22    0.38
   0   9  -1    2.93    0.56
   0   9   1    2.22    0.52
   0   9  -1    4.91    0.65
   0   9   1    4.17    0.62
   0   9   1    2.61    0.55
   0   9  -1    1.08    0.54
   0   9   1    3.32    0.56
   0   9  -1    4.59    0.59
   0   9  -2    1.26    0.50
   0   9   2    0.11    0.39
   0   9   2    1.86    0.49
   0   9  -2    1.54    0.50
   0   9  -2   -0.02    0.39
   0   9   2    1.21    0.43
   0   9  -2    1.67    0.41
   0   9   2    1.59    0.46
   0   9  -3    0.10    0.45
   0   9   3   -0.02    0.34
   0   9   3    0.29    0.42
   0   9  -3    0.07    0.41
   0   9   3    0.08    0.34
   0   9   3    0.43    0.38
   0   9  -3    0.11    0.34
   0   9   4    9.53    0.84
   0   9  -4   11.15    0.89
   0   9   4   11.50    0.77
   0   9   4   12.97    0.92
   0   9  -5    0.26    0.43
   0   9   5    0.32    0.29
   0   9   5    0.22    0.39
   0   9  -5    0.21    0.41
   1   0   0    0.11    0.38
   1   0   0    0.26    0.37
   1   0  -1  504.60   13.23
   1   0   1  511.96   13.23
   1   0   1  507.60   13.29
   1   0   2   88.29    3.16
  -1   0   2   88.99    2.87
   1   0   2   92.40    2.72
   1   0   3   75.98    2.90
  -1   0   3   84.40    2.84
   1   0   3   84.22    2.68
   1   0  -3   87.60    3.47
   1   0   4 3220.59   88.30
  -1   0   4 3425.65   88.52
   1   0  -4 3532.88   89.33
   1   0   4 3486.00   88.51
   1   0  -4 3453.90   88.64
  -1   0   5  797.32   22.41
   1   0   5  864.78   22.28
   1   0  -5  816.50   23.15
   1   0   5  820.89   22.20
   1   0  -6    2.76    0.91
   1   0   6    3.66    0.74
   1   0   6    2.71    0.50
  -1   0   6    2.44    0.62
   1   0   6    2.76    0.60
   1   0   7   22.62    1.45
  -1   0   7   23.85    1.60
   1   0  -7   23.83    1.95
   1   0   7   24.86    1.56
   1   0   8 2992.82   78.67
   1   0  -8 3104.43   80.41
   1   0   8 2975.91   79.40
  -1   0   8 3076.96   79.66
   1   0   9  660.14   18.69
   1   0   9  635.76   17.72
   1   0  10 2292.58   61.67
  -1   0  10 2342.60   61.99
   1   0  10 2314.71   60.39
   1   0  11   48.27    2.80
  -1   0  11   51.71    3.06
   1   0  12   17.53    1.72
  -1   0  12   16.76    1.79
   1   0  13  385.14   12.57
  -1   0  13  389.95   12.96
  -1   0  14 5498.82  145.15
   1   0  14 5492.12  144.68
   1   0  15  160.30    6.93
  -1   0  15  169.17    7.44
  -1   0  16 1290.23   38.38
   1   0  16 1353.64   37.93
   1   0  17  201.46    8.07
  -1   0  17  203.31    8.56
  -1   0  18  155.23    7.60
   1   0  18  142.81    6.93
   1   0 -18  134.95    4.74
  -1   0  19    3.48    0.67
   1   0  19    3.37    1.36
   1   0 -19    2.25    0.67
  -1   0  19    3.62    1.54
  -1   0  20   32.99    3.59
  -1   0  20   32.87    1.76
   1   0  20   37.04    3.53
   1   0 -20   29.62    1.87
   1   0  21   83.37    5.69
  -1   0  21   86.35    3.25
  -1   0  21   83.23    6.07
  -1   0 -21   74.90    3.16
   1   0 -21   73.57    3.34
  -1   0 -22  306.90    9.63
   1   0 -22  318.52    9.98
   1   0  22  324.83    9.76
   1   0  22  323.85   13.44
  -1   0  22  323.16    9.64
  -1   0  22  347.90   14.22
   1   0 -22  324.14   14.37
   1   0 -23   18.71    3.34
  -1   0 -23   17.56    1.45
   1   0  23   13.37    2.67
  -1   0  23   16.05    2.95
   1   0 -23   15.18    1.53
   1   0  23   15.79    1.45
  -1   0  23   16.68    1.39
   1   0 -24    0.24    1.63
  -1   0  24    0.38    0.66
   1   0  24    0.05    0.74
  -1   0 -24    0.31    0.74
  -1   0  24    1.27    1.54
   1   0 -24    0.55    0.83
   1   0  24   -0.19    1.35
  -1   0 -25  145.82    5.43
   1   0 -25  161.57    5.96
   1   0 -25  153.20    9.98
  -1   0  25  154.01    5.44
  -1   0  25  153.27    9.33
   1   0  25  154.04    9.12
   1   0  25  144.33    5.46
   1   0 -26 2026.91   52.61
   1   0  26 1951.73   52.10
   1   0  26 1887.51   57.83
   1   0 -26 1927.30   59.67
   1   0  27    0.11    0.85
   1   0 -27    1.40    1.88
   1   0 -27    2.91    1.08
   1   0  27    0.91    1.75
  -1   0  27    0.24    1.65
   1   0 -28   24.06    2.12
  -1   0 -28   25.34    1.83
   1   0  28   22.59    3.62
   1   0  28   24.77    1.93
  -1   0  28   26.54    3.90
   1   0 -28   31.48    4.67
   1   0 -29    5.02    2.38
   1   0  29    5.73    2.22
  -1   0 -29    6.32    1.02
  -1   0  29    9.25    2.55
   1   0 -29    5.66    1.28
   1   0  29    6.76    1.19
   1   0 -30  149.90    5.69
   1   0 -30  154.15   10.59
  -1   0 -30  153.22    5.55
   1   0 -30  154.03    6.11
  -1   0  30  140.96    9.46
   1   0  30  128.46    8.98
   1   0 -31    1.20    0.84
  -1   0 -31    1.73    0.83
   1   0 -31    2.24    1.06
   1   0 -32    0.95    0.75
  -1   0  32    1.98    0.96
   1   0 -32    1.52    0.91
  -1   0 -32    1.04    0.68
   1   0 -33   22.71    1.80
  -1   0 -33   22.02    1.69
  -1   0  33   22.87    1.91
   1   0 -34   23.03    1.75
  -1   0  34   19.26    1.72
  -1   0 -34   19.48    1.59
   1   0 -35    0.88    0.70
  -1   0 -35    0.30    0.61
  -1   0  35    0.16    0.76
   1   0  35    0.72    0.75
   1   0 -36   68.36    3.00
   1   0  36   68.93    3.15
  -1   0 -36   66.69    2.92
  -1   0  36   70.69    3.27
  -1   0  37    0.09    0.63
   1   0  37    0.04    0.59
   1   0  38    8.73    0.98
  -1   0  38    9.63    1.07
   1   0  39    0.48    0.48
  -1   0  39    0.76    0.53
   1   0 -39    0.30    0.66
   1  -1  38    6.19    0.85
  -1   1  38    6.31    0.94
   1   1 -38    8.84    1.09
  -1   1  37    4.15    0.88
   1  -1  37    4.64    0.84
  -1   1  36   18.98    1.42
  -1   1  36   20.30    1.70
   1   1 -35   16.46    1.46
   1   1 -35   18.19    1.68
  -1   1  35   15.61    1.56
   1   1 -34    4.28    0.99
   1   1 -34    4.44    1.09
  -1   1  34    4.85    1.10
   1   1 -33   20.97    1.76
  -1   1  33   16.13    1.74
   1   1 -33   17.81    1.75
   1   1 -32   16.20    1.50
   1   1 -32   21.40    1.80
   1  -1  32   20.60    1.73
   1   1 -32   20.66    1.89
  -1   1  32   20.04    1.88
   1   1 -31   11.29    1.26
   1   1 -31    8.89    1.31
   1  -1  31    7.51    1.20
  -1   1  31    7.72    1.38
   1   1 -31    8.45    1.40
   1   1 -30  145.96    5.21
   1   1 -30  144.05    5.52
   1  -1  30  130.88    5.24
  -1   1  30  125.68    5.57
   1   1 -30  133.40    5.57
  -1  -1 -29   33.58    2.08
  -1   1  29   31.94    2.43
   1   1 -29   30.64    2.34
   1   1 -29   31.83    4.50
   1   1 -29   31.84    2.06
   1  -1  29   31.40    4.09
  -1   1  29   29.10    4.54
   1  -1  29   34.27    2.20
  -1  -1 -29   30.84    2.12
   1   1 -29   31.64    2.30
   1   1 -28  128.91    9.24
  -1   1  28  148.76    5.98
   1   1 -28  152.51    5.85
  -1  -1 -28  139.42    5.26
  -1   1  28  154.24   10.23
   1  -1  28  144.50    5.43
   1  -1  28  143.60    9.00
  -1  -1 -28  146.69    5.43
   1   1 -28  142.75    5.64
   1   1 -27  617.02   23.73
  -1  -1 -27  606.07   17.32
  -1   1  27  603.80   18.07
   1   1 -27  631.86   17.96
  -1   1  27  588.37   24.03
   1  -1  27  598.48   17.44
   1  -1  27  566.43   22.08
   1   1 -27  622.19   17.80
  -1  -1 -27  585.31   17.35
   1   1 -26   64.33    6.07
  -1   1  26   61.06    3.42
  -1  -1 -26   61.77    2.93
   1   1 -26   61.59    3.29
   1  -1  26   61.45    3.02
   1  -1  26   66.02    5.60
  -1   1  26   64.97    6.38
   1   1 -26   61.03    3.22
  -1  -1 -26   60.82    3.00
   1   1 -25  420.28   17.62
  -1  -1 -25  399.59   12.14
   1   1 -25  433.41   12.61
   1  -1  25  425.65   12.28
   1  -1  25  383.93   16.10
  -1   1  25  387.08   17.81
  -1  -1 -25  397.34   12.08
   1   1 -25  408.88   12.59
   1   1 -24  126.08    4.85
  -1  -1 -24  118.27    4.47
  -1   1  24  117.68    8.45
   1  -1  24  109.86    4.42
   1  -1  24  119.20    7.30
  -1  -1 -24  126.36    4.51
   1   1 -24  125.67    4.87
  -1  -1 -23  184.08    6.43
   1  -1  23  202.34    6.56
   1  -1  23  206.37    9.86
  -1   1  23  195.79   10.97
   1   1 -23  217.95    7.00
  -1  -1 -23  200.43    6.52
  -1  -1 -22  202.66    6.69
   1  -1  22  190.72    9.49
  -1   1  22  217.44   11.30
   1  -1  22  217.25    6.80
   1   1 -22  221.96    7.17
  -1  -1 -21   91.05    3.50
   1  -1  21  104.08    6.06
  -1   1  21  108.23    7.19
   1   1 -21   91.71    3.80
  -1   1  20   60.84    5.25
   1  -1  20   59.06    4.35
   1  -1  19  301.08   11.49
  -1   1  19  291.46   12.72
   1  -1  18  199.32    8.39
  -1   1  18  190.11    9.36
   1  -1  17  223.22    8.78
  -1   1  17  209.56    9.75
  -1   1  16  187.65    8.82
   1  -1  16  201.30    8.00
   1  -1  15  704.67   21.16
  -1   1  15  690.55   22.45
  -1   1  14  962.49   29.54
   1  -1  14 1004.65   28.46
  -1   1  13  139.99    6.62
   1  -1  13  142.24    5.92
   1  -1  12  780.64   22.06
  -1   1  12  754.36   23.51
   1  -1  12  794.22   22.54
   1  -1  11 1807.01   49.32
  -1   1  11 1882.93   50.77
   1  -1  11 1845.66   49.66
   1  -1  10    8.31    1.13
   1  -1  10    8.98    1.18
  -1   1  10    6.87    1.34
   1  -1   9  173.93    6.04
  -1   1   9  154.85    6.57
   1  -1   9  160.61    5.91
   1  -1   8  202.93    6.85
  -1   1   8  200.27    7.40
   1  -1   8  187.50    6.61
   1  -1   7  301.89    9.55
  -1   1   7  300.34   10.04
   1  -1   6   72.49    3.38
  -1   1   6   73.32    3.61
   1  -1   5  703.66   20.91
  -1   1   5  753.58   21.25
   1   1  -5  721.54   20.20
   1   1  -4  179.25    5.79
   1  -1   4  175.22    6.11
  -1   1   4  166.06    6.09
   1   1  -4  164.61    5.21
   1  -1   3  398.24   12.00
   1   1  -3  375.66   10.82
   1   1  -2 3146.59   82.38
  -1   1   1 6009.62  154.86
   1   1  -1 5914.02  154.89
  -1   1   0  747.76   20.95
   1   1   0  791.84   21.15
   1   1   1 6014.23  153.27
  -1   1  -1 5805.15  152.93
   1   1   2 3215.57   82.27
  -1   1  -2 3076.83   81.82
   1   1   3  404.26   12.04
   1   1   3  445.79   12.54
  -1   1  -3  433.96   12.00
   1  -1  -3  399.94   13.05
   1   1   4  171.04    5.63
  -1   1  -4  161.70    5.38
   1  -1  -4  167.47    6.52
   1   1   5  767.31   21.24
  -1  -1   5  776.66   20.74
  -1   1  -5  737.81   20.93
   1   1   6   81.25    3.44
  -1  -1   6   71.35    2.96
  -1  -1   7  304.44    9.30
   1   1   7  311.52    9.81
   1  -1  -8  206.82    6.72
   1   1   8  213.74    7.44
  -1  -1   8  214.76    6.98
  -1  -1   9  189.85    6.17
   1   1   9  172.97    6.47
   1  -1 -10   10.09    0.92
  -1  -1  10    8.93    1.16
   1   1  10    8.86    1.35
   1  -1 -11 1811.05   48.55
   1   1  11 1757.40   50.29
  -1  -1  12  783.53   23.20
   1   1  12  824.65   23.87
  -1  -1  13  136.95    5.89
   1   1  13  148.28    6.51
   1   1  14  979.05   29.08
  -1  -1  14  987.35   28.40
   1   1  15  681.00   22.54
  -1  -1  15  768.63   22.18
   1  -1 -16  178.19    5.87
   1   1  16  190.33    8.40
  -1  -1  16  195.94    7.88
   1  -1 -17  186.10    6.20
  -1  -1  17  202.09    8.38
   1  -1 -18  164.36    5.81
  -1  -1  18  183.60    8.09
   1   1  18  177.45    8.58
  -1  -1  18  183.71    5.44
   1  -1 -19  275.33    8.93
   1   1  19  293.45    8.38
  -1  -1  19  315.74   11.80
  -1  -1  19  296.66    8.53
   1   1  19  316.62   12.56
   1  -1 -20   48.33    2.57
   1   1  20   53.55    2.15
  -1  -1  20   57.34    2.34
   1   1  20   57.17    4.81
  -1  -1  20   60.82    4.52
  -1  -1  21   97.57    3.42
   1   1  21   90.79    6.34
  -1  -1  21   98.88    6.02
   1  -1 -21   79.45    3.72
   1  -1 -22  209.38    6.63
   1  -1 -22  206.05    7.14
  -1  -1  22  208.06    9.89
   1   1  22  211.29   10.66
   1   1  22  213.48    7.05
  -1  -1  22  210.72    6.58
   1  -1 -22  198.96   11.18
  -1  -1  23  210.72    6.71
  -1  -1  23  198.48   10.08
   1   1  23  201.47   10.70
   1  -1 -23  210.35    6.73
   1  -1 -23  193.23    7.21
   1   1  23  229.58    6.83
   1  -1 -23  205.28   11.73
  -1  -1  24  112.63    4.31
   1   1  24  113.93    7.86
  -1  -1  24  124.71    7.65
   1  -1 -24  125.28    4.46
   1  -1 -24  116.93    4.96
   1   1  24  128.02    4.44
   1  -1 -24  115.38    8.67
  -1  -1  25  392.81   16.29
  -1  -1  25  402.15   11.87
   1   1  25  415.14   17.40
   1  -1 -25  402.26   11.95
   1  -1 -25  390.20   12.63
   1   1  25  417.05   11.88
   1  -1 -25  410.06   18.68
  -1  -1  26   62.12    2.86
  -1  -1  26   57.24    5.33
   1   1  26   57.06    5.86
   1  -1 -26   63.37    2.96
   1  -1 -26   61.98    3.42
   1   1  26   59.98    2.74
   1  -1 -26   66.38    6.81
  -1  -1  27  572.75   16.85
  -1  -1  27  570.23   22.07
   1   1  27  538.91   22.56
   1  -1 -27  602.58   16.99
   1  -1 -27  636.55   17.99
   1   1  27  596.12   16.76
   1  -1 -27  597.52   24.95
   1   1  28  145.36    9.61
  -1  -1  28  139.83    5.17
  -1  -1  28  136.05    8.84
  -1   1 -28  143.13    5.73
   1  -1 -28  158.94    6.11
   1   1  28  144.52    5.05
   1  -1 -28  140.66   10.56
  -1  -1  29   26.06    3.82
  -1  -1  29   27.64    1.88
   1   1  29   25.77    4.03
  -1   1 -29   32.97    2.36
   1   1  29   31.43    1.82
   1  -1 -29   31.28    4.98
   1   1  30  116.52    4.97
  -1  -1  30  125.87    4.73
  -1   1 -31    9.40    1.23
   1   1  31    8.87    1.26
  -1   1 -31    8.68    1.41
  -1   1 -32   18.85    1.63
   1   1  32   18.60    1.69
  -1   1 -32   20.61    1.92
  -1   1 -33   18.78    1.61
   1   1  33   20.50    1.73
   1   1  34    4.63    0.99
  -1   1 -34    5.05    0.96
   1  -1 -34    5.07    0.96
  -1  -1  35   15.57    1.50
   1   1  35   17.09    1.51
  -1   1 -35   16.97    1.44
   1  -1 -35   17.29    1.44
  -1  -1  36   21.26    1.66
  -1   1 -36   18.31    1.47
   1   1  36   18.01    1.50
  -1   1 -37    4.71    0.79
  -1  -1  37    3.92    0.83
   1   1  37    3.47    0.77
  -1   1 -38    6.87    0.82
   1   1  38    5.46    0.78
  -1  -1  38    6.39    0.89
   1  -2  38    2.20    0.81
   1  -2  38    2.76    0.60
   1  -2  37    2.40    0.88
  -1   2  36   17.74    1.55
   1   2 -36   22.33    1.71
  -1   2  35    1.59    0.65
   1   2 -35    2.59    0.89
  -1   2  35    1.57    0.85
   1   2 -34   14.44    1.54
  -1   2  34   14.08    1.55
  -1   2  34   14.75    1.39
   1   2 -34   16.85    1.36
   1   2 -34   17.41    1.54
   1  -2  34   14.43    1.36
  -1   2  33   11.58    1.45
   1   2 -33   11.67    1.49
  -1   2  33   10.74    1.29
   1   2 -33   10.99    1.21
   1   2 -33   11.57    1.37
   1  -2  33   10.50    1.23
  -1   2  32   11.54    1.55
  -1   2  32    9.97    1.34
   1   2 -32   15.27    1.44
  -1  -2 -32   10.90    1.34
   1   2 -32   12.57    1.50
   1  -2  32   10.30    1.26
  -1   2  31  134.28    5.66
  -1   2  31  136.15    5.45
  -1  -2 -31  138.05    5.17
   1   2 -31  139.53    5.44
   1  -2  31  143.13    5.19
   1   2 -30    7.77    1.16
   1  -2  30    6.94    1.11
   1   2 -30    5.49    1.18
  -1  -2 -30    4.50    1.01
  -1   2  30    5.96    1.36
   1   2 -29   67.99    3.32
   1  -2  29   62.98    3.15
   1   2 -29   63.74    3.45
  -1  -2 -29   67.56    3.22
  -1   2  29   62.11    3.66
  -1   2  28   86.44    4.32
   1  -2  28   82.97    3.61
  -1   2  28   80.01    7.62
   1  -2  28   70.56    5.95
   1   2 -28   63.35    3.42
  -1  -2 -28   86.15    7.60
   1   2 -28   78.48    6.56
   1   2 -28   88.33    4.05
  -1  -2 -28   86.61    3.67
  -1   2  27   92.57    4.62
  -1   2  27   92.11    8.14
   1  -2  27   93.82    3.99
   1  -2  27   82.58    6.53
   1   2 -27  108.02    4.27
   1   2 -27   88.59    7.01
  -1  -2 -27  102.47    8.27
   1   2 -27   91.55    4.32
  -1  -2 -27   95.09    4.00
  -1   2  26  119.21    5.39
  -1   2  26  122.16    9.36
   1  -2  26  120.61    7.74
   1  -2  26  121.98    4.69
   1   2 -26  126.26    4.91
   1   2 -26  125.07    8.23
  -1  -2 -26  124.91    4.74
   1   2 -26  118.54    5.08
   1   2 -25  143.76    5.19
   1  -2  25  136.68    4.96
  -1   2  25  113.30    9.10
   1  -2  25  131.94    7.94
  -1   2  25  131.03    5.63
  -1  -2 -25  123.04    4.82
   1   2 -25  128.93    5.31
   1   2 -24  781.46   20.51
   1   2 -24  704.02   20.63
  -1  -2 -24  700.94   20.06
   1  -2  24  714.47   20.11
   1  -2  24  688.29   24.30
  -1   2  24  696.56   27.29
  -1   2  24  711.19   21.05
   1   2 -24  722.35   20.52
   1   2 -23  158.20    5.37
   1   2 -23  148.80    5.76
  -1  -2 -23  148.57    5.31
   1  -2  23  154.16    8.33
   1  -2  23  153.72    5.35
  -1   2  23  153.77   10.13
  -1   2  23  167.15    6.23
   1   2 -22    9.53    1.11
  -1  -2 -22    7.39    0.97
   1   2 -22    7.50    1.17
   1  -2  22    8.00    1.00
   1  -2  22    7.85    1.95
  -1   2  22    7.54    1.31
  -1   2  22    7.36    2.55
  -1   2  21  137.72    5.64
   1  -2  21  151.69    7.82
  -1   2  21  140.28    9.23
   1  -2  21  138.90    4.98
   1   2 -21  138.63    5.38
  -1  -2 -21  140.36    4.99
  -1   2  20   74.36    3.55
   1  -2  20   85.22    5.31
  -1   2  20   72.09    6.17
  -1  -2 -20   72.03    2.94
   1  -2  19   13.39    2.11
  -1   2  19   15.01    1.48
  -1   2  19   14.68    2.95
   1  -2  18  278.02   10.58
  -1   2  18  242.74   11.91
   1   2 -18  251.00    7.54
  -1   2  18  255.18    8.28
   1  -2  17  172.40    7.76
  -1   2  17  158.84    8.94
   1   2 -17  174.91    5.39
  -1   2  17  172.06    6.00
  -1   2  16  173.07    9.12
   1  -2  16  178.95    7.58
  -1   2  16  163.26    5.83
   1   2 -16  175.81    5.33
   1  -2  15   20.63    1.89
  -1   2  15   17.99    2.77
   1  -2  15   18.76    2.16
  -1   2  15   17.61    1.43
   1   2 -15   24.23    1.24
   1  -2  14  686.34   19.76
  -1   2  14  626.56   22.01
   1  -2  14  677.80   20.49
  -1   2  14  658.33   18.53
  -1   2  13  153.88    7.93
   1  -2  13  151.82    6.70
   1  -2  13  164.38    6.37
   1  -2  12  259.05    9.78
  -1   2  12  273.40   11.23
  -1   2  11   27.34    2.94
   1  -2  11   28.77    2.22
  -1   2  10  264.49   10.59
   1  -2  10  262.52    9.18
  -1   2   9  365.56   13.65
   1   2  -9  396.25   12.81
   1  -2   9  400.86   12.61
  -1   2   8  833.49   26.10
   1  -2   8  820.36   24.92
   1   2  -7  150.80    6.20
   1  -2   7  149.08    6.16
   1   2  -6   39.34    2.68
   1  -2   6   39.80    2.72
  -1   2   5  214.61    8.24
   1   2  -5  203.19    7.77
   1  -2   5  224.41    8.05
   1  -2   4  372.28   12.22
  -1   2   4  361.77   12.38
   1   2  -4  392.91   12.26
  -1  -2  -3  440.42   12.32
   1   2  -3  433.78   13.78
  -1   2   3  423.43   13.82
  -1  -2  -2 7761.92  202.38
  -1   2   2 7609.42  204.37
   1   2  -2 8299.02  204.52
  -1   2   1  171.58    6.76
   1   2  -1  180.10    6.88
  -1   2   0  170.50    6.47
   1   2   0  158.75    6.52
   1   2   1  171.85    6.89
  -1   2  -1  179.37    6.69
  -1   2  -2 7955.83  205.29
   1   2   2 7778.37  205.65
   1   2   3  436.15   13.75
  -1   2  -3  409.80   13.13
   1   2   4  388.91   12.71
  -1   2  -4  373.26   12.00
   1   2   5  209.10    8.24
  -1   2  -5  212.26    7.52
   1  -2  -5  208.00    8.44
  -1   2  -6   43.00    2.62
   1   2   6   39.01    3.09
   1  -2  -6   36.91    3.15
   1   2   7  146.21    6.58
   1   2   7  174.08    7.35
   1  -2  -7  168.03    7.50
  -1   2  -7  154.72    6.12
   1   2   8  874.66   25.27
  -1   2  -8  833.08   24.17
   1  -2  -8  835.33   26.14
   1   2   9  377.53   13.11
  -1  -2   9  363.81   11.67
  -1   2  -9  376.16   12.08
   1  -2  -9  393.21   14.05
  -1  -2  10  256.66    8.85
   1   2  10  248.30   10.00
   1   2  11   24.23    2.68
  -1  -2  11   26.26    2.07
   1  -2 -11   29.48    3.26
   1   2  12  268.72   10.73
  -1  -2  12  271.53    9.41
   1  -2 -12  272.48   11.49
  -1  -2  13  151.67    6.44
   1   2  13  159.73    7.79
   1  -2 -13  166.33    5.57
   1  -2 -13  148.59    8.06
   1   2  14  636.55   21.21
   1  -2 -14  654.99   17.89
   1  -2 -14  612.50   21.81
   1   2  14  613.32   17.48
  -1  -2  15   23.21    2.30
   1   2  15   21.69    2.78
   1   2  15   22.45    1.39
   1  -2 -15   24.56    1.43
   1  -2 -15   18.60    2.91
   1   2  16  162.30    8.45
  -1  -2  16  166.10    7.16
   1   2  16  165.85    5.19
   1  -2 -16  175.09    9.12
   1   2  16  163.95    5.38
   1   2  16  165.52    5.41
   1   2  17  166.05    8.66
  -1  -2  17  159.21    7.23
  -1   2 -17  161.66    4.97
   1   2  17  166.36    5.21
   1  -2 -17  156.34    9.01
   1   2  17  172.70    5.52
  -1  -2  18  229.59    9.65
   1   2  18  251.10   11.44
   1   2  18  232.10    7.63
  -1   2 -18  243.60    7.14
   1   2  18  251.23    7.38
   1  -2 -18  249.32   12.15
   1   2  18  266.89    7.73
  -1  -2  19   14.41    2.08
   1   2  19   14.68    2.80
   1   2  19   10.47    1.17
  -1   2 -19   13.23    1.37
   1  -2 -19   12.85    2.80
   1   2  19   12.65    1.00
  -1   2 -19   15.51    0.99
   1   2  19   12.99    1.18
  -1  -2  20   69.28    4.77
   1   2  20   77.12    6.01
  -1  -2  20   69.55    2.66
  -1   2 -20   70.53    3.30
   1   2  20   66.17    3.06
   1   2  20   60.50    2.60
   1  -2 -20   67.71    6.05
   1   2  20   78.73    3.12
   1   2  21  133.00    8.51
  -1  -2  21  145.20    7.38
  -1  -2  21  137.78    4.59
   1   2  21  145.05    5.20
  -1   2 -21  136.24    5.28
   1  -2 -21  134.50    4.64
   1   2  21  146.39    5.05
   1   2  22    6.89    1.06
   1   2  22    7.98    2.37
  -1  -2  22   10.17    2.07
  -1   2 -22    6.54    1.19
   1  -2 -22    7.17    0.92
   1  -2 -22    5.73    2.48
  -1  -2  22    8.58    0.92
   1   2  22    9.03    1.11
   1   2  23  143.35    5.53
   1  -2 -23  134.65    9.76
   1   2  23  157.00    5.40
   1   2  23  154.71    9.69
  -1  -2  23  147.78    5.02
  -1  -2  23  139.44    7.85
   1  -2 -23  154.52    5.14
  -1   2 -23  151.84    5.81
   1   2  24  688.31   19.79
   1  -2 -24  644.32   26.53
   1   2  24  749.50   19.57
  -1  -2  24  660.42   19.06
   1   2  24  667.32   25.69
  -1  -2  24  654.07   23.32
  -1   2 -24  678.47   20.00
   1  -2 -24  700.20   19.22
   1   2  25  129.71    5.10
   1  -2 -25  123.62    9.77
   1   2  25  120.20    4.69
   1  -2 -25  125.32    4.57
  -1   2 -25  126.39    5.26
  -1  -2  25  125.52    4.50
   1   2  25  113.84    8.62
  -1  -2  25  116.47    7.36
   1   2  26  113.08    4.99
  -1  -2  26  127.14    4.59
   1   2  26  122.59    9.06
  -1  -2  26  121.01    7.67
   1  -2 -26  131.01   10.07
   1   2  26  144.04    4.91
   1  -2 -26  123.78    4.64
  -1   2 -26  121.43    5.25
   1   2  27   86.78    4.09
  -1  -2  27   90.82    3.63
   1   2  27   76.17    7.19
  -1  -2  27   86.65    6.56
   1  -2 -27   92.26    8.50
  -1   2 -27   95.50    4.37
   1  -2 -27   91.15    3.72
   1   2  27   86.41    3.69
  -1  -2  28   88.50    6.62
   1   2  28   77.87    7.20
  -1  -2  28   76.61    3.36
  -1   2 -28   83.15    4.11
   1  -2 -28   81.86    3.48
   1   2  28   82.39    3.47
   1   2  28   84.85    3.96
  -1  -2  29   58.56    2.82
   1  -2 -29   64.82    2.97
  -1   2 -29   62.34    3.47
   1   2  29   61.14    2.87
   1   2  29   62.93    3.32
  -1  -2  30    4.58    0.85
  -1   2 -30    6.19    1.33
   1  -2 -30    6.27    1.01
   1   2  30    4.82    0.84
   1   2  30    6.43    1.18
  -1   2 -31  133.02    5.51
   1   2  31  134.42    5.31
  -1  -2  31  126.23    4.73
  -1   2 -32   10.72    1.56
   1   2  32    9.10    1.29
  -1  -2  32   10.23    1.09
  -1   2 -33   12.99    1.32
   1   2  33   10.28    1.29
   1   2  34   15.17    1.46
  -1   2 -34   15.33    1.40
   1   2  35    2.00    0.88
  -1   2 -35    1.83    0.71
   1   2  35    1.66    0.71
   1  -2 -35    2.39    0.71
   1   2  36   18.20    1.33
  -1  -2  36   19.79    1.49
   1   2  36   16.76    1.33
  -1   2 -36   20.24    1.44
   1   2  36   17.08    1.55
  -1  -2  37    3.08    0.71
  -1   2 -37    2.74    0.67
   1   2  37    2.98    0.80
   1  -2 -38    2.95    0.86
   1   2  38    3.72    0.75
  -1   2 -38    3.04    0.61
  -1  -2  38    3.91    0.68
   1  -3  36    5.51    1.05
   1  -3  35    9.60    1.40
   1  -3  35   11.61    1.09
   1   3 -35   11.35    1.24
   1   3 -34   13.12    1.35
   1   3 -34   13.72    1.17
   1  -3  34   14.23    1.64
   1  -3  34   13.41    1.20
  -1   3  34   10.03    1.12
   1  -3  33    8.61    1.06
   1   3 -33    9.27    1.25
   1   3 -33    8.79    1.08
  -1  -3 -33    8.87    1.18
   1  -3  33    8.25    1.47
  -1   3  33    7.23    1.09
   1   3 -32    4.31    1.04
  -1   3  32    3.54    0.95
   1   3 -32    4.10    0.92
  -1  -3 -32    2.57    0.90
   1  -3  32    3.51    0.86
   1   3 -31   73.42    3.50
  -1   3  31   71.36    3.55
   1   3 -31   69.45    3.27
  -1  -3 -31   71.54    3.29
   1  -3  31   65.14    3.11
   1   3 -30   80.17    3.79
  -1   3  30   82.92    3.99
   1   3 -30   86.67    3.77
  -1  -3 -30   80.51    3.60
   1  -3  30   75.50    3.47
   1   3 -29  171.09    6.53
  -1   3  29  184.99    6.95
  -1  -3 -29  167.96    6.29
   1  -3  29  173.14    6.26
   1   3 -28  121.61    4.92
  -1   3  28  113.82    5.12
   1   3 -28  106.45    4.73
  -1  -3 -28  123.49    4.70
   1  -3  28  117.96    4.58
   1  -3  27  104.56    4.08
   1  -3  27  110.94    7.27
   1   3 -27  110.53    4.50
  -1   3  27  112.97    4.87
   1   3 -27  105.58    4.65
  -1  -3 -27  109.81    4.22
  -1  -3 -27  111.34    8.89
   1   3 -26   77.97    4.14
  -1   3  26   99.43    4.59
   1  -3  26   97.13    3.88
   1  -3  26  102.82    6.93
   1   3 -26  104.52    4.27
   1   3 -26   70.04    3.91
  -1  -3 -26   97.56    3.94
   1   3 -26  101.69    4.49
  -1  -3 -26   93.81    8.02
  -1   3  25    3.77    1.14
   1  -3  25    3.14    0.88
   1   3 -25    4.05    1.01
  -1   3  25    2.82    2.01
   1  -3  25    2.62    1.53
   1   3 -25    4.22    1.08
  -1  -3 -25    5.74    2.44
  -1  -3 -25    3.41    0.91
   1   3 -25    2.95    1.06
   1   3 -25    1.82    0.95
   1  -3  24  180.29    6.01
   1  -3  24  170.54    9.22
  -1   3  24  169.11   11.30
  -1  -3 -24  176.84    6.03
   1   3 -24  172.24    6.61
  -1  -3 -24  164.41   10.73
  -1   3  24  177.09    6.79
   1   3 -23   60.14    3.03
  -1   3  23   51.24    3.09
   1  -3  23   48.67    2.50
   1  -3  23   48.82    4.54
  -1   3  23   42.30    5.51
   1   3 -23   52.13    2.90
  -1  -3 -23   51.61    2.56
   1   3 -23   46.88    2.91
  -1  -3 -23   47.72    5.41
   1   3 -22    3.94    1.01
  -1   3  22    4.54    2.48
  -1  -3 -22    5.24    2.04
   1   3 -22    4.14    1.05
  -1  -3 -22    3.85    0.85
   1   3 -22    3.62    1.07
  -1   3  22    3.48    1.11
   1   3 -21   69.57    3.19
  -1   3  21   76.04    6.93
  -1   3  21   81.06    3.77
   1   3 -21   59.10    3.21
   1   3 -21   73.82    3.55
  -1  -3 -21   67.32    6.21
   1   3 -20   70.90    3.26
  -1   3  20   69.93    6.59
  -1   3  20   74.51    3.75
  -1   3  20   83.23    3.81
   1   3 -20   66.39    3.31
   1   3 -20   76.11    3.62
   1   3 -20   77.99    3.04
  -1  -3 -20   65.09    5.93
   1   3 -19   59.53    2.85
  -1   3  19   60.17    5.94
  -1   3  19   58.67    3.24
  -1   3  19   68.59    3.35
   1   3 -19   66.33    3.13
   1   3 -19   60.96    3.12
  -1  -3 -19   56.69    5.34
   1   3 -19   64.13    2.66
   1   3 -18   61.32    2.77
  -1   3  18   63.09    3.15
  -1   3  18   59.12    5.77
  -1   3  18   60.86    3.18
   1   3 -18   48.92    2.73
   1   3 -18   55.69    2.96
  -1  -3 -18   56.61    5.23
   1   3 -18   62.18    2.55
  -1   3  17  298.73    9.69
  -1   3  17  289.58    9.72
   1   3 -17  315.50    9.56
   1   3 -17  307.12    9.27
  -1   3  17  315.96    9.66
  -1  -3 -17  302.65   13.14
   1   3 -17  311.15    8.99
  -1  -3 -16  126.48    7.27
   1   3 -16  114.94    4.01
  -1   3  16  118.86    4.52
  -1   3  16  113.52    7.74
  -1   3  16  114.50    4.65
  -1   3  16  115.03    4.58
   1  -3  16  114.96    5.39
  -1  -3 -15  410.60   15.17
  -1   3  15  395.54   11.74
  -1   3  15  371.17   11.83
  -1   3  15  386.63   11.84
   1  -3  15  427.88   13.21
  -1  -3 -14  126.72    6.98
  -1   3  14  126.52    4.66
  -1   3  14  128.02    4.78
  -1   3  14  119.31    4.72
   1  -3  14  131.81    5.82
  -1   3  13   29.35    1.91
  -1  -3 -13   30.42    3.16
  -1   3  13   28.54    1.89
   1  -3  13   35.44    2.70
  -1   3  12  223.98    7.57
   1  -3  12  251.16    9.06
  -1   3  12  252.01    7.71
  -1  -3 -12  223.04    9.74
   1   3 -11  105.70    5.68
   1  -3  11  109.34    5.19
  -1   3  11   96.94    6.60
   1   3 -11  105.05    3.56
  -1  -3 -11  103.49    5.61
  -1   3  11   93.26    3.85
   1   3 -10  170.82    7.61
   1  -3  10  160.53    6.95
  -1   3  10  167.49    8.62
  -1  -3 -10  154.61    7.21
   1   3 -10  170.62    5.24
  -1   3  10  167.13    5.62
  -1   3   9   34.57    3.55
   1   3  -9   31.29    2.96
   1  -3   9   36.30    2.88
  -1  -3  -9   37.17    2.93
   1   3  -8   59.82    4.05
   1  -3   8   51.04    3.52
  -1   3   8   65.50    4.69
  -1  -3  -8   66.32    3.85
  -1   3   7   16.55    2.41
   1  -3   7   20.49    2.16
   1   3  -7   19.34    2.30
  -1  -3  -7   18.24    1.93
   1   3  -6  164.61    7.50
  -1  -3  -6  178.03    6.82
   1  -3   6  173.38    7.38
  -1   3   6  178.64    8.15
  -1   3   5  274.02   11.00
   1  -3   5  259.07   10.22
   1   3  -5  270.92   10.57
  -1   3   4  177.99    8.12
   1   3  -4  180.49    7.85
   1   3  -3  507.90   17.06
  -1   3   3  514.00   17.17
  -1   3   2 1419.77   40.73
   1   3  -2 1415.22   40.70
  -1   3   1  414.48   14.38
   1   3  -1  412.27   14.45
  -1   3   0    0.97    1.00
   1   3   0    1.68    1.16
   1   3   1  417.73   15.03
  -1   3  -1  456.34   14.98
   1   3   2 1346.17   38.98
  -1   3  -2 1337.98   38.48
   1   3   3  530.81   17.92
  -1   3  -3  540.53   17.48
  -1  -3   4  163.31    5.33
   1   3   4  175.51    8.11
   1   3   5  283.23   11.54
  -1   3  -5  289.20   10.65
   1   3   6  187.14    8.71
  -1   3  -6  188.39    7.83
   1   3   7   16.79    2.48
  -1   3  -7   17.23    2.09
   1   3   8   57.92    4.53
  -1   3  -8   53.35    3.65
   1  -3  -8   57.56    4.61
   1   3   9   35.80    3.69
   1  -3  -9   33.84    3.69
  -1   3  -9   32.78    2.84
   1   3  10  159.77    5.85
   1   3  10  206.52    5.84
   1   3  10  175.70    5.65
  -1   3 -10  150.71    7.24
   1   3  10  188.49    9.31
   1  -3 -10  167.29    9.00
   1   3  11  115.33    4.34
  -1   3 -11  112.15    5.72
   1   3  11  109.56    6.98
   1  -3 -11  109.73    7.25
   1   3  11  108.94    3.97
   1   3  11  116.35    4.08
   1   3  12  229.63   11.40
   1  -3 -12  231.13   11.60
   1   3  12  257.34    7.68
   1   3  12  250.40    7.86
  -1  -3  12  242.59    9.37
  -1  -3  13   30.60    2.69
   1   3  13   31.86    3.91
   1  -3 -13   31.91    3.98
   1   3  13   33.23    3.68
  -1   3 -13   30.99    1.57
   1   3  13   31.90    1.82
   1   3  13   37.59    2.23
   1   3  14  134.28    7.69
  -1  -3  14  133.49    6.09
   1  -3 -14  124.93    8.04
   1   3  14  129.85    8.19
   1   3  14  122.87    4.38
  -1   3 -14  115.98    3.97
   1   3  14  122.48    4.38
   1   3  15  356.05   15.25
  -1  -3  15  386.73   13.42
   1  -3 -15  395.00   16.51
   1   3  15  367.30   11.25
  -1   3 -15  387.80   10.85
   1   3  15  392.47   11.34
  -1  -3  16  122.68    6.12
   1   3  16  127.86    7.92
   1   3  16  102.24    4.25
   1  -3 -16  116.56    8.03
  -1   3 -16  115.33    3.91
   1   3  16  124.42    4.41
  -1  -3  17  322.36   11.84
   1   3  17  289.07   13.64
   1   3  17  300.85    9.42
   1  -3 -17  312.35    8.95
  -1   3 -17  305.38    9.77
   1  -3 -17  270.96   13.89
  -1   3 -17  294.38    8.81
   1   3  17  323.43    9.51
  -1  -3  18   58.11    4.24
   1   3  18   46.89    4.99
   1   3  18   56.90    2.79
   1  -3 -18   55.22    2.42
  -1   3 -18   56.74    3.04
   1  -3 -18   48.58    5.42
  -1   3 -18   58.09    2.34
   1   3  18   58.23    2.81
   1   3  19   54.70    5.42
  -1  -3  19   64.92    4.57
   1   3  19   57.59    2.94
   1  -3 -19   62.94    2.57
  -1   3 -19   63.44    3.28
   1  -3 -19   57.39    5.93
  -1   3 -19   60.72    2.44
   1   3  19   61.27    2.97
  -1  -3  20   78.34    5.22
   1   3  20   69.09    6.25
   1   3  20   74.20    3.46
  -1   3 -20   80.49    3.82
   1  -3 -20   77.10    3.02
   1  -3 -20   80.43    7.02
  -1   3 -20   77.49    2.87
   1   3  20   62.58    3.24
  -1  -3  21   79.32    5.37
   1   3  21   70.69    6.52
   1   3  21   72.25    3.47
   1  -3 -21   76.13    3.10
  -1   3 -21   77.14    3.81
   1  -3 -21   66.72    6.79
   1   3  21   79.67    3.56
  -1   3 -21   75.09    2.88
  -1   3 -22    2.74    0.61
  -1  -3  22    2.99    0.67
   1   3  22    4.93    2.18
  -1  -3  22    5.96    1.69
   1   3  22    2.99    0.95
  -1   3 -22    2.28    1.08
   1  -3 -22    3.28    0.76
   1   3  22    3.32    0.99
   1  -3 -22    2.67    2.08
   1  -3 -22    3.36    0.77
   1   3  23   50.85    2.86
  -1   3 -23   47.98    3.03
   1  -3 -23   52.60    2.45
   1  -3 -23   48.49    2.36
   1   3  23   53.04    2.82
  -1  -3  23   49.56    2.34
  -1  -3  23   50.20    4.49
   1   3  23   41.25    5.22
   1  -3 -23   45.04    5.83
   1   3  24  159.01    6.28
  -1   3 -24  162.67    6.64
   1  -3 -24  171.37    5.78
   1  -3 -24  181.01    5.88
   1   3  24  177.05    6.28
   1  -3 -24  146.50   11.00
  -1  -3  24  160.35    8.84
  -1  -3  24  180.68    5.76
   1   3  24  170.08   10.88
  -1  -3  25    3.01    0.77
  -1  -3  25    4.74    1.75
   1   3  25    2.00    1.92
   1   3  25    3.04    1.00
  -1   3 -25    2.82    1.19
   1  -3 -25    3.19    0.77
   1   3  25    3.97    0.95
   1  -3 -25    4.07    2.60
   1  -3 -25    4.40    0.93
   1  -3 -26   92.20    8.63
   1  -3 -26   96.65    3.86
  -1   3 -26   96.35    4.62
   1   3  26  101.11    4.43
  -1  -3  26  100.05    3.82
   1   3  26   89.98    7.82
  -1  -3  26   95.39    6.66
   1   3  27  100.50    8.81
   1  -3 -27   92.80    8.89
   1  -3 -27  108.32    4.11
  -1   3 -27  107.01    4.90
   1   3  27   93.87    8.11
  -1  -3  27  103.27    4.01
  -1  -3  27  105.41    7.09
   1   3  27  102.70    4.55
   1  -3 -28  117.36    4.43
  -1   3 -28  110.32    5.15
   1   3  28  111.94    4.83
  -1  -3  28  120.19    4.38
   1  -3 -29  170.06    5.81
  -1   3 -29  163.48    6.60
   1   3  29  169.36    6.84
   1   3  29  170.12    6.31
  -1  -3  29  166.21    5.71
   1  -3 -30   75.85    3.26
  -1   3 -30   74.39    3.89
   1   3  30   85.76    4.18
   1   3  30   72.34    3.57
  -1  -3  30   75.10    3.19
   1  -3 -31   69.53    3.04
  -1   3 -31   65.96    3.64
   1   3  31   73.94    3.79
   1   3  31   67.44    3.31
  -1  -3  31   69.56    2.98
   1   3  32    2.93    0.85
   1   3  32    3.64    1.10
   1  -3 -32    3.34    0.78
   1   3  32    2.89    0.89
  -1  -3  32    3.58    0.75
   1   3  33    9.36    1.33
  -1   3 -33    7.71    1.06
   1   3  33    8.04    1.08
  -1  -3  33    8.45    0.94
   1   3  34   13.08    1.21
   1   3  34   13.00    1.44
  -1   3 -34   12.02    1.18
   1   3  35    9.66    0.99
   1   3  35    9.07    1.18
  -1   3 -35   10.90    1.07
   1  -3 -35   12.16    1.38
   1   3  36    4.71    0.67
   1   3  36    6.13    0.93
  -1  -3  36    7.85    0.89
   1  -3 -36    7.62    1.03
  -1   3 -36    6.36    0.83
   1  -4  35    1.60    0.69
   1  -4  35    1.92    0.54
  -1   4  35    2.58    0.65
   1   4 -34    4.46    0.78
   1  -4  34    4.80    0.71
  -1   4  34    5.58    0.87
   1  -4  34    5.04    1.00
   1   4 -33    6.66    0.97
   1  -4  33    6.98    0.87
  -1  -4 -33    6.91    0.95
  -1   4  33    5.86    1.00
   1  -4  33    6.26    1.18
   1   4 -32    3.17    0.84
   1  -4  32    2.80    0.68
  -1  -4 -32    4.27    0.87
   1  -4  32    3.46    1.09
  -1   4  32    3.79    0.87
  -1   4  31    0.56    0.74
   1   4 -31    0.79    0.76
   1  -4  31    0.57    0.54
   1   4 -31    1.17    0.76
  -1  -4 -31    1.02    0.76
   1  -4  31    0.06    0.94
  -1   4  30   33.35    2.25
   1   4 -30   30.93    2.08
   1  -4  30   30.06    1.88
   1   4 -30   34.66    2.16
  -1  -4 -30   30.12    1.95
   1  -4  30   33.48    2.53
  -1   4  29   33.55    2.39
   1   4 -29   36.72    2.30
   1  -4  29   34.87    2.07
   1   4 -29   37.14    2.35
  -1  -4 -29   34.73    2.13
   1  -4  29   40.04    2.84
  -1   4  28    4.00    1.07
   1  -4  28    4.44    0.90
   1   4 -28    3.66    0.97
   1   4 -28    4.80    1.11
  -1  -4 -28    4.30    0.99
   1  -4  28    3.54    1.32
   1  -4  27   44.31    2.39
   1   4 -27   49.63    2.72
   1   4 -27   43.71    2.71
  -1  -4 -27   43.82    2.45
   1  -4  27   44.06    3.12
   1   4 -26   18.43    1.77
   1  -4  26   15.50    1.40
   1   4 -26   17.46    1.61
  -1   4  26   15.93    1.82
  -1  -4 -26   14.32    1.41
   1  -4  26   16.74    2.00
   1   4 -25   48.74    2.91
  -1   4  25   46.60    3.07
   1  -4  25   52.37    2.59
   1   4 -25   46.05    2.70
   1  -4  25   48.35    3.25
  -1  -4 -25   51.69    2.63
   1   4 -24   62.24    3.31
  -1   4  24   65.47    3.62
   1  -4  24   54.85    2.76
   1   4 -24   62.61    3.11
  -1   4  24   66.34    7.07
   1   4 -24   63.52    3.22
   1  -4  24   60.04    3.64
  -1  -4 -24   58.39    2.87
   1  -4  23   66.37    3.90
   1   4 -23   50.14    3.19
  -1   4  23   71.30    7.40
   1   4 -23   89.82    3.81
  -1   4  23   71.77    3.82
  -1   4  22   38.21    2.74
   1   4 -22   38.69    2.12
   1  -4  22   38.67    2.86
  -1   4  22   32.54    5.02
   1   4 -22   33.61    2.46
  -1   4  21   14.96    1.78
   1   4 -21   17.40    1.37
   1  -4  21   17.78    1.97
  -1   4  21   15.73    1.62
  -1   4  21   17.65    3.75
   1   4 -21   21.13    1.88
   1   4 -21   10.29    1.50
  -1   4  20   10.24    1.54
   1   4 -20   12.09    1.18
   1  -4  20   13.55    1.78
  -1   4  20   11.91    1.44
  -1   4  20    9.63    3.00
   1   4 -20   11.90    1.57
   1   4 -20   15.25    1.67
  -1   4  19  141.56    5.78
   1   4 -19  142.71    4.96
   1  -4  19  141.49    6.00
  -1   4  19  141.24    5.58
  -1   4  19  130.48    9.80
   1   4 -19  139.15    5.61
   1   4 -19  148.39    5.67
  -1   4  18   18.42    1.83
   1   4 -18   16.66    1.35
   1  -4  18   18.11    1.96
  -1   4  18   19.02    1.75
  -1   4  18   17.70    3.77
   1   4 -18   20.21    1.73
   1   4 -18   13.83    1.64
  -1   4  17   39.65    2.70
   1   4 -17   44.03    2.26
   1  -4  17   47.20    3.03
  -1   4  17   48.41    2.76
  -1   4  17   41.53    5.29
   1   4 -17   42.38    2.64
  -1   4  16  337.53   11.17
   1  -4  16  355.77   12.22
   1  -4  16  324.66   11.34
  -1   4  16  346.85   11.06
  -1   4  16  323.60   16.21
   1   4 -16  336.14   10.95
  -1   4  15   11.74    1.54
   1  -4  15   10.48    1.72
   1  -4  15   12.27    1.63
  -1   4  15    9.74    1.32
  -1   4  15    9.24    2.86
   1   4 -15   12.20    1.37
   1   4 -15   10.10    1.35
  -1   4  14  479.57   14.47
   1  -4  14  517.58   16.02
   1  -4  14  507.08   14.74
  -1   4  14  525.37   14.43
  -1   4  14  413.72   18.99
   1   4 -14  515.13   14.08
   1   4 -14  388.87   13.89
  -1   4  13   41.23    2.53
   1  -4  13   41.46    3.24
   1  -4  13   46.51    2.77
  -1   4  13   38.60    4.69
   1   4 -13   48.87    2.47
   1   4 -13   48.47    2.62
  -1   4  13   31.81    2.26
   1  -4  12   46.81    3.49
  -1   4  12   45.43    2.60
  -1   4  12   44.55    4.90
   1   4 -12   46.05    4.18
   1   4 -12   48.08    2.50
  -1   4  12   45.55    2.69
   1   4 -12   59.97    2.83
  -1   4  11  109.45    4.56
   1   4 -11  116.57    4.09
  -1   4  11  109.19    4.41
  -1   4  11  102.99    7.45
   1   4 -11  110.68    6.60
   1  -4  11  112.41    5.82
  -1   4  10   28.69    2.04
   1   4 -10   28.67    3.29
  -1   4  10   32.36    4.00
   1  -4  10   30.54    2.89
   1   4 -10   29.61    1.71
  -1   4  10   28.92    1.95
   1   4  -9   99.09    6.16
  -1   4   9   95.75    6.90
   1  -4   9  111.46    5.85
  -1   4   8  151.46    8.71
   1   4  -8  160.31    8.03
   1  -4   8  150.80    7.36
   1  -4   7  628.32   19.97
   1   4  -7  593.94   20.46
  -1   4   7  575.93   21.35
   1  -4   6    8.58    1.79
  -1   4   6    5.78    1.88
   1   4  -6    5.24    1.70
  -1   4   5  194.19    9.74
   1  -4   5  201.03    8.98
   1   4  -5  203.22    9.44
   1  -4   4  442.52   16.26
  -1   4   4  448.57   17.12
   1   4  -4  486.42   17.03
  -1   4   3  624.83   22.56
   1   4  -3  722.02   22.91
  -1   4   2  459.68   17.01
   1   4  -2  457.49   17.02
   1   4  -1 1377.68   41.53
  -1   4   1 1398.67   41.47
  -1   4   0   24.13    3.08
   1   4   0   23.07    3.17
   1   4   1 1417.70   41.04
  -1   4  -1 1322.52   40.37
   1   4   1 1350.23   36.23
   1   4   2  453.39   14.94
  -1   4  -2  487.66   14.90
   1   4   2  467.42   10.24
   1   4   3  670.38   21.46
  -1   4  -3  691.30   20.93
   1   4   3  651.53   16.63
   1   4   4  433.20   15.92
   1   4   4  452.36   11.47
  -1   4  -5  214.69    9.68
   1   4   5  207.02   10.37
   1   4   5  214.16    6.91
  -1   4  -6    6.01    1.78
   1   4   6    4.81    2.03
   1   4   6    4.24    0.90
   1   4   6    5.26    0.91
   1   4   7  603.81   17.41
   1   4   7  642.75   22.35
  -1   4  -7  597.73   20.45
   1   4   8  138.31    5.23
  -1   4  -8  144.07    7.43
   1   4   8  154.18    8.86
   1   4   9  104.91    4.21
   1   4   9   93.12    3.69
   1   4   9   88.68    6.78
   1   4  10   26.06    1.69
   1   4  10   30.94    2.10
   1   4  10   30.10    4.01
  -1   4 -10   28.73    3.11
   1   4  11  130.34    8.43
  -1   4 -11  118.29    6.66
   1   4  11  122.60    4.86
   1   4  11  112.48    4.33
   1   4  11  117.95    4.66
   1   4  12   51.82    5.34
  -1   4 -12   44.94    3.91
   1   4  12   40.87    2.60
   1  -4 -12   49.34    2.20
   1   4  12   42.63    2.54
   1   4  13   41.73    2.52
   1   4  13   39.90    4.95
  -1  -4  13   39.12    3.51
   1  -4 -13   43.30    2.06
   1   4  13   39.24    2.61
  -1  -4  14  471.96   16.26
   1   4  14  422.11   13.66
   1   4  14  443.85   19.23
   1  -4 -14  475.17   13.02
  -1   4 -14  455.95   12.97
   1  -4 -15   10.93    2.91
   1   4  15   11.96    2.97
  -1  -4  15   12.13    2.12
   1  -4 -15   12.47    1.16
  -1   4 -15   10.48    1.05
  -1  -4  16  342.02   13.02
   1  -4 -16  334.39    9.82
  -1   4 -16  332.49    9.81
   1  -4 -16  348.77   16.53
   1   4  16  301.02   15.66
  -1  -4  17   44.82    4.00
   1  -4 -17   44.27    2.17
  -1   4 -17   44.43    2.16
   1  -4 -17   42.61    5.37
   1   4  17   40.79    5.21
  -1  -4  18   18.07    2.56
   1  -4 -18   16.39    1.30
  -1   4 -18   17.85    1.28
   1  -4 -18   17.44    3.63
   1   4  18   12.86    3.40
  -1  -4  19  145.19    7.73
   1   4  19  127.76    9.60
   1  -4 -19  140.96    4.75
  -1   4 -19  132.70    4.60
   1  -4 -20   10.73    3.04
   1   4  20    7.23    2.62
  -1  -4  20    9.81    2.12
   1  -4 -20   11.77    1.12
  -1   4 -20   11.98    1.09
   1  -4 -21   15.32    3.70
   1   4  21   12.96    3.26
   1  -4 -21   16.10    1.32
  -1   4 -21   16.05    1.21
  -1  -4  21   15.60    2.53
   1  -4 -22   32.04    5.14
   1   4  22   29.21    4.69
  -1  -4  22   37.36    3.87
   1  -4 -22   39.43    2.11
  -1   4 -22   37.43    1.89
   1   4  23   66.73    3.80
   1   4  23   57.35    3.43
   1   4  23   55.68    6.47
   1  -4 -23   60.74    6.91
  -1  -4  23   63.95    5.14
   1  -4 -23   66.68    2.88
   1  -4 -23   64.99    2.83
  -1   4 -23   57.80    2.55
  -1  -4  24   57.11    2.64
  -1  -4  24   58.54    4.99
   1   4  24   58.97    6.54
   1  -4 -24   63.36    7.07
   1   4  24   61.52    3.63
   1  -4 -24   56.65    2.66
   1  -4 -24   59.69    2.76
   1   4  24   64.12    3.55
  -1  -4  25   51.55    2.44
   1   4  25   55.47    3.42
   1  -4 -25   47.76    2.39
   1  -4 -25   49.06    2.49
   1   4  25   48.03    3.06
  -1  -4  26   15.99    1.30
   1   4  26   16.22    1.94
   1  -4 -26   14.93    1.32
   1   4  26   14.02    1.67
  -1  -4  27   43.76    2.21
   1   4  27   42.73    2.95
   1  -4 -27   41.28    2.21
   1   4  27   39.99    2.71
  -1  -4  28    4.39    0.80
   1   4  28    3.41    1.09
   1   4  28    4.43    1.30
   1  -4 -28    4.47    0.86
  -1  -4  29   33.70    1.92
   1   4  29   36.16    2.43
   1  -4 -29   36.82    2.55
   1   4  29   37.83    2.72
   1  -4 -29   38.53    2.06
  -1  -4  30   28.90    1.71
   1   4  30   31.71    2.17
   1  -4 -30   31.71    2.29
   1   4  30   29.46    2.32
   1  -4 -30   30.83    1.79
  -1  -4  31    0.45    0.54
   1   4  31    0.53    0.63
   1  -4 -31    0.45    0.78
   1   4  31    0.55    0.88
   1  -4 -31    0.67    0.58
  -1  -4  32    3.34    0.63
   1   4  32    2.85    0.76
   1  -4 -32    4.03    0.72
   1   4  32    4.13    1.00
   1   4  33    6.01    0.85
   1   4  33    4.57    0.95
  -1   4 -33    6.46    0.89
   1   4  34    4.69    0.68
   1   4  34    3.77    0.88
  -1   4 -34    5.69    0.77
   1   4  35    1.16    0.61
  -1   4 -35    1.95    0.55
  -1  -5 -32    6.86    0.80
   1  -5  32    6.60    0.92
   1   5 -32    6.62    0.90
  -1   5  32    5.80    0.86
   1  -5  32    6.94    0.79
   1  -5  31   22.52    1.42
  -1   5  31   22.24    1.64
  -1  -5 -31   24.70    1.51
   1  -5  31   28.35    1.80
   1   5 -31   25.17    1.70
   1  -5  30  116.74    4.14
   1   5 -30  114.58    4.18
  -1   5  30  104.57    4.45
  -1  -5 -30  124.39    4.22
   1  -5  30  122.42    4.62
   1   5 -30  113.26    4.49
  -1  -5 -29    4.09    0.86
   1  -5  29    3.75    1.03
   1  -5  29    4.99    0.82
  -1   5  29    4.84    1.04
   1   5 -29    3.76    0.79
   1   5 -28   13.02    1.23
  -1   5  28   12.67    1.50
  -1  -5 -28   14.58    1.31
   1  -5  28   13.49    1.20
   1  -5  28   13.79    1.56
   1   5 -27   90.79    3.73
  -1   5  27   92.21    4.27
  -1  -5 -27   95.76    3.71
   1  -5  27   90.95    3.62
   1  -5  27   90.02    4.23
   1   5 -26  110.25    4.20
  -1   5  26   98.05    4.65
  -1  -5 -26  109.18    4.12
   1  -5  26  116.86    4.90
   1  -5  26   97.76    3.97
   1  -5  25   17.60    1.42
   1   5 -25   17.46    1.49
   1   5 -25   17.33    1.78
  -1  -5 -25   19.47    1.52
  -1   5  25   19.75    1.93
   1  -5  25   19.30    1.97
   1   5 -24   10.18    1.20
   1   5 -24   11.29    1.51
  -1  -5 -24   10.75    1.19
   1  -5  24   11.22    1.62
  -1   5  24   11.35    1.55
   1   5 -23   29.87    2.17
  -1   5  23   29.88    2.34
   1  -5  23   31.02    2.36
   1   5 -23   29.16    1.78
   1   5 -22   67.68    3.14
   1   5 -22   69.83    3.02
  -1   5  22   68.95    3.81
   1   5 -22   74.38    3.70
   1  -5  22   67.29    3.78
  -1   5  21   19.73    3.97
   1   5 -21   21.33    1.55
  -1   5  21   21.26    2.08
   1   5 -21   18.90    1.90
   1  -5  21   21.12    2.08
   1   5 -20   23.50    2.08
  -1   5  20   19.24    3.92
   1   5 -20   23.31    1.63
  -1   5  20   23.91    2.21
   1   5 -20   21.79    2.03
   1  -5  20   23.51    2.22
   1   5 -19   22.90    2.12
  -1   5  19   22.54    4.12
   1   5 -19   24.51    1.67
  -1   5  19   21.59    2.09
   1   5 -19   16.95    1.83
   1   5 -18   12.60    1.58
  -1   5  18   12.36    3.24
   1   5 -18    9.83    1.15
  -1   5  18   10.63    1.62
   1   5 -18   13.10    1.71
   1  -5  18   10.63    1.64
   1  -5  17   11.41    1.67
  -1   5  17   11.33    1.68
  -1   5  17   12.18    3.32
   1   5 -17   15.47    1.85
   1   5 -17   14.36    1.70
   1  -5  16  115.88    5.14
  -1   5  16  111.33    4.98
  -1   5  16   91.99    8.28
   1   5 -16   98.09    4.71
   1   5 -16  126.14    5.04
   1  -5  15  148.11    5.78
  -1   5  15  137.36    9.91
  -1   5  15  134.68    5.52
   1   5 -15  142.98    5.47
   1  -5  14   38.46    2.65
  -1   5  14   24.49    4.39
  -1   5  14   37.47    2.58
   1   5 -14   32.56    1.77
   1   5 -14   28.65    2.31
   1   5 -14   40.74    2.67
  -1   5  13   30.23    4.62
  -1   5  13   26.31    2.21
   1   5 -13   31.83    1.69
   1   5 -13   20.95    2.04
   1  -5  13   30.32    2.38
   1   5 -12   11.94    1.27
   1   5 -12   10.37    2.50
  -1   5  12   11.21    3.05
  -1   5  12   11.11    1.55
   1   5 -12    9.61    1.00
   1   5 -12    6.84    1.31
   1  -5  12   10.93    1.55
   1   5 -11   71.12    3.10
  -1   5  11   63.62    6.40
   1   5 -11   73.05    5.62
   1  -5  11   78.11    4.96
  -1   5  11   72.93    3.57
   1   5 -11   61.39    2.72
   1   5 -11   52.34    3.30
   1  -5  11   73.62    3.67
   1   5 -10   72.43    3.64
   1   5 -10   95.90    4.15
   1   5 -10   86.95    3.58
   1   5 -10   80.92    6.16
  -1   5  10   72.26    6.79
   1  -5  10   91.34    5.61
   1  -5  10   87.89    4.03
   1   5 -10   95.63    3.46
   1   5 -10   82.19    4.13
  -1   5  10   82.12    3.96
   1  -5   9  146.87    5.77
   1   5  -9  157.90    5.16
   1   5  -9  154.53    8.65
  -1   5   9  138.10    9.34
   1  -5   9  160.79    7.99
  -1   5   9  159.45    5.88
   1   5  -9  149.90    5.74
   1   5  -9  135.31    5.33
   1  -5   8   95.31    4.23
   1   5  -8  103.87    3.78
   1   5  -8   97.74    6.77
  -1   5   8   89.56    7.21
   1  -5   8  109.88    6.42
  -1   5   8   91.72    4.18
   1   5  -8  115.94    4.43
   1   5  -8   78.49    3.78
   1  -5   7   53.25    2.91
   1   5  -7   56.96    2.63
   1   5  -7   62.20    5.33
   1  -5   7   58.82    4.78
  -1   5   7   62.02    5.85
  -1   5   7   59.37    3.08
   1   5  -7   51.45    2.61
   1   5  -6   60.55    3.14
   1   5  -6   71.56    3.02
  -1   5   6   68.38    6.02
   1   5  -6   65.04    5.53
   1  -5   6   74.85    5.45
  -1   5   6   69.98    3.36
  -1   5   5  272.84    9.29
   1   5  -5  311.71    9.14
  -1   5   5  266.59   13.31
   1  -5   5  277.87   12.51
   1   5  -5  297.85   13.21
  -1   5   4  356.02   10.12
   1  -5   4  359.47   13.94
   1   5  -4  342.85   14.19
   1   5  -3  109.31    4.20
  -1   5   3  101.08    4.30
   1  -5   3  101.70    4.17
   1  -5   3  105.94    6.98
   1   5  -3  100.66    7.04
  -1   5   3   87.54    6.89
   1  -5   2   18.67    1.53
  -1   5   2   17.96    1.60
   1   5  -2   20.35    3.34
  -1   5   2   17.27    3.15
   1  -5   1   24.04    1.69
  -1   5   1   24.00    1.77
  -1   5   1   26.11    3.67
   1   5  -1   27.67    3.75
   1   5   0   -0.06    1.02
   1  -5   0    4.62    0.95
  -1   5   0    5.29    2.03
   1   5   0    3.40    1.93
   1  -5  -1   24.05    1.66
   1   5   1   23.65    3.61
  -1   5  -1   23.81    3.46
   1  -5  -2   20.06    1.57
  -1   5  -2   21.03    3.30
   1   5   2   17.04    3.22
   1  -5  -3  101.89    4.04
   1   5   3  100.01    3.86
   1   5   3  113.79    4.66
   1   5   3   94.40    7.31
  -1   5  -3  120.28    7.53
   1  -5  -4  335.79   10.32
   1   5   4  342.06   15.43
  -1   5  -4  350.16   14.75
   1   5   4  360.59   10.29
   1   5   4  331.41   10.61
   1  -5  -5  275.80    8.62
  -1   5  -5  277.45   12.71
   1   5   5  267.51   13.47
   1   5   5  256.58    8.82
   1   5   5  276.02    8.57
   1   5   5  307.69    8.96
   1  -5  -6   72.67    3.15
   1   5   6   69.38    3.13
   1   5   6   88.19    3.50
  -1   5  -6   71.34    5.74
   1   5   6   72.67    6.54
   1  -5  -7   61.84    2.83
   1   5   7   63.33    2.89
   1   5   7   66.10    2.98
  -1   5  -7   58.31    5.10
   1   5   7   59.39    6.00
   1  -5  -8  100.38    3.95
   1   5   8  106.89    4.13
   1   5   8  110.30    4.12
  -1   5  -8   98.53    6.72
   1  -5  -9  164.67    5.45
   1   5   9  150.14    5.53
   1   5   9  161.55    5.55
   1   5   9  150.02   10.04
  -1   5  -9  160.79    8.72
   1  -5 -10   93.01    3.60
   1   5  10   83.44    3.61
  -1   5 -10   84.25    6.15
   1   5  10   89.13    7.62
   1   5  10   96.00    3.85
   1  -5 -11   73.04    2.90
  -1   5 -11   75.16    5.61
   1   5  11   62.02    6.43
   1   5  11   67.57    3.08
   1   5  11   59.73    3.25
   1   5  11   72.42    3.07
   1  -5 -12   12.23    1.21
  -1   5 -12   16.80    2.79
   1   5  12   14.71    3.51
   1   5  12   11.16    1.28
   1   5  12   14.39    1.76
   1   5  12    9.65    1.39
   1   5  12    8.13    1.16
  -1  -5  13   32.38    3.52
   1  -5 -13   32.45    1.83
   1   5  13   25.44    4.46
   1   5  13   26.75    2.35
   1   5  13   29.77    2.01
   1   5  13   30.65    2.28
   1   5  13   22.47    1.91
   1   5  14   33.67    2.21
   1  -5 -14   38.70    2.09
  -1  -5  14   34.03    3.56
   1   5  14   36.19    5.10
   1   5  14   37.07    2.57
  -1   5 -14   38.28    2.10
   1   5  15  125.11    5.06
   1  -5 -15  148.06    4.81
  -1  -5  15  134.70    7.57
   1   5  15  135.14    9.97
   1   5  15  128.12    5.48
  -1   5 -15  127.81    4.74
   1   5  16  107.37    4.51
  -1  -5  16  117.78    6.90
   1  -5 -16  117.43    4.17
   1   5  16  108.23    8.99
   1   5  16  114.71    4.99
  -1   5 -16  106.62    4.13
  -1   5 -17   13.32    1.22
  -1  -5  17   13.35    2.39
   1  -5 -17   13.01    1.24
   1   5  17   14.18    3.46
   1   5  17   15.02    1.74
   1   5  17   11.62    1.38
  -1   5 -18    9.77    1.05
  -1  -5  18   12.39    2.26
   1   5  18   12.39    3.22
   1   5  18    8.77    1.22
   1   5  18   13.37    1.65
   1  -5 -18   11.88    1.13
   1   5  19   23.23    1.86
   1  -5 -19   24.94    1.61
  -1  -5  19   26.78    3.24
   1   5  19   21.49    4.21
   1   5  19   28.20    2.28
  -1   5 -19   23.55    1.56
   1   5  20   21.51    1.80
   1  -5 -20   22.95    1.56
  -1  -5  20   24.80    3.13
   1   5  20   25.74    4.45
   1   5  20   24.69    2.18
  -1   5 -20   23.51    1.51
   1  -5 -21   21.43    1.51
   1   5  21   19.62    1.98
   1   5  21   20.41    1.71
  -1   5 -21   21.30    1.42
   1  -5 -22   67.32    2.87
   1   5  22   59.17    3.49
   1   5  22   64.56    3.20
  -1   5 -22   67.71    2.77
   1  -5 -23   29.53    1.71
   1   5  23   27.07    2.24
   1   5  23   27.77    2.38
  -1   5 -23   27.74    1.52
  -1  -5  24   10.61    1.02
   1   5  24   10.79    1.61
   1   5  24   11.58    1.52
   1  -5 -24   11.15    1.08
   1  -5 -24   11.21    1.14
  -1  -5  25   19.07    1.36
   1   5  25   18.75    1.98
   1   5  25   18.32    1.82
   1  -5 -25   19.29    1.45
   1  -5 -25   19.08    1.40
  -1  -5  26  108.64    3.92
   1   5  26  104.38    4.87
   1   5  26  111.85    4.71
   1  -5 -26  103.51    3.91
  -1  -5  27   90.82    3.43
   1   5  27   91.51    4.35
   1   5  27   91.50    4.07
   1  -5 -27   88.02    3.44
  -1  -5  28   13.08    1.08
   1   5  28   11.38    1.54
   1   5  28   13.27    1.44
   1  -5 -28   14.33    1.17
  -1  -5  29    4.17    0.67
   1   5  29    4.09    1.08
   1   5  29    3.49    0.87
   1  -5 -29    3.90    0.74
  -1  -5  30  118.30    3.91
   1   5  30  115.22    4.68
   1   5  31   22.07    1.44
  -1   5 -31   21.95    1.41
  -1   5 -32    7.23    0.81
   1   6 -29    1.45    0.58
   1  -6  29    0.98    0.49
  -1   6  29    0.95    0.57
  -1  -6 -29    0.74    0.50
  -1   6  28   14.23    1.26
   1   6 -28   14.24    1.18
   1  -6  28   14.26    1.14
   1  -6  28   17.40    1.18
  -1  -6 -28   14.23    1.10
  -1   6  27   30.15    1.93
   1   6 -27   30.05    1.80
   1  -6  27   31.71    1.83
   1  -6  27   31.55    1.69
  -1  -6 -27   31.09    1.67
  -1   6  26   50.73    2.74
   1   6 -26   56.77    2.69
   1  -6  26   58.10    2.66
   1  -6  26   54.09    2.44
  -1  -6 -26   56.97    2.46
  -1   6  25   38.83    2.35
   1   6 -25   35.32    2.15
   1  -6  25   38.33    2.18
   1  -6  25   40.10    2.02
  -1  -6 -25   38.44    1.98
  -1   6  24   13.90    1.51
   1   6 -24   14.79    1.43
   1  -6  24   17.73    1.31
  -1  -6 -24   17.41    1.30
   1   6 -23   44.09    2.54
   1  -6  23   47.16    2.64
  -1  -6 -23   48.80    2.36
  -1   6  23   50.59    2.87
   1  -6  22    4.12    0.99
   1   6 -22    3.63    0.96
  -1   6  22    5.03    1.15
   1  -6  21   34.63    2.19
   1   6 -21   33.48    2.08
   1   6 -21   36.91    1.81
  -1   6  20   20.62    1.94
   1  -6  20   18.65    1.73
   1   6 -20   16.73    1.56
   1   6 -20   18.74    1.38
   1   6 -19    9.00    1.22
  -1   6  19    9.95    1.51
   1  -6  19   11.72    1.44
   1   6 -18   51.08    2.60
  -1   6  18   61.37    3.13
   1  -6  18   58.29    2.85
   1   6 -17   83.97    3.48
  -1   6  17   88.55    3.96
   1   6 -16   28.88    1.96
   1  -6  16   29.00    2.12
   1   6 -15    8.20    1.20
   1  -6  15   12.55    2.60
   1  -6  15   10.62    1.41
  -1   6  15   13.05    3.32
  -1   6  15    9.69    1.50
   1  -6  14  191.53    9.78
   1   6 -14  189.02    4.77
   1  -6  14  205.48    6.04
   1   6 -14  178.99    5.47
  -1   6  14  204.93    6.36
   1   6 -13  114.95    4.58
   1   6 -13  125.33    4.31
  -1   6  13  101.24    8.70
   1   6 -13  114.79    4.70
  -1   6  13  102.09    5.00
   1   6 -12   16.65    1.29
  -1   6  12   11.09    3.11
   1   6 -12   15.16    1.46
   1   6 -12   15.92    1.50
  -1   6  12   14.40    1.76
   1   6 -11    8.34    0.95
   1   6 -11    6.71    2.14
  -1   6  11    6.78    2.58
  -1   6  11    8.40    1.40
   1   6 -11    8.47    1.13
   1   6 -11    8.66    1.16
   1   6 -10    2.62    0.71
   1   6 -10    6.54    2.19
  -1   6  10    3.75    2.32
  -1   6  10    4.49    1.18
   1   6 -10    4.60    0.99
   1   6  -9   48.11    2.43
   1   6  -9   39.80    4.48
  -1   6   9   41.79    5.32
  -1   6   9   51.01    2.96
   1   6  -9   54.28    2.34
   1   6  -8   37.65    2.00
   1   6  -8   34.63    4.19
  -1   6   8   31.59    4.63
  -1   6   8   34.58    2.44
   1  -6   8   33.66    2.28
   1   6  -7   16.47    3.12
  -1   6   7   19.04    3.69
   1   6  -7   19.66    1.54
  -1   6   7   21.45    1.99
   1  -6   7   19.80    1.79
   1   6  -6    1.12    0.76
   1   6  -6    2.68    1.85
  -1   6   6    1.61    1.80
   1  -6   6    1.26    1.02
  -1   6   6    1.33    0.99
   1  -6   5  151.20    5.01
   1   6  -5  138.31    8.69
  -1   6   5  131.75    9.00
  -1   6   5  155.84    5.31
   1   6  -5  161.98    4.88
   1  -6   4   69.31    3.07
   1  -6   4   95.47    6.57
  -1   6   4   68.66    6.34
   1   6  -4   76.81    6.24
  -1   6   4   75.39    3.33
  -1   6   4   27.67    2.59
   1   6  -4    3.76    1.82
   1   6  -4   81.33    3.16
   1  -6   3   57.30    2.84
   1  -6   3   61.40    5.50
  -1   6   3   63.17    6.12
   1   6  -3   59.48    5.76
  -1   6   3   57.68    2.99
   1   6  -3   58.29    2.84
   1  -6   2  216.82    6.31
  -1   6   2  228.32    6.70
   1  -6   2  269.55   11.79
   1   6  -2  218.18   11.20
  -1   6   2  180.15   10.61
   1   6  -2  234.09    6.60
   1   6  -1   14.49    3.17
  -1   6   1   12.26    2.99
   1   6  -1   12.85    1.60
   1  -6   1   16.47    3.23
   1  -6   1   13.38    1.47
   1   6   0  186.82   10.86
  -1   6   0  174.24   10.41
   1  -6   0  179.30    6.30
   1   6   0  174.67    7.29
   1   6   1   11.92    3.03
  -1   6  -1   12.68    3.00
   1  -6  -1   13.64    1.43
   1   6   1   14.68    1.81
  -1   6  -2  218.22   12.12
   1  -6  -2  229.95    7.93
  -1   6  -3   53.84    5.43
   1   6   3   49.17    5.59
   1  -6  -3   57.36    2.88
   1   6   3   61.31    3.13
  -1   6  -4   63.67    5.93
   1   6   4   62.49    6.48
   1  -6  -4   77.20    3.37
   1   6   4   79.78    3.61
   1   6   5  136.93   10.02
  -1   6  -5  148.96    9.14
   1  -6  -5  160.09    5.54
   1   6   5  151.06    5.71
  -1   6  -6    0.86    1.38
   1   6   6    0.87    1.81
   1  -6  -6    1.67    0.82
   1   6   6    1.55    0.82
  -1   6  -7   15.59    3.18
   1   6   7   18.51    3.71
   1  -6  -7   18.85    1.56
   1   6   7   22.50    1.75
  -1   6  -8   29.40    4.02
   1   6   8   38.18    5.16
   1  -6  -8   37.02    2.13
   1   6   8   33.08    2.13
   1   6   8   34.73    2.10
   1  -6  -9   52.00    2.61
   1   6   9   56.27    2.81
  -1   6  -9   42.78    4.66
   1   6   9   56.70    6.24
   1   6  10    1.55    0.64
  -1   6 -10    2.66    1.67
   1   6  10    4.30    2.40
   1   6  10    3.00    0.93
   1  -6 -10    3.53    0.87
  -1   6 -11   12.00    2.54
   1   6  11    9.05    3.00
   1   6  11    8.27    1.20
   1  -6 -11    9.09    1.10
   1   6  11    7.34    0.95
  -1   6 -12   14.53    1.37
   1   6  12   12.91    3.38
  -1  -6  12   12.84    2.34
   1   6  12   10.88    1.48
   1   6  12   14.13    1.18
   1  -6 -12   16.08    1.33
  -1   6 -13  105.87    4.31
   1   6  13  112.29    9.22
  -1  -6  13  122.52    7.06
   1   6  13  109.77    4.96
   1  -6 -13  118.77    4.26
  -1   6 -14  188.09    6.32
  -1  -6  14  171.98    9.08
   1   6  14  162.71   11.49
   1   6  14  171.37    6.88
   1  -6 -14  195.28    6.14
   1  -6 -15   11.69    1.12
  -1  -6  15    8.83    1.98
   1   6  15   12.59    1.58
  -1   6 -15   12.31    1.22
   1   6  15   10.14    3.14
   1   6  16   22.43    2.04
   1  -6 -16   25.85    1.59
  -1   6 -16   22.42    1.57
   1   6  17   98.36    4.26
   1  -6 -17   99.81    3.40
  -1   6 -17   92.62    3.44
   1   6  18   57.15    3.17
   1  -6 -18   57.35    2.46
  -1   6 -18   53.96    2.45
   1   6  19   12.35    1.55
   1  -6 -19   11.10    1.07
  -1   6 -19    9.69    0.98
   1   6  20   18.76    1.85
  -1   6 -20   18.31    1.28
   1  -6 -20   18.11    1.32
   1   6  21   34.30    2.40
  -1   6 -21   33.99    1.79
   1  -6 -21   37.25    1.92
   1   6  22    4.12    1.02
  -1   6 -22    4.69    0.72
   1  -6 -22    4.30    0.79
  -1   6 -23   44.97    2.05
   1   6  23   49.58    2.78
   1  -6 -23   49.15    2.23
   1  -6 -23   48.30    2.19
  -1  -6  23   43.45    2.10
   1  -6 -24   16.65    1.18
   1  -6 -24   13.26    1.20
  -1  -6  24   15.24    1.13
   1  -6 -25   39.66    1.88
  -1  -6  25   36.56    1.80
   1  -6 -26   58.45    2.36
  -1  -6  26   55.02    2.26
   1  -6 -27   31.83    1.52
  -1  -6  27   27.92    1.44
   1  -6 -28   13.94    0.95
  -1   6 -29    0.49    0.41
   1  -7  24   13.10    0.97
  -1  -7 -24   13.83    1.00
   1  -7  24   13.47    1.01
  -1   7  24   12.71    1.08
   1  -7  23    7.50    0.80
   1  -7  23    6.82    0.78
   1   7 -23    6.80    0.71
  -1  -7 -23    7.36    0.79
  -1   7  23    6.70    0.88
   1  -7  22    9.96    0.98
   1   7 -22    9.11    0.86
  -1  -7 -22   10.72    0.96
  -1   7  22   11.07    1.17
   1  -7  22   10.57    0.97
  -1   7  21   11.02    1.21
   1   7 -21    9.88    0.93
   1  -7  21    9.59    1.02
  -1   7  20   32.68    2.01
   1  -7  20   29.40    1.74
  -1   7  19    9.19    1.23
   1   7 -19    8.26    1.14
   1  -7  19   10.28    1.12
  -1   7  18   12.19    1.38
   1  -7  18   13.95    1.29
  -1   7  17   61.59    3.09
   1  -7  17   60.88    2.82
   1   7 -16    3.92    1.20
  -1   7  16    5.18    1.13
   1  -7  16    5.38    1.01
  -1   7  15    1.85    0.94
   1  -7  15    1.94    0.81
  -1   7  14   11.37    1.46
   1   7 -14   11.84    1.18
   1  -7  14   11.55    1.33
   1   7 -13   53.36    2.57
  -1   7  13   49.05    2.89
   1   7 -13   49.93    2.20
   1  -7  13   50.38    2.68
   1   7 -12    9.88    1.12
  -1   7  12    9.59    1.40
   1   7 -12   10.17    0.97
   1  -7  12   10.31    1.31
   1   7 -11    9.42    1.15
  -1   7  11    9.23    1.37
   1   7 -11    8.38    0.94
   1  -7  11   10.01    1.30
   1   7 -10   16.80    1.49
  -1   7  10   16.05    1.70
   1   7 -10   18.70    1.37
   1  -7  10   19.44    1.68
   1   7  -9   52.58    2.69
  -1   7   9   48.77    2.97
   1   7  -9   51.94    2.47
   1  -7   9   53.81    2.86
   1   7  -8   28.45    1.93
  -1   7   8   29.67    2.27
   1   7  -8   31.33    1.86
   1  -7   8   31.36    2.12
   1   7  -7    9.37    1.06
   1  -7   7    9.08    1.25
   1   7  -7    7.95    1.15
   1  -7   6   13.48    1.46
   1   7  -6   12.62    1.27
   1   7  -6   16.90    1.93
   1   7  -6   13.65    1.41
   1   7  -5   59.18    3.56
  -1   7   5   51.72    2.67
   1   7  -5   55.65    2.73
   1  -7   5   49.76    2.77
   1   7  -4    8.87    1.50
  -1   7   4    7.89    1.19
   1   7  -4    8.93    1.17
   1  -7   4    8.11    1.18
   1   7  -3   31.95    2.56
   1   7  -3   30.15    2.01
   1  -7   3   27.80    1.99
   1   7  -2   80.21    4.03
   1   7  -2   77.03    3.39
   1  -7   2   78.75    3.41
   1   7  -1   68.98    3.48
   1  -7   1   62.38    3.06
   1   7   0   54.47    3.05
   1   7   0   54.25    2.86
   1  -7   0   49.21    2.62
   1   7   1   67.65    3.42
   1  -7  -1   65.83    3.06
   1   7   2   79.02    3.80
   1  -7  -2   82.21    3.55
   1   7   3   29.56    2.08
   1  -7  -3   27.45    1.90
   1   7   4    8.24    1.21
   1   7   4    6.87    1.20
   1  -7  -4    8.63    1.17
   1   7   5   55.95    2.90
   1  -7  -5   54.77    2.71
   1   7   5   57.43    3.09
   1  -7  -6   13.52    1.32
   1   7   6   14.72    1.49
   1   7   6   13.30    1.54
   1   7   7    2.97    0.86
   1  -7  -7    8.34    1.07
   1   7   7    7.76    1.12
  -1   7  -7    0.75    0.68
   1   7   7    8.54    1.26
   1  -7  -8   34.05    1.83
   1   7   8   32.55    2.01
   1   7   8   30.62    2.10
   1   7   9   43.74    2.24
   1  -7  -9   54.47    2.46
   1   7   9   46.06    2.58
   1   7   9   53.23    2.76
   1   7  10   17.81    1.69
   1   7  10   14.78    1.26
   1  -7 -10   19.73    1.44
  -1   7 -10   17.48    1.51
   1   7  10   15.88    1.52
  -1   7 -11   12.62    1.28
   1  -7 -11   10.60    1.09
   1   7  11   10.05    1.31
   1   7  11    8.84    0.95
   1  -7 -12   12.51    1.13
  -1   7 -12    8.28    1.10
   1   7  12   11.10    1.34
   1  -7 -13   50.51    2.34
  -1   7 -13   51.63    2.52
   1   7  13   50.51    2.73
   1  -7 -14   10.12    1.00
  -1   7 -14   11.65    1.17
   1   7  14   10.48    1.23
  -1   7 -15    2.23    0.72
   1   7  15    1.87    0.73
   1  -7 -15    1.51    0.63
  -1   7 -16    5.39    0.81
   1   7  16    4.02    0.85
   1  -7 -16    6.11    0.83
  -1   7 -17   56.19    2.44
   1   7  17   55.22    2.56
   1  -7 -17   60.11    2.42
  -1   7 -18   11.56    1.00
   1   7  18   14.70    1.11
   1  -7 -18   13.25    1.05
  -1   7 -19    9.70    0.87
   1   7  19   11.25    0.90
   1  -7 -19    8.60    0.88
   1  -7 -20   30.24    1.57
  -1   7 -20   34.16    1.59
   1  -7 -21   10.53    0.90
  -1   7 -21   10.84    0.84
  -1  -7  22    9.13    0.81
   1  -7 -22   10.60    0.86
  -1  -7  23    5.59    0.62
   1  -7 -23    6.74    0.68
   1  -7 -24   13.26    0.84
  -1   7 -24    0.15    0.77
   1   8 -17    2.77    0.50
   1   8 -17    1.56    0.58
   1   8 -16   46.44    1.98
   1   8 -16   49.75    1.99
   1   8 -16   49.86    2.22
   1   8 -15   89.90    3.50
   1   8 -15   97.75    3.39
   1   8 -14    1.73    0.62
   1   8 -14    2.88    0.76
   1   8 -14    2.12    0.54
   1   8 -13    3.03    0.76
   1   8 -13    4.04    0.84
   1  -8  13    3.98    0.69
   1   8 -13    5.00    0.70
   1  -8  12   21.84    1.37
   1   8 -12   22.97    1.38
   1  -8  11   53.43    2.34
   1   8 -11   52.82    2.33
   1  -8  10   46.48    2.14
   1   8 -10   44.28    2.12
   1   8  -9    9.23    0.88
   1  -8   9   11.30    1.06
   1   8  -9   11.60    1.06
   1  -8   8    3.64    0.79
   1   8  -8    3.77    0.76
   1  -8   7   45.68    2.20
   1   8  -7   42.88    2.05
   1   8  -7   45.89    2.49
   1   8  -7   38.72    2.08
   1  -8   6    1.82    0.71
   1   8  -6    2.14    0.62
   1   8  -6    2.09    0.91
   1   8  -6    2.39    0.70
   1  -8   5    8.19    1.00
   1   8  -5    7.05    0.89
   1   8  -5    8.12    1.15
   1   8  -5    6.91    0.92
   1  -8   4    1.79    0.73
   1   8  -4    2.16    0.67
  -1   8   4    1.03    0.51
   1   8  -4    1.96    0.85
   1   8  -4    1.74    0.71
   1  -8   3    8.39    1.03
   1   8  -3    7.07    0.96
   1   8  -3    8.02    1.14
  -1   8   3    5.71    0.79
   1   8  -3    7.30    0.99
   1  -8   2    5.51    0.92
   1   8  -2    6.16    0.96
   1   8  -2    4.98    1.00
  -1   8   2    4.43    0.80
   1   8  -2    4.64    0.85
   1  -8   1    1.18    0.68
   1   8  -1    0.58    0.59
   1   8  -1    0.82    0.70
   1   8  -1    1.25    0.78
  -1   8   1    0.81    0.61
   1   8   0   14.37    1.25
   1  -8   0   19.47    1.36
   1   8   0   19.68    1.58
  -1   8   0   17.89    1.43
   1   8   0   19.85    1.47
   1   8   1    0.72    0.65
   1   8   1    0.56    0.72
  -1   8  -1    0.19    0.70
   1   8   1    0.48    0.65
  -1   8  -1   -0.16    0.68
   1  -8  -1    0.94    0.66
   1   8   2    5.20    0.97
  -1   8  -2    3.23    1.02
   1  -8  -2    5.99    0.87
  -1   8  -2    0.27    0.69
   1   8   2    2.11    0.80
  -1   8  -3    7.77    1.26
   1   8   3    6.63    1.06
   1   8   3    3.38    0.83
   1  -8  -3    8.43    1.00
  -1   8  -3    1.45    0.80
   1   8   4    0.77    0.60
   1   8   4    1.52    0.72
  -1   8  -4    0.44    0.61
   1   8   4    1.67    0.70
   1  -8  -4    1.90    0.65
   1   8   5    5.47    0.97
  -1   8  -5    7.70    1.32
   1   8   5    7.73    0.98
   1  -8  -5    7.95    0.93
  -1   8  -5    4.42    0.77
   1   8   5    7.46    1.02
   1   8   6    1.55    0.59
  -1   8  -6    0.71    1.03
   1   8   6    1.63    0.74
   1   8   6    2.16    0.77
   1  -8  -6    2.22    0.65
   1   8   7   51.51    2.34
  -1   8  -7   36.65    2.06
   1   8   7   39.65    1.97
   1  -8  -7   45.34    2.01
   1   8   7   30.39    2.05
  -1   8  -7   40.70    2.67
   1  -8  -8    4.70    0.73
   1   8   8    4.63    0.69
  -1   8  -8    4.10    0.80
  -1   8  -8    6.88    1.37
   1   8   8    5.63    0.89
   1   8   9   11.98    1.13
   1   8   9    9.90    0.87
   1  -8  -9   12.02    0.99
  -1   8  -9    8.80    0.99
   1   8  10   51.46    2.33
   1   8  10   45.13    1.92
   1  -8 -10   48.12    2.03
  -1   8 -11   43.72    2.22
   1   8  11   61.33    2.53
   1  -8 -11   54.16    2.18
  -1   8 -11   70.36    3.28
  -1   8 -12   21.37    1.38
   1  -8 -12   24.00    1.31
  -1   8 -13    4.27    0.65
  -1   8 -13    4.80    1.25
   1   8  13    4.86    0.72
   1  -8 -13    5.18    0.67
  -1   8 -14    2.84    1.07
   1   8  14    2.48    0.59
   1  -8 -14    2.61    0.55
  -1   8 -14    2.83    0.57
  -1   8 -15  104.30    3.52
   1  -8 -15  100.51    3.42
  -1   8 -16   48.36    1.90
  -1   8 -16   49.09    2.58
   1   8  16   47.35    1.93
   1  -8 -16   48.77    1.86
   1   8  17    1.91    0.39
   1  -8 -17    2.22    0.46
  -1   8 -17    2.53    0.44
   2   0   0  966.08   27.84
   2   0   0 1040.33   27.95
   2   0   1   41.20    2.48
   2   0  -1   41.52    2.53
   2   0  -1   45.65    2.61
   2   0   2  245.87    8.10
   2   0  -2  236.70    8.07
   2   0   3  543.18   15.13
   2   0   3  566.75   16.74
   2   0   4 1242.55   33.92
   2   0   4 1209.50   32.44
   2   0  -4 1170.08   33.75
   2   0   5  239.70    7.98
  -2   0   5  227.90    7.24
   2   0   5  227.41    6.91
   2   0   5  244.21    7.89
   2   0   6   29.54    2.05
   2   0   6   25.01    1.48
  -2   0   6   26.95    1.81
   2   0   7   74.07    3.48
  -2   0   7   71.69    3.40
   2   0   7   65.03    2.85
   2   0   8   27.27    2.03
   2   0   8   26.37    1.88
  -2   0   8   28.75    2.18
   2   0   8   26.43    1.76
   2   0  -8   32.23    2.87
   2   0   9   31.93    2.31
   2   0  -9   35.37    3.18
   2   0   9   32.12    2.11
  -2   0   9   35.04    2.55
   2   0  10  975.31   27.48
  -2   0  10  975.14   28.30
   2   0 -10 1003.61   29.82
  -2   0  11  771.60   23.58
   2   0  11  794.83   22.80
   2   0 -11  804.99   25.06
   2   0  12 2394.77   66.81
   2   0 -12 2448.37   69.22
   2   0 -13   15.37    2.46
  -2   0  13   18.45    2.26
   2   0  13   13.32    1.69
   2   0 -13   17.74    1.33
   2   0 -14  822.76   26.69
   2   0 -14  789.33   22.81
   2   0  14  836.39   24.81
   2   0 -15   12.33    1.18
  -2   0  15   10.53    1.92
   2   0  15   12.25    0.72
   2   0  15   12.22    0.99
   2   0  15   11.26    1.66
   2   0 -15   12.25    2.30
   2   0 -16   24.16    3.12
   2   0  16   21.03    0.96
   2   0  16   20.32    1.33
  -2   0  16   21.93    2.79
   2   0  16   22.70    2.49
   2   0  17    2.35    1.19
  -2   0  17    3.04    1.40
   2   0 -17    3.38    1.54
   2   0  17    2.98    0.39
   2   0  17    2.94    0.68
   2   0  18  261.51    7.46
   2   0  18  286.36    8.33
  -2   0  18  283.10   12.16
   2   0  18  280.56   11.25
   2   0 -18  271.44   12.62
   2   0  19   19.20    1.47
  -2   0  19   19.78    2.99
   2   0  19   17.27    2.56
   2   0 -19   17.80    3.09
   2   0  19   19.60    0.95
  -2   0 -19   18.72    1.40
   2   0  20    6.53    1.83
  -2   0  20    4.79    1.98
  -2   0 -20    6.17    0.96
   2   0 -20    7.07    2.19
   2   0  20    7.26    0.59
   2   0  20    5.00    0.91
   2   0 -21   23.03    1.92
   2   0 -21   28.93    3.95
  -2   0 -21   23.26    1.73
   2   0  21   19.76    2.90
   2   0  21   24.95    1.77
  -2   0  21   27.56    3.76
   2   0 -22  272.95    9.46
   2   0  22  297.24   12.91
   2   0  22  297.11    9.16
  -2   0  22  307.09   14.08
  -2   0 -22  285.89    9.03
   2   0 -22  290.60   14.11
   2   0 -23    0.60    0.63
   2   0  23    0.79    1.29
  -2   0  23    0.47    1.47
   2   0 -23    0.64    0.96
   2   0 -23   -0.26    1.68
   2   0  23    3.39    0.99
   2   0  24    0.58    0.88
   2   0 -24   -0.04    0.60
   2   0  24   -0.42    1.30
  -2   0  24   -0.74    1.69
   2   0 -24    0.81    0.96
   2   0  24    0.38    0.48
   2   0 -24    0.27    1.65
   2   0 -25   55.45    2.48
  -2   0  25   51.69    3.13
   2   0 -25   50.74    3.16
   2   0  25   49.90    2.24
   2   0 -25   51.14    5.84
  -2   0  25   45.31    5.22
   2   0  25   55.49    5.30
   2   0  25   47.52    2.77
  -2   0  26  385.90   17.63
   2   0  26  373.38   16.61
   2   0  26  415.58   12.44
  -2   0  26  406.32   12.83
   2   0  26  360.92   11.33
   2   0 -26  345.02   17.84
  -2   0  27   48.55    3.06
  -2   0  27   49.59    5.40
   2   0  27   52.12    5.27
   2   0 -27   49.13    5.82
   2   0 -27   49.15    2.36
   2   0 -28    9.59    2.88
  -2   0  28    6.78    2.35
  -2   0  28   10.24    1.46
   2   0  28    8.37    2.38
   2   0  29   15.15    1.33
  -2   0  29   16.11    1.75
   2   0  30    3.83    0.82
  -2   0  30    3.56    1.04
  -2   0  31   35.78    2.47
   2   0  31   40.71    2.11
  -2   0 -31   36.73    2.49
   2   0  32    0.64    0.56
  -2   0  32    0.41    0.75
  -2   0 -32    0.47    0.85
   2   0  33    0.10    0.49
  -2   0  33   -0.05    0.75
   2   0  33   -0.17    0.62
  -2   0 -33    0.11    0.85
  -2   0  34   13.31    1.36
   2   0 -34   17.29    1.89
  -2   0 -34   15.44    1.54
   2   0 -34   14.12    1.20
  -2   0  35   15.51    1.42
   2   0 -35   18.98    1.85
   2   0  35   14.74    1.47
  -2   0 -35   18.66    1.64
   2   0 -35   17.34    1.29
  -2   0  36   34.40    1.96
   2   0 -36   34.94    2.32
   2   0 -36   30.45    1.60
   2   0  36   27.84    1.84
  -2   0 -36   37.95    2.17
  -2   0  37    0.28    0.50
   2   0 -37    1.07    0.76
  -2   0 -37    0.71    0.64
   2   0  37   -0.03    0.53
   2   1 -37   56.91    2.67
  -2  -1 -37   64.02    2.74
  -2   1  36   13.00    1.23
   2   1 -36   15.79    1.49
   2  -1  36   12.93    1.36
  -2  -1 -36   13.86    1.38
  -2   1  35   13.90    1.32
   2   1 -35   12.95    1.50
   2  -1  35   14.06    1.51
  -2  -1 -35   14.89    1.46
   2   1 -35   15.36    1.26
  -2   1  34   21.73    1.75
   2   1 -34   23.41    2.03
   2  -1  34   20.07    1.89
  -2  -1 -34   22.59    1.80
   2   1 -34   20.18    1.52
   2   1 -33   20.44    1.60
   2   1 -33   25.19    1.76
  -2   1  33   21.65    1.86
   2   1 -33   25.78    2.25
   2  -1  32   67.37    2.77
   2   1 -32   71.62    3.19
   2   1 -32   72.11    3.93
   2   1 -31   34.36    2.18
  -2   1  31   34.43    2.51
  -2   1  30   27.21    2.29
   2  -1  30   26.21    2.00
  -2   1  29  413.52   13.00
   2  -1  29  444.39   12.47
   2   1 -28  108.44    4.38
  -2   1  28  133.68    5.67
   2  -1  28  121.45    8.12
  -2   1  28  129.38    9.48
   2  -1  28  147.40    5.22
  -2  -1 -27   76.98    3.60
   2   1 -27   75.15    3.18
  -2   1  27   73.18    4.07
   2  -1  27   74.24    6.17
  -2   1  27   71.19    6.99
   2  -1  27   76.31    3.56
   2  -1  26   27.76    3.76
   2  -1  26   26.85    1.97
  -2   1  26   26.93    4.28
  -2  -1 -26   24.58    1.94
   2   1 -26   28.42    1.77
  -2   1  26   24.95    2.33
   2   1 -26   26.23    4.03
   2  -1  25  189.59    6.58
  -2   1  25  165.94   11.28
   2  -1  25  185.30   10.04
  -2  -1 -25  178.15    6.51
   2   1 -25  202.46    6.29
  -2   1  25  182.70    7.27
   2   1 -25  177.29   10.82
   2  -1  24  104.42    4.04
  -2   1  24   93.69    7.86
   2  -1  24   96.38    6.62
  -2  -1 -24   95.71    3.95
   2   1 -24   93.85    4.35
  -2   1  24   93.53    4.56
   2   1 -24   95.75    7.42
   2  -1  23   29.87    1.94
  -2   1  23   27.29    4.30
   2  -1  23   28.04    3.45
  -2  -1 -23   26.80    1.87
   2   1 -23   27.33    1.73
   2   1 -23   27.16    2.16
  -2   1  23   29.30    2.40
   2   1 -23   21.50    3.48
   2  -1  22   31.70    2.00
  -2   1  22   29.69    4.28
   2  -1  22   33.36    3.60
  -2  -1 -22   31.21    1.99
   2   1 -22   32.71    1.91
   2   1 -22   28.56    2.21
  -2   1  22   34.37    2.54
   2   1 -22   33.82    4.17
   2  -1  21   75.03    3.13
  -2   1  21   70.36    6.31
   2  -1  21   76.89    5.31
  -2  -1 -21   64.53    3.03
   2   1 -21   69.42    2.91
  -2   1  21   69.37    3.62
   2   1 -21   62.44    3.27
   2   1 -21   62.50    5.59
   2  -1  20   31.81    1.90
  -2   1  20   41.92    4.75
   2  -1  20   30.53    3.27
  -2  -1 -20   34.49    1.95
   2   1 -20   31.09    1.82
   2   1 -20   32.07    2.14
  -2   1  20   32.34    2.32
   2   1 -20   32.02    3.81
   2  -1  19   49.05    2.30
  -2   1  19   50.60    5.09
   2  -1  19   46.22    3.86
  -2   1  19   47.55    2.80
   2   1 -19   44.39    2.49
  -2  -1 -19   46.29    2.27
   2   1 -19   37.81    4.05
   2   1 -19   42.45    2.15
   2   1 -18    9.14    2.13
   2  -1  18    8.67    0.93
  -2   1  18    9.68    1.35
  -2   1  18    9.15    2.30
   2   1 -18    7.75    1.08
   2  -1  18    8.34    1.69
   2   1 -17   26.69    3.21
   2  -1  17   31.89    1.74
  -2   1  17   33.25    3.91
   2  -1  17   32.32    2.98
  -2   1  17   36.22    2.24
   2   1 -17   33.27    1.97
   2   1 -16    6.06    1.67
   2  -1  16    6.98    0.81
  -2   1  16    7.72    2.00
  -2   1  16    8.67    1.18
   2   1 -16    6.95    0.95
   2  -1  16    8.36    1.57
   2   1 -15    4.70    1.55
  -2   1  15    5.31    0.94
  -2   1  15    6.03    1.80
   2   1 -15    5.43    0.81
   2  -1  15    5.64    1.29
   2  -1  15    5.68    0.69
  -2   1  14    5.93    1.71
   2  -1  14    3.21    1.06
  -2   1  14    4.47    0.87
   2   1 -14    6.28    0.83
   2  -1  14    7.68    1.07
   2   1 -14    3.62    1.25
   2  -1  14    4.10    1.17
   2  -1  14    5.02    0.64
   2  -1  13   41.76    2.95
  -2   1  13   41.73    3.83
   2   1 -13   47.03    2.16
   2   1 -13   40.99    3.48
   2  -1  13   44.48    3.08
   2  -1  13   46.78    2.70
   2   1 -12   13.48    2.03
   2  -1  12   14.90    1.52
   2  -1  12   14.66    1.71
  -2   1  12   13.71    2.20
   2  -1  12   13.90    1.76
   2   1 -11  809.63   24.49
   2  -1  11  787.82   23.01
   2  -1  11  834.14   23.43
  -2   1  11  838.17   25.33
   2  -1  11  765.21   23.55
   2   1 -10  513.37   16.91
   2  -1  10  503.80   15.91
   2  -1  10  554.62   16.05
  -2   1  10  553.73   17.69
   2  -1  10  528.65   16.47
   2   1  -9  450.32   14.38
   2  -1   9  440.14   13.72
  -2   1   9  460.02   15.04
   2  -1   9  443.48   13.45
   2  -1   9  413.49   14.02
   2  -1   8  234.72    8.12
  -2   1   8  258.67    9.45
   2   1  -8  235.19    8.74
   2  -1   8  265.39    8.77
   2  -1   7  460.46   14.15
   2  -1   7  447.60   13.49
   2  -1   6  580.61   16.07
   2  -1   6  557.77   15.06
   2   1  -5  396.06   10.57
   2  -1   5  375.35   12.49
   2   1  -4    9.78    0.65
  -2   1   4   12.26    1.28
   2   1  -3  145.16    4.38
   2  -1   3  136.84    6.06
  -2   1   3  145.57    5.09
   2  -1   3  140.21    5.85
  -2   1   2  200.83    6.63
   2  -1   2  196.58    8.02
   2  -1   2  218.85    7.95
   2   1  -1   84.55    2.93
   2  -1   1   88.15    4.15
   2   1  -1   86.01    2.98
   2  -1   1   82.84    4.30
   2  -1   0  830.53   22.73
  -2   1   0  759.89   20.47
   2   1   0  785.50   20.93
   2  -1   0  791.01   23.04
   2  -1  -1   78.81    3.92
   2   1   1   75.55    2.77
   2   1   2  198.11    6.08
   2   1   3  132.69    4.50
  -2  -1   4   11.83    0.73
   2   1   4   10.65    1.05
   2  -1  -5  383.68   12.17
  -2  -1   5  391.88   10.80
   2   1   5  355.87   11.32
   2  -1  -6  550.07   16.39
   2   1   6  543.61   15.54
  -2  -1   6  537.20   15.23
   2   1   6  533.33   15.84
   2  -1  -7  486.77   15.41
   2   1   7  484.11   14.93
   2   1   7  502.05   15.32
   2  -1  -8  275.33    9.11
   2   1   8  240.07    8.65
  -2  -1   8  279.33    8.63
   2  -1  -8  234.89   10.47
   2  -1  -9  466.60   14.41
   2   1   9  434.66   14.33
   2  -1  -9  450.23   16.66
   2  -1 -10  539.99   16.25
  -2  -1  10  569.27   16.52
   2   1  10  511.50   16.48
   2  -1 -10  525.89   18.99
   2  -1 -11  827.88   24.15
  -2  -1  11  805.23   24.55
   2  -1 -11  825.62   27.38
   2   1  12   11.82    1.65
  -2  -1  12   12.56    1.73
   2  -1 -12   10.47    2.45
   2   1  13   45.14    1.60
   2  -1 -13   42.63    4.25
   2   1  13   39.59    3.10
  -2  -1  13   35.66    2.99
   2   1  14    4.44    0.47
   2   1  14    4.98    0.72
   2  -1 -14    4.48    1.83
   2   1  14    4.33    1.28
  -2  -1  14    4.86    1.35
   2   1  15    4.39    0.49
   2   1  15    4.77    0.73
  -2  -1  15    3.43    1.28
   2   1  15    4.12    1.36
   2  -1 -15    3.68    1.74
   2   1  16    6.96    0.57
   2  -1 -16    6.06    2.14
   2   1  16    4.21    1.45
  -2  -1  16    5.38    1.47
   2   1  17   31.13    1.34
   2  -1 -17   29.19    3.95
   2   1  17   27.49    3.01
  -2  -1  17   29.38    3.22
   2   1  18    9.99    0.73
   2  -1 -18    4.86    2.06
   2   1  18    7.72    0.81
  -2  -1  18    7.50    1.96
   2   1  18    8.67    1.93
   2   1  19   44.51    2.05
  -2  -1  19   44.18    4.20
   2   1  19   47.40    4.23
   2  -1 -19   46.14    2.00
   2  -1 -19   43.18    4.88
   2   1  19   47.18    1.80
   2   1  20   30.63    1.66
  -2  -1  20   31.28    3.67
   2   1  20   28.98    3.49
   2  -1 -20   31.04    1.61
   2  -1 -20   28.59    4.20
   2   1  20   32.05    1.41
   2   1  21   69.26    2.67
  -2  -1  21   70.80    5.63
   2   1  21   55.68    5.14
   2  -1 -21   60.16    2.54
   2   1  21   61.18    2.28
   2  -1 -21   60.52    6.10
   2   1  22   29.79    1.40
  -2  -1  22   30.57    3.79
   2   1  22   27.40    3.64
   2  -1 -22   27.12    4.34
   2   1  22   29.31    1.62
  -2  -1  23   25.63    3.55
   2   1  23   23.91    3.50
   2  -1 -23   22.39    4.13
   2   1  23   27.39    1.56
   2   1  24  104.43    7.46
  -2  -1  24   91.90    6.98
   2  -1 -24   87.27    7.97
   2   1  24   87.40    3.38
   2   1  25  198.77    5.93
   2  -1 -25  164.00   11.48
   2   1  25  180.52   10.41
  -2  -1  25  173.71   10.06
  -2   1 -25  161.61    6.56
   2   1  25  179.49    6.21
   2   1  26   24.32    1.50
   2  -1 -26   25.42    4.55
   2   1  26   27.20    4.04
  -2  -1  26   23.51    3.46
  -2   1 -26   25.52    2.10
   2   1  26   29.15    1.88
   2   1  27   72.06    2.91
   2   1  27   82.38    3.41
   2  -1 -27   71.58    7.45
  -2   1 -27   74.19    3.78
   2   1  27   64.98    6.23
  -2  -1  27   67.30    6.01
   2  -1 -28  131.15   10.35
  -2   1 -28  130.39    5.49
   2   1  28  140.83    5.02
   2   1  28  133.13    5.13
  -2   1 -29  428.06   13.41
   2   1  29  422.60   12.65
  -2  -1  29  427.28   13.26
   2   1  29  440.57   12.96
  -2   1 -30   27.73    2.24
   2   1  30   28.16    1.82
  -2  -1  30   26.64    2.03
   2   1  30   25.71    1.86
  -2   1 -31   35.49    2.36
  -2  -1  31   32.13    2.11
   2   1  31   33.18    1.76
   2   1  32   69.74    2.38
  -2   1 -32   62.26    2.92
  -2  -1  32   62.60    2.74
  -2   1 -32   62.42    2.33
   2   1  33   23.30    1.50
  -2   1 -33   25.27    2.03
  -2  -1  33   23.43    1.80
   2  -1 -33   26.45    2.37
  -2   1 -33   21.43    1.53
  -2   1 -34   22.12    1.84
  -2  -1  34   19.59    1.60
  -2   1 -34   18.04    1.35
   2  -1 -34   20.37    2.04
  -2   1 -35   14.35    1.44
   2  -1 -35    9.46    0.91
  -2  -1  35   11.96    1.21
   2  -1 -35   10.62    1.49
  -2   1 -35   10.74    0.98
  -2   1 -36   16.40    1.46
  -2  -1  36   14.32    1.23
   2  -1 -36   15.40    1.60
  -2   1 -37   58.91    2.67
  -2  -1  37   52.16    2.38
   2  -1 -37   58.04    2.85
   2   1  37   55.51    2.62
  -2  -2 -36   12.83    1.20
   2   2 -36   11.26    0.94
   2  -2  36   10.14    1.21
   2   2 -35    7.69    0.93
   2   2 -35    5.91    0.86
   2  -2  35    7.03    1.18
   2   2 -34    7.45    1.01
   2   2 -34    7.63    0.99
   2  -2  34    7.07    1.28
   2  -2  33    6.67    1.01
   2  -2  33    5.99    1.32
  -2   2  33    5.53    1.07
   2   2 -33    4.86    0.99
   2   2 -33    4.33    0.96
   2   2 -33    4.81    0.96
   2  -2  32    7.49    1.11
   2  -2  32    5.38    1.44
  -2   2  32    7.95    1.30
   2   2 -32   10.08    1.21
   2   2 -32    7.41    1.26
  -2   2  31   21.72    2.02
   2   2 -31   20.33    1.94
   2  -2  31   23.40    2.28
   2   2 -31   25.83    1.87
   2  -2  31   20.91    1.70
   2  -2  30   22.59    1.77
   2   2 -30   22.54    2.00
  -2   2  30   21.99    2.11
   2   2 -30   22.53    2.08
   2  -2  30   25.04    2.41
   2   2 -30   21.22    1.78
  -2  -2 -30   22.56    1.84
   2   2 -30   25.44    1.66
   2   2 -29    2.64    1.07
   2  -2  29    1.89    0.85
   2   2 -29    2.37    0.78
  -2  -2 -29    2.91    0.99
   2   2 -29    1.62    0.96
  -2   2  29    3.43    1.19
   2   2 -29    1.15    0.85
   2  -2  28   67.41    3.23
   2   2 -28   70.91    3.06
  -2  -2 -28   71.01    3.37
   2   2 -28   67.01    3.63
  -2   2  28   63.28    3.80
   2   2 -28   66.49    3.31
   2  -2  27   39.30    2.38
  -2   2  27   31.68    4.90
   2  -2  27   38.57    4.39
   2   2 -27   51.25    2.43
  -2  -2 -27   44.71    2.56
   2   2 -27   39.09    2.73
  -2   2  27   37.54    2.92
   2   2 -27   33.97    2.35
   2  -2  26   48.85    2.64
  -2   2  26   36.26    5.22
   2  -2  26   40.02    4.33
   2   2 -26   50.84    2.52
  -2  -2 -26   54.19    2.80
   2   2 -26   49.58    3.03
  -2   2  26   43.70    3.16
   2   2 -26   43.14    2.65
   2   2 -25  129.62    4.48
   2  -2  25  108.01    4.39
   2  -2  25  109.29    7.18
  -2   2  25  102.63    8.81
   2   2 -25  101.96    4.81
  -2   2  25  105.34    5.21
  -2  -2 -25  109.91    4.49
   2   2 -24  355.65   11.56
   2  -2  24  425.80   11.92
  -2   2  24  405.95   18.89
   2  -2  24  398.07   15.84
   2   2 -24  394.88   12.41
  -2   2  24  401.07   12.99
  -2  -2 -24  392.82   11.88
   2   2 -23   48.35    2.48
   2  -2  23   44.05    2.41
  -2   2  23   39.48    5.28
   2  -2  23   52.07    4.60
  -2   2  23   49.16    3.21
   2   2 -23   43.20    2.75
  -2  -2 -23   51.94    2.62
   2   2 -22   13.10    1.28
   2  -2  22   13.27    1.27
   2  -2  22   14.93    2.54
  -2   2  22   12.28    3.19
  -2   2  22   13.02    1.78
   2   2 -22   11.94    1.50
  -2  -2 -22   13.75    1.33
   2   2 -21   10.29    1.21
   2  -2  21    8.78    1.09
  -2   2  21   11.28    1.62
  -2   2  21   10.88    2.84
   2  -2  21    8.35    1.90
   2   2 -21    9.60    1.31
  -2  -2 -21   10.17    1.17
   2   2 -20  108.00    3.88
   2  -2  20   91.72    3.65
   2  -2  20   96.41    5.99
  -2   2  20   95.71    7.64
  -2   2  20  103.03    4.61
   2   2 -20   84.34    3.93
  -2  -2 -20   93.14    3.71
   2   2 -19    8.39    1.06
   2  -2  19    7.51    0.96
  -2   2  19    5.39    2.15
  -2   2  19   10.32    1.44
   2   2 -19    8.55    1.14
   2  -2  19    7.81    1.83
  -2  -2 -19    8.41    1.00
   2   2 -18   99.00    4.06
   2  -2  18  115.61    4.05
  -2   2  18  118.26    8.23
   2  -2  18  119.78    6.34
  -2  -2 -18  114.90    4.08
  -2   2  18  121.70    5.00
   2   2 -18  113.00    4.36
   2   2 -17   56.65    4.38
  -2   2  17   65.52    3.26
   2   2 -17   59.18    2.75
   2  -2  17   58.96    2.45
   2  -2  17   62.34    4.30
  -2   2  17   57.70    5.50
   2   2 -17   57.42    2.63
  -2  -2 -17   59.60    2.51
  -2   2  16  650.13   18.60
   2   2 -16  594.96   17.85
   2  -2  16  688.90   20.30
   2  -2  16  720.60   21.03
  -2   2  16  627.47   23.20
   2   2 -16  645.12   20.85
  -2   2  15   13.32    2.66
  -2   2  15   15.06    1.53
   2   2 -15   12.99    1.17
   2   2 -15   15.29    2.06
   2  -2  15   13.35    1.89
   2  -2  15   13.79    1.92
  -2   2  14  319.25    9.72
   2   2 -14  280.32    9.00
   2   2 -14  310.81   11.28
   2  -2  14  327.29   11.34
   2  -2  14  305.79   11.18
  -2   2  14  327.49   13.58
  -2   2  13  652.10   18.09
   2   2 -13  619.57   17.37
   2   2 -13  628.63   17.14
   2   2 -13  599.02   19.42
   2  -2  13  627.39   19.80
   2  -2  13  654.62   19.72
  -2   2  12  183.90    6.40
   2   2 -12  167.54    7.18
   2  -2  12  178.37    7.90
   2  -2  12  170.41    7.44
   2   2 -11    4.41    0.98
   2   2 -11    3.83    0.57
   2  -2  11    5.00    1.41
  -2   2  11    5.06    0.91
   2  -2  11    5.14    1.19
   2  -2  10  475.62   14.91
   2  -2  10  445.99   15.32
   2  -2   9   52.68    3.74
   2  -2   8   13.18    2.00
  -2   2   7  111.91    5.76
   2  -2   7  106.94    5.73
  -2   2   6   55.98    3.76
   2  -2   6   57.26    3.97
   2   2  -6   63.71    3.44
   2  -2   5  654.84   20.88
  -2   2   5  699.39   20.54
   2   2  -5  644.55   19.47
   2   2  -4   72.04    3.67
  -2   2   4   79.42    4.24
   2  -2   4   67.82    4.41
   2   2  -3  146.20    5.78
  -2   2   3  144.51    6.16
   2  -2   3  148.99    6.94
   2   2  -2  264.86    8.95
  -2   2   2  258.89    9.16
   2   2  -1  223.87    7.89
  -2   2   1  222.34    7.91
  -2   2   0  180.16    6.78
   2   2   0  204.54    7.23
   2   2   1  215.61    7.91
  -2   2  -1  216.42    7.41
   2   2   2  262.95    8.81
  -2   2  -2  229.06    7.87
   2   2   3  139.42    5.96
  -2   2  -3  143.32    5.25
  -2  -2   4   74.85    2.96
  -2   2  -4   62.51    3.10
   2   2   4   69.85    3.98
  -2  -2   5  682.84   19.43
  -2   2  -5  730.50   19.98
   2   2   5  675.34   20.98
  -2  -2   6   59.22    2.79
   2   2   6   52.27    3.54
  -2  -2   7  110.11    4.33
   2   2   7   95.89    5.19
  -2  -2   8   11.02    1.26
   2   2   8    9.79    1.67
   2  -2  -8    7.71    1.38
   2  -2  -9   44.52    3.09
   2   2   9   54.25    1.88
  -2  -2   9   49.15    2.88
   2   2   9   46.01    3.58
   2   2   9   50.71    2.05
   2  -2 -10  483.79   15.09
  -2  -2  10  483.11   14.76
   2   2  10  464.17   15.76
   2   2  10  446.96   12.84
   2   2  10  457.62   16.26
   2   2  11    3.07    1.24
  -2  -2  11    5.38    1.10
   2  -2 -11    3.48    0.98
   2   2  11    5.30    0.56
   2   2  11    3.72    1.37
   2   2  11    3.69    0.60
  -2  -2  12  186.98    7.38
   2   2  12  173.28    8.14
   2   2  12  170.76    5.22
   2   2  12  180.80    5.35
   2   2  12  182.62    8.76
   2   2  12  198.92    5.73
  -2  -2  13  607.74   19.29
   2   2  13  653.17   20.81
   2  -2 -13  623.82   18.79
   2   2  13  569.29   16.73
   2   2  13  686.15   16.70
   2   2  13  662.87   21.65
   2   2  13  601.19   17.09
   2   2  14  289.06    8.09
   2   2  14  291.07    8.23
   2   2  14  296.41   11.94
  -2  -2  14  316.88   10.99
   2  -2 -14  282.92    9.85
   2   2  14  290.54    8.57
   2   2  15   14.32    0.92
   2   2  15   11.48    0.77
   2   2  15   14.67    2.38
  -2  -2  15   12.93    1.92
   2   2  15   13.28    1.09
   2   2  16  636.42   16.89
   2   2  16  617.37   17.03
   2   2  16  654.25   21.82
  -2  -2  16  651.08   20.47
   2   2  16  629.56   17.45
   2   2  17   59.36    2.49
   2   2  17   59.40    2.17
   2   2  17   58.63    2.68
  -2  -2  17   61.11    4.31
   2   2  17   65.18    5.07
  -2   2 -17   54.78    2.83
   2  -2 -17   57.79    2.29
   2   2  18  107.04    4.09
  -2  -2  18  115.46    6.55
   2   2  18  115.09    7.28
   2   2  18  117.15    3.69
   2   2  18  119.51    3.83
   2   2  18  121.62    4.45
   2  -2 -18  120.21    3.97
  -2   2 -18  116.99    4.65
   2  -2 -19    8.48    0.86
  -2   2 -19    7.58    1.24
  -2  -2  19    9.53    1.99
   2   2  19    9.64    2.30
   2  -2 -19    9.24    2.78
   2   2  19    9.68    1.16
   2   2  19    8.89    0.98
   2   2  19    9.65    0.80
  -2  -2  20   96.98    6.09
   2   2  20   99.34    6.97
   2   2  20   86.13    3.76
   2  -2 -20   95.33    8.02
   2  -2 -20   93.74    3.44
  -2   2 -20   94.08    4.13
   2   2  20   97.95    3.63
  -2  -2  21    8.92    2.03
   2   2  21    9.47    2.49
   2   2  21   10.01    1.21
   2  -2 -21    9.49    2.85
   2  -2 -21    9.56    1.01
  -2   2 -21    8.18    1.33
   2   2  21    8.00    0.99
  -2  -2  22   13.84    2.52
   2   2  22   10.18    2.53
   2   2  22   12.28    1.35
   2  -2 -22   13.89    3.52
  -2   2 -22   10.82    1.46
   2  -2 -22   13.01    1.14
   2   2  22   12.24    1.12
  -2  -2  23   42.26    4.27
   2   2  23   44.53    4.92
   2   2  23   47.93    2.50
   2   2  23   43.27    2.46
   2  -2 -23   44.03    5.77
  -2   2 -23   43.05    2.78
   2  -2 -23   45.80    2.21
   2   2  23   44.57    2.24
  -2  -2  24  392.25   16.08
   2   2  24  357.33   16.99
   2   2  24  398.79   12.08
   2   2  24  405.06   12.13
   2  -2 -24  364.01   18.91
  -2   2 -24  405.81   12.63
   2  -2 -24  405.42   11.70
   2   2  24  405.94   11.67
   2   2  25   91.35    3.98
   2   2  25  106.35    4.16
   2  -2 -25   92.43    8.69
  -2   2 -25   92.59    4.42
   2   2  25   94.14    7.51
   2   2  26   33.25    4.49
   2   2  26   40.35    2.35
   2   2  26   40.02    2.33
   2  -2 -26   44.49    6.02
   2   2  26   36.98    2.27
  -2   2 -26   39.83    2.69
   2  -2 -27   46.23    6.28
   2   2  27   38.67    2.32
   2   2  27   43.65    2.47
  -2   2 -27   39.75    2.76
   2   2  28   67.92    2.65
  -2   2 -28   59.24    3.04
   2   2  29    3.00    0.79
   2   2  29    0.15    0.25
  -2   2 -29    2.66    1.06
   2   2  30   18.19    1.50
  -2   2 -30   22.07    2.00
   2   2  31   22.39    1.59
  -2   2 -31   22.44    2.03
  -2  -2  31   22.08    1.76
   2  -2 -31   23.02    2.34
   2  -2 -32    8.80    1.57
   2   2  32    6.66    0.92
  -2  -2  32    7.34    1.04
  -2   2 -32    7.10    1.26
  -2   2 -33    4.69    1.13
   2  -2 -33    5.87    1.34
  -2  -2  33    4.92    0.91
   2   2  33    4.45    1.06
  -2   2 -34    8.77    1.23
   2  -2 -34    6.73    1.26
   2   2  34    9.54    1.26
  -2  -2  34    6.60    0.98
  -2   2 -34    8.23    0.91
  -2   2 -35    5.83    1.05
   2   2  35    7.86    1.11
  -2  -2  35    7.28    0.89
   2  -2 -35    8.51    1.25
  -2   2 -35    8.00    0.86
   2   2  36    9.58    1.09
  -2  -2  36    8.81    0.88
   2  -2 -36   10.17    1.22
  -2   2 -36    8.98    0.84
  -2   3  35    1.60    0.65
   2   3 -35    1.34    0.53
   2   3 -35    0.78    0.59
   2   3 -34    0.15    0.59
   2   3 -34    0.07    0.56
   2  -3  34    0.68    0.57
   2  -3  33    1.61    0.99
   2   3 -33    1.92    0.79
   2   3 -33    2.88    0.78
   2  -3  33    2.91    0.77
   2  -3  32    0.19    0.96
   2   3 -32    0.26    0.68
   2   3 -32    1.08    0.78
   2  -3  32    0.45    0.65
   2   3 -31   10.34    1.28
   2  -3  31   10.29    1.17
   2  -3  31   11.71    1.65
  -2  -3 -31   13.83    1.34
   2   3 -31   11.22    1.13
   2   3 -30   12.05    1.40
   2   3 -30    9.79    1.34
   2  -3  30    9.06    1.14
   2  -3  30   10.12    1.65
  -2  -3 -30   11.35    1.27
   2   3 -30    7.57    1.16
   2   3 -29    5.04    1.14
   2   3 -29    4.08    1.13
   2  -3  29    3.26    0.82
   2  -3  29    3.53    1.33
  -2  -3 -29    3.60    0.95
   2   3 -29    3.59    0.88
   2   3 -28  124.54    5.17
   2  -3  28  124.11    4.74
   2  -3  28  114.64    5.45
  -2  -3 -28  126.56    4.86
   2   3 -27  126.90    5.42
   2  -3  27  125.00    4.99
   2  -3  27  121.13    5.73
  -2  -3 -27  126.19    5.08
   2  -3  26   64.19    3.15
   2   3 -26   63.42    3.48
   2  -3  26   67.68    3.95
  -2  -3 -26   69.39    3.32
   2   3 -26   66.21    3.15
   2   3 -25   18.79    1.86
   2  -3  25   24.83    1.76
   2  -3  25   21.30    3.02
   2   3 -25   25.07    2.09
  -2   3  25   21.00    2.12
  -2   3  25   24.54    4.42
   2  -3  25   19.69    2.17
  -2  -3 -25   21.55    1.73
   2   3 -25   13.66    1.43
   2   3 -24   27.12    2.20
   2  -3  24   34.25    2.10
   2  -3  24   36.12    3.89
  -2   3  24   36.62    2.77
   2   3 -24   38.70    2.49
  -2   3  24   30.05    5.02
   2  -3  24   28.73    2.58
  -2  -3 -24   38.20    2.27
   2   3 -24   42.96    2.33
   2   3 -23  151.15    6.20
  -2   3  23  168.57    6.90
   2   3 -23  172.74    6.41
   2  -3  23  173.81    5.94
   2  -3  23  176.13    9.15
   2  -3  23  164.30    6.81
  -2  -3 -23  173.28    6.03
   2   3 -23  188.44    6.14
   2   3 -22   41.33    2.64
  -2   3  22   36.24    2.76
   2   3 -22   35.27    2.40
   2  -3  22   38.31    2.17
   2  -3  22   37.26    3.87
   2  -3  22   37.81    2.84
  -2  -3 -22   40.97    2.27
   2   3 -22   37.81    2.27
  -2   3  21   52.35    3.25
   2   3 -21   55.73    2.91
   2  -3  21   55.91    2.56
   2  -3  21   54.10    4.59
   2  -3  21   51.64    3.29
  -2  -3 -21   51.67    2.57
   2   3 -21   49.43    2.62
  -2   3  20   95.28    4.52
   2   3 -20   93.04    4.04
   2  -3  20   96.72    3.69
   2  -3  20  100.81    6.27
   2  -3  20   97.68    4.59
  -2  -3 -20   97.80    3.76
   2   3 -19  279.53    9.10
  -2   3  19  277.14    9.59
   2   3 -19  271.01    8.89
   2  -3  19  292.67   12.02
   2  -3  19  268.14    9.54
  -2  -3 -19  282.89    8.65
   2   3 -19  285.92    8.82
   2  -3  18  111.23    5.08
   2  -3  18  121.97    6.82
  -2   3  18  110.83    4.98
   2   3 -18   99.33    4.31
   2   3 -18  134.02    4.62
   2   3 -18  125.41    4.76
   2  -3  17   44.54    3.45
   2   3 -17   41.37    2.03
   2  -3  17   40.69    3.71
  -2   3  17   41.15    2.69
   2   3 -17   41.19    2.25
   2  -3  17   43.70    2.87
  -2   3  17   41.30    4.96
   2   3 -17   40.79    1.89
   2   3 -17   41.03    2.27
   2  -3  16   45.38    3.61
   2   3 -16   49.51    2.25
   2  -3  16   56.31    4.27
   2   3 -16   48.71    2.46
   2  -3  16   54.68    3.17
  -2   3  16   51.82    5.43
   2   3 -16   37.40    2.60
   2   3 -16   57.95    2.28
   2   3 -16   60.20    2.72
   2  -3  15   30.72    2.94
   2   3 -15   27.87    1.55
   2  -3  15   29.15    3.02
   2   3 -15   27.30    1.71
   2  -3  15   28.31    2.23
  -2   3  15   31.11    4.10
   2   3 -15   37.94    2.12
   2   3 -15   18.68    1.60
   2   3 -14   11.28    1.28
   2   3 -14   16.98    1.16
   2  -3  14   16.44    2.33
   2   3 -14   15.89    1.26
  -2   3  14   11.28    2.68
   2  -3  14   16.79    1.74
   2   3 -14   19.06    1.44
   2  -3  14   18.55    2.37
   2   3 -13  102.67    3.44
   2  -3  13   99.93    5.60
   2   3 -13   92.51    3.51
   2   3 -13  100.17    3.75
   2  -3  13   98.51    4.36
  -2   3  13   89.29    6.69
   2  -3  13  105.67    5.70
   2   3 -12  266.33    8.38
   2   3 -12  305.36    8.38
   2  -3  12  294.64   11.20
   2  -3  12  293.18   11.25
   2  -3  11   17.02    2.35
  -2   3  11   12.55    2.50
   2   3 -11   15.05    1.05
   2  -3  10  131.27    6.68
  -2   3  10  111.08    7.11
   2   3 -10  119.78    3.99
  -2   3   9  255.10   11.48
   2  -3   9  271.56   10.94
   2   3  -9  267.35    7.79
  -2   3   8   57.37    4.65
   2   3  -8   54.72    3.81
   2  -3   8   59.03    4.40
  -2   3   8   58.35    2.86
   2   3  -8   59.52    2.30
  -2   3   7   57.75    2.80
  -2   3   7   59.48    4.57
   2   3  -7   57.63    3.92
   2  -3   7   54.91    4.30
  -2   3   6  138.98    5.02
   2  -3   6  139.84    7.29
   2   3  -6  135.35    6.49
  -2   3   6  141.74    7.38
  -2   3   5  511.18   14.72
   2   3  -5  518.49   16.81
  -2   3   5  528.60   17.82
   2  -3   5  488.03   17.68
  -2   3   4   89.81    3.64
   2   3  -4   96.46    5.14
  -2   3   4   89.46    5.53
   2  -3   4  100.48    6.00
  -2   3   3   74.04    3.14
   2   3  -3   73.67    4.45
   2  -3   3   70.93    5.01
  -2   3   3   73.40    4.76
   2   3  -2  108.63    5.60
   2  -3   2  102.72    6.24
  -2   3   2  107.61    5.80
  -2   3   1  878.90   26.39
   2   3  -1  858.03   26.27
  -2   3   0  963.15   28.61
   2   3   0  956.73   28.83
   2   3   1  900.60   28.27
   2   3   1  960.23   24.74
   2   3   2  115.43    6.08
   2   3   2  112.38    3.39
   2   3   3   73.25    4.70
  -2   3  -3   68.68    4.02
  -2   3  -3   74.87    2.95
   2   3   3   67.48    2.32
   2   3   4   86.37    3.10
  -2   3  -4   89.93    4.76
   2   3   4   96.48    5.68
   2   3   5  460.89   13.53
   2   3   5  503.18   13.17
  -2   3  -5  456.11   15.23
   2   3   5  507.26   17.07
   2   3   6  116.65    3.64
   2   3   6  115.16    4.00
   2   3   6  114.75    3.59
   2   3   6  127.21    6.70
  -2   3  -7   54.98    3.41
   2   3   7   60.98    4.59
   2   3   7   51.60    2.37
   2   3   7   56.04    2.10
   2   3   7   63.47    2.14
  -2  -3   7   55.20    3.18
  -2  -3   8   60.38    3.39
   2   3   8   61.21    2.58
   2   3   8   53.65    4.44
  -2   3  -8   57.15    3.50
   2   3   8   61.91    2.23
   2   3   8   59.00    2.75
   2   3   9  287.77    8.70
  -2  -3   9  260.49    9.46
   2  -3  -9  276.52    8.74
   2   3   9  277.56    8.33
   2   3   9  253.68   11.46
   2   3   9  274.91    7.79
   2   3   9  272.47    8.15
   2   3  10  131.49    4.79
  -2  -3  10  124.00    5.52
   2  -3 -10  117.68    4.79
   2   3  10  113.73    4.34
   2   3  10  117.23    7.15
   2   3  10  123.95    4.00
   2   3  10  127.11    3.95
   2   3  10  139.79    4.37
   2  -3 -11   14.22    2.00
   2   3  11   15.24    1.44
  -2  -3  11   15.23    1.79
   2  -3 -11   16.77    1.60
   2   3  11   17.02    1.32
   2   3  11   13.95    2.51
   2   3  11   16.11    0.99
   2   3  11   14.54    1.17
  -2  -3  12  306.63   10.48
   2  -3 -12  289.15    9.28
   2  -3 -12  294.12   10.58
   2   3  12  300.69    9.14
   2   3  12  288.42   12.64
   2   3  12  323.03    8.63
   2   3  13  112.09    3.47
  -2  -3  13  108.44    5.35
   2  -3 -13   91.01    4.28
   2  -3 -13   94.39    5.03
   2   3  13  112.52    4.44
   2  -3 -13   95.72    3.60
   2   3  13   95.35    6.72
   2   3  13  105.91    3.81
   2   3  14   16.88    1.11
   2  -3 -14   14.29    1.80
   2   3  14   14.40    1.54
  -2  -3  14   19.69    2.16
   2  -3 -14   16.62    1.74
   2  -3 -14   15.00    1.17
  -2   3 -14   16.76    1.57
   2   3  14   16.42    2.93
   2   3  14   12.92    1.16
   2   3  15   34.12    1.58
   2  -3 -15   20.82    2.16
   2   3  15   27.77    2.08
  -2  -3  15   32.54    2.92
   2  -3 -15   24.13    2.08
   2  -3 -15   27.94    1.59
  -2   3 -15   28.39    2.12
   2   3  15   28.88    3.86
   2   3  15   32.27    1.96
   2   3  15   25.60    1.67
   2   3  16   51.05    2.45
  -2  -3  16   55.35    3.92
   2  -3 -16   45.82    2.92
   2  -3 -16   48.06    2.23
  -2   3 -16   46.55    2.78
   2   3  16   51.29    5.19
   2   3  16   57.39    2.31
   2   3  16   56.36    2.73
  -2  -3  17   39.90    3.48
   2  -3 -17   39.98    2.70
   2  -3 -17   42.88    5.47
   2   3  17   39.99    4.63
  -2   3 -17   40.91    2.59
   2  -3 -17   38.07    1.94
   2   3  17   44.80    2.07
   2   3  17   38.14    2.30
  -2  -3  18  111.82    6.29
   2   3  18  105.52    7.91
  -2   3 -18  114.22    4.87
   2  -3 -18  109.18    3.96
   2   3  18  116.20    4.43
   2   3  18  122.65    4.63
  -2  -3  19  278.00   11.39
   2  -3 -19  259.54    8.14
  -2   3 -19  266.56    9.17
   2   3  19  271.86    8.87
   2  -3 -19  254.98   14.40
   2   3  19  230.57   13.00
   2  -3 -20   89.36    2.87
  -2   3 -20   90.30    3.84
   2   3  20   90.73    3.52
   2  -3 -20   94.87    8.15
   2   3  20   91.27    7.29
   2   3  21   57.91    3.02
  -2   3 -21   51.99    3.13
   2  -3 -21   51.78    2.38
   2  -3 -21   52.98    6.46
   2   3  21   52.60    5.65
   2  -3 -22   41.16    2.07
  -2   3 -22   37.94    2.69
   2   3  22   40.68    2.51
   2  -3 -22   28.60    4.78
   2   3  22   33.06    4.64
  -2   3 -23  163.11    6.43
   2  -3 -23  166.24    5.49
   2  -3 -23  163.22   11.56
   2   3  23  157.86   10.46
   2   3  23  158.83    6.02
   2  -3 -24   36.23    1.97
  -2   3 -24   33.21    2.50
   2  -3 -24   34.39    5.37
   2   3  24   35.36    2.31
   2  -3 -24   36.29    2.79
   2   3  25   23.35    2.19
   2  -3 -25   22.12    1.58
  -2   3 -25   21.28    2.04
   2   3  25   20.33    3.65
   2   3  25   24.71    1.90
   2  -3 -25   25.95    2.43
   2   3  26   60.88    3.14
   2  -3 -26   60.82    3.76
   2   3  26   67.67    3.73
  -2   3 -26   60.48    3.51
   2   3  27  126.78    4.91
   2  -3 -27  116.83    5.55
   2   3  27  134.92    5.62
  -2   3 -27  117.57    5.28
   2   3  28  101.39    4.46
  -2   3 -28  118.45    5.13
   2  -3 -28  131.16    5.65
   2   3  28  113.52    4.51
   2   3  28  129.23    5.38
   2  -3 -29    3.71    1.29
   2   3  29    2.57    0.74
   2   3  29    3.43    1.10
  -2   3 -29    2.54    1.11
   2  -3 -30    9.60    1.58
   2   3  30    9.98    1.49
  -2   3 -30    8.27    1.34
   2  -3 -31   13.01    1.67
   2   3  31   11.03    1.51
   2  -3 -32    0.77    0.90
  -2  -3  32    0.82    0.52
   2   3  32    0.74    0.81
   2  -3 -33    3.33    1.03
   2   3  33    3.71    0.83
   2   3  33    3.06    0.91
   2  -3 -34    1.60    0.80
   2   3  34    0.70    0.59
  -2   3 -34    0.65    0.49
   2   3  34    1.01    0.74
   2   3  35    1.45    0.59
   2  -3 -35    1.98    0.73
   2   3  35    1.03    0.65
  -2   3 -35    1.67    0.51
  -2   4  33   14.04    1.26
   2  -4  33   14.50    1.11
   2   4 -33   17.19    1.29
   2  -4  33   14.79    1.35
  -2   4  32   28.47    1.89
  -2  -4 -32   28.63    1.64
   2  -4  32   26.49    1.57
   2   4 -32   29.76    1.85
   2   4 -32   26.15    1.63
   2  -4  32   22.33    1.81
  -2   4  31   10.26    1.32
  -2  -4 -31   14.36    1.22
   2  -4  31   12.79    1.14
   2   4 -31   10.64    1.16
   2  -4  31   11.82    1.43
  -2   4  30    3.86    1.05
  -2  -4 -30    5.84    0.95
   2  -4  30    5.29    0.88
   2  -4  30    4.18    1.14
   2   4 -30    3.11    0.92
   2   4 -29   12.88    1.40
   2  -4  29   15.07    1.31
  -2   4  29   13.96    1.65
  -2  -4 -29   15.03    1.36
   2   4 -29   15.46    1.40
   2  -4  29   14.17    1.68
   2  -4  28   36.06    2.63
   2   4 -28   36.75    2.28
   2  -4  28   38.22    2.16
   2   4 -28   39.89    2.44
  -2  -4 -28   41.65    2.29
   2   4 -28   38.04    2.31
   2  -4  27   44.03    3.02
   2   4 -27   47.39    2.68
   2  -4  27   52.80    2.57
   2   4 -27   37.34    2.56
  -2  -4 -27   49.58    2.56
   2   4 -27   59.23    2.77
   2  -4  26   14.99    1.84
   2   4 -26   14.10    1.48
   2  -4  26   15.96    1.41
   2   4 -26   14.21    1.70
  -2  -4 -26   15.04    1.44
   2   4 -26   11.57    1.41
   2  -4  25   11.04    1.64
   2   4 -25    7.46    1.20
   2  -4  25    9.86    1.17
   2   4 -25   10.95    1.50
  -2  -4 -25    8.51    1.16
   2   4 -25    8.33    1.27
   2  -4  24  114.16    5.20
   2   4 -24  105.97    4.54
   2  -4  24  105.33    4.23
   2   4 -24   94.54    4.59
  -2  -4 -24  118.32    4.42
   2   4 -24  126.20    4.72
   2  -4  23  202.41    8.27
   2  -4  23  237.38    7.51
   2   4 -23  236.45    7.87
   2   4 -23  192.19    7.80
  -2  -4 -23  246.16    7.59
   2   4 -23  253.81    7.85
  -2   4  22   86.63    7.97
   2  -4  22   95.31    4.80
   2  -4  22  103.57    3.97
   2  -4  22  107.93    6.83
   2   4 -22  100.81    4.25
   2   4 -22  124.42    4.84
  -2  -4 -22   98.42    3.97
   2   4 -22   79.51    4.09
  -2   4  21   81.51    7.72
   2  -4  21   89.20    4.51
   2  -4  21  105.68    6.61
   2   4 -21   87.70    3.85
  -2  -4 -21   97.50    3.77
   2   4 -21  112.57    4.26
   2  -4  20   45.80    4.32
   2   4 -20   42.86    2.35
  -2   4  20   42.53    5.34
   2  -4  20   37.31    2.75
   2   4 -20   35.48    2.29
   2  -4  19  238.40   11.04
   2   4 -19  211.79    7.68
  -2   4  19  209.65   12.83
   2  -4  19  209.87    8.48
   2   4 -19  251.42    8.09
  -2   4  18   13.17    3.11
   2  -4  18   14.05    1.88
   2   4 -18   13.52    1.31
   2  -4  18   14.25    2.48
   2   4 -18   11.54    1.43
   2   4 -18   13.51    1.21
   2   4 -17   13.65    1.19
   2   4 -17   12.63    1.06
  -2   4  17   10.64    2.85
   2  -4  17   12.01    1.76
   2  -4  17   11.86    2.33
   2   4 -17   15.24    1.33
   2  -4  17   12.65    2.02
   2   4 -17   15.72    1.58
   2   4 -16   77.95    3.09
   2  -4  16   69.66    5.24
  -2   4  16   60.28    6.25
   2   4 -16   72.25    2.93
   2  -4  16   69.65    3.89
   2   4 -16   75.93    3.46
   2  -4  16   81.37    5.08
   2   4 -15  307.70   10.14
   2   4 -15  343.10    9.49
   2  -4  15  302.18   12.87
  -2   4  15  271.34   14.59
   2   4 -15  310.05    9.30
   2  -4  15  319.80   10.67
   2   4 -15  298.90    9.78
   2  -4  15  323.82   12.32
   2   4 -14   26.67    1.94
   2   4 -14   21.21    2.06
  -2   4  14   35.61    2.55
   2  -4  14   29.80    3.33
  -2   4  14   31.01    4.37
   2   4 -14   35.24    1.82
   2  -4  14   36.26    2.64
   2   4 -14   37.23    1.88
   2  -4  14   34.11    3.31
   2   4 -13   14.83    1.42
   2   4 -13   14.90    1.63
   2   4 -13   14.54    1.50
  -2   4  13   15.20    1.73
   2  -4  13   16.96    2.60
  -2   4  13   11.58    2.72
   2   4 -13   13.96    1.14
   2  -4  13   15.17    1.79
   2  -4  13   16.20    2.49
   2   4 -13   19.87    1.31
   2   4 -12    1.82    0.63
  -2   4  12    2.17    1.04
  -2   4  12    2.80    1.76
   2   4 -12    3.17    0.70
   2  -4  12    1.11    1.11
   2   4 -12    2.25    0.95
   2   4 -12    2.47    0.99
   2   4 -12   -0.40    0.99
   2  -4  12    1.71    1.33
   2   4 -11  176.36    3.86
  -2   4  11  140.80    8.38
   2  -4  11  163.60    7.33
   2   4 -11  156.39    4.62
   2   4 -11  153.09    3.77
   2  -4  11  173.74    5.24
  -2   4  11  154.65    4.84
  -2   4  10  154.38    6.14
   2   4 -10  162.95    5.39
  -2   4  10  151.07    9.39
   2  -4  10  165.94    8.45
   2   4 -10  171.07    6.09
   2   4 -10  166.94    5.50
   2  -4  10  171.89    6.48
  -2   4   9   35.11    2.39
   2   4  -9   30.11    1.73
   2  -4   9   40.91    3.92
  -2   4   9   33.42    4.12
   2   4  -9   29.76    3.33
   2   4  -9   34.56    2.21
   2   4  -9   31.77    2.08
   2   4  -9   36.96    1.90
   2   4  -9   37.15    2.09
   2  -4   9   34.48    2.53
  -2   4   8   12.86    1.49
   2   4  -8   14.52    1.15
   2   4  -8   15.85    2.47
   2  -4   8   19.23    2.83
  -2   4   8   13.31    2.69
   2   4  -8   13.91    1.37
   2   4  -8   14.16    1.42
   2   4  -8   12.10    1.11
   2   4  -8   13.03    1.32
   2  -4   8   13.82    1.68
  -2   4   7   90.97    4.03
   2   4  -7  102.45    3.49
   2   4  -7   94.45    5.90
   2  -4   7  100.82    6.51
  -2   4   7   96.65    6.72
   2   4  -7   93.53    3.84
   2   4  -7   84.60    3.42
   2   4  -7   86.37    3.65
   2  -4   7   88.03    4.22
   2   4  -6  259.72    7.91
  -2   4   6  266.27    8.65
   2  -4   6  249.07   11.63
   2   4  -6  243.52   10.88
  -2   4   6  248.07   11.90
   2   4  -6  244.98    7.98
   2   4  -5   20.73    2.73
  -2   4   5   25.45    3.42
   2  -4   5   22.88    3.22
  -2   4   5   22.57    1.87
   2   4  -5   28.62    1.56
   2   4  -5   21.70    1.40
   2   4  -4   99.91    6.22
  -2   4   4   89.18    6.35
   2  -4   4  107.27    6.90
   2   4  -4   96.19    3.61
  -2   4   4  102.02    4.27
   2   4  -4  114.74    3.67
   2  -4   3  776.28   20.33
   2   4  -3  727.12   24.09
   2  -4   3  733.72   25.00
  -2   4   3  758.90   24.81
  -2   4   3  772.01   20.87
   2   4  -3  689.64   19.79
   2  -4   2   55.35    2.62
   2   4  -2   56.13    4.58
   2  -4   2   56.13    5.01
  -2   4   2   62.14    4.96
   2   4  -2   57.38    2.32
  -2   4   2   58.59    2.93
  -2   4   1   89.76    6.14
   2   4  -1   93.64    6.10
  -2   4   1   78.48    3.90
  -2   4   0  151.21    8.25
   2   4   0  154.79    8.34
  -2   4   0  155.93    5.79
   2   4   0  173.92    5.15
   2   4   1   83.86    3.54
   2   4   1   91.60    6.12
  -2   4  -1   79.31    5.61
  -2   4  -1   90.13    3.91
   2   4   2   57.38    2.72
   2   4   2   63.64    5.08
  -2   4  -2   62.28    4.65
  -2   4  -2   56.39    2.93
   2   4   2   68.15    2.45
  -2   4  -3  726.49   25.23
   2   4   3  737.82   26.36
   2   4   3  759.30   22.35
  -2   4  -4   91.11    5.60
   2   4   4   90.85    6.27
   2   4   4   81.01    3.68
  -2   4  -5   25.89    2.83
   2   4   5   21.61    3.19
   2   4   5   23.91    1.70
   2   4   5   29.73    1.53
   2   4   5   25.14    1.76
   2   4   6  270.03    8.84
  -2   4  -6  269.71   10.96
   2   4   6  275.24   12.52
   2   4   6  296.15    8.82
   2  -4  -7   96.59    3.58
  -2   4  -7   87.50    5.25
   2   4   7   88.67    6.44
   2   4   7   87.19    3.47
   2   4   7   84.89    3.74
   2   4   7   86.33    3.46
   2   4   7   84.72    3.60
   2   4   8   12.84    1.17
   2   4   8   13.28    1.34
   2   4   8   16.03    1.53
  -2  -4   8   13.96    1.91
  -2   4  -8   13.62    2.04
   2   4   8   13.59    2.74
   2   4   8   13.49    1.20
   2   4   8   13.15    1.43
   2  -4  -8   15.10    1.30
   2   4   8   18.17    1.31
   2   4   9   37.44    1.94
   2   4   9   26.43    1.95
   2   4   9   35.21    2.29
  -2  -4   9   32.79    2.85
  -2   4  -9   35.82    3.20
   2   4   9   34.56    4.10
   2   4   9   37.73    1.98
   2   4   9   35.47    2.32
   2  -4  -9   37.55    2.02
   2   4   9   35.19    1.90
   2   4   9   32.39    2.05
   2   4  10  163.23    5.43
   2   4  10  123.74    5.52
   2   4  10  146.33    5.95
  -2  -4  10  156.09    7.17
   2   4  10  155.52    9.29
   2   4  10  199.15    5.81
   2   4  10  181.04    5.93
   2   4  10  155.96    5.99
   2  -4 -10  173.97    5.61
   2   4  10  176.17    5.57
   2   4  11  164.07    5.36
   2   4  11  144.08    9.25
   2   4  11  150.62    6.00
   2   4  11  153.48    5.99
   2   4  11  147.54    5.65
   2   4  11  160.26    5.41
   2   4  12    2.35    0.65
   2   4  12    2.07    1.70
   2   4  12    3.04    1.04
   2   4  12    2.49    0.97
   2   4  12    2.09    0.66
   2   4  12    2.48    0.88
   2   4  12    2.17    0.90
   2   4  13   14.69    1.71
   2   4  13   20.51    1.78
   2   4  13   14.50    3.08
  -2   4 -13   17.39    1.25
   2   4  13   16.39    1.20
   2   4  13   14.56    1.22
  -2   4 -14   31.92    1.78
   2  -4 -14   37.21    3.21
   2   4  14   36.61    2.57
   2   4  14   30.55    4.26
   2   4  15  276.91   14.60
   2   4  15  295.83   10.33
   2   4  16   83.60    3.45
   2   4  16   70.82    6.44
   2   4  16   71.93    3.52
   2  -4 -16   67.91    3.32
   2   4  17   13.66    1.61
   2   4  17   12.85    3.07
   2   4  17   16.20    1.80
   2  -4 -17   12.56    1.54
   2   4  18   15.16    1.61
   2   4  18   10.36    2.90
   2   4  18   12.36    1.59
   2  -4 -18   10.62    1.47
   2   4  19  234.71    7.88
   2   4  19  192.77   11.94
   2   4  19  235.51    8.26
   2  -4 -19  206.53    7.79
   2   4  20   40.42    2.64
   2   4  20   42.21    5.20
   2   4  20   42.64    2.90
   2  -4 -20   43.79    2.80
   2   4  21   82.77    4.20
   2  -4 -21   79.70    3.14
   2   4  21   80.44    7.30
   2   4  21   84.01    3.99
   2  -4 -21   85.13    4.10
   2  -4 -22  104.84    4.68
   2  -4 -22  100.77    3.69
   2   4  22  103.21    4.86
   2   4  22   88.94    7.82
   2  -4 -23  221.91    6.92
   2   4  23  222.31    8.26
   2  -4 -23  227.11    8.08
   2  -4 -24  106.95    3.84
   2   4  24  114.39    5.06
   2   4  25   10.73    1.63
   2  -4 -25    6.07    1.24
   2   4  25    7.99    1.43
   2   4  26   12.00    1.61
   2   4  26   13.73    1.73
   2  -4 -26   14.54    1.66
   2   4  27   46.62    2.92
   2   4  27   49.11    3.02
   2  -4 -27   46.84    2.88
   2   4  28   37.39    2.46
   2   4  28   37.21    2.54
   2  -4 -28   32.96    2.37
   2   4  29   14.96    1.59
   2   4  29   12.54    1.55
   2   4  29   15.41    1.30
   2  -4 -29   15.33    1.60
   2   4  30    3.66    1.06
   2   4  30    4.19    0.74
   2  -4 -30    4.82    1.03
   2   4  30    4.85    0.99
   2   4  31   12.93    1.29
   2   4  31   12.70    1.03
   2   4  31   11.14    1.33
   2  -4 -31   10.94    1.25
   2   4  32   22.13    1.72
   2   4  32   25.41    1.64
   2   4  33   14.77    1.31
   2   4  33   15.99    1.23
   2   5 -30   29.08    1.76
  -2   5  30   26.83    1.77
   2  -5  30   23.61    1.73
   2  -5  30   26.16    1.49
  -2  -5 -30   30.22    1.55
   2   5 -29   18.96    1.52
  -2   5  29   18.05    1.56
   2  -5  29   16.41    1.55
   2  -5  29   18.82    1.31
  -2  -5 -29   18.74    1.28
   2  -5  28    0.54    0.81
  -2  -5 -28    0.77    0.59
   2  -5  28    0.27    0.54
  -2   5  28    1.07    0.81
   2   5 -28    0.47    0.74
   2  -5  27   -0.06    0.92
  -2  -5 -27    1.03    0.66
   2  -5  27    0.25    0.54
  -2   5  27   -0.58    0.91
   2   5 -27    0.29    0.79
   2   5 -27    0.61    0.83
   2   5 -26   54.05    2.99
   2   5 -26   49.41    2.83
   2  -5  26   53.14    3.08
  -2   5  26   52.84    3.08
  -2  -5 -26   57.36    2.58
   2  -5  26   63.25    2.68
   2  -5  25   25.94    1.67
   2   5 -25   22.15    1.93
   2   5 -25   19.63    1.82
   2  -5  25   20.28    1.95
  -2   5  25   22.47    2.08
  -2  -5 -25   22.19    1.58
   2   5 -24    1.55    0.96
   2   5 -24    1.98    1.00
   2  -5  24    1.78    1.06
   2   5 -24    4.20    1.08
  -2  -5 -24    3.31    0.83
   2  -5  24    2.69    0.78
  -2   5  24    2.69    1.14
   2  -5  23   89.90    3.54
   2   5 -23   77.40    3.91
   2   5 -23   88.20    4.10
   2  -5  23   91.19    4.39
  -2   5  23   96.32    4.46
  -2  -5 -23   91.12    3.55
   2  -5  22   62.50    2.86
   2   5 -22   63.54    3.45
   2   5 -22   64.15    3.42
   2  -5  22   59.82    3.57
  -2   5  22   65.18    3.66
   2   5 -22   68.68    3.42
  -2  -5 -22   64.74    2.90
   2   5 -21    7.68    1.31
   2   5 -21    8.84    1.42
   2  -5  21    5.72    1.38
   2   5 -21    5.82    1.24
  -2  -5 -21    7.85    1.07
  -2   5  21    8.10    1.47
   2  -5  20   20.22    2.08
  -2   5  20   19.99    2.05
   2   5 -20   22.74    1.99
   2   5 -20   17.27    1.80
   2   5 -19   65.49    2.95
  -2   5  19   60.67    3.71
   2  -5  19   64.39    3.82
   2   5 -19   65.12    3.54
   2   5 -18  365.11   11.40
   2   5 -18  306.68   10.54
  -2   5  18  333.04   11.48
   2  -5  18  375.29   14.77
  -2   5  18  324.49   16.64
   2  -5  18  393.45   12.01
   2   5 -18  393.79   10.52
   2   5 -18  300.57   10.81
   2   5 -17   52.97    3.16
   2   5 -17   48.67    2.83
  -2   5  17   48.62    3.21
   2  -5  17   52.28    4.69
  -2   5  17   48.77    5.75
   2   5 -17   63.57    2.51
   2  -5  17   63.27    3.67
   2   5 -17   49.18    2.49
   2   5 -17   48.85    2.60
   2   5 -16   27.98    2.09
   2   5 -16   16.68    1.53
   2   5 -16   19.97    1.90
   2   5 -16   18.46    1.86
   2   5 -16   27.15    2.16
  -2   5  16   22.03    2.15
   2  -5  16   23.51    3.18
  -2   5  16   17.36    3.55
   2   5 -16   18.51    1.35
   2  -5  16   24.11    2.28
   2   5 -16   25.35    1.62
   2  -5  16   23.55    2.74
   2   5 -15  213.72    7.36
   2   5 -15  182.78    7.11
   2   5 -15  194.96    7.11
   2   5 -15  244.25    7.68
  -2   5  15  179.21    7.41
   2  -5  15  198.19   10.05
  -2   5  15  152.78   10.86
   2   5 -15  180.33    6.26
   2  -5  15  200.06    7.77
   2   5 -15  217.41    6.59
   2  -5  15  209.83    9.40
   2   5 -14   76.42    4.09
   2   5 -14   94.94    4.42
   2   5 -14  100.74    4.48
   2   5 -14   92.88    4.30
  -2   5  14   99.78    4.69
   2  -5  14   92.16    6.50
  -2   5  14   91.70    7.87
   2   5 -14  111.67    3.87
   2  -5  14  105.66    5.00
   2   5 -14   99.78    3.80
   2  -5  14   95.91    6.02
   2   5 -13  100.78    4.52
   2   5 -13   87.29    4.34
   2   5 -13  112.42    4.84
  -2   5  13  108.33    4.87
   2  -5  13  101.80    6.79
  -2   5  13   91.72    7.79
   2   5 -13   97.67    3.85
   2  -5  13  110.48    5.11
   2   5 -13  103.85    3.91
   2  -5  13  105.56    6.46
  -2   5  12   11.55    1.63
   2   5 -12   10.99    1.14
  -2   5  12    8.66    2.75
   2   5 -12   12.75    1.23
   2  -5  12   12.01    1.82
   2   5 -12   11.25    1.49
   2   5 -12   11.68    1.56
   2   5 -12   11.84    1.61
   2  -5  12   10.67    2.24
   2   5 -11   63.52    2.79
   2  -5  11   63.89    5.18
  -2   5  11   48.74    5.62
   2   5 -11   61.66    2.81
   2  -5  11   62.54    3.68
   2   5 -11   55.41    3.15
   2   5 -11   67.43    3.39
   2   5 -11   64.71    3.52
  -2   5  11   55.96    3.40
   2   5 -10   14.29    1.60
   2   5 -10   11.24    1.44
   2   5 -10    9.09    1.56
  -2   5  10    9.61    1.50
   2   5 -10    9.74    1.11
  -2   5  10    9.56    2.75
   2   5 -10   14.88    1.65
   2  -5  10   12.17    1.84
   2  -5  10    8.75    2.19
   2   5 -10   12.49    1.21
  -2   5   9   20.11    1.96
   2   5  -9   20.04    1.50
   2   5  -9   20.52    3.02
   2  -5   9   23.65    3.36
  -2   5   9   17.84    3.39
   2   5  -9   18.76    1.80
   2  -5   9   22.14    2.20
   2   5  -9   18.16    1.47
   2   5  -9   16.38    1.70
   2   5  -9   20.46    1.77
   2   5  -9   25.25    2.10
  -2   5   8   59.26    3.46
   2   5  -8   67.15    2.99
   2   5  -8   68.10    5.54
  -2   5   8   63.84    6.19
   2  -5   8   73.93    5.85
   2   5  -8   68.97    3.45
   2  -5   8   76.91    4.01
   2   5  -8   67.44    3.05
   2   5  -8   73.56    3.46
   2   5  -8   87.88    3.94
   2   5  -8   67.14    3.34
  -2   5   7   27.70    2.22
   2   5  -7   30.23    1.83
   2   5  -7   26.17    3.48
   2  -5   7   32.03    3.90
  -2   5   7   26.87    3.98
   2   5  -7   18.61    1.91
   2  -5   7   36.02    2.59
   2   5  -7   31.81    1.91
   2   5  -7   28.01    2.05
   2   5  -7   30.89    2.14
   2   5  -7   36.27    2.53
  -2   5   6   41.61    2.71
   2   5  -6   43.39    2.25
   2   5  -6   43.26    4.40
   2  -5   6   40.53    4.55
  -2   5   6   44.88    4.93
   2   5  -6   35.28    2.38
   2  -5   6   47.74    2.97
   2   5  -6   46.70    2.38
   2   5  -6   45.82    2.55
   2   5  -6   36.58    2.39
   2   5  -6   44.59    2.89
   2   5  -5   19.33    1.97
   2   5  -5   13.34    1.42
  -2   5   5   15.70    1.75
   2   5  -5   16.75    1.38
   2   5  -5   14.46    2.70
  -2   5   5   13.09    2.97
   2   5  -5   15.76    1.75
   2  -5   5   13.38    1.71
   2  -5   5   15.53    2.94
   2   5  -5   12.07    1.28
  -2   5   4  276.87    9.42
   2   5  -4  301.56    8.78
   2   5  -4  257.05   12.46
  -2   5   4  291.58   13.68
   2  -5   4  274.37   13.23
   2   5  -4  204.88    8.70
   2  -5   4  278.60    9.48
   2  -5   4  292.67    9.48
   2   5  -4  289.08    9.04
   2   5  -4  377.40   10.00
   2   5  -4  312.67    9.04
   2  -5   3   51.71    2.93
  -2   5   3   46.62    2.86
   2   5  -3   48.30    4.71
   2  -5   3   46.02    4.97
  -2   5   3   44.23    4.87
   2   5  -3   42.06    2.46
   2   5  -3   55.28    2.98
   2   5  -3   46.48    2.56
   2  -5   2   55.65    3.07
   2   5  -2   56.34    5.10
   2  -5   2   58.56    5.61
  -2   5   2   53.54    5.35
  -2   5   2   51.01    3.02
   2   5  -2   71.27    3.36
   2   5  -2   55.04    2.79
   2   5  -2   57.72    2.91
   2   5  -1  321.42   14.43
   2  -5   1  343.60   15.48
  -2   5   1  319.97   14.72
   2   5  -1  343.51   10.46
   2  -5   1  333.32   10.71
   2  -5   1  358.24   10.72
   2   5  -1  350.95   10.42
  -2   5   1  326.06   10.77
   2  -5   0  914.71   31.51
  -2   5   0  908.69   30.68
   2   5   0  910.39   30.73
   2   5   0  933.06   25.54
   2  -5   0  939.73   25.70
   2  -5   0  923.33   25.79
   2   5   0  887.78   25.35
  -2   5   0  956.74   26.02
   2  -5  -1  334.85   10.20
   2  -5  -1  325.63   10.29
   2   5   1  301.10   14.13
  -2   5  -1  303.06   13.82
   2   5   1  308.90    9.85
   2   5   1  356.69   10.25
   2  -5  -2   54.82    2.93
   2  -5  -2   61.41    2.95
  -2   5  -2   59.37    5.11
   2   5   2   50.68    5.16
   2   5   2   58.67    2.98
   2   5   2   55.52    2.67
   2   5   2   61.32    2.91
   2   5   3   43.03    2.41
   2  -5  -3   49.34    2.59
   2  -5  -3   46.01    2.47
  -2   5  -3   39.09    4.13
   2   5   3   51.67    5.11
   2   5   3   50.42    2.64
   2   5   4  279.60    8.00
   2   5   4  310.70    8.12
   2   5   4  288.11    8.24
   2  -5  -4  294.50    7.92
   2  -5  -4  296.84    8.08
  -2   5  -4  285.77   11.80
   2   5   4  293.82   13.19
   2   5   4  292.33    8.15
   2   5   5   11.69    1.36
   2   5   5   16.23    1.45
   2   5   5   14.88    1.53
   2  -5  -5   15.82    1.51
   2  -5  -5   15.25    1.45
  -2   5  -5   14.54    2.55
   2   5   5   17.04    3.25
   2   5   5   15.64    1.53
   2   5   6   42.45    2.35
  -2   5  -6   47.99    4.35
   2   5   6   41.76    4.80
   2   5   6   44.86    2.45
   2   5   6   43.70    2.61
   2  -5  -6   44.93    2.48
   2  -5  -6   42.16    2.33
   2   5   6   44.41    2.53
   2   5   7   31.02    1.95
  -2   5  -7   25.35    3.21
   2   5   7   24.69    3.92
   2   5   7   32.40    2.00
   2   5   7   24.87    2.02
   2  -5  -7   27.33    1.96
   2  -5  -7   28.77    1.90
   2   5   7   28.93    2.05
   2   5   8   71.90    3.10
  -2   5  -8   59.60    4.83
   2   5   8   64.77    6.12
   2   5   8   73.00    3.20
   2   5   8   62.90    3.39
   2  -5  -8   63.89    3.08
   2  -5  -8   74.99    3.16
   2   5   8   60.94    3.23
   2   5   9   20.62    1.51
   2   5   9   20.12    3.62
   2   5   9   18.52    1.58
   2   5   9   20.02    1.84
   2  -5  -9   20.49    1.62
   2  -5  -9   21.25    1.65
   2   5   9   15.79    1.69
   2   5  10    8.38    1.04
   2   5  10   10.94    2.81
   2   5  10   11.79    1.22
   2   5  10   10.45    1.44
   2   5  10    7.16    1.29
   2  -5 -10   11.24    1.25
   2   5  11   59.01    6.05
   2   5  11   56.43    2.79
   2   5  11   55.98    3.21
   2   5  11   52.90    2.55
   2  -5 -11   57.64    2.76
   2   5  12   10.70    2.82
   2   5  12   12.32    1.28
   2   5  12   11.33    1.55
   2   5  12   11.51    1.11
   2  -5 -12   11.31    1.26
  -2   5 -13   91.24    3.71
   2   5  13   82.13    7.63
   2   5  13  103.30    3.97
   2   5  13   86.16    4.35
   2   5  13   99.49    3.71
   2  -5 -13  103.01    3.91
  -2   5 -14   93.76    3.72
   2   5  14  103.23    3.91
   2   5  14   97.35    4.55
   2   5  14   99.44    3.66
   2  -5 -14   94.45    3.80
  -2   5 -15  205.06    6.33
   2   5  15  182.66    6.30
   2   5  15  189.69    7.25
   2   5  15  201.22    7.47
   2  -5 -15  195.05    6.40
   2   5  16   21.28    3.77
   2   5  16   22.80    2.18
  -2   5 -16   24.38    1.55
   2  -5 -16   20.50    1.56
   2   5  17   49.76    5.66
   2   5  17   46.61    3.11
  -2   5 -17   48.46    2.27
   2  -5 -17   51.72    2.46
  -2   5 -18  362.93   10.51
   2   5  18  371.94   12.00
   2  -5 -18  362.98   10.73
   2   5  19   58.39    3.50
   2  -5 -19   61.95    2.76
   2   5  20   18.51    1.99
   2  -5 -20   19.93    1.46
   2   5  21    7.34    1.41
   2   5  21    7.77    1.42
   2  -5 -21    7.57    0.97
   2  -5 -21    9.28    0.92
   2   5  22   59.41    3.47
   2   5  22   55.10    3.32
   2  -5 -22   66.92    2.78
   2  -5 -22   62.54    2.56
   2   5  23   85.35    4.27
   2   5  23   99.13    4.44
   2  -5 -23   87.72    3.27
   2  -5 -23   90.82    3.49
   2   5  24    2.23    0.94
   2   5  24    1.66    1.03
   2  -5 -24    1.69    0.75
   2  -5 -25   22.75    1.52
   2   5  25   25.20    2.10
   2   5  25   20.39    1.89
   2   5  26   56.35    3.10
   2   5  26   53.19    2.95
   2   5  27    0.45    0.78
   2   5  27    0.42    0.73
   2   5  28    0.80    0.75
   2   5  29   18.65    1.30
   2   5  29   15.16    1.36
   2   5  30   28.89    1.49
   2   5  30   23.83    1.58
   2   6 -27   10.41    1.02
   2  -6  27    7.56    0.94
   2  -6  27    9.59    0.84
  -2  -6 -27    8.66    0.81
   2   6 -26    2.30    0.70
   2  -6  26    0.79    0.72
   2  -6  26    2.63    0.58
  -2  -6 -26    2.13    0.57
   2   6 -25    2.21    0.73
   2  -6  25    1.33    0.78
   2  -6  25    2.08    0.59
  -2   6  25    2.00    0.80
  -2  -6 -25    1.67    0.59
  -2  -6 -24   31.70    1.69
  -2   6  24   30.50    2.09
   2   6 -24   35.59    2.07
   2  -6  24   30.94    1.69
   2  -6  24   31.83    2.11
   2   6 -23    0.69    0.79
   2  -6  23    1.28    0.88
   2  -6  23    2.28    0.63
  -2   6  23    1.60    0.85
  -2  -6 -23    1.85    0.61
  -2  -6 -22   26.31    1.56
  -2   6  22   27.55    2.11
   2   6 -22   26.23    1.90
   2  -6  22   27.84    1.64
   2  -6  22   20.46    1.93
   2   6 -21   99.11    4.04
  -2  -6 -21   87.36    3.38
  -2   6  21   98.61    4.29
  -2   6  20   71.07    3.69
   2  -6  20   68.66    3.66
   2   6 -20   77.00    3.52
  -2   6  19   17.53    1.80
   2  -6  19   17.65    1.90
   2   6 -19   17.77    1.41
   2   6 -19   17.20    1.64
   2   6 -18   38.83    2.04
   2   6 -18   38.57    1.99
  -2   6  18   40.31    2.75
   2  -6  18   34.89    2.62
   2   6 -18   38.77    2.22
   2   6 -18   41.00    2.50
  -2   6  17    6.62    1.34
   2   6 -17    5.97    0.88
   2   6 -17    7.52    0.94
   2   6 -17    5.33    0.70
   2   6 -17    7.67    1.10
   2   6 -17    5.19    1.14
   2  -6  17    7.49    1.46
  -2   6  16  115.32    5.50
   2   6 -16  137.45    5.03
   2   6 -16  140.31    4.89
   2   6 -16  146.47    4.69
   2   6 -16  130.77    5.40
   2   6 -16  154.76    5.42
   2  -6  16  156.63    6.11
  -2   6  15   14.19    1.76
   2   6 -15   15.38    1.43
   2   6 -15   18.38    1.42
   2   6 -15   15.25    1.21
   2   6 -15   15.21    1.62
   2   6 -15   18.69    1.66
   2  -6  15   17.54    2.02
  -2   6  14   66.90    3.86
   2   6 -14   65.33    3.33
   2   6 -14   79.39    3.24
   2   6 -14   81.24    3.18
   2   6 -14   91.79    3.84
   2   6 -14   74.25    3.66
   2  -6  14   87.83    4.29
  -2   6  13   96.37    4.63
   2   6 -13   84.82    4.00
   2   6 -13   92.78    3.70
   2  -6  13  111.02    4.95
   2   6 -13   96.58    4.28
   2   6 -13  109.64    4.44
   2   6 -13  104.49    3.86
   2   6 -12   39.94    2.13
   2  -6  12   42.11    2.92
   2   6 -12   36.49    2.05
   2   6 -12   35.62    2.38
   2   6 -12   42.31    2.61
   2   6 -11   44.79    2.31
  -2   6  11   32.21    4.88
   2  -6  11   50.40    3.16
   2   6 -11   43.32    2.32
  -2   6  11   40.17    2.83
   2   6 -11   51.17    2.89
   2   6 -11   42.63    2.61
   2   6 -10   90.32    3.63
  -2   6  10   82.00    7.37
   2  -6  10   95.33    4.59
   2  -6  10   89.24    4.43
   2   6 -10   91.26    3.73
  -2   6  10   76.34    4.14
   2   6 -10   83.07    3.93
   2   6 -10  106.18    4.40
   2   6  -9   27.44    1.81
  -2   6   9   23.82    4.09
   2  -6   9   29.11    3.69
   2  -6   9   28.61    2.45
   2   6  -9   27.80    1.87
  -2   6   9   27.80    2.40
   2   6  -9   25.59    1.98
   2   6  -9   29.98    2.24
   2   6  -8   77.68    3.35
   2   6  -8   71.74    5.93
  -2   6   8   67.19    6.58
   2  -6   8   81.61    6.29
   2  -6   8   85.91    4.18
   2   6  -8   83.62    3.51
   2   6  -8   75.64    3.60
   2   6  -8   88.78    3.99
  -2   6   8   68.34    3.83
  -2   6   7    9.76    1.52
   2   6  -7    9.74    1.16
   2   6  -7    6.46    2.04
  -2   6   7    6.33    2.32
   2  -6   7   10.50    2.49
   2   6  -7   14.23    1.37
   2  -6   7   10.31    1.57
   2   6  -7   13.16    1.43
   2   6  -7   10.52    1.42
   2   6  -6   73.72    3.25
   2   6  -6   67.47    5.80
  -2   6   6   70.47    6.69
   2  -6   6   71.34    6.06
   2  -6   6   74.99    3.85
   2   6  -6   82.76    3.47
  -2   6   6   69.13    3.75
   2   6  -6   68.24    3.35
   2   6  -6   81.25    3.89
   2   6  -5  249.92    7.90
   2   6  -5  225.60   11.80
   2  -6   5  259.77   12.67
  -2   6   5  229.04   12.80
   2  -6   5  255.82    8.42
   2  -6   5  244.05    8.56
   2   6  -5  251.09    8.08
   2   6  -5  239.64    8.03
   2   6  -5  267.16    8.68
  -2   6   5  221.23    8.42
  -2   6   4   18.77    1.91
   2  -6   4   19.91    1.94
   2  -6   4   16.75    1.70
  -2   6   4   17.41    3.37
   2   6  -4   16.03    2.97
   2   6  -4   15.57    1.47
   2   6  -4   18.87    1.83
   2   6  -4   18.67    1.60
   2   6  -4   17.86    1.49
   2  -6   4   16.12    3.24
  -2   6   3    3.97    1.09
  -2   6   3    5.08    2.09
   2   6  -3    6.46    2.14
   2  -6   3    4.73    1.08
   2  -6   3    4.59    1.14
   2   6  -3    4.02    0.94
   2   6  -3    4.75    0.95
   2  -6   3    4.66    2.04
   2  -6   2   52.95    3.02
   2  -6   2   55.48    2.85
   2   6  -2   50.01    2.54
   2   6  -2   42.67    4.81
   2  -6   2   44.67    5.07
  -2   6   2   44.43    5.01
   2  -6   1  113.17    4.82
   2  -6   1  122.70    4.69
   2   6  -1  108.12    7.80
   2  -6   1  116.22    8.40
  -2   6   1  116.71    8.10
   2   6   0   68.70    3.37
   2   6   0   79.70    3.73
   2  -6   0   77.80    3.64
   2  -6   0   73.04    3.36
  -2   6   0   61.89    5.82
   2   6   0   66.87    6.12
   2  -6   0   68.01    6.40
   2   6   1   92.46    7.47
  -2   6  -1  105.19    7.63
   2  -6  -1   99.01    8.07
   2   6   1  112.19    4.83
   2   6   1  125.45    4.85
   2  -6  -1  119.68    4.88
   2  -6  -1  132.55    4.78
   2   6   1  132.43    5.17
  -2   6  -2   48.46    4.97
   2  -6  -2   41.87    5.27
   2   6   2   47.33    5.18
   2   6   2   47.71    2.82
   2   6   2   56.14    2.88
   2   6   2   59.57    3.09
   2  -6  -2   55.28    2.93
   2  -6  -2   52.85    2.71
   2  -6  -3    4.67    0.96
   2  -6  -3    4.66    1.08
   2   6   3    4.35    1.86
   2   6   3    5.26    1.06
   2   6   3    4.62    0.99
   2  -6  -3    9.04    2.69
   2   6   3    4.86    1.09
   2   6   4   19.56    3.47
   2   6   4   17.42    1.64
   2   6   4   19.61    1.67
   2  -6  -4   18.90    1.57
   2  -6  -4   19.31    1.70
   2   6   4   18.97    1.76
   2   6   5  231.41   12.78
   2   6   5  226.24    7.82
   2   6   5  231.03    7.88
   2  -6  -5  252.15    7.73
   2  -6  -5  237.06    7.91
   2   6   5  240.03    8.10
   2   6   6   76.57    3.48
   2   6   6   82.23    3.60
   2  -6  -6   74.17    3.49
   2  -6  -6   81.16    3.38
   2   6   6   77.76    3.71
   2   6   7    7.96    2.64
   2   6   7   11.25    1.24
   2   6   7   13.81    1.38
   2  -6  -7   11.56    1.35
   2  -6  -7   12.50    1.25
   2   6   7   10.91    1.40
   2   6   8   65.17    6.48
   2   6   8   74.09    3.34
   2   6   8   84.60    3.57
   2  -6  -8   78.27    3.49
   2   6   8   71.25    3.63
   2   6   9   28.28    1.81
   2   6   9   28.73    1.95
   2   6   9   22.57    1.98
   2  -6  -9   25.62    1.84
   2   6  10   83.56    3.53
   2  -6 -10   93.56    3.77
   2   6  10   90.85    3.80
   2   6  11   41.93    2.21
   2  -6 -11   46.09    2.44
   2   6  11   45.08    2.46
   2   6  12   40.73    2.25
   2   6  12   34.91    2.56
   2   6  12   36.56    1.97
   2  -6 -12   37.96    2.19
  -2   6 -12   32.85    2.02
   2   6  13  103.91    3.97
   2   6  13   87.57    4.34
   2   6  13   85.12    3.53
   2  -6 -13  102.37    3.90
  -2   6 -13  101.51    3.85
   2   6  14   69.26    3.70
   2   6  14   73.02    2.93
   2  -6 -14   73.80    3.18
  -2   6 -14   68.33    3.05
   2   6  15   12.47    1.63
   2  -6 -15   16.40    1.42
  -2   6 -15   16.55    1.30
   2   6  15   14.15    1.26
   2  -6 -16  140.68    4.82
  -2   6 -16  127.93    4.62
   2   6  16  138.95    4.75
   2  -6 -17    6.32    0.97
  -2   6 -17    7.94    0.89
   2   6  17    5.95    0.80
   2  -6 -18   40.00    2.04
  -2   6 -18   36.74    1.82
   2  -6 -19   16.33    1.33
   2  -6 -20   75.29    3.01
   2   6  21   88.17    4.16
   2  -6 -21  107.21    3.70
   2   6  22   25.72    1.94
   2  -6 -22   28.41    1.60
   2   6  23    1.50    0.80
   2  -6 -23    2.21    0.65
   2   6  24   35.38    2.20
   2  -6 -24   36.80    1.80
   2   6  27    8.88    0.91
   2   7 -22    4.12    0.64
  -2  -7 -22    5.89    0.67
   2  -7  22    5.69    0.78
   2  -7  22    5.35    0.64
   2   7 -21    4.01    0.66
  -2  -7 -21    3.88    0.61
   2  -7  21    3.14    0.75
   2  -7  21    3.65    0.60
   2   7 -20    0.70    0.50
  -2  -7 -20    0.84    0.50
   2  -7  20    0.56    0.48
   2  -7  20    0.65    0.63
   2  -7  20    1.22    0.49
  -2  -7 -19    4.71    0.70
   2   7 -19    3.84    0.70
   2  -7  19    4.08    0.69
   2  -7  19    5.03    0.91
   2   7 -18   14.24    1.17
   2  -7  18   15.51    1.42
   2  -7  18   14.22    1.15
   2   7 -17  124.25    4.53
   2   7 -17  140.52    4.60
   2  -7  17  125.37    4.51
   2  -7  17  136.96    4.95
   2  -7  16   79.43    3.24
   2  -7  16   82.65    3.60
   2   7 -16   77.16    3.25
   2   7 -16   77.07    3.02
   2   7 -16   83.92    3.16
   2  -7  15   35.33    2.28
   2  -7  15   37.52    2.05
   2   7 -15   42.36    2.08
   2   7 -15   35.09    1.83
   2   7 -15   41.92    2.19
   2   7 -15   41.17    2.13
   2   7 -14    3.29    0.80
   2   7 -14    2.70    0.82
   2  -7  14    1.95    0.72
   2  -7  14    2.69    0.98
   2   7 -14    4.48    0.83
   2   7 -14    1.67    0.60
   2   7 -14    5.16    0.66
   2   7 -13  120.67    4.63
   2   7 -13  135.73    4.94
   2  -7  13  124.76    4.70
   2  -7  13  134.41    5.15
   2   7 -13  138.90    4.84
   2   7 -13  136.36    4.51
   2   7 -13  132.02    4.38
   2   7 -12   17.27    1.39
   2   7 -12   18.66    1.57
   2  -7  12   18.10    1.48
   2  -7  12   18.50    1.76
   2   7 -12   16.71    1.47
   2   7 -12   17.12    1.27
   2   7 -12   19.61    1.32
   2   7 -11   10.25    1.27
   2   7 -11   10.74    1.13
   2  -7  11   10.53    1.41
   2  -7  11    8.90    1.11
   2   7 -11    7.63    1.08
   2   7 -11    8.73    0.96
   2   7 -11    9.60    1.01
   2   7 -10   93.15    3.87
   2  -7  10   82.77    3.89
   2  -7  10   84.45    3.53
   2   7 -10   77.81    3.59
   2   7 -10   84.15    3.33
   2   7 -10   90.32    3.44
   2   7  -9   96.13    4.01
   2  -7   9   90.76    4.06
   2  -7   9   87.87    3.64
   2   7  -9   86.92    3.42
   2   7  -9   96.17    3.63
   2   7  -8   34.65    2.29
   2  -7   8   35.29    2.36
   2  -7   8   34.94    2.04
   2   7  -8   31.26    2.12
   2   7  -8   37.57    1.96
   2   7  -8   34.04    2.00
   2   7  -7    3.29    0.95
   2  -7   7    2.83    0.81
   2  -7   7    3.89    1.10
   2   7  -7    3.81    0.95
   2   7  -7    3.23    0.75
   2   7  -7    4.46    0.89
   2  -7   6   20.46    1.86
   2  -7   6   20.98    1.57
   2   7  -6   26.17    1.96
   2   7  -6   20.77    1.49
   2   7  -6   22.07    1.65
   2  -7   5   29.78    2.15
   2  -7   5   28.60    1.81
   2   7  -5   28.91    2.12
   2   7  -5   30.36    1.95
   2   7  -5   27.35    1.72
   2   7  -4    1.00    0.73
   2   7  -4    1.32    0.64
   2  -7   4    0.87    0.69
   2  -7   4    0.05    0.89
   2  -7   3   40.20    2.47
   2  -7   3   40.71    2.16
   2   7  -3   39.17    2.43
   2   7  -3   35.13    2.01
   2  -7   2   14.12    1.54
   2  -7   2   14.64    1.28
   2   7  -2   14.66    1.25
   2   7  -2   13.74    1.49
   2  -7   1   58.52    2.63
   2  -7   1   56.15    2.91
   2   7  -1   62.18    3.21
  -2   7   1   60.67    3.25
   2   7  -1   48.96    2.48
   2   7  -1   54.42    2.92
   2  -7   0   16.04    1.31
   2  -7   0   14.84    1.53
   2   7   0   14.86    1.50
   2   7   0   11.32    1.12
   2   7   0   17.30    1.68
   2   7   1   60.33    3.11
   2  -7  -1   54.68    2.81
   2  -7  -1   51.66    2.48
   2   7   1   55.97    2.91
   2   7   1   48.92    2.41
   2   7   1   56.65    2.79
   2   7   2   16.77    1.61
   2  -7  -2   15.06    1.44
   2   7   2   16.75    1.52
   2   7   2   12.67    1.32
   2   7   3   45.09    2.42
   2  -7  -3   45.55    2.23
   2   7   3   41.66    2.17
   2   7   3   41.61    2.14
   2   7   4    1.34    0.83
   2  -7  -4    1.22    0.81
   2   7   4    0.81    0.73
   2   7   4    0.03    0.17
   2   7   4    0.68    0.70
   2   7   5   30.34    1.95
   2   7   5   26.85    1.88
   2  -7  -5   29.25    1.94
   2   7   5   27.56    2.14
   2   7   6   23.45    1.66
   2   7   6   20.87    1.65
   2  -7  -6   21.05    1.66
   2   7   6   22.35    1.88
   2   7   7    3.85    0.84
   2   7   7    3.95    0.86
   2  -7  -7    4.19    0.94
   2   7   7    3.60    1.03
   2   7   8   35.32    2.00
   2   7   8   31.60    1.99
   2  -7  -9   93.42    3.65
  -2   7  -9   81.89    3.49
   2   7   9   91.13    3.55
   2   7   9   92.32    3.72
   2  -7 -10   85.46    3.43
  -2   7 -10   79.70    3.36
   2   7  10   83.53    3.32
   2   7  10   92.56    3.58
   2  -7 -11   10.12    1.13
  -2   7 -11    8.92    1.04
   2   7  11    8.67    0.93
   2   7  11   11.61    1.16
   2  -7 -12   19.95    1.40
  -2   7 -12   15.58    1.28
   2   7  12   18.43    1.23
   2   7  12   19.27    1.41
   2  -7 -13  130.32    4.45
  -2   7 -13  119.77    4.33
   2   7  13  124.39    4.18
   2   7  13  135.45    4.56
  -2   7 -14    1.70    0.58
   2  -7 -14    1.91    0.69
  -2   7 -15   32.37    1.70
   2  -7 -15   34.65    1.83
   2   7  16   86.57    3.07
  -2   7 -16   77.63    2.91
   2  -7 -16   82.54    3.08
   2   7  17  136.57    4.41
   2  -7 -17  132.49    4.49
  -2   7 -17  145.99    4.40
   2  -7 -18   15.53    1.11
   2  -7 -19    5.31    0.71
   2  -7 -20    1.10    0.51
   2  -7 -21    3.28    0.57
   2  -7 -22    5.75    0.66
   2   8 -14   10.99    0.83
   2  -8  14   12.04    0.90
   2   8 -13    3.64    0.70
   2   8 -13    4.33    0.66
   2  -8  13    5.50    0.72
   2  -8  12    3.78    0.64
   2   8 -12    3.23    0.70
   2   8 -12    4.27    0.53
   2   8 -12    3.56    0.64
   2  -8  11   18.09    1.21
   2   8 -11   17.99    1.03
   2   8 -11   17.13    1.33
   2   8 -10   45.33    2.25
   2  -8  10   47.71    2.12
   2   8 -10   45.84    2.15
   2   8 -10   49.28    1.90
   2   8 -10   44.57    1.87
   2   8  -9    2.77    0.67
   2   8  -9    3.73    0.57
   2  -8   9    3.21    0.69
   2   8  -9    2.84    0.78
   2   8  -8    1.37    0.62
   2   8  -8    1.96    0.55
   2  -8   8    2.68    0.70
   2   8  -8    1.24    0.71
   2   8  -7  101.64    3.75
   2   8  -7  108.68    3.58
   2  -8   7   89.55    3.53
   2   8  -7   93.67    3.80
   2   8  -6   16.28    1.19
   2  -8   6   16.98    1.26
   2   8  -6   13.36    1.36
   2  -8   5    0.19    0.58
   2   8  -5    0.73    0.56
   2   8  -4   30.23    1.81
   2  -8   4   27.42    1.66
   2   8  -3   25.61    1.67
   2  -8   3   27.16    1.64
   2   8  -3   29.11    1.68
   2   8  -2   30.87    1.81
   2   8  -2   31.15    1.78
   2   8  -2   27.84    1.91
   2  -8   2   29.63    1.71
   2   8  -1    6.19    1.02
   2  -8   1    6.35    0.88
   2   8  -1    5.94    0.89
   2   8   0    9.33    1.24
   2  -8   0   10.61    1.05
   2   8   0   11.55    1.12
   2  -8  -1    7.58    0.91
   2   8   1    5.49    0.86
   2   8   1    6.32    1.06
   2  -8  -2   27.86    1.46
   2   8   2   31.61    1.64
   2   8   2   33.89    1.68
  -2   8  -2   -0.17    0.58
   2   8   2   24.98    1.74
  -2   8  -2    9.09    1.11
   2  -8  -3   26.76    1.56
   2   8   3   27.00    1.66
   2   8   3   29.47    1.71
   2  -8  -4   28.16    1.62
   2   8   4   27.88    1.68
   2   8   4   34.83    1.84
  -2   8  -4   37.09    2.10
   2   8   5    0.32    0.50
   2   8   5   -0.03    0.59
   2  -8  -5    0.64    0.56
  -2   8  -5   -0.09    0.71
  -2   8  -6   17.98    1.58
   2  -8  -6   15.06    1.16
   2   8   6   16.35    1.18
  -2   8  -6   12.54    1.08
   2   8   6   16.55    1.25
   2  -8  -7   89.60    3.41
   2   8   7  106.22    3.58
  -2   8  -7   82.43    3.41
   2   8   7  108.44    3.71
  -2   8  -8    3.39    1.03
   2  -8  -8    2.26    0.60
   2   8   8    1.96    0.52
  -2   8  -8    2.54    0.57
   2   8   8    2.21    0.62
  -2   8  -9    4.95    1.07
   2  -8  -9    3.05    0.61
   2   8   9    3.56    0.54
  -2   8  -9    2.91    0.57
   2   8   9    3.71    0.69
   2  -8 -10   50.56    2.04
   2   8  10   47.89    1.93
  -2   8 -10   45.67    1.99
   2   8  10   51.24    2.18
  -2   8 -11   17.89    1.09
   2  -8 -11   19.07    1.14
  -2   8 -11   23.44    1.77
   2   8  11   26.62    1.37
  -2   8 -12    3.26    0.50
   2   8  12    4.57    0.62
  -2   8 -12    4.35    1.03
   2  -8 -12    3.62    0.55
   2   8  13    6.20    0.64
   2  -8 -13    5.84    0.61
  -2   8 -13    5.96    0.57
   2  -8 -14   12.41    0.81
   2   8  14   12.83    0.81
   3   0   0   -0.32    0.82
   3   0   0    0.03    0.54
   3   0  -1   96.94    4.74
   3   0   1   89.99    3.47
   3   0   1   93.89    4.69
   3   0  -1   95.90    3.80
   3   0  -2   25.68    1.77
   3   0   2   27.31    1.42
   3   0  -2   26.13    2.29
   3   0   2   28.04    2.40
   3   0   2   29.88    1.64
   3   0  -3   31.51    1.99
   3   0   3   31.97    1.57
   3   0   3   33.44    1.84
   3   0   3   31.82    1.75
   3   0   3   36.91    2.71
   3   0  -4  226.81    7.45
   3   0   4  222.56    6.67
   3   0  -4  240.48    8.59
   3   0   4  219.39    6.82
   3   0   4  226.37    7.01
   3   0   4  222.22    7.03
   3   0   5  246.90    9.06
   3   0  -5  239.04    7.95
   3   0  -5  240.24    8.93
   3   0   5  241.25    7.54
   3   0  -5  240.91    7.66
   3   0   5  250.26    7.34
   3   0   5  251.77    7.19
   3   0  -6    1.52    0.79
   3   0   6    1.24    0.90
   3   0   6    0.94    0.48
   3   0   6    0.27    0.51
   3   0   6    0.03    0.59
   3   0  -6    0.43    0.73
   3   0   7  411.97   13.34
   3   0  -7  395.59   12.17
   3   0   7  413.68   11.18
   3   0  -7  373.60   12.97
   3   0   7  410.92   11.35
   3   0   7  385.77   11.50
   3   0   8  324.88   11.19
   3   0  -8  314.73   10.16
   3   0   8  323.97    9.09
   3   0  -8  320.83   11.00
   3   0   8  318.68    9.23
   3   0   8  326.67    9.46
   3   0   9   14.10    0.95
   3   0  -9   15.40    1.74
   3   0   9   13.79    1.06
   3   0  -9   12.98    1.54
   3   0  10   88.49    2.92
   3   0 -10   89.55    4.01
   3   0  10   80.45    2.99
   3   0 -11  493.99   15.32
   3   0  11  516.22   13.88
   3   0  11  506.15   14.02
   3   0  12  755.92   20.43
   3   0 -12  798.26   22.23
   3   0 -13   10.55    1.07
   3   0  13   14.65    0.90
   3   0  14    3.86    0.55
   3   0  14    4.67    0.75
   3   0  14    6.76    0.99
   3   0 -14    5.21    1.26
   3   0 -14    7.39    0.90
   3   0  14    3.55    0.55
   3   0  15   40.80    1.77
   3   0  15   44.49    2.15
   3   0 -15   42.54    2.92
   3   0  15   48.67    2.46
   3   0 -15   49.52    2.25
   3   0  15   40.02    1.67
   3   0  16  121.19    4.06
   3   0  16  122.95    4.60
   3   0 -16  123.08    5.64
   3   0  16  135.99    4.99
   3   0  16  142.26    5.20
   3   0 -16  153.81    4.83
   3   0  16  135.46    4.05
   3   0  17   87.01    3.38
   3   0  17   76.91    3.60
   3   0  17   77.87    2.72
   3   0 -17   79.32    3.55
   3   0  18  618.98   18.49
   3   0 -18  655.98   19.68
   3   0  18  600.76   18.18
   3   0  18  645.47   18.75
   3   0  18  677.86   17.49
   3   0 -18  666.29   18.35
   3   0  19  214.92    7.64
   3   0 -19  258.63    9.04
   3   0  19  249.12    7.66
   3   0  19  228.23    7.91
   3   0  19  230.84    6.71
   3   0 -19  222.37    7.66
   3   0 -20  445.96   13.83
   3   0  20  405.82   12.66
   3   0  20  401.72   11.34
   3   0  20  417.97   12.47
   3   0 -21    8.60    1.73
   3   0  21   12.38    1.45
   3   0  21   12.66    0.90
   3   0  21   10.51    1.28
  -3   0  22   87.93    5.01
   3   0 -22   97.72    5.00
   3   0  22   94.78    3.22
   3   0  22   98.87    4.34
   3   0  23    8.85    1.41
   3   0 -23   13.81    1.96
  -3   0  23   10.42    1.79
   3   0 -23   12.11    1.29
   3   0  23   11.68    0.87
   3   0  23   13.94    1.19
   3   0 -24    0.92    1.10
  -3   0  24    1.47    1.23
   3   0  24    2.95    1.01
   3   0 -24    2.48    0.84
   3   0  24    1.25    0.44
   3   0  24    1.71    0.64
  -3   0 -25   19.16    1.87
  -3   0  25   16.59    2.15
   3   0 -25   22.08    2.41
   3   0 -25   21.86    1.63
   3   0  25   21.38    1.45
   3   0  25   18.95    1.86
  -3   0 -26    8.05    1.30
  -3   0  26    6.16    1.46
   3   0 -26    8.28    1.11
   3   0  26    7.02    1.26
   3   0  26    7.39    0.90
   3   0 -26    5.82    1.49
  -3   0 -27    7.55    1.34
  -3   0  27    8.38    1.60
   3   0 -27    7.80    1.05
   3   0  27    8.61    1.35
   3   0  27    8.54    0.93
   3   0 -27    8.95    1.75
  -3   0 -28    4.34    1.11
  -3   0  28    6.33    1.47
   3   0 -28    4.45    0.87
   3   0  28    4.17    1.07
   3   0  28    4.99    0.75
   3   0 -28    5.98    1.51
  -3   0 -29   11.53    1.48
  -3   0  29   10.47    1.59
   3   0 -29   10.47    1.11
   3   0  29   10.50    1.38
   3   0  29   14.55    1.32
   3   0 -29   11.07    1.75
   3   0  29    8.74    0.90
   3   0  30    0.33    0.44
  -3   0 -30    1.24    0.88
  -3   0  30    1.15    0.92
   3   0 -30    0.20    0.59
   3   0  30    0.26    0.74
   3   0 -30    1.38    1.17
   3   0  30    0.24    0.60
  -3   0 -31    3.85    1.05
  -3   0  31    3.56    0.98
   3   0  31    3.13    0.90
   3   0 -31    4.23    1.29
   3   0  31    3.72    0.78
   3   0 -31    2.68    0.66
   3   0  32    0.07    0.49
   3   0 -32   -0.07    0.90
  -3   0 -32    0.05    0.74
  -3   0 -33   15.37    1.39
   3   0 -33   12.75    1.57
   3   0  33   11.92    1.01
   3   0 -33   11.05    1.13
  -3   0 -34    0.65    0.69
   3   0 -34    0.97    0.82
   3   0 -34    0.50    0.57
   3   0  34    0.23    0.41
  -3   0 -35    4.99    0.79
   3   0 -35    4.35    0.71
   3   0 -35    3.81    0.92
   3   1 -35   18.62    1.34
  -3  -1 -35   21.73    1.34
  -3  -1 -34   22.73    1.51
   3   1 -34   21.86    1.70
   3  -1  34   23.74    1.54
   3  -1  34   23.84    1.27
   3   1 -34   26.57    1.64
  -3  -1 -33    2.96    0.80
   3  -1  33    3.62    0.61
   3  -1  33    3.61    0.88
   3   1 -33    4.15    0.98
   3   1 -33    4.16    0.87
  -3  -1 -32   23.48    1.71
   3   1 -32   21.95    1.93
   3   1 -32   20.51    1.30
   3  -1  32   23.37    1.79
   3  -1  32   20.77    1.36
   3   1 -32   24.40    1.70
  -3  -1 -31   54.83    2.75
   3   1 -31   54.22    3.15
   3   1 -31   43.38    2.14
   3  -1  31   54.75    2.87
   3  -1  31   51.62    2.35
   3   1 -31   42.53    2.46
   3   1 -30   46.59    2.28
   3  -1  30   47.07    2.83
   3   1 -30   49.94    3.18
  -3  -1 -30   47.80    2.67
  -3   1  29   22.38    2.07
   3   1 -29   21.31    2.17
   3  -1  29   19.75    1.92
   3   1 -29   24.07    1.61
   3   1 -29   20.31    1.62
   3  -1  29   22.95    1.35
  -3   1  28   16.64    1.90
   3   1 -28   16.36    1.95
   3  -1  28   14.28    1.71
   3   1 -28   15.35    1.40
   3   1 -28   14.71    1.44
   3  -1  28   16.39    1.17
  -3   1  27   14.37    1.89
   3   1 -27   18.80    2.13
   3  -1  27   16.74    1.86
   3   1 -27   19.24    1.52
   3   1 -27   15.52    1.57
   3  -1  27   18.49    1.27
   3  -1  26   18.95    1.63
   3   1 -26   17.46    1.65
  -3   1  26   13.43    1.87
   3   1 -26   17.45    2.04
   3  -1  26   17.36    1.89
   3   1 -26   19.57    1.62
   3  -1  25   30.65    2.01
   3   1 -25   25.24    1.98
   3   1 -25   31.28    2.69
   3  -1  25   27.67    2.32
   3   1 -25   27.77    1.89
   3  -1  24   31.94    2.09
  -3   1  24   26.64    2.53
   3   1 -24   34.11    2.80
   3   1 -24   25.63    2.06
   3  -1  24   30.17    2.36
   3   1 -24   34.68    2.11
   3  -1  23    4.30    0.97
  -3   1  23    4.05    1.26
   3   1 -23    3.88    0.98
   3  -1  23    5.15    1.18
   3   1 -23    3.93    0.94
   3   1 -23    5.74    1.47
   3  -1  22   58.64    2.91
  -3   1  22   54.78    3.62
   3   1 -22   64.28    3.80
   3   1 -22   49.04    2.90
   3  -1  22   56.75    3.34
   3  -1  22   58.48    2.13
   3   1 -22   64.54    2.98
   3   1 -21   95.07    4.19
  -3  -1 -21   90.34    4.04
   3  -1  21   96.12    4.04
  -3   1  21  110.44    5.19
   3   1 -21  108.87    5.17
   3  -1  21  105.91    4.76
   3   1 -21  121.26    4.29
   3  -1  21   96.71    3.25
   3   1 -20  123.24    5.11
  -3  -1 -20  122.25    4.95
   3  -1  20  141.54    5.06
  -3   1  20  141.46    6.10
   3   1 -20  141.27    6.11
   3   1 -20  125.14    5.18
   3  -1  20  134.98    5.65
   3   1 -20  139.08    5.04
   3  -1  20  147.84    4.27
   3   1 -19   97.70    4.25
  -3  -1 -19  102.51    4.14
   3  -1  19  105.44    4.11
  -3   1  19  114.00    5.08
   3   1 -19  110.36    5.21
   3   1 -19   98.40    4.24
   3  -1  19   99.05    4.65
   3  -1  19  109.65    3.43
   3   1 -19  103.87    4.12
   3   1 -18  163.72    5.47
   3  -1  18  146.16    5.22
  -3   1  18  152.27    6.18
   3   1 -18  151.06    6.38
   3   1 -18  142.05    5.75
   3  -1  18  140.23    5.83
   3   1 -18  136.63    5.47
   3  -1  18  161.24    4.67
   3  -1  17   49.95    2.28
  -3   1  17   39.72    2.68
   3   1 -17   48.13    3.13
   3   1 -17   40.21    2.40
   3  -1  17   40.43    2.62
   3   1 -17   32.07    2.08
   3   1 -17   37.04    2.28
  -3   1  16   39.99    2.56
   3   1 -16   42.51    2.91
   3  -1  16   37.52    2.62
   3   1 -16   41.91    2.18
   3   1 -16   37.51    2.27
   3  -1  16   40.34    2.31
   3  -1  16   41.05    2.08
   3  -1  15  111.59    4.40
   3  -1  15  104.30    3.95
   3  -1  15  108.35    5.66
   3   1 -15  126.27    5.27
   3  -1  15  108.76    4.66
   3   1 -15  119.30    4.18
   3   1 -15   99.43    4.36
   3  -1  15  115.98    3.60
   3  -1  14   20.69    1.59
   3  -1  14   22.35    1.36
   3  -1  14   21.59    2.23
   3   1 -14   22.18    2.09
   3  -1  14   20.36    1.80
   3   1 -14   20.85    1.46
   3   1 -14   18.62    1.60
   3  -1  14   17.71    1.07
   3  -1  13   53.01    3.40
   3   1 -13   54.43    3.13
   3  -1  13   53.31    2.04
   3  -1  13   51.90    3.52
   3   1 -13   47.63    2.31
   3  -1  13   49.77    2.11
   3   1 -12   43.31    2.73
   3  -1  12   44.26    1.82
   3  -1  12   39.66    3.12
   3   1 -12   43.83    2.09
   3  -1  12   39.73    1.87
   3   1 -11   43.11    2.62
   3  -1  11   39.02    1.77
   3  -1  11   36.34    2.98
   3  -1  11   41.63    1.88
   3  -1  11   46.67    3.59
   3   1 -10   35.08    2.31
   3  -1  10   33.67    2.90
   3  -1  10   37.60    3.16
   3  -1  10   32.63    1.67
   3  -1  10   33.45    1.61
   3  -1   9    8.13    0.87
   3  -1   9    6.72    0.77
   3   1  -9    7.72    0.64
   3  -1   9    7.29    1.51
   3   1  -9    6.10    1.10
   3  -1   9    7.84    0.92
   3  -1   9   10.13    1.79
   3  -1   8   59.45    2.46
   3   1  -8   61.42    3.04
   3   1  -8   58.41    2.13
   3  -1   8   59.37    3.96
   3  -1   8   59.49    2.55
   3  -1   8   60.96    4.10
   3  -1   7  251.43    7.79
   3   1  -7  265.40    8.45
   3   1  -7  266.95    7.40
   3  -1   7  248.32    9.86
   3  -1   7  254.25    7.91
   3  -1   6  131.63    4.66
   3   1  -6  151.84    4.36
   3   1  -6  136.67    5.15
   3  -1   6  137.48    6.52
   3  -1   6  138.72    4.82
   3  -1   6  139.18    4.84
   3  -1   6  155.52    7.02
   3   1  -5  187.59    6.41
   3  -1   5  184.95    7.94
   3  -1   5  208.09    8.48
   3   1  -5  180.43    5.54
   3  -1   5  208.40    6.23
   3  -1   5  185.84    6.10
   3   1  -4  186.43    6.25
   3  -1   4  180.12    8.01
   3   1  -4  177.94    5.42
   3  -1   4  183.71    5.99
   3  -1   4  183.67    6.03
   3   1  -3  634.22   18.11
   3  -1   3  677.64   20.44
   3  -1   3  604.50   20.36
   3   1  -3  629.25   17.94
   3  -1   3  682.71   18.04
   3  -1   3  647.43   17.94
   3   1  -3  634.57   17.30
   3   1  -2  561.97   14.61
   3   1  -2  520.76   15.32
   3  -1   2  528.54   17.44
   3  -1   2  488.17   17.54
   3  -1   2  523.78   15.25
   3   1  -2  510.23   15.14
   3  -1   2  539.31   15.21
   3   1  -2  561.29   14.92
   3   1  -1   72.42    2.55
   3   1  -1   70.69    3.11
   3  -1   1   75.85    4.71
   3   1  -1   75.75    3.04
   3   1  -1   79.06    2.85
   3   1   0    4.84    0.70
   3   1   0    5.30    0.62
   3  -1   0    3.90    1.28
   3   1   0    4.16    0.78
   3  -1   0    4.89    0.94
   3  -1   0    4.51    1.40
   3  -1  -1   61.81    4.22
   3  -1  -1   81.63    3.32
   3   1   1   73.22    2.51
   3  -1  -1   79.46    4.79
   3   1   1   68.87    2.87
   3   1   1   62.41    2.62
   3  -1  -2  527.96   14.91
   3  -1  -2  488.80   17.09
   3   1   2  480.47   14.31
   3  -1  -2  485.99   14.58
   3  -1  -2  497.97   16.79
   3  -1  -3  619.75   20.60
   3   1   3  650.71   17.49
   3   1   3  642.06   17.74
   3  -1  -3  632.76   18.26
   3  -1  -4  191.55    6.79
   3  -1  -4  176.73    8.47
   3   1   4  186.02    6.23
   3   1   4  195.37    6.04
   3  -1  -5  191.56    6.60
   3   1   5  179.15    5.57
   3  -1  -5  176.84    8.34
   3  -1  -5  191.69    8.16
   3   1   5  203.52    6.03
   3  -1  -6  140.55    5.45
   3   1   6  145.95    4.50
   3  -1  -6  145.23    7.26
   3  -1  -6  140.08    6.79
   3   1   6  154.72    4.93
   3   1   7  295.11    8.18
   3  -1  -7  287.46   10.97
   3  -1  -7  271.80    9.25
   3  -1  -8   61.66    3.19
   3   1   8   68.70    2.23
   3  -1  -9    6.77    1.27
   3   1   9    8.41    0.68
   3   1   9    5.99    0.63
   3  -1 -10   32.55    2.45
   3   1  10   37.15    1.61
   3   1  11   50.83    1.92
   3  -1 -11   45.91    2.92
   3   1  11   48.68    1.91
   3  -1 -12   39.66    2.74
   3   1  12   42.84    1.67
   3   1  12   36.50    1.62
   3   1  12   39.90    2.21
   3  -1 -13   50.30    2.26
   3   1  13   44.37    2.46
   3   1  13   53.04    1.97
   3  -1 -13   53.41    3.19
   3  -1 -14   21.56    1.42
   3   1  14   18.98    1.56
   3   1  14   17.35    1.06
   3  -1 -14   21.66    2.15
   3  -1 -15  115.89    4.29
   3   1  15  103.08    4.49
   3  -1 -15  113.10    5.27
   3  -1 -16   41.15    2.90
   3  -1 -16   40.56    1.76
   3  -1 -16   38.03    2.66
   3   1  16   38.70    1.66
   3   1  16   35.04    2.23
   3   1  17   36.12    2.30
   3  -1 -17   37.87    2.83
   3   1  17   40.51    2.07
   3  -1 -17   42.25    2.44
   3   1  17   37.80    1.67
   3  -1 -17   36.98    1.75
   3   1  18  144.80    5.48
   3  -1 -18  151.70    6.31
   3   1  18  154.69    5.07
   3  -1 -18  113.20    5.26
   3   1  18  170.18    4.67
   3  -1 -18  131.13    4.61
   3   1  19   89.51    3.77
   3   1  19  114.06    3.35
   3   1  19  111.50    3.54
   3  -1 -19   99.00    5.01
   3   1  19  101.10    4.30
  -3   1 -19  103.46    4.39
   3  -1 -19   90.84    3.52
   3   1  20  139.81    4.82
   3   1  20  126.89    4.27
   3   1  20  142.59    4.16
   3  -1 -20  134.34    6.00
   3   1  20  127.80    5.18
  -3   1 -20  127.25    5.25
   3   1  21   97.03    3.85
   3   1  21  107.57    3.50
   3  -1 -21   98.11    5.05
   3   1  21  101.24    4.36
  -3   1 -21   96.44    4.40
   3   1  22   54.85    2.56
   3  -1 -22   55.78    3.64
   3   1  22   52.67    2.16
   3   1  22   54.60    2.93
  -3   1 -22   54.25    3.07
   3   1  23    5.58    0.88
   3   1  23    4.14    0.62
   3  -1 -23    4.74    1.40
   3   1  23    5.25    1.00
  -3   1 -23    4.19    1.12
   3   1  24   31.37    1.87
   3  -1 -24   30.82    2.73
   3   1  24   32.13    2.11
  -3   1 -24   32.52    2.37
   3   1  25   26.31    1.70
   3  -1 -25   29.68    2.73
   3   1  25   26.67    1.92
   3   1  25   31.30    2.00
  -3   1 -25   27.73    2.22
   3  -1 -26   15.28    2.12
   3  -1 -26   19.73    1.54
   3   1  26   19.13    1.62
   3   1  26   18.86    1.37
  -3   1 -26   19.16    1.88
   3  -1 -27   18.80    2.15
   3  -1 -27   20.84    1.51
   3   1  27   17.12    1.52
   3   1  27   15.98    1.28
  -3   1 -27   18.92    1.87
   3  -1 -28   17.61    2.21
   3  -1 -28   13.92    1.32
   3   1  28   17.47    1.47
   3   1  28   15.80    1.22
  -3   1 -28   16.91    1.73
   3  -1 -29   19.09    2.20
   3  -1 -29   19.19    1.39
   3   1  29   20.59    1.58
   3   1  29   18.80    1.28
   3   1  30   42.52    2.29
   3  -1 -30   41.82    2.05
  -3   1 -30   51.05    2.86
   3  -1 -30   50.98    3.31
   3   1  31   50.00    2.44
   3  -1 -31   48.84    3.19
  -3   1 -31   53.33    2.89
  -3   1 -32   23.08    1.79
   3   1  32   20.50    1.46
   3  -1 -32   25.55    2.20
  -3   1 -33    3.30    0.88
   3  -1 -33    3.43    1.02
   3   1  33    3.00    0.79
   3   1  33    3.68    0.69
  -3   1 -34   23.50    1.63
   3   1  34   22.58    1.33
   3   1  34   23.42    1.57
   3  -1 -34   22.51    1.87
  -3   1 -35   21.09    1.36
   3  -1 -35   16.82    1.12
   3   2 -34    9.19    0.96
  -3  -2 -34   10.98    0.98
   3  -2  34   12.42    1.18
   3  -2  33   12.49    0.89
   3   2 -33   11.38    1.14
  -3  -2 -33   13.18    1.12
   3  -2  33   13.72    1.32
  -3   2  33   11.48    1.13
   3   2 -32   14.69    1.24
   3  -2  32   24.41    1.80
  -3  -2 -32   23.56    1.53
   3   2 -32   14.61    1.37
   3   2 -31    5.66    1.06
   3   2 -31    5.24    0.88
   3   2 -31    5.13    0.81
   3  -2  31    6.39    1.20
   3   2 -30   18.51    1.66
   3   2 -30   25.06    1.76
   3  -2  30   25.67    2.10
   3   2 -30   20.53    1.47
   3  -2  29    4.82    0.65
   3  -2  29    5.59    0.94
   3  -2  29    4.66    1.19
   3   2 -29    3.86    1.12
   3   2 -29    5.41    1.08
   3   2 -29    5.19    0.91
   3   2 -29    4.02    1.03
   3  -2  28    4.33    0.89
   3  -2  28    3.84    1.23
   3   2 -28    7.70    1.27
   3   2 -28    5.12    1.11
   3   2 -28    7.08    1.05
   3   2 -28    5.81    1.19
   3  -2  27    8.53    1.13
   3   2 -27    8.31    1.33
   3   2 -27   10.25    1.39
   3  -2  27    7.84    1.52
   3   2 -27   11.36    1.25
   3   2 -27    6.59    1.28
   3   2 -26   19.43    1.98
   3   2 -26   27.51    1.83
   3  -2  26   22.41    2.09
   3   2 -26   20.69    1.89
   3   2 -26   21.82    1.97
   3  -2  26   21.59    1.68
   3  -2  25   23.11    1.73
   3   2 -25   23.79    2.17
  -3  -2 -25   27.58    1.88
   3  -2  25   23.15    2.20
   3   2 -25   22.11    2.00
   3   2 -25   19.92    1.69
   3  -2  24   48.80    2.59
   3   2 -24   46.40    3.07
  -3  -2 -24   51.85    2.70
   3  -2  24   44.18    3.06
   3   2 -24   48.38    2.98
   3   2 -24   52.53    2.75
   3  -2  23   30.94    2.11
   3   2 -23   39.00    2.78
  -3  -2 -23   37.44    2.28
   3  -2  23   37.62    2.82
   3   2 -23   41.74    2.67
   3   2 -23   41.88    2.41
   3  -2  22   23.35    1.77
   3   2 -22   25.48    2.28
  -3  -2 -22   26.58    1.87
   3  -2  22   28.96    2.41
   3   2 -22   26.39    2.18
   3  -2  21  321.14    9.58
   3   2 -21  301.61   10.47
   3  -2  21  296.14   10.41
   3   2 -21  303.64   10.17
   3   2 -20   74.62    3.72
  -3  -2 -20   78.53    3.37
   3  -2  20   73.09    3.24
   3   2 -20   72.54    3.95
   3  -2  20   68.44    3.86
   3   2 -20   68.63    3.34
   3  -2  20   76.04    2.59
  -3  -2 -19   41.74    2.29
   3  -2  19   40.59    2.21
   3   2 -19   37.49    2.71
   3   2 -19   41.31    2.75
   3  -2  19   40.45    2.88
   3   2 -19   48.68    2.84
   3   2 -19   44.59    2.49
   3  -2  18   94.06    3.79
   3  -2  18   94.74    5.80
   3   2 -18   85.42    4.32
   3  -2  18   93.17    4.64
   3   2 -18   95.12    4.42
   3  -2  17  168.14    5.89
   3  -2  17  190.14    8.45
   3   2 -17  200.41    7.09
   3   2 -17  177.75    6.39
   3  -2  17  173.08    6.89
   3   2 -17  195.28    6.81
   3   2 -17  181.71    6.24
   3  -2  16  273.33    7.95
   3  -2  16  243.30   10.17
   3   2 -16  246.56    8.79
   3   2 -16  272.60    8.09
   3  -2  16  241.53    8.86
   3   2 -16  254.34    8.64
   3   2 -16  242.90    8.09
   3  -2  15   22.23    2.72
   3  -2  15   18.75    1.33
   3  -2  15   22.33    2.47
   3   2 -15   19.26    1.88
   3   2 -15   21.34    1.55
   3   2 -15   24.73    1.53
   3  -2  15   22.32    2.08
   3   2 -15   21.61    1.69
   3   2 -15   22.15    1.89
   3  -2  14   38.60    1.73
   3   2 -14   37.38    2.40
   3  -2  14   36.36    3.10
   3  -2  14   35.48    1.84
   3  -2  14   35.07    3.02
   3   2 -14   40.23    2.56
   3   2 -14   36.64    2.03
   3   2 -14   36.36    1.95
   3  -2  14   37.81    2.62
   3  -2  14   43.60    1.78
   3  -2  14   41.52    3.63
   3  -2  13   20.17    1.23
   3   2 -13   18.55    1.76
   3  -2  13   20.06    2.37
   3  -2  13   20.73    1.28
   3  -2  13   17.61    2.07
   3   2 -13   22.07    1.88
   3   2 -13   20.25    1.44
   3   2 -13   18.18    1.34
   3  -2  13   21.96    1.99
   3  -2  13   21.70    1.25
   3  -2  13   20.39    2.70
   3  -2  12   79.61    5.15
   3  -2  12   75.50    3.66
   3   2 -12   77.63    3.54
   3  -2  12   58.20    4.16
   3  -2  12   63.51    2.62
   3  -2  12   75.56    4.27
   3   2 -12   70.43    3.45
   3   2 -12   60.54    2.86
   3   2 -12   81.78    3.04
   3   2 -12   83.35    3.07
   3  -2  12   66.25    2.66
   3  -2  12   68.79    2.68
   3   2 -11   58.77    2.61
   3  -2  11   51.81    3.87
   3  -2  11   56.84    3.60
   3   2 -11   59.59    3.03
   3   2 -11   54.93    2.93
   3   2 -11   55.98    2.50
   3   2 -11   57.83    2.52
   3  -2  11   54.83    2.36
   3  -2  11   61.87    3.21
   3   2 -10  163.89    5.80
   3   2 -10  181.24    6.38
   3  -2  10  173.51    7.99
  -3   2  10  193.31    6.39
   3  -2  10  199.31    7.47
   3   2 -10  199.03    6.57
   3  -2  10  174.98    5.70
   3   2 -10  179.80    5.83
   3   2 -10  184.52    5.87
   3  -2  10  178.53    6.58
   3   2  -9  126.42    4.83
   3  -2   9  123.51    5.50
   3   2  -9  128.39    4.52
   3  -2   9  117.86    4.24
   3  -2   9  129.91    4.31
   3  -2   9  126.40    6.47
  -3   2   9  116.99    4.61
   3   2  -8   87.13    3.69
   3  -2   8   84.28    4.25
   3  -2   8   90.19    3.46
   3  -2   8   87.28    3.30
   3   2  -8   90.49    3.46
   3  -2   8   82.44    3.26
   3  -2   8   76.13    4.95
  -3   2   8   84.56    3.54
   3  -2   7  126.06    5.55
   3   2  -7  134.03    4.97
   3   2  -7  133.38    4.71
   3  -2   7  126.71    4.61
   3  -2   7  139.88    4.82
   3  -2   7  113.13    6.36
   3   2  -7  146.54    4.10
   3  -2   6  453.12   14.98
   3   2  -6  496.35   14.35
   3  -2   6  506.63   14.08
   3   2  -6  490.60   14.04
   3  -2   6  497.41   14.18
   3  -2   6  432.91   17.06
   3   2  -6  511.29   13.34
   3  -2   6  458.41   16.58
   3  -2   5  361.59   13.64
   3  -2   5  397.19   12.24
   3   2  -5  388.94   11.34
   3  -2   5  374.99   11.23
   3  -2   5  383.38   11.15
   3   2  -5  380.68   11.06
   3  -2   5  386.25   14.46
   3   2  -5  370.80   10.54
   3   2  -5  382.92   10.40
   3   2  -4   86.82    3.61
   3  -2   4   93.88    5.86
   3  -2   4   87.06    5.36
   3   2  -4   94.41    3.14
   3  -2   4   88.37    3.66
   3   2  -4   86.63    3.43
   3  -2   4   86.54    3.57
   3  -2   3   27.44    1.74
   3   2  -3   26.85    1.60
   3  -2   3   24.67    1.71
   3  -2   3   25.11    3.01
   3   2  -3   26.25    1.22
   3   2  -3   28.98    1.38
   3  -2   3   27.22    2.84
   3   2  -2  113.44    4.03
   3  -2   2  109.89    4.28
   3  -2   2  103.01    6.35
   3   2  -2  111.43    3.56
   3   2  -2  110.61    3.71
   3  -2   2   99.62    5.84
   3  -2   1    5.65    1.51
   3   2  -1    8.14    0.91
   3  -2   1    8.88    1.09
   3   2  -1    7.87    0.67
   3   2  -1    8.07    0.60
   3   2  -1    8.07    0.78
   3  -2   1   10.49    2.12
   3   2   0   30.12    1.48
   3   2   0   36.32    1.45
   3   2   0   29.18    1.64
   3  -2   0   29.52    1.91
   3  -2   0   25.84    3.14
   3   2   0   31.04    1.28
   3   2   0   32.84    1.53
   3  -2   0   29.46    3.02
   3  -2  -1    5.40    1.49
   3   2   1    9.63    0.81
   3   2   1    7.41    0.69
   3  -2  -1    7.48    1.13
   3   2   1    7.82    0.88
   3   2   1    9.09    0.64
   3  -2  -1    8.82    2.04
   3  -2  -2  110.45    4.45
   3   2   2  110.89    3.79
   3   2   2  103.85    3.57
   3  -2  -2  118.17    6.90
   3   2   2  122.00    3.54
   3   2   2  121.51    4.00
   3  -2  -3   25.99    1.89
   3   2   3   25.38    1.25
   3   2   3   25.34    1.40
   3   2   3   27.93    1.21
   3  -2  -3   30.06    3.42
   3  -2  -4   85.19    5.11
   3  -2  -4   89.71    3.80
   3   2   4   81.54    3.02
   3  -2  -4   77.17    5.64
   3   2   4   81.36    2.71
   3   2   4   83.04    3.06
   3   2   5  407.79   11.77
   3  -2  -5  386.75   12.57
   3  -2  -5  365.38   14.37
   3   2   5  389.85   11.77
   3   2   6  478.56   13.63
   3   2   6  474.88   13.26
   3  -2  -6  523.67   14.76
   3  -2  -6  462.12   16.54
   3   2   6  514.48   13.79
   3   2   7  148.83    4.78
   3   2   7  153.66    4.45
   3  -2  -7  133.81    6.94
   3  -2  -7  135.90    5.54
   3   2   7  134.03    4.76
   3  -2  -8   80.71    5.09
   3  -2  -8   78.83    4.03
   3  -2  -9  138.81    6.74
   3  -2  -9  128.20    5.33
   3   2   9  123.70    4.32
   3  -2 -10  207.33    7.11
   3  -2 -10  200.42    8.41
   3   2  10  170.25    5.40
   3  -2 -10  177.49    5.87
   3   2  10  186.71    5.83
   3   2  11   59.23    2.23
   3   2  11   55.46    2.44
   3  -2 -11   52.23    3.95
   3  -2 -11   56.68    3.33
   3   2  12   71.27    2.63
   3   2  12   78.39    2.97
   3  -2 -12   72.83    3.89
   3  -2 -13   19.75    2.07
   3   2  13   17.74    1.36
   3   2  13   17.64    1.13
   3   2  13   19.51    1.33
   3  -2 -13   17.99    1.20
   3  -2 -14   35.90    1.77
   3   2  14   42.56    2.12
   3  -2 -14   39.93    2.86
   3   2  14   36.75    1.72
   3  -2 -14   31.73    2.27
   3   2  14   37.66    1.89
   3  -2 -15   20.26    1.28
   3   2  15   20.03    1.48
   3  -2 -15   20.58    2.18
   3   2  15   21.02    1.25
   3   2  15   23.16    1.20
   3   2  15   23.73    1.69
   3  -2 -15   16.70    1.65
   3   2  15   22.44    1.40
   3   2  16  242.71    7.41
   3  -2 -16  237.58    8.99
   3   2  16  242.37    7.88
   3   2  16  235.49    8.37
   3   2  16  254.89    7.65
   3  -2 -16  249.18    7.49
   3   2  17  169.78    5.86
   3   2  17  179.93    6.42
   3  -2 -17  177.99    7.11
   3   2  17  163.79    5.35
   3   2  17  172.20    5.21
   3  -2 -17  183.13    5.54
   3   2  18  102.25    3.91
   3  -2 -18   90.78    4.76
   3   2  18  100.63    4.36
   3   2  18   87.16    3.34
   3   2  18   95.36    3.25
  -3   2 -18  104.25    4.43
   3  -2 -18  106.03    3.57
   3   2  19   41.13    2.26
   3  -2 -19   33.83    2.78
   3   2  19   45.13    2.71
   3   2  19   42.76    2.46
   3   2  19   35.43    1.67
   3   2  19   41.96    1.88
  -3   2 -19   41.05    2.67
   3  -2 -19   41.26    1.96
   3   2  20   65.12    3.03
   3  -2 -20   65.72    4.02
   3   2  20   70.27    3.57
   3   2  20   74.21    3.44
   3   2  20   65.65    2.65
   3   2  20   72.54    2.61
  -3   2 -20   73.10    3.70
   3  -2 -20   69.01    2.80
   3   2  21  264.18    8.91
   3  -2 -21  305.50   10.58
   3   2  21  295.40    9.72
   3   2  21  303.20    9.46
   3   2  21  310.84    8.51
  -3   2 -21  289.68    9.77
   3  -2 -21  275.82    8.64
   3  -2 -22   24.17    2.43
   3   2  22   25.98    2.06
   3   2  22   28.42    2.00
   3   2  22   21.88    1.63
   3  -2 -22   25.94    1.58
  -3   2 -22   23.41    2.19
   3  -2 -23   38.85    3.06
   3   2  23   38.66    2.50
   3   2  23   38.61    2.38
   3   2  23   37.30    2.12
  -3   2 -23   38.22    2.66
   3  -2 -24   44.93    3.32
   3   2  24   52.22    2.87
   3   2  24   49.21    2.74
   3   2  24   48.55    2.42
  -3   2 -24   47.98    3.01
   3  -2 -25   24.45    2.46
   3   2  25   25.67    1.92
   3   2  25   25.37    1.91
   3   2  25   21.24    1.53
  -3   2 -25   23.52    2.08
   3  -2 -26   20.23    2.27
   3   2  26   19.60    1.70
  -3   2 -26   20.04    1.95
   3   2  26   21.91    1.73
   3   2  27    8.95    1.18
   3  -2 -27    6.81    1.54
   3   2  27   11.49    1.25
  -3   2 -27    8.64    1.42
  -3   2 -28    4.18    1.13
   3  -2 -28    6.44    1.49
   3  -2 -28    5.51    0.86
   3   2  28    5.09    0.87
   3   2  28    5.31    1.15
   3   2  28    5.54    0.98
  -3   2 -29    5.49    1.21
   3  -2 -29    5.54    0.76
   3  -2 -29    4.54    1.31
   3   2  29    4.72    1.10
   3   2  29    5.09    0.94
  -3   2 -30   25.93    2.01
   3  -2 -30   23.79    2.22
   3   2  30   24.18    1.90
   3   2  30   21.76    1.59
  -3   2 -31    6.17    1.14
   3   2  31    4.68    0.82
   3   2  31    5.60    1.04
   3  -2 -31    5.37    1.30
   3   2  32   22.93    1.48
   3   2  32   21.66    1.65
   3  -2 -32   22.31    1.98
   3   2  33   10.57    1.13
   3  -2 -33   10.56    1.34
   3  -2 -34   12.81    1.33
  -3   3  32   10.79    1.09
   3   3 -32   10.72    1.02
   3   3 -32    9.72    1.07
   3  -3  32   11.65    1.26
   3   3 -32    9.12    0.94
  -3   3  31   12.79    1.28
   3   3 -31   13.98    1.27
   3   3 -31   14.54    1.35
   3  -3  31   15.05    1.55
   3   3 -31   14.72    1.19
   3   3 -30    2.64    0.89
   3   3 -30    2.72    0.84
   3  -3  30    4.44    1.11
   3  -3  30    3.53    0.73
  -3   3  30    3.32    0.91
   3   3 -30    1.98    0.72
   3   3 -29    3.89    0.94
  -3   3  29    2.69    0.98
   3   3 -29    1.82    0.89
   3   3 -29    5.49    1.04
   3  -3  29    4.50    1.20
   3  -3  29    4.18    0.78
   3   3 -28   28.95    1.86
  -3   3  28   24.35    2.10
   3   3 -28   31.74    2.18
   3  -3  28   27.01    2.23
   3  -3  28   26.56    1.70
   3   3 -27  140.72    5.54
   3   3 -27  164.34    5.65
   3   3 -27  166.03    5.27
   3  -3  27  119.85    4.82
  -3   3  27  119.08    5.60
  -3  -3 -27  136.51    4.95
   3  -3  27  139.07    5.76
   3  -3  26   65.80    3.03
  -3  -3 -26   67.44    3.03
   3   3 -26   63.12    3.08
   3  -3  26   61.06    3.60
   3   3 -26   72.59    3.61
   3  -3  25   92.31    3.70
  -3  -3 -25   91.44    3.69
   3  -3  25   81.70    4.30
   3   3 -25   88.75    4.23
   3  -3  24    7.20    1.02
  -3  -3 -24    6.30    0.99
   3   3 -24    6.55    1.18
   3  -3  24    4.55    1.32
   3   3 -24    3.61    1.17
   3  -3  23   14.48    1.33
  -3  -3 -23   11.86    1.25
   3   3 -23   11.29    1.41
   3  -3  23   12.04    1.73
   3   3 -23   13.89    1.71
  -3  -3 -22   44.21    2.37
   3   3 -22   50.29    2.65
   3  -3  22   44.19    3.02
   3   3 -22   47.53    2.96
   3  -3  21   46.76    2.41
  -3  -3 -21   44.41    2.39
   3   3 -21   46.57    2.69
   3  -3  21   41.57    3.01
   3   3 -21   48.31    3.01
   3  -3  20   81.93    3.42
  -3  -3 -20   89.47    3.55
   3   3 -20   78.72    3.67
   3  -3  20   86.43    4.37
   3   3 -20   72.35    3.77
   3   3 -20   86.60    4.22
   3  -3  19  236.16    7.79
   3  -3  19  246.18   10.79
   3   3 -19  250.30    8.23
  -3  -3 -19  245.20    7.88
   3  -3  19  249.57    9.05
   3   3 -19  258.72    8.52
   3   3 -19  276.32    9.04
   3  -3  18   82.79    3.38
   3  -3  18   89.50    5.59
   3   3 -18   88.19    3.79
  -3  -3 -18   83.22    3.42
   3  -3  18   85.26    4.37
   3   3 -18   89.71    3.97
   3   3 -18   92.84    4.35
   3  -3  17  127.91    4.75
   3  -3  17  144.96    7.34
   3   3 -17  145.96    5.22
   3   3 -17  132.69    4.76
   3   3 -17  149.23    5.48
   3   3 -17  135.44    5.71
   3  -3  17  133.69    5.89
   3  -3  17  126.46    7.05
  -3  -3 -17  131.62    4.80
   3   3 -16  282.37    8.92
   3   3 -16  255.21    9.22
   3  -3  16  281.88    8.29
   3  -3  16  273.28   11.04
   3   3 -16  270.96    8.70
   3   3 -16  273.54    8.66
   3   3 -16  263.93    8.26
   3  -3  16  273.33   11.34
  -3   3  16  264.43    9.49
   3  -3  16  256.50    9.46
   3  -3  15   37.80    3.50
  -3   3  15   47.71    3.08
   3  -3  15   48.84    3.25
   3  -3  15   45.01    2.22
   3  -3  15   47.94    3.88
   3   3 -15   49.66    2.61
   3   3 -15   52.28    2.39
   3   3 -15   50.53    2.73
   3   3 -15   52.10    3.11
   3  -3  15   48.94    4.23
   3  -3  14  145.24    7.49
  -3   3  14  159.87    6.23
   3  -3  14  153.37    7.44
   3  -3  14  143.09    6.20
   3   3 -14  162.92    5.29
   3   3 -14  142.04    5.12
   3   3 -14  163.63    5.69
   3  -3  14  144.82    7.86
   3  -3  13    4.13    1.43
  -3   3  13    5.72    1.29
   3  -3  13    7.15    1.54
   3   3 -13    7.78    0.97
   3   3 -13    7.37    0.98
   3   3 -13    6.67    1.12
   3  -3  13    6.74    1.52
   3  -3  13    6.62    1.87
   3  -3  12  159.87    8.00
  -3   3  12  154.00    6.01
   3  -3  12  157.58    7.25
   3   3 -12  146.98    5.32
   3   3 -12  149.48    5.11
   3   3 -12  166.95    5.56
   3   3 -12  138.33    5.06
   3   3 -12  149.34    5.10
   3  -3  12  154.63    8.18
   3  -3  12  150.58    6.22
   3  -3  11   22.28    2.11
   3   3 -11   25.73    1.57
   3   3 -11   19.84    1.41
   3  -3  11    8.08    2.01
  -3   3  11   15.06    1.66
   3  -3  11   17.11    2.14
   3   3 -11   20.12    1.58
   3   3 -11   18.40    1.35
   3   3 -11   17.27    1.47
   3  -3  11   12.77    1.12
   3  -3  11   14.56    2.59
   3   3 -10   92.68    3.74
   3  -3  10   86.33    5.06
   3  -3  10   87.02    6.11
  -3   3  10   93.08    4.19
   3  -3  10   77.80    5.66
   3   3 -10   83.19    3.59
   3   3 -10   90.29    3.53
   3  -3  10   83.09    3.33
   3   3 -10  103.30    3.61
   3   3 -10  105.33    3.71
   3   3  -9  217.89    7.05
  -3   3   9  221.76    7.54
   3  -3   9  188.36    9.65
   3  -3   9  207.56    8.74
   3  -3   9  224.01   10.49
   3  -3   9  219.17    6.76
   3   3  -9  203.61    6.86
   3   3  -9  208.06    6.80
   3   3  -9  216.79    6.76
   3   3  -9  231.85    6.96
   3   3  -8   16.93    1.30
   3   3  -8   16.97    1.25
   3  -3   8   15.58    1.33
  -3   3   8   16.83    1.57
   3  -3   8   13.52    1.89
   3   3  -8   14.84    1.30
   3   3  -8   15.52    1.23
   3   3  -8    9.10    1.10
   3   3  -8   15.14    1.59
   3   3  -8    8.90    0.71
   3  -3   8   14.16    2.60
   3  -3   7    5.00    1.99
  -3   3   7    5.10    1.07
   3   3  -7    4.94    0.79
   3   3  -7    5.03    0.89
   3  -3   7    4.88    0.84
   3  -3   7    6.28    1.03
   3   3  -7    3.95    0.98
   3   3  -7    1.93    0.48
   3   3  -7    3.78    0.75
   3  -3   6    0.35    1.41
  -3   3   6    0.90    0.71
   3   3  -6    0.64    0.54
   3   3  -6    0.74    0.66
   3  -3   6    1.84    0.81
   3  -3   6    1.60    0.69
   3   3  -6    0.56    0.86
   3   3  -6    0.28    0.40
   3   3  -6    1.36    0.66
   3   3  -5    1.53    0.57
   3   3  -5    3.33    0.91
   3  -3   5    2.00    0.76
   3  -3   5    1.46    0.77
   3   3  -5    2.80    0.71
  -3   3   5    1.21    0.73
   3   3  -4   31.41    2.09
  -3   3   4   30.26    2.01
   3  -3   4   32.74    1.91
   3  -3   4   30.25    1.94
   3   3  -4   28.87    1.70
   3   3  -4   31.09    1.81
   3   3  -3   48.19    2.37
   3  -3   3   58.90    2.68
   3  -3   3   58.06    2.74
   3   3  -3   49.54    2.67
  -3   3   3   58.52    2.75
   3   3  -3   47.48    1.87
   3   3  -3   50.16    2.37
   3   3  -2   79.78    3.41
   3  -3   2  102.78    3.96
   3   3  -2   88.63    3.79
  -3   3   2   89.76    3.74
   3   3  -2   94.62    2.99
   3   3  -2   90.08    3.50
   3  -3   1  356.55   10.78
   3   3  -1  347.44   10.68
  -3   3   1  348.98   10.61
   3   3  -1  364.43    9.76
   3   3  -1  364.92   10.43
  -3   3   0   17.82    1.49
   3  -3   0   18.79    3.22
   3  -3   0   17.50    1.57
   3   3   0   17.47    1.04
   3   3   0   21.57    1.66
   3  -3  -1  383.11   15.30
   3   3   1  358.53   10.74
   3   3   1  374.74    9.87
   3   3   2   93.08    3.59
   3   3   2   77.13    3.32
   3  -3  -2   93.67    3.91
   3   3   2   90.19    3.39
   3   3   2   99.71    3.10
   3   3   2   86.55    3.67
   3  -3  -2  100.86    6.95
   3   3   3   52.95    2.65
   3  -3  -3   61.29    4.75
   3   3   3   45.56    2.28
   3  -3  -3   47.21    4.86
   3   3   3   54.67    2.52
   3   3   3   57.79    2.45
   3   3   3   52.94    2.06
   3  -3  -3   55.01    2.86
   3  -3  -4   25.99    3.19
   3   3   4   29.84    1.68
   3   3   4   29.45    1.77
   3  -3  -4   31.92    2.14
   3   3   4   31.82    1.49
   3   3   4   28.18    1.71
   3   3   4   34.67    1.90
   3   3   4   30.79    1.91
   3   3   5    2.15    0.72
   3  -3  -5    2.70    1.38
   3   3   5    1.62    0.61
   3  -3  -5    2.46    0.71
   3   3   5    2.20    0.82
   3  -3  -5    1.39    0.82
   3   3   5    1.67    0.72
   3   3   5    1.93    0.67
   3   3   5    1.76    0.54
   3   3   5    1.61    0.57
   3   3   6    0.86    0.59
   3   3   6    1.75    0.51
   3   3   6    1.93    0.63
   3  -3  -6    1.57    0.66
   3  -3  -6    2.06    1.41
   3  -3  -6    1.57    0.86
   3   3   6    1.56    0.74
   3   3   6    0.93    0.52
   3   3   6    1.10    0.65
   3   3   7    4.79    0.68
   3   3   7    6.84    0.74
   3   3   7    4.19    0.84
   3  -3  -7    4.04    1.52
   3   3   7    4.28    0.79
   3  -3  -7    3.90    0.81
   3  -3  -7    5.87    1.24
   3   3   7    4.56    0.87
   3   3   7    3.79    0.64
   3   3   8   15.42    1.09
   3   3   8   19.23    1.12
   3  -3  -8   14.52    2.34
   3   3   8   11.18    1.14
   3  -3  -8   14.41    1.64
   3  -3  -8   14.56    1.28
   3   3   8   13.49    1.27
   3   3   8   17.27    1.34
   3   3   8   14.71    1.13
   3   3   9  258.11    6.54
   3   3   9  181.63    6.38
   3  -3  -9  214.57    9.59
   3   3   9  237.34    7.00
   3  -3  -9  215.12    7.77
   3  -3  -9  218.21    6.84
   3   3   9  212.45    6.99
   3   3   9  227.13    6.98
   3   3   9  194.91    6.59
   3   3  10   78.90    2.98
   3  -3 -10   87.14    4.24
   3   3  10   87.81    3.58
   3  -3 -10   90.49    3.41
   3   3  10   98.12    3.56
   3  -3 -10   72.00    5.08
   3  -3 -11   14.30    1.24
   3  -3 -11   12.97    1.74
   3   3  11   20.89    1.43
   3   3  11   14.96    1.38
   3   3  11   21.36    1.19
   3   3  11   14.57    1.43
   3  -3 -11    7.66    1.88
   3  -3 -12  149.08    5.11
   3  -3 -12  156.63    6.32
   3   3  12  146.66    5.43
   3   3  12  158.89    5.67
   3  -3 -12  167.67    7.83
   3   3  12  156.57    4.81
   3   3  12  156.09    4.95
   3   3  12  142.76    5.10
   3   3  13    4.48    1.05
   3  -3 -13    6.06    1.59
   3   3  13    7.17    1.02
   3   3  13    6.49    0.85
   3  -3 -13    7.10    1.47
   3   3  13    6.42    0.77
   3   3  13    5.35    0.99
   3   3  13    5.28    0.77
   3  -3 -13    6.38    0.91
   3   3  14  147.59    5.57
   3  -3 -14  150.33    7.27
   3  -3 -14  154.21    6.26
   3   3  14  146.21    4.93
   3   3  14  139.47    5.33
   3   3  14  141.68    4.61
   3   3  14  156.28    4.85
   3  -3 -14  148.25    4.95
   3   3  15   42.79    2.66
   3   3  15   45.17    2.43
   3  -3 -15   39.57    2.97
   3   3  15   46.11    2.18
   3   3  15   43.03    2.50
   3   3  15   51.80    2.06
   3  -3 -15   44.69    2.19
   3   3  16  253.87    9.03
   3   3  16  288.34    8.74
   3  -3 -16  243.19    9.49
   3   3  16  254.35    8.22
   3   3  16  281.56    8.97
   3  -3 -16  255.39    8.23
   3   3  17  148.71    5.56
   3  -3 -17  130.85    5.82
   3   3  17  129.22    4.49
   3   3  17  134.82    4.39
   3  -3 -17  134.91    4.56
   3   3  18   92.50    4.29
   3   3  18   90.14    3.83
   3   3  18  102.89    3.49
   3  -3 -18   89.68    3.47
   3  -3 -18   86.18    4.61
   3  -3 -19  249.70    8.02
   3  -3 -19  219.64    9.22
   3   3  19  237.97    8.89
   3  -3 -20   85.11    3.25
   3   3  20   81.11    3.81
   3  -3 -20   77.41    4.27
   3   3  20   73.81    3.88
   3   3  20   86.21    3.62
   3  -3 -21   46.18    2.21
   3   3  21   48.79    2.76
   3   3  21   42.89    2.86
   3   3  21   40.76    2.74
   3   3  21   40.42    2.89
   3  -3 -21   40.17    2.98
   3  -3 -22   41.40    1.98
   3   3  22   38.17    2.54
   3   3  22   39.38    2.39
   3  -3 -22   35.44    2.72
   3  -3 -23   12.29    1.19
   3  -3 -23    9.67    1.68
   3   3  23   12.86    1.50
   3   3  23   12.39    1.59
   3   3  23   12.60    1.47
   3  -3 -24    5.51    0.89
   3   3  24    4.99    1.11
   3   3  24    4.93    1.13
   3   3  24    7.57    1.31
   3  -3 -24    8.29    1.51
   3  -3 -25   96.01    4.72
   3   3  25   90.57    4.05
   3   3  25   94.76    4.33
   3   3  25   84.99    3.92
   3  -3 -26   57.53    3.54
   3   3  26   65.15    3.17
   3   3  26   62.12    3.33
   3   3  26   62.80    3.10
   3  -3 -27  120.67    5.42
   3   3  27  126.29    4.74
   3   3  27  115.49    5.00
   3   3  27  128.83    4.83
   3  -3 -28   28.36    2.33
   3   3  28   28.78    1.94
   3   3  28   26.98    1.78
   3   3  28   33.91    2.24
   3   3  29    4.25    0.83
   3  -3 -29    5.18    1.22
   3   3  29    5.43    0.85
   3   3  29    4.66    0.97
   3  -3 -30    2.99    1.09
   3   3  30    3.40    0.63
   3   3  30    3.09    0.85
   3  -3 -31   14.59    1.53
   3   3  31   14.53    1.37
   3   3  31   12.87    1.26
   3  -3 -32   15.20    1.44
   3   3  32   12.81    1.21
   3   3  32   12.38    1.14
  -3   4  30   35.60    2.06
   3   4 -30   35.66    2.02
   3  -4  30   36.91    1.77
   3   4 -30   42.25    1.96
  -3   4  29    9.19    1.18
   3   4 -29   10.70    1.08
   3  -4  29    9.80    0.94
   3   4 -29   10.36    1.17
   3   4 -29    7.75    1.08
   3   4 -28    1.02    0.70
   3  -4  28    1.15    0.57
  -3   4  28    1.02    0.81
   3   4 -28    1.05    0.81
   3   4 -28    1.55    0.80
   3   4 -27    7.86    1.16
   3   4 -27    9.00    1.25
   3   4 -27    9.38    1.26
  -3   4  27    8.23    1.31
   3  -4  27    9.12    1.42
   3  -4  27   10.64    1.04
  -3  -4 -27   10.58    1.00
   3   4 -26    9.65    1.31
   3   4 -26   13.13    1.53
   3   4 -26   11.36    1.45
  -3   4  26   16.93    1.76
   3  -4  26    9.83    1.54
   3  -4  26   17.31    1.31
  -3  -4 -26   16.04    1.25
   3   4 -25   16.26    1.51
   3   4 -25   14.48    1.65
  -3   4  25   11.97    1.66
   3  -4  25   12.20    1.69
   3  -4  25   14.22    1.25
  -3  -4 -25   13.28    1.19
   3  -4  24    9.23    1.55
   3  -4  24    7.96    0.99
  -3   4  24    7.99    1.49
   3   4 -24   10.21    1.36
  -3  -4 -24    9.85    1.07
  -3  -4 -23   71.40    3.03
  -3   4  23   66.81    3.81
   3  -4  23   69.93    3.76
   3  -4  23   70.69    3.04
   3   4 -23   67.97    3.34
  -3  -4 -22   14.73    1.28
  -3   4  22   16.65    1.95
   3  -4  22   14.58    1.91
   3   4 -22   11.68    1.56
   3  -4  22   11.82    1.19
   3   4 -21   53.72    2.94
  -3   4  21   49.41    3.29
   3  -4  21   44.27    3.09
   3  -4  21   46.05    2.35
  -3  -4 -21   40.47    2.26
  -3   4  20   24.58    2.31
   3  -4  20   24.22    2.34
   3  -4  20   22.89    1.58
  -3  -4 -20   24.02    1.62
   3   4 -19  117.15    4.52
  -3   4  19  109.51    5.11
  -3  -4 -19  114.36    3.99
   3  -4  19  112.05    5.02
   3  -4  18  119.82    4.22
   3   4 -18  111.46    5.01
   3   4 -18  116.76    4.10
  -3   4  18  117.09    5.34
  -3  -4 -18  101.07    4.06
   3  -4  18  110.99    5.24
   3   4 -17   82.35    3.50
   3  -4  17   59.63    2.73
   3  -4  17   59.65    4.68
   3   4 -17   80.48    3.65
   3   4 -17   62.88    3.57
   3   4 -17   62.42    2.75
  -3   4  17   61.03    3.65
   3  -4  17   65.98    4.80
  -3  -4 -17   55.24    2.67
   3  -4  17   55.29    3.58
   3  -4  16  219.68    9.94
   3   4 -16  211.89    7.89
   3   4 -16  196.84    7.43
   3   4 -16  215.03    6.89
  -3   4  16  224.59    8.27
   3  -4  16  231.14   10.13
  -3  -4 -16  222.80    6.90
   3  -4  16  214.09    8.23
   3   4 -15  203.00    6.98
   3  -4  15  238.35   10.26
   3   4 -15  221.28    8.15
   3   4 -15  225.57    7.79
   3   4 -15  247.10    7.27
   3   4 -15  221.37    7.25
  -3   4  15  230.94    8.43
   3  -4  15  238.87   10.66
  -3  -4 -15  224.32    7.08
   3  -4  15  223.40    8.51
   3   4 -14   50.45    2.48
  -3   4  14   49.72    3.27
   3  -4  14   40.83    4.08
   3  -4  14   38.41    3.79
   3   4 -14   50.21    3.14
   3   4 -14   54.71    2.90
   3   4 -14   57.67    2.62
   3  -4  14   52.02    4.52
   3  -4  14   52.88    3.51
   3   4 -13    5.49    0.88
   3   4 -13    4.18    1.06
   3  -4  13    2.14    1.58
  -3   4  13    3.39    1.25
   3  -4  13    3.00    1.34
   3  -4  13    3.70    1.38
   3   4 -13    3.30    0.98
   3   4 -13    4.94    1.28
   3  -4  13    2.90    1.47
   3   4 -13    4.23    0.83
   3   4 -13    5.62    1.78
   3   4 -12   50.49    3.05
   3  -4  12   55.86    4.35
   3   4 -12   60.12    2.86
   3   4 -12   49.13    2.46
  -3   4  12   59.71    3.36
   3  -4  12   58.97    3.57
   3  -4  12   50.39    4.65
   3   4 -12   45.83    2.38
   3   4 -12   48.55    2.33
   3   4 -11  110.36    5.02
   3   4 -11  114.25    4.42
  -3   4  11  112.63    5.22
   3  -4  11  104.35    6.37
   3   4 -11  134.76    4.80
   3   4 -11  113.03    4.43
   3  -4  11  124.33    5.61
   3   4 -11  111.75    4.37
   3   4 -11  115.78    4.17
   3  -4  11  124.11    7.61
   3   4 -10  244.62    9.15
   3   4 -10  319.87    9.16
   3   4 -10  250.34    8.49
  -3   4  10  279.72    9.55
   3  -4  10  259.00   11.20
   3  -4  10  267.65   12.47
   3  -4  10  297.92    9.95
   3   4 -10  260.45    8.57
   3   4 -10  336.29    9.10
   3   4 -10  261.53    8.21
   3   4 -10  260.51    8.52
   3   4 -10  282.46    8.17
   3   4  -9   12.71    1.27
   3   4  -9   15.59    1.47
  -3   4   9   14.35    1.77
   3   4  -9   15.53    1.08
   3   4  -9   15.12    1.35
   3   4  -9   11.17    1.51
   3   4  -9   11.98    1.40
   3  -4   9   13.57    1.90
   3   4  -9   11.09    1.06
   3   4  -9    9.08    1.13
   3  -4   9   13.40    2.75
   3   4  -8   19.11    1.88
   3   4  -8   24.55    1.77
   3   4  -8   21.79    1.61
  -3   4   8   20.41    1.98
   3   4  -8   19.09    1.20
   3  -4   8   23.13    3.49
   3   4  -8   19.43    1.34
   3   4  -8   17.63    1.47
   3  -4   8   20.74    2.18
   3   4  -8   15.00    1.41
   3   4  -8   22.25    1.68
   3   4  -7  234.18    8.44
   3   4  -7  291.81    8.37
   3   4  -7  235.06    8.05
  -3   4   7  247.43    8.72
   3  -4   7  270.68    9.19
   3  -4   7  248.82   12.24
   3   4  -7  246.73    7.66
   3   4  -7  257.15    8.08
   3  -4   7  254.96    8.12
   3   4  -7  243.37    8.04
   3   4  -7  247.46    8.06
   3   4  -7  262.13    7.43
   3   4  -6   30.61    2.22
   3   4  -6   30.68    1.93
   3   4  -6   30.60    1.98
  -3   4   6   32.20    2.34
   3  -4   6   27.69    2.44
   3  -4   6   33.35    4.16
   3  -4   6   32.06    2.00
   3   4  -6   28.37    1.89
   3   4  -6   28.95    1.88
   3   4  -6   28.56    1.68
   3   4  -6   31.23    1.50
   3   4  -5    9.85    1.38
   3   4  -5    7.61    1.02
   3   4  -5   11.02    1.22
   3  -4   5    6.75    2.35
  -3   4   5    6.53    1.29
   3   4  -5   11.11    1.24
   3   4  -5   10.17    1.13
   3   4  -5    8.93    0.82
   3  -4   5    6.68    1.12
   3  -4   5    8.84    1.46
   3   4  -5    8.86    0.94
   3   4  -4   16.40    1.24
   3   4  -4   16.48    1.44
   3  -4   4   15.94    1.49
   3   4  -4   16.20    1.64
   3   4  -4   16.62    1.50
  -3   4   4   15.39    1.70
   3  -4   4   13.36    2.91
   3   4  -4   18.49    1.46
   3   4  -4   18.12    1.46
   3  -4   4   14.50    1.82
   3  -4   4   16.66    1.70
   3   4  -4   16.36    1.05
   3   4  -3   26.14    1.97
   3   4  -3   27.46    1.90
  -3   4   3   27.20    2.07
   3  -4   3   24.40    1.96
   3  -4   3   26.23    3.75
   3   4  -3   22.66    1.62
   3   4  -3   24.12    1.75
   3  -4   3   26.10    1.90
   3   4  -3   24.79    1.54
   3   4  -3   22.27    1.69
   3   4  -3   25.49    1.34
   3   4  -2   33.26    2.25
   3   4  -2   36.87    2.26
  -3   4   2   33.89    2.31
   3  -4   2   32.44    2.22
   3  -4   2   27.74    4.13
   3   4  -2   41.15    2.14
   3   4  -2   32.16    1.98
   3  -4   2   28.59    2.03
   3   4  -2   37.17    1.91
   3   4  -2   37.29    2.14
   3   4  -2   30.95    1.55
   3   4  -1   80.35    3.56
   3   4  -1   71.60    3.43
   3   4  -1   70.87    3.21
  -3   4   1   82.71    3.70
   3  -4   1   71.19    3.48
   3  -4   1   76.82    6.44
   3   4  -1   84.02    2.87
   3  -4   1   77.90    3.56
   3   4  -1   73.30    3.05
   3   4  -1   70.00    3.21
   3   4  -1   72.11    3.05
   3   4   0   19.21    1.64
   3  -4   0   19.79    3.49
   3  -4   0   20.42    1.82
   3  -4   0   17.88    1.65
   3   4   0   17.36    1.16
   3  -4   0   17.92    1.68
   3   4   0   17.02    1.60
   3   4   0   15.73    1.57
   3   4   0   16.52    1.34
   3   4   0   15.85    1.39
   3   4   1   72.30    3.37
   3   4   1   69.74    3.48
   3   4   1   74.54    3.08
   3   4   1   67.74    3.11
   3  -4  -1   81.26    3.72
   3  -4  -1   75.86    3.43
   3  -4  -1   74.74    3.52
   3   4   1   74.58    3.43
   3   4   1   73.15    3.27
   3   4   1   74.64    2.79
   3   4   2   35.65    2.02
   3   4   2   36.20    1.99
   3   4   2   30.52    1.91
   3  -4  -2   29.91    2.07
   3  -4  -2   35.42    2.31
   3   4   2   38.01    2.17
   3   4   2   35.68    1.70
   3   4   2   35.04    2.18
   3   4   2   34.03    2.28
   3   4   3   25.35    1.67
   3   4   3   21.46    1.56
   3   4   3   25.38    1.68
   3  -4  -3   25.42    1.85
   3  -4  -3   25.71    1.94
   3   4   3   23.34    1.80
   3   4   3   26.07    1.80
   3   4   3   25.13    1.41
   3   4   3   21.65    1.93
   3  -4  -4   17.02    1.62
   3  -4  -4   15.02    1.47
   3   4   4   16.71    1.43
   3   4   4   17.13    1.37
   3   4   4   15.56    1.41
   3   4   4   17.25    1.55
   3   4   4   17.45    1.47
   3   4   4   18.23    1.21
   3  -4  -5    4.57    1.88
   3  -4  -5    8.90    1.21
   3  -4  -5    9.78    1.32
   3   4   5    9.72    1.05
   3   4   5    8.54    1.14
   3   4   5    9.57    1.16
   3   4   5    8.08    1.13
   3   4   5   10.12    0.95
   3   4   6   26.91    1.72
   3   4   6   29.91    2.02
   3  -4  -6   29.99    1.94
   3  -4  -6   30.81    2.02
   3  -4  -6   29.93    3.71
   3   4   6   30.09    1.95
   3   4   7  230.41    7.55
   3   4   7  243.61    8.11
   3  -4  -7  235.40    7.79
   3  -4  -7  246.75    7.95
   3  -4  -7  264.08    8.35
   3   4   7  257.45    7.93
   3  -4  -8   24.75    3.27
   3   4   8   15.16    1.33
   3   4   8   18.82    1.73
   3  -4  -8   18.67    1.56
   3  -4  -8   20.71    1.70
   3  -4  -8   21.61    1.88
   3   4   8   19.28    1.56
   3   4   8   23.11    1.41
   3  -4  -9   20.82    2.94
   3   4   9    9.14    1.05
   3   4   9   12.94    1.49
   3  -4  -9   13.09    1.42
   3  -4  -9   13.92    1.34
   3  -4  -9   17.16    1.75
   3   4   9   10.93    1.23
   3   4   9   15.24    1.52
   3   4   9   14.40    1.19
   3  -4 -10  275.77   11.77
   3   4  10  241.71    8.19
   3   4  10  270.58    9.07
   3  -4 -10  260.78    8.60
   3  -4 -10  268.00    8.49
   3  -4 -10  278.92    9.25
   3   4  10  273.02    8.50
   3   4  10  279.56    8.85
   3   4  10  298.69    8.22
   3   4  11  108.26    4.56
   3   4  11  126.34    4.17
   3  -4 -11  110.38    4.28
   3  -4 -11  114.01    4.97
   3  -4 -11  104.04    6.49
   3   4  11  113.90    4.88
   3   4  11  116.90    4.30
   3   4  11  107.17    4.09
   3  -4 -12   53.52    4.38
   3  -4 -12   54.40    2.65
   3  -4 -12   58.05    3.30
   3   4  12   49.27    2.51
   3   4  12   60.16    2.60
   3   4  12   59.15    3.01
   3   4  12   54.84    3.15
   3  -4 -13    3.02    1.11
   3   4  13    3.58    1.05
   3  -4 -13    4.24    0.91
   3   4  13    3.97    0.75
   3   4  13    3.85    0.87
   3   4  13    3.71    1.00
   3   4  13    3.55    1.05
   3  -4 -13    2.14    1.17
   3   4  14   44.86    2.79
   3  -4 -14   45.54    2.97
   3  -4 -14   47.47    2.40
   3   4  14   49.18    2.36
   3   4  14   47.46    2.75
   3   4  14   48.32    3.01
   3   4  15  219.07    7.83
   3  -4 -15  199.12    7.86
   3  -4 -15  211.31    7.04
   3   4  15  221.12    6.98
   3   4  15  203.10    7.55
   3   4  15  216.74    7.96
   3   4  16  215.57    7.65
   3  -4 -16  207.03    7.77
   3  -4 -16  213.85    6.84
   3   4  16  199.90    6.65
   3   4  16  209.91    7.46
   3   4  16  196.98    7.63
   3   4  17   59.43    3.31
   3  -4 -17   57.18    3.37
   3  -4 -17   57.13    2.67
   3   4  17   58.41    2.56
   3   4  17   62.44    3.28
   3   4  17   66.56    3.52
   3  -4 -18  110.43    4.06
   3   4  18   98.04    4.67
   3   4  18  117.73    5.07
   3  -4 -18   98.27    4.78
   3  -4 -19  117.73    4.18
   3   4  19  105.34    4.84
   3  -4 -19  106.79    4.97
   3  -4 -20   24.85    1.57
   3   4  20   24.61    2.07
   3   4  20   28.87    2.23
   3  -4 -21   44.28    2.19
   3   4  21   37.56    2.54
   3   4  21   41.15    2.78
   3  -4 -21   43.38    2.81
   3   4  21   44.44    2.77
   3   4  22   12.48    1.59
   3  -4 -22   15.84    1.28
   3  -4 -22   12.80    1.58
   3   4  22   12.81    1.56
   3   4  22   15.12    1.70
   3   4  23   71.40    3.70
   3  -4 -23   74.70    2.97
   3  -4 -23   61.87    3.46
   3   4  23   63.66    3.43
   3   4  23   76.02    3.61
   3  -4 -24    7.57    1.26
   3   4  24    8.63    1.42
   3  -4 -24   10.06    1.04
   3   4  24   11.93    1.39
   3   4  24    5.98    1.17
   3   4  25   11.85    1.50
   3  -4 -25   11.48    1.10
   3   4  25   14.53    1.48
   3   4  25   11.87    1.46
   3  -4 -25   11.43    1.44
   3   4  26   14.61    1.56
   3   4  26   15.33    1.43
   3   4  26   16.14    1.56
   3  -4 -26   18.14    1.69
   3   4  27    9.97    1.13
   3   4  27   10.73    1.29
   3  -4 -27   11.13    1.33
   3   4  28    1.01    0.57
   3   4  28    1.44    0.70
   3  -4 -28    0.82    0.71
   3   4  29    8.96    0.93
   3   4  29    8.15    1.01
   3  -4 -29    8.24    1.10
   3   4  30   43.21    1.89
   3   5 -27    7.36    1.00
   3  -5  27    4.74    0.98
  -3   5  27    6.34    1.00
  -3  -5 -27    5.81    0.69
  -3  -5 -26  126.57    3.97
   3  -5  26  123.40    4.04
   3   5 -26  141.67    4.70
  -3   5  26  141.01    4.89
  -3   5  25   90.33    4.04
   3   5 -25  118.50    4.19
   3   5 -25  103.17    4.03
  -3  -5 -25   98.81    3.39
   3  -5  25   88.89    3.38
   3  -5  25   72.06    3.78
  -3   5  24   12.33    1.47
   3   5 -24   10.08    1.30
  -3  -5 -24   10.77    1.01
   3  -5  24    9.17    0.96
   3  -5  24    9.66    1.49
   3   5 -23    9.36    1.29
   3   5 -23    4.81    1.10
   3   5 -23    5.52    1.14
  -3  -5 -23    4.85    0.78
   3  -5  23    6.32    0.84
  -3   5  23    5.75    1.22
   3  -5  23    4.40    1.17
  -3   5  22   60.61    3.40
   3   5 -22   71.26    3.26
   3   5 -22   64.02    3.30
   3   5 -22   66.33    3.25
  -3  -5 -22   60.10    2.63
   3  -5  22   67.43    2.75
   3  -5  22   52.11    3.21
  -3   5  21   13.30    1.65
   3   5 -21   14.17    1.58
   3   5 -21   11.85    1.47
   3   5 -21   13.15    1.52
  -3  -5 -21   12.09    1.10
   3  -5  21   13.69    1.16
   3  -5  21    9.59    1.54
  -3   5  20   26.73    2.29
   3   5 -20   19.17    1.92
   3   5 -20   27.31    2.16
   3   5 -20   25.07    1.99
  -3  -5 -20   24.26    1.55
   3  -5  20   27.93    1.64
   3  -5  20   25.90    2.24
  -3   5  19   11.64    1.65
   3  -5  19   12.32    1.12
   3   5 -19   15.38    1.67
   3   5 -19   11.01    1.51
   3   5 -19   11.86    1.46
  -3  -5 -19   12.97    1.16
   3  -5  19   10.93    1.66
  -3   5  18   20.80    2.06
   3  -5  18   22.85    1.49
   3   5 -18   18.34    1.83
   3  -5  18   19.43    2.06
   3   5 -18   20.26    1.91
   3   5 -18   17.34    1.74
  -3  -5 -18   22.23    1.48
   3   5 -18   20.23    1.34
   3  -5  17   12.24    1.13
  -3  -5 -17   11.60    1.12
   3   5 -17   14.14    1.66
   3   5 -17   10.61    1.44
   3  -5  17   12.63    1.82
   3   5 -17   14.84    1.17
  -3   5  17   12.67    1.68
   3   5 -16   33.60    1.85
   3  -5  16   34.69    2.71
   3   5 -16   33.32    1.83
   3   5 -16   30.24    2.36
  -3  -5 -16   36.81    1.94
  -3   5  16   36.80    2.71
   3   5 -15   56.75    2.54
   3   5 -15   50.47    3.06
   3   5 -15   46.66    2.82
   3  -5  15   58.78    3.61
   3   5 -15   43.67    2.30
  -3   5  15   48.89    3.22
   3   5 -14  142.41    5.07
   3   5 -14  141.72    5.55
   3   5 -14  139.25    5.78
   3   5 -14  149.19    5.63
   3   5 -14  128.08    5.15
   3  -5  14  151.80    6.30
   3   5 -14  146.51    5.04
  -3   5  14  144.90    6.14
   3   5 -13   32.55    1.98
   3   5 -13   24.31    2.12
   3   5 -13   27.65    2.29
   3   5 -13   28.44    2.15
   3   5 -13   32.68    2.02
   3  -5  13   34.12    2.81
   3   5 -13   33.35    1.94
  -3   5  13   23.86    2.36
  -3   5  12  108.67    5.03
   3  -5  12   93.20    6.18
   3   5 -12  114.59    4.57
   3   5 -12  106.28    4.17
   3  -5  12  108.47    5.17
   3   5 -12   93.99    4.57
   3   5 -12   85.44    4.20
   3   5 -12  114.52    4.32
   3  -5  12  110.35    7.04
   3   5 -12  100.87    4.00
   3   5 -11   48.51    2.62
   3  -5  11   59.42    3.70
  -3   5  11   63.34    3.66
   3  -5  11   48.19    4.36
   3   5 -11   53.55    2.78
   3   5 -11   46.89    3.07
   3   5 -11   57.85    3.08
   3   5 -11   59.90    2.97
   3  -5  11   55.08    5.03
   3   5 -11   61.55    2.55
   3   5 -10  159.87    5.48
   3  -5  10  169.62    6.74
   3   5 -10  145.94    5.97
   3   5 -10  141.45    5.62
   3   5 -10  164.00    5.73
  -3   5  10  155.73    6.34
   3  -5  10  146.88    8.08
   3   5 -10  148.42    4.98
   3  -5  10  143.94    8.66
   3   5 -10  128.49    5.49
   3   5 -10  157.86    5.60
  -3   5   9  154.66    6.69
   3   5  -9  152.97    5.43
   3  -5   9  163.47    9.51
   3   5  -9  171.64    6.58
   3   5  -9  165.16    6.21
   3   5  -9  188.08    6.37
   3  -5   9  176.03    7.11
   3   5  -9  179.41    6.11
   3   5  -9  162.25    6.06
  -3   5   8  250.39    8.39
   3   5  -8  190.43    6.52
   3  -5   8  211.68   11.16
   3   5  -8  205.87    7.65
   3   5  -8  220.64    7.43
   3   5  -8  243.59    7.63
   3  -5   8  227.51    8.40
   3   5  -8  227.66    7.30
   3   5  -8  222.15    7.36
   3   5  -8  204.43    7.34
   3   5  -7   17.72    1.77
   3   5  -7   11.19    1.36
   3   5  -7   14.60    1.07
   3  -5   7   13.19    2.89
   3   5  -7    9.01    1.22
   3   5  -7   11.17    1.54
   3   5  -7   12.66    1.39
   3   5  -7   12.46    1.44
  -3   5   7   14.81    1.82
  -3   5   6   90.48    4.41
   3  -5   6   88.15    6.93
   3   5  -6   81.82    4.01
   3   5  -6   98.92    4.12
   3   5  -6   93.02    3.91
   3   5  -6   80.98    3.86
   3  -5   5   25.50    2.26
   3  -5   5   26.25    3.92
  -3   5   5   24.59    2.20
   3   5  -5   23.56    1.99
   3   5  -5   28.25    2.10
   3   5  -5   27.33    1.94
   3   5  -5   31.03    2.12
   3   5  -4   68.90    3.35
   3   5  -4   75.18    3.48
  -3   5   4   73.69    3.66
   3  -5   4   66.11    3.00
   3  -5   4   66.74    3.45
   3  -5   4   65.49    5.98
   3   5  -4   70.10    3.20
   3   5  -4   61.85    3.39
   3   5  -3   19.12    1.66
   3   5  -3   10.04    1.45
   3   5  -3   20.55    1.82
   3   5  -3   19.44    1.76
  -3   5   3   18.45    1.88
   3  -5   3   17.14    3.35
   3  -5   3   19.44    1.93
   3  -5   3   19.70    1.90
   3  -5   3   18.31    1.57
   3   5  -3   12.39    2.78
   3   5  -3   19.67    1.67
   3   5  -2   28.30    1.99
   3  -5   2   24.99    1.87
   3  -5   2   30.31    2.25
   3  -5   2   25.60    2.10
   3   5  -2   21.65    1.76
   3  -5   2   22.83    3.78
   3   5  -2   29.89    2.19
   3   5  -2   26.99    2.04
   3   5  -2   27.34    2.58
   3   5  -1   69.74    3.77
   3  -5   1   57.25    5.89
   3  -5   1   63.46    3.07
   3   5  -1   59.88    3.00
   3  -5   1   62.18    3.25
   3  -5   1   61.27    3.24
   3   5  -1   69.63    3.44
   3   5  -1   61.08    3.10
   3   5   0    0.43    0.88
   3   5   0   -0.21    0.77
   3   5   0    0.45    0.68
   3  -5   0   -0.26    0.74
   3  -5   0   -0.17    0.91
   3  -5   0    0.11    0.97
   3  -5   0    0.27    1.62
   3   5   0    0.78    0.77
   3   5   0    0.05    0.98
   3   5   1   58.25    3.42
   3   5   1   62.92    3.09
   3   5   1   57.92    2.97
   3  -5  -1   60.39    3.16
   3  -5  -1   63.79    3.24
   3  -5  -1   66.46    3.33
   3  -5  -1   59.76    6.33
   3   5   1   65.55    3.21
   3   5   1   62.37    3.09
   3   5   1   70.54    3.38
   3   5   2   25.59    2.20
   3   5   2   28.93    2.10
   3   5   2   31.44    2.26
   3  -5  -2   28.84    4.47
   3  -5  -2   24.03    1.98
   3   5   2   29.31    2.02
   3   5   2   30.22    2.04
   3   5   2   27.54    1.91
   3  -5  -2   25.94    1.98
   3  -5  -2   23.46    1.97
   3   5   3   18.47    1.55
   3  -5  -3   17.49    1.77
   3  -5  -3   22.30    1.84
   3  -5  -3   18.58    1.74
   3  -5  -3   15.24    3.48
   3   5   3   19.51    1.65
   3   5   3   19.99    1.69
   3   5   3   22.44    1.99
   3   5   4   78.87    3.72
   3  -5  -4   71.09    6.98
   3  -5  -4   72.12    3.65
   3   5   4   63.79    3.12
   3   5   4   66.66    3.26
   3  -5  -4   63.39    3.20
   3  -5  -4   70.14    3.34
   3  -5  -5   27.77    1.98
   3  -5  -5   26.22    2.02
   3  -5  -5   23.07    4.41
   3   5   5   25.45    1.82
   3   5   5   30.11    2.38
   3   5   5   29.01    2.00
   3   5   6   94.10    3.94
   3  -5  -6   90.62    3.92
   3  -5  -6   93.39    3.97
   3   5   6   88.38    3.76
   3   5   6   93.48    4.31
   3  -5  -6   77.23    6.34
   3  -5  -7   13.69    1.40
   3  -5  -7   14.91    1.51
   3   5   7    9.62    1.19
   3   5   7   13.84    1.53
   3   5   7   10.23    1.23
   3  -5  -7   16.25    2.94
   3  -5  -8  236.96    7.44
   3  -5  -8  217.39    7.28
   3   5   8  213.95    7.16
   3   5   8  210.62    7.57
   3   5   8  214.60    7.25
   3  -5  -8  197.33   10.44
   3  -5  -9  179.60    6.05
   3  -5  -9  164.73    5.91
   3   5   9  167.41    5.86
   3   5   9  176.41    5.87
   3  -5 -10  135.55    7.94
   3   5  10  152.30    5.37
   3   5  10  140.81    5.82
   3  -5 -10  160.43    5.54
   3   5  10  169.31    8.20
   3   5  10  149.78    5.40
   3  -5 -11   59.12    4.67
   3   5  11   47.45    2.45
   3   5  11   53.28    3.07
   3  -5 -11   54.54    2.69
   3   5  11   51.06    2.54
   3   5  12  102.02    3.67
   3   5  12  101.37    4.35
   3  -5 -12  106.78    3.86
   3   5  12  102.28    3.67
   3   5  13   26.30    2.20
   3   5  13   31.58    1.83
   3   5  13   29.29    1.75
   3  -5 -13   28.28    1.86
   3   5  14  144.89    4.98
   3  -5 -14  144.21    5.15
   3   5  14  148.71    5.88
   3   5  15   45.42    2.22
   3   5  15   44.55    2.86
   3   5  16   30.43    1.70
   3   5  16   32.80    2.37
   3  -5 -16   34.61    1.95
   3   5  17   12.48    1.58
   3  -5 -17   12.80    1.20
   3   5  18   20.64    1.88
   3  -5 -18   21.49    1.49
   3   5  19   11.50    1.47
   3  -5 -19   12.15    1.14
   3   5  20   23.30    2.01
   3  -5 -20   28.11    1.64
   3   5  21   11.23    1.44
   3   5  21   11.17    1.49
   3  -5 -21   12.68    1.13
   3   5  22   71.02    3.34
   3  -5 -22   63.08    2.64
   3   5  23    6.82    1.14
   3   5  23    5.88    1.08
   3  -5 -23    5.52    0.83
   3   5  24   10.48    1.28
   3   5  24   13.65    1.35
   3  -5 -24   11.17    1.03
   3   5  25   96.01    4.08
   3   5  25  107.00    4.03
   3   5  26  125.26    4.89
   3   5  26  148.37    4.87
   3   5  27    5.61    0.89
   3   5  27    5.94    0.79
   3   6 -23   18.31    1.40
   3  -6  23   20.84    1.50
  -3   6  23   21.25    1.55
  -3  -6 -23   20.84    1.14
   3   6 -22    8.81    1.06
   3  -6  22    5.95    0.98
  -3  -6 -22    6.31    0.69
  -3   6  22    5.71    1.03
   3   6 -21   91.36    3.62
   3  -6  21   85.90    3.62
  -3   6  21   86.58    3.74
  -3  -6 -21   80.25    2.99
   3   6 -20    7.98    1.13
   3  -6  20    7.74    1.17
  -3   6  20    8.78    1.23
  -3  -6 -20    7.44    0.81
   3  -6  19   20.95    1.29
   3   6 -19   20.98    1.68
   3  -6  19   22.18    1.82
  -3   6  19   21.02    1.79
  -3  -6 -19   19.64    1.27
   3  -6  18    4.50    1.12
   3   6 -18    7.18    1.13
  -3  -6 -18    5.39    0.76
   3  -6  18    4.49    0.70
  -3   6  18    5.37    1.11
   3  -6  17   33.97    1.78
   3  -6  17   36.46    2.42
   3   6 -17   33.75    2.25
   3   6 -17   35.51    1.67
  -3   6  17   37.49    2.50
  -3  -6 -17   38.51    1.85
   3  -6  16    5.38    1.20
   3   6 -16    5.70    1.14
   3   6 -16    8.09    0.81
  -3  -6 -16    4.08    0.74
   3  -6  16    5.64    0.78
  -3   6  16    6.86    1.28
   3   6 -15   44.98    2.14
   3  -6  15   41.95    2.72
   3   6 -15   42.56    2.60
   3   6 -15   46.03    2.10
  -3  -6 -15   44.87    2.11
  -3   6  15   40.59    2.71
   3  -6  14   34.99    2.46
  -3   6  14   33.74    2.48
   3   6 -14   28.70    1.69
   3   6 -14   33.55    1.88
   3   6 -14   30.58    2.23
   3   6 -14   29.97    1.88
   3  -6  13    8.75    1.52
   3   6 -13    9.65    1.39
   3   6 -13   10.48    1.22
   3   6 -13   12.93    1.17
   3   6 -13   11.25    1.19
  -3   6  13    8.49    1.43
   3   6 -12  169.59    5.59
   3   6 -12  177.73    6.30
   3   6 -12  170.01    5.90
   3   6 -12  158.15    5.66
   3  -6  12  157.83    6.34
  -3   6  12  150.12    6.30
   3   6 -11   19.84    1.48
   3   6 -11   15.93    1.66
   3   6 -11   15.67    1.51
   3   6 -11   18.99    1.54
   3  -6  11   15.15    1.84
  -3   6  11   13.17    1.73
   3   6 -10   31.09    1.90
   3   6 -10   28.23    2.15
   3   6 -10   29.78    2.06
   3   6 -10   29.52    1.96
   3  -6  10   28.71    2.37
  -3   6  10   25.08    2.21
   3   6  -9  135.28    3.54
   3   6  -9  143.28    3.82
   3  -6   9  135.61    4.41
   3  -6   9  136.72    4.40
   3   6  -9  135.14    4.09
   3   6  -9  141.35    4.04
  -3   6   8   20.35    1.98
   3   6  -8   16.39    1.40
   3   6  -8   19.71    1.58
   3   6  -8   19.77    1.69
   3   6  -8   17.55    1.66
   3  -6   8   20.31    1.89
   3  -6   8   19.68    1.95
   3   6  -7   62.41    3.05
   3   6  -7   59.49    2.92
   3   6  -7   61.53    3.20
   3   6  -7   53.12    3.01
   3  -6   7   56.76    3.26
   3  -6   7   57.87    3.32
   3   6  -6   33.40    2.16
   3   6  -6   32.50    2.08
   3  -6   6   29.63    2.33
   3  -6   6   30.28    2.36
   3   6  -6   36.41    2.36
   3   6  -6   31.05    2.18
   3   6  -5    7.96    1.20
   3  -6   5    7.75    1.42
   3  -6   5    7.39    1.41
   3   6  -5    7.31    1.26
   3   6  -5    7.00    1.17
   3   6  -4   53.14    2.88
   3  -6   4   51.21    3.12
   3  -6   4   56.81    3.14
   3   6  -4   58.04    3.16
   3   6  -4   56.20    2.89
   3   6  -3   62.83    3.18
   3   6  -3   75.60    3.68
   3  -6   3   64.63    3.49
   3  -6   3   73.17    3.57
   3   6  -2   51.73    2.76
   3   6  -2   59.23    2.97
   3   6  -2   58.02    3.24
   3  -6   2   54.01    3.03
   3   6  -1   34.09    2.28
   3   6  -1   28.58    1.99
   3   6  -1   36.34    2.27
   3   6  -1   37.63    2.65
   3  -6   1   38.13    2.39
   3   6   0   41.48    2.51
   3   6   0   35.96    2.21
   3   6   0   46.11    2.51
   3   6   0   41.09    2.76
   3  -6   0   38.03    2.43
   3   6   1   36.50    2.35
   3   6   1   37.50    2.31
   3   6   1   36.79    2.67
   3  -6  -1   39.04    2.41
   3   6   2   57.70    2.90
   3  -6  -2   49.96    2.80
   3   6   2   52.70    2.69
   3   6   2   60.43    3.04
   3   6   3   68.43    3.29
   3   6   3   70.42    3.39
   3  -6  -3   72.99    3.38
   3   6   3   77.19    3.40
   3   6   4   48.99    2.66
   3  -6  -4   47.93    2.71
   3   6   4   48.54    2.70
   3  -6  -4   53.35    2.75
   3   6   4   49.80    2.70
   3   6   5    7.01    1.08
   3  -6  -5    6.72    1.17
   3   6   5    7.17    1.11
   3  -6  -5    6.85    1.13
   3   6   5    6.60    1.13
   3  -6  -6   28.39    2.12
   3   6   6   31.54    2.06
   3  -6  -6   29.52    2.00
   3   6   6   31.48    2.03
   3   6   7   62.66    2.96
   3   6   7   61.85    2.93
   3   6   8   19.36    1.56
   3  -6  -8   23.04    1.95
   3   6   8   17.66    1.50
   3   6   9  136.72    4.97
   3  -6  -9  130.73    5.41
   3   6   9  135.94    4.92
   3   6  10   29.65    1.85
   3   6  10   33.66    1.98
   3   6  11   14.40    1.26
   3   6  11   18.09    1.43
   3   6  12  156.58    5.46
   3   6  12  180.76    5.75
   3   6  13    9.96    0.98
   3   6  13   13.14    1.17
   3   6  14   32.21    1.67
   3   6  14   30.54    1.71
   3   6  15   37.71    1.78
   3   6  21   92.45    3.79
   3   6  22    7.44    0.99
   3   6  23   21.33    1.47
   3   7 -17   13.34    1.06
   3  -7  17   16.25    1.27
   3  -7  17   15.32    1.12
   3   7 -16   13.45    1.08
   3  -7  16   13.12    1.21
   3  -7  16   14.03    1.12
   3   7 -15    5.73    0.81
   3  -7  15    5.76    0.94
   3  -7  15    6.47    0.87
   3   7 -14   25.29    1.54
   3  -7  14   26.66    1.77
   3  -7  14   29.52    1.70
   3   7 -13   28.69    1.51
   3  -7  13   29.71    1.91
   3  -7  13   29.73    1.78
   3   7 -13   25.25    1.58
   3   7 -13   26.58    1.38
   3   7 -12   18.23    1.23
   3  -7  12   16.97    1.51
   3  -7  12   17.98    1.41
   3   7 -12   16.45    1.25
   3   7 -12   15.84    1.10
   3   7 -11   10.08    1.00
   3   7 -11    9.71    1.03
   3  -7  11   10.48    1.26
   3  -7  11   10.38    1.16
   3   7 -11    8.63    1.03
   3   7 -11   10.30    0.93
   3   7 -10    5.15    0.83
   3  -7  10    5.21    0.99
   3  -7  10    6.12    1.12
   3   7 -10    4.24    0.86
   3   7 -10    4.73    0.84
   3   7 -10    4.80    0.76
   3   7  -9   77.99    3.09
   3   7  -9   59.82    2.81
   3  -7   9   72.13    3.33
   3  -7   9   78.65    3.24
   3   7  -9   56.70    2.97
   3   7  -9   84.96    3.02
   3   7  -8    0.19    0.59
   3  -7   8    0.38    0.75
   3  -7   8   -0.24    0.87
   3   7  -8   -0.05    0.71
   3   7  -8    0.45    0.56
   3   7  -8    0.44    0.57
   3   7  -7   38.39    2.00
   3   7  -7   39.72    2.16
   3  -7   7   41.18    2.43
   3  -7   7   38.97    2.22
   3   7  -7   44.38    2.15
   3   7  -6   18.19    1.38
   3   7  -6   22.74    1.62
   3  -7   6   26.80    1.95
   3  -7   6   23.27    1.70
   3   7  -6   20.56    1.69
   3   7  -6   23.65    1.60
   3   7  -5   83.30    3.46
   3  -7   5   77.94    3.60
   3  -7   5   87.38    3.51
   3   7  -5   83.96    3.37
   3  -7   4   11.70    1.44
   3  -7   4   14.86    1.37
   3   7  -4   11.86    1.41
   3  -7   3   11.78    1.42
   3  -7   3   12.69    1.31
   3   7  -3   10.57    1.38
   3   7  -2  103.11    4.03
   3  -7   2   95.49    4.08
   3  -7   2   97.37    3.88
   3   7  -1   34.07    2.04
   3  -7   1   32.62    2.12
   3  -7   1   32.79    1.97
   3   7  -1   30.01    1.91
   3   7   0    0.04    0.67
   3  -7   0    0.23    0.68
   3  -7   0    0.14    0.89
   3   7   0    0.74    0.69
   3   7   1   30.61    1.99
   3  -7  -1   37.78    2.03
   3  -7  -1   35.84    2.19
   3   7   1   29.74    1.93
   3   7   2  107.15    4.16
   3  -7  -2  105.34    3.98
   3  -7  -2  107.11    4.20
   3   7   2  104.38    4.08
   3   7   3   13.61    1.30
   3  -7  -3   11.43    1.31
   3   7   3   13.75    1.33
   3   7   4   13.77    1.30
   3  -7  -4   13.34    1.34
   3   7   4   14.40    1.31
   3   7   5   81.18    3.33
   3  -7  -5   81.18    3.39
   3   7   5   79.97    3.33
   3   7   6   22.48    1.55
   3  -7  -6   24.90    1.66
   3   7   6   21.38    1.52
   3   7   7   42.81    2.13
   3   7   7   37.02    2.00
   3  -7  -7   37.96    2.07
   3  -7  -8    0.21    0.65
   3   7   8    0.42    0.57
   3   7   8    0.49    0.51
   3   7   8    0.03    0.52
   3  -7  -9   72.59    3.04
   3   7   9   82.59    3.14
   3   7   9   75.95    3.21
   3   7   9   74.93    2.96
   3  -7 -10    5.36    0.87
   3   7  10    4.80    0.87
   3   7  10    4.52    0.67
   3   7  10    5.10    0.77
   3  -7 -11   11.16    1.04
   3   7  11   10.62    1.13
   3   7  11    8.90    0.83
   3   7  11   10.50    0.94
   3  -7 -12   18.59    1.27
   3   7  12   19.01    1.44
   3   7  12   17.89    1.09
   3   7  12   16.82    1.14
   3  -7 -13   29.06    1.54
   3   7  13   28.96    1.76
   3   7  13   25.97    1.30
   3   7  13   27.52    1.40
   3   7  14   28.40    1.34
   3   7  14   28.62    1.74
   3  -7 -14   27.42    1.47
   3   7  15    7.03    0.93
   3  -7 -15    6.59    0.76
   3   7  16   15.97    1.23
   3  -7 -16   13.63    0.98
   3   7  17   16.85    1.26
   3  -7 -17   15.61    1.01
   3  -8   6   11.67    1.01
   3   8  -6   11.75    0.86
   3   8  -6   12.01    0.91
   3  -8   5    8.69    0.90
   3   8  -5    8.93    0.78
   3   8  -5    7.71    0.79
   3  -8   4   22.20    1.36
   3   8  -4   21.65    1.22
   3  -8   3   58.91    2.43
   3  -8   2   13.98    1.08
   3   8  -2   12.53    1.00
   3  -8   1   26.39    1.50
   3   8  -1   28.15    1.48
   3   8   0   16.51    1.13
   3  -8   0   16.09    1.18
   3   8   0   19.40    1.18
   3   8   1   26.52    1.44
   3  -8  -1   26.16    1.47
   3   8   1   28.08    1.45
   3   8   2   12.40    0.96
   3  -8  -2   12.97    1.03
   3   8   2   12.90    0.97
   3   8   3   55.07    2.25
   3  -8  -3   51.38    2.25
   3   8   4   22.81    1.25
   3  -8  -4   22.58    1.30
   3   8   4   23.47    1.28
   3   8   5    8.38    0.75
   3  -8  -5    8.00    0.80
   3   8   5    9.88    0.79
   3   8   6   10.60    0.79
   3   8   6   10.86    0.83
   3  -8  -6   12.11    0.90
   4   0   0  325.85    9.23
   4   0   0  316.36    9.70
   4   0   0  295.88    9.70
   4   0   0  291.09    9.46
   4   0   0  324.84   11.18
   4   0  -1   85.66    3.11
   4   0  -1   72.96    3.36
   4   0   1   87.92    3.52
   4   0  -1   58.93    3.17
   4   0   1   73.03    3.23
   4   0  -1   79.85    3.34
   4   0  -1   66.94    4.04
   4   0   1   63.54    4.05
   4   0  -2  362.13   11.21
   4   0  -2  378.02   12.00
   4   0  -2  413.77   11.98
   4   0  -2  432.18   11.97
   4   0  -2  396.16   11.74
   4   0  -2  379.14   12.96
   4   0   2  401.98   13.41
   4   0  -3   13.16    1.15
   4   0   3   13.10    1.18
   4   0  -3   12.61    1.34
   4   0  -3   13.71    1.56
   4   0   3   10.92    1.45
   4   0  -3   13.52    1.42
   4   0  -3   13.87    1.40
   4   0   3   12.23    1.81
   4   0  -4   13.05    1.14
   4   0   4   15.66    1.22
   4   0  -4   14.97    1.75
   4   0  -4   14.84    1.44
   4   0  -4   15.44    1.69
   4   0   4   14.77    1.50
   4   0  -4   16.11    1.55
   4   0  -4   11.33    1.24
   4   0   4   13.39    1.85
   4   0  -5    4.47    0.97
   4   0  -5    3.55    1.22
   4   0  -5    3.74    0.99
   4   0   5    1.98    0.92
   4   0  -5    2.44    0.67
   4   0   5    2.57    0.73
   4   0  -5    3.51    0.78
   4   0   5    3.15    0.87
   4   0   6    4.15    1.03
   4   0   6    0.94    0.65
   4   0  -6    1.21    0.66
   4   0  -6    1.18    0.83
   4   0  -6    0.89    1.12
   4   0  -6    1.85    0.87
   4   0   6    0.68    0.81
   4   0   6    0.55    0.70
   4   0  -6    0.88    0.70
   4   0   7  103.14    4.74
   4   0  -7  123.70    4.19
   4   0   7  143.49    4.32
   4   0  -7  132.34    5.48
   4   0  -7  103.56    4.38
   4   0   7  117.65    4.61
   4   0  -7  136.98    4.97
   4   0  -7  104.81    4.36
   4   0   7  125.72    4.37
   4   0   8  341.56   10.51
   4   0  -8  314.47    9.45
   4   0  -8  332.95   11.03
   4   0  -8  366.86   10.11
   4   0  -8  339.69   10.37
   4   0  -8  360.21   10.07
   4   0   8  320.91    9.65
   4   0  -9  151.52    4.52
   4   0   9  127.19    4.34
   4   0  -9  136.89    5.79
   4   0  -9  130.93    5.10
   4   0  -9  117.51    4.65
   4   0   9  106.10    4.92
   4   0   9  130.18    4.55
   4   0 -10    0.72    0.58
   4   0  10    1.21    0.62
   4   0 -10    0.56    1.10
   4   0 -10    0.38    0.84
   4   0 -10    1.05    0.78
   4   0  10    1.04    0.81
   4   0  10    0.76    0.69
   4   0 -11    3.16    0.88
   4   0 -11    3.30    1.33
   4   0 -11    4.49    1.07
   4   0  11    3.65    0.99
   4   0 -11    5.30    0.76
   4   0  11    5.23    0.76
   4   0 -12   45.65    2.02
   4   0  12   43.66    2.01
   4   0 -12   45.57    3.26
   4   0 -12   53.79    2.54
   4   0 -12   42.35    2.61
   4   0  12   46.37    2.72
   4   0  12   43.61    1.99
   4   0 -13   49.65    2.02
   4   0  13   41.79    1.91
   4   0 -13   45.85    3.32
   4   0 -13   42.85    2.36
   4   0 -13   44.15    2.66
   4   0  13   38.48    2.54
   4   0  13   45.70    1.99
   4   0  14   33.68    1.63
   4   0 -14   30.64    2.79
   4   0 -14   33.98    2.05
   4   0 -14   31.54    2.25
   4   0  14   32.06    2.29
   4   0  14   32.81    1.64
   4   0  15   45.29    1.91
   4   0 -15   48.34    3.38
   4   0 -15   37.56    2.25
   4   0 -15   43.96    2.63
   4   0  15   36.29    2.48
   4   0  15   45.91    1.95
   4   0 -16   71.99    4.36
   4   0 -16   78.45    3.41
   4   0 -16   78.40    3.62
   4   0  16   73.94    3.66
   4   0  16   73.82    2.78
   4   0 -17   24.66    2.54
   4   0 -17   23.99    2.47
   4   0 -17   25.70    1.93
   4   0  17   23.01    1.92
   4   0  17   21.83    1.32
   4   0 -18  535.72   17.56
   4   0 -18  531.28   16.17
   4   0 -18  513.34   16.19
   4   0  18  522.15   16.44
   4   0 -19  301.20    9.32
   4   0  19  286.31    8.32
   4   0 -20  127.23    5.67
   4   0 -20  127.80    4.50
   4   0  20  133.83    4.37
   4   0 -21   11.28    1.36
   4   0 -21   10.42    1.78
   4   0  21   11.36    1.20
   4   0  21   11.28    0.92
   4   0 -22   26.61    1.87
   4   0  22   24.49    1.68
   4   0  22   26.15    1.38
   4   0 -23    5.09    1.03
   4   0  23    4.77    0.86
   4   0  23    3.51    0.58
   4   0 -24    1.63    0.80
   4   0  24    2.27    0.74
   4   0  24    1.74    0.47
   4   0 -24    2.74    1.23
   4   0 -25    1.65    1.12
   4   0 -25    1.90    0.83
   4   0  25    2.28    0.48
   4   0  25    2.38    0.72
   4   0 -26    2.77    1.16
   4   0  26    3.54    0.71
   4   0 -26    3.67    0.89
   4   0  27   12.82    1.24
   4   0 -27   13.62    1.25
   4   0  27   12.34    1.09
   4   0 -27   13.43    1.79
   4   0 -28    1.16    0.65
   4   0  28    1.29    0.54
   4   0  28    1.40    0.69
   4   0 -28    1.59    1.03
   4   0 -29    0.28    0.59
   4   0  29    0.49    0.45
   4   0  29    0.50    0.54
   4   0 -29    0.95    0.94
   4   0 -30    1.33    0.60
   4   0 -30    2.05    0.94
   4   0  30    1.89    0.58
   4   0  30    1.70    0.45
   4   0  31   12.95    1.05
   4   0 -31   15.94    1.03
   4   0 -31   16.30    1.51
   4   0 -31   11.74    1.13
   4   1 -31    1.46    0.53
   4   1 -31    1.25    0.62
   4  -1  31    0.97    0.48
   4   1 -31    1.40    0.63
   4   1 -30   22.36    1.68
   4   1 -30   20.87    1.30
   4  -1  30   21.24    1.33
   4  -1  30   21.41    1.13
   4   1 -29   57.82    3.07
   4  -1  29   59.38    2.63
   4   1 -29   62.33    2.91
   4  -1  29   58.16    2.36
   4   1 -28   45.79    2.21
   4   1 -28   46.14    2.74
   4  -1  28   41.24    1.95
   4   1 -27   10.94    1.18
   4  -1  27   11.23    1.00
   4   1 -27   11.51    1.57
   4  -1  26    1.73    0.84
   4   1 -26    2.74    1.10
   4  -1  26    1.42    0.59
   4   1 -26    1.74    0.82
   4  -1  25   14.01    1.46
   4   1 -25   11.21    1.29
   4  -1  25   15.37    1.23
   4   1 -25   11.20    1.64
   4   1 -24   51.84    3.32
   4  -1  24   49.73    2.39
   4  -1  24   55.22    2.97
   4  -1  24   51.86    2.01
   4   1 -24   58.28    2.78
   4   1 -23   83.46    3.46
   4  -1  23   59.17    3.55
   4   1 -23   65.27    3.10
   4   1 -23   78.78    4.19
   4  -1  23   71.94    2.56
   4   1 -22   48.35    2.58
   4  -1  22   41.32    2.66
   4   1 -22   38.39    2.31
   4   1 -22   50.13    3.32
   4  -1  22   44.05    1.84
   4   1 -21  135.42    5.64
   4   1 -21  175.81    6.98
   4  -1  21  170.15    6.28
   4   1 -21  144.64    5.64
   4  -1  21  176.26    5.03
   4   1 -20  307.99    9.46
   4   1 -20  309.80   10.64
   4  -1  20  306.83    9.88
   4   1 -20  299.35    9.36
   4  -1  20  298.09    8.42
   4   1 -19  434.22   12.89
   4   1 -19  415.41   13.98
   4  -1  19  407.16   13.22
   4   1 -19  422.80   12.83
   4  -1  19  410.64   11.86
   4   1 -18  260.83    8.53
   4   1 -18  286.83    9.86
   4  -1  18  253.16    8.91
   4   1 -18  269.17    8.68
   4   1 -18  236.69    8.37
   4  -1  18  266.10    7.65
   4  -1  17  205.94    6.27
   4   1 -17  219.35    8.39
   4  -1  17  211.64    7.70
   4   1 -17  221.49    7.20
   4   1 -17  200.87    7.21
   4  -1  17  225.72    6.49
   4  -1  16   85.94    2.88
   4   1 -16   85.53    4.52
   4  -1  16   76.00    3.87
   4   1 -16   71.41    3.33
   4   1 -16   65.19    3.40
   4  -1  16   82.78    2.95
   4   1 -15   15.95    2.06
   4  -1  15   15.50    1.06
   4   1 -15   15.77    1.45
   4   1 -15   16.65    1.57
   4  -1  15   16.39    1.81
   4  -1  14   19.72    1.95
   4   1 -14   26.11    2.42
   4  -1  14   25.04    1.37
   4   1 -14   18.97    1.60
   4   1 -14   16.55    1.62
   4   1 -14   21.56    1.77
   4  -1  13   14.37    1.69
   4  -1  13   14.25    1.09
   4   1 -13   14.25    1.93
   4   1 -13   13.88    1.47
   4   1 -13   15.81    1.46
   4   1 -13   12.50    1.39
   4  -1  12    8.88    1.48
   4  -1  12    9.09    0.95
   4   1 -12    9.75    1.20
   4   1 -12    8.59    1.64
   4   1 -12    8.40    0.95
   4  -1  12   12.38    1.15
   4   1 -12    8.45    1.25
   4  -1  11   67.60    3.56
   4  -1  11   67.84    2.76
   4   1 -11   76.88    2.61
   4   1 -11   68.11    3.88
   4   1 -11   69.07    3.13
   4   1 -11   70.79    2.92
   4  -1  11   69.88    2.95
   4   1 -11   69.06    3.37
   4   1 -10   15.47    1.61
   4  -1  10   16.59    2.39
   4  -1  10   23.39    1.43
   4   1 -10   23.00    1.25
   4   1 -10   22.25    2.19
   4   1 -10   15.58    1.49
   4   1 -10   21.30    1.57
   4  -1  10   17.13    1.80
   4   1 -10   22.72    1.50
   4  -1  10   19.76    1.48
   4   1  -9  101.56    4.34
   4  -1   9  111.57    6.18
   4  -1   9   99.28    3.73
   4   1  -9   97.67    3.48
   4   1  -9  106.46    4.86
   4   1  -9  105.07    4.15
   4   1  -9  107.52    4.12
   4   1  -9  109.33    4.62
   4  -1   9  101.30    4.51
   4   1  -9  116.64    3.99
   4  -1   9  102.92    3.95
   4   1  -8  117.86    4.48
   4   1  -8  138.10    5.27
   4  -1   8  133.09    6.98
   4  -1   8  125.62    4.55
   4   1  -8  145.33    4.40
   4   1  -8  138.92    5.72
   4   1  -8  136.20    4.98
   4   1  -8  141.01    5.44
   4  -1   8  143.86    5.09
   4   1  -8  135.03    4.90
   4  -1   8  118.20    5.21
   4   1  -8  138.26    4.74
   4  -1   8  141.47    4.84
   4   1  -7  145.25    4.65
   4   1  -7  140.64    5.22
   4  -1   7  150.11    7.30
   4  -1   7  126.22    4.52
   4   1  -7  134.32    4.29
   4   1  -7  122.83    5.40
   4   1  -7  129.71    4.90
   4   1  -7  124.77    4.80
   4  -1   7  121.56    4.90
   4   1  -7  131.19    5.24
   4  -1   7  126.84    5.18
   4  -1   7  132.62    4.77
   4   1  -7  130.72    4.63
   4   1  -6  129.75    5.07
   4  -1   6  129.55    6.90
   4  -1   6  131.00    4.59
   4   1  -6  125.83    4.25
   4   1  -6  126.46    5.39
   4   1  -6  141.05    5.01
   4   1  -6  128.15    5.16
   4   1  -6  130.73    4.81
   4  -1   6  128.99    4.96
   4   1  -6  148.34    4.66
   4  -1   6  120.62    4.68
   4   1  -6  133.72    4.66
   4   1  -6  131.61    4.02
   4   1  -5  371.31   11.29
   4  -1   5  372.69   13.89
   4  -1   5  383.45   10.82
   4   1  -5  366.35   10.41
   4   1  -5  364.63   11.68
   4   1  -5  390.46   11.51
   4  -1   5  381.72   11.29
   4   1  -5  384.61   11.06
   4   1  -5  317.89   10.53
   4   1  -5  353.39   11.09
   4  -1   5  348.87   10.91
   4   1  -5  384.74   10.14
   4   1  -5  353.79   10.77
   4   1  -4  204.08    7.54
   4  -1   4  224.80    9.92
   4  -1   4  243.18    7.35
   4   1  -4  242.24    6.96
   4   1  -4  216.93    7.56
   4   1  -4  228.42    7.85
   4  -1   4  248.56    7.84
   4   1  -4  229.36    7.46
   4   1  -4  200.66    7.03
   4  -1   4  235.85    7.52
   4   1  -4  242.27    7.37
   4   1  -4  256.84    6.73
   4  -1   4  210.48    7.42
   4  -1   3  130.43    6.91
   4  -1   3  120.55    4.52
   4   1  -3  128.32    4.24
   4   1  -3  119.30    4.83
   4  -1   3  121.41    4.94
   4   1  -3  141.59    5.14
   4   1  -3  129.80    4.93
   4   1  -3  128.05    4.46
   4  -1   3  115.40    4.62
   4  -1   3  126.14    4.76
   4   1  -3  124.32    4.53
   4   1  -3  144.39    4.08
   4   1  -2    4.36    0.99
   4  -1   2    3.56    1.54
   4  -1   2    4.50    0.92
   4   1  -2    3.87    0.72
   4   1  -2    5.04    1.13
   4   1  -2    5.08    0.79
   4  -1   2    3.67    1.06
   4   1  -2    4.53    1.07
   4   1  -2    4.85    0.77
   4   1  -2    3.95    0.81
   4   1  -2    3.72    0.56
   4  -1   2    3.87    0.95
   4  -1   2    3.84    0.86
   4  -1   1   21.92    2.71
   4   1  -1   20.96    1.29
   4   1  -1   21.20    1.31
   4   1  -1   24.39    1.86
   4  -1   1   18.63    1.59
   4   1  -1   21.76    1.40
   4  -1   1   20.91    1.88
   4   1  -1   21.29    1.82
   4   1  -1   23.82    1.77
   4   1  -1   21.85    1.45
   4  -1   1   21.23    1.54
   4   1  -1   21.52    1.52
   4   1  -1   21.14    1.14
   4  -1   0    2.86    0.77
   4   1   0    2.89    0.66
   4   1   0    2.87    0.88
   4   1   0    3.61    0.93
   4  -1   0    2.51    1.37
   4   1   0    3.96    0.68
   4   1   0    2.82    0.60
   4  -1   0    3.34    0.99
   4  -1   0    3.47    1.04
   4   1   0    3.20    0.99
   4   1   0    2.07    0.59
   4  -1   0    2.08    0.82
   4   1   0    2.52    0.95
   4   1   0    3.49    0.53
   4   1   0    2.89    0.86
   4   1   1   23.22    1.53
   4   1   1   19.81    1.15
   4   1   1   24.08    1.89
   4   1   1   20.28    1.33
   4   1   1   18.49    1.27
   4  -1  -1   21.68    2.78
   4  -1  -1   19.71    1.86
   4   1   1   21.44    1.80
   4  -1  -1   19.37    1.73
   4  -1  -1   19.65    1.46
   4   1   1   20.91    1.44
   4  -1  -1   23.22    1.69
   4   1   1   22.22    1.38
   4  -1  -2    6.12    1.02
   4   1   2    5.29    0.73
   4  -1  -2    3.86    1.07
   4  -1  -2    4.20    1.15
   4   1   2    3.98    1.01
   4   1   2    4.36    0.87
   4   1   2    4.29    0.59
   4   1   2    4.89    1.07
   4   1   2    4.49    0.75
   4   1   2    4.85    0.72
   4   1   2    4.86    0.79
   4  -1  -2    3.93    1.48
   4  -1  -2    4.87    0.84
   4   1   3  118.54    4.36
   4   1   3  128.85    4.38
   4   1   3  130.78    3.98
   4   1   3  128.13    5.05
   4   1   3  105.02    4.08
   4  -1  -3  139.83    7.17
   4  -1  -3  124.67    5.23
   4   1   3  140.69    4.80
   4  -1  -3  119.28    4.91
   4  -1  -3  120.62    4.34
   4  -1  -3  120.57    4.53
   4   1   3  109.15    4.09
   4   1   4  277.67    7.44
   4   1   4  230.49    6.83
   4   1   4  234.97    8.03
   4   1   4  215.70    7.08
   4  -1  -4  243.07    8.41
   4  -1  -4  198.83    9.70
   4   1   4  249.03    7.69
   4  -1  -4  241.91    8.02
   4  -1  -4  210.55    7.14
   4  -1  -4  222.25    7.41
   4   1   5  370.58   10.57
   4   1   5  361.31   10.19
   4   1   5  367.50   11.45
   4   1   5  313.93   10.19
   4   1   5  411.16   10.65
   4  -1  -5  371.89   11.87
   4  -1  -5  388.33   14.11
   4  -1  -5  376.91   11.47
   4  -1  -5  357.11   10.78
   4  -1  -5  347.63   10.55
   4   1   6  128.48    4.21
   4  -1  -6  140.87    4.65
   4   1   6  120.89    4.44
   4   1   6  122.87    4.29
   4  -1  -6  130.85    5.63
   4  -1  -6  121.27    6.87
   4  -1  -6  128.21    5.27
   4   1   6  143.08    4.82
   4  -1  -6  137.74    4.79
   4   1   7  111.05    4.28
   4  -1  -7  125.42    5.56
   4  -1  -7  118.06    6.77
   4  -1  -7  123.77    5.16
   4  -1  -7  127.21    4.58
   4   1   7  119.91    4.06
   4  -1  -8  140.96    6.00
   4  -1  -8  131.91    4.83
   4  -1  -8  139.51    5.61
   4   1   8  130.50    5.41
   4   1   8  126.65    4.69
   4   1   8  149.68    4.56
   4  -1  -9  107.34    5.08
   4  -1  -9  106.79    3.95
   4  -1  -9  104.88    4.66
   4   1   9   98.30    4.39
   4   1   9   93.93    3.73
   4   1   9   96.58    3.47
   4  -1 -10   22.70    2.32
   4  -1 -10   18.26    1.45
   4  -1 -10   23.57    2.13
   4   1  10   17.92    1.76
   4   1  10   18.31    1.40
   4   1  10   19.18    1.25
   4   1  11   69.94    2.65
   4   1  11   71.91    3.04
   4  -1 -11   70.14    4.08
   4  -1 -11   71.55    3.05
   4   1  11   64.00    3.44
   4   1  11   67.44    2.62
   4   1  12    8.46    1.05
   4  -1 -12    8.17    1.06
   4  -1 -12   10.15    1.85
   4   1  12    9.87    1.36
   4   1  12    7.47    0.82
   4  -1 -13   13.54    1.28
   4  -1 -13   13.13    1.96
   4   1  13   14.52    1.62
   4   1  13   14.26    1.05
   4  -1 -14   26.61    1.55
   4  -1 -14   21.62    1.63
   4  -1 -14   24.91    2.49
   4   1  14   21.12    1.93
   4   1  14   23.30    1.35
   4  -1 -15   16.48    1.20
   4  -1 -15   16.27    1.66
   4  -1 -15   16.25    2.07
   4   1  15   14.72    1.63
   4   1  15   16.40    1.13
   4   1  16   78.84    3.33
   4  -1 -16   67.69    3.74
   4  -1 -16   76.07    4.39
   4   1  16   71.68    3.65
   4   1  16   73.14    2.81
   4   1  17  208.21    7.00
   4  -1 -17  197.71    8.19
   4   1  17  207.17    7.54
   4   1  17  204.54    6.39
   4   1  18  256.77    7.79
   4  -1 -18  220.63    7.71
   4   1  18  236.10    8.28
   4  -1 -18  260.13    9.34
   4   1  18  225.41    7.04
   4  -1 -19  378.71   13.92
   4   1  19  385.91   12.55
   4   1  19  438.90   13.38
   4   1  19  454.57   11.85
   4   1  19  431.24   12.07
   4  -1 -20  286.29   10.67
   4   1  20  287.90    9.31
   4   1  20  309.61   10.02
   4   1  20  298.94    8.75
   4   1  20  304.79    8.50
   4  -1 -21  178.73    7.19
   4   1  21  154.79    5.67
   4   1  21  166.38    6.30
   4   1  21  156.03    5.14
   4   1  21  168.08    4.94
   4  -1 -22   46.91    3.28
   4   1  22   42.90    2.33
   4   1  22   41.87    2.61
   4   1  22   40.23    1.88
   4  -1 -23   74.34    4.20
   4   1  23   63.55    2.56
   4   1  23   73.49    3.47
   4   1  23   67.83    3.03
   4  -1 -24   51.72    3.50
   4   1  24   59.84    2.96
   4   1  24   55.54    2.66
   4  -1 -24   58.38    2.82
   4   1  24   55.09    2.92
   4  -1 -25   17.20    1.47
   4   1  25   15.95    1.31
   4   1  25   16.34    1.52
   4  -1 -26    2.57    1.13
   4   1  26    1.61    0.62
   4  -1 -26    1.48    0.74
   4   1  26    1.57    0.72
   4  -1 -27   11.11    1.13
   4   1  27    9.58    0.97
   4   1  28   51.86    2.46
   4  -1 -28   44.25    2.19
   4   1  29   60.98    2.68
   4  -1 -29   58.73    2.46
   4   1  30   20.46    1.38
   4  -1 -30   22.27    1.28
   4  -1 -31    1.16    0.46
   4   1  31    1.46    0.54
   4   2 -30    0.79    0.68
   4   2 -30    2.23    0.64
   4  -2  29    2.53    0.47
   4   2 -29    1.64    0.64
   4  -2  29    2.40    0.75
   4  -2  28    8.64    0.78
   4   2 -28    7.31    0.97
   4  -2  28    7.82    1.13
   4  -2  27    1.66    0.54
   4   2 -27    1.90    0.76
   4  -2  27    3.00    0.90
   4  -2  26    0.44    0.47
   4   2 -26    0.40    0.75
   4  -2  26    0.63    0.84
   4   2 -26    0.41    0.65
   4   2 -25    0.77    0.87
   4   2 -25    0.16    0.39
   4   2 -25    1.17    0.92
   4   2 -25    1.60    0.76
   4  -2  25    1.79    0.94
   4  -2  24   28.52    2.17
   4   2 -24   31.77    2.01
   4   2 -24   27.99    1.93
   4   2 -24   26.30    2.12
   4  -2  23   19.38    1.88
   4   2 -23   26.98    1.92
   4   2 -23   18.38    1.78
   4   2 -23   26.44    2.09
   4   2 -23   25.43    1.88
   4   2 -22   54.87    2.82
   4  -2  22   47.10    2.92
   4   2 -22   45.89    2.69
   4   2 -22   41.22    2.63
   4   2 -22   43.80    2.83
   4  -2  22   52.34    1.90
   4   2 -21   60.97    2.98
   4  -2  21   52.36    3.14
   4   2 -21   46.52    2.81
   4   2 -21   54.80    3.22
   4  -2  21   54.47    2.06
   4   2 -20  199.02    6.41
   4  -2  20  174.08    6.66
   4   2 -20  185.30    6.49
   4   2 -20  164.00    6.60
   4  -2  20  159.25    5.16
   4   2 -19  107.10    4.48
   4   2 -19  110.02    5.00
   4   2 -19  119.39    4.84
   4  -2  19  103.99    4.91
   4  -2  19  113.55    3.70
   4   2 -18   20.38    2.02
   4   2 -18   17.57    1.76
   4  -2  18   18.43    1.92
   4  -2  18   18.81    1.17
   4   2 -17  224.00    8.18
   4   2 -17  224.85    7.84
   4  -2  17  222.18    8.18
   4  -2  16   14.05    0.97
   4   2 -16   12.19    1.62
   4  -2  16   11.29    1.63
   4   2 -16    7.88    1.32
   4   2 -16    9.56    1.41
   4  -2  15    0.44    0.99
   4  -2  15    0.86    0.50
   4   2 -15    0.04    0.74
   4   2 -15    0.79    0.96
   4   2 -15    0.56    0.84
   4   2 -15    0.44    0.90
   4  -2  14   36.74    2.64
   4  -2  14   35.59    1.74
   4   2 -14   28.94    2.41
   4   2 -14   31.55    2.06
   4   2 -14   34.56    2.42
   4   2 -14   36.49    2.13
   4   2 -14   43.31    2.39
   4   2 -13    3.42    0.96
   4   2 -13    5.26    1.18
   4  -2  13    3.81    1.44
   4  -2  13    3.67    0.68
   4   2 -13    4.27    0.99
   4   2 -13    4.88    1.26
   4   2 -13    4.18    0.92
   4  -2  13    6.13    1.31
   4  -2  13    4.52    0.77
   4   2 -12   21.14    1.65
   4   2 -12   19.16    1.85
   4  -2  12   19.60    2.74
   4  -2  12   23.15    1.40
   4   2 -12   21.44    2.03
   4   2 -12   17.99    1.57
   4   2 -12   20.53    1.69
   4  -2  12   21.94    2.13
   4  -2  12   19.98    1.45
   4  -2  11   28.44    2.41
   4   2 -11   26.97    1.89
   4   2 -11   23.27    2.09
   4  -2  11   30.79    3.27
   4  -2  11   30.50    1.71
   4   2 -11   27.64    2.27
   4   2 -11   26.42    1.85
   4   2 -11   29.36    1.97
   4  -2  11   25.55    3.12
   4  -2  11   24.73    1.68
   4  -2  10  540.28   15.59
   4   2 -10  500.72   14.49
   4   2 -10  498.24   14.22
   4   2 -10  518.34   15.25
   4  -2  10  461.21   17.66
   4  -2  10  516.91   14.22
   4   2 -10  523.74   15.39
   4   2 -10  502.71   14.56
   4   2 -10  464.01   14.57
   4  -2  10  506.08   18.12
   4  -2  10  484.07   14.30
   4  -2   9  233.99    8.50
   4   2  -9  223.21    7.46
   4   2  -9  231.31    7.67
   4   2  -9  231.87    8.33
   4  -2   9  266.94   11.19
   4  -2   9  225.58    7.46
   4   2  -9  263.94    8.57
   4   2  -9  230.83    7.78
   4   2  -9  280.06    8.19
   4  -2   9  268.97   11.29
   4  -2   9  271.01    7.85
   4  -2   8  332.99   10.82
   4   2  -8  342.98   10.71
   4  -2   8  341.43    9.87
   4   2  -8  319.79   10.06
   4   2  -8  344.87   10.12
   4   2  -8  329.17   10.21
   4  -2   8  343.52   10.17
   4   2  -8  311.46   10.54
   4  -2   8  308.70    9.89
   4   2  -8  346.99    9.43
   4  -2   8  304.70   13.14
   4   2  -8  326.42    9.80
   4   2  -8  315.63    9.86
   4   2  -7   25.74    1.67
   4   2  -7   28.81    1.78
   4  -2   7   32.48    3.59
   4  -2   7   30.61    3.57
   4   2  -7   26.11    1.89
   4   2  -7   24.99    1.79
   4   2  -7   28.01    1.95
   4  -2   7   31.91    2.05
   4   2  -7   26.26    2.16
   4  -2   7   29.82    1.91
   4   2  -7   33.13    1.58
   4  -2   7   27.84    2.23
   4   2  -6   32.50    2.35
   4  -2   6   33.24    3.72
   4   2  -6   37.28    2.19
   4   2  -6   30.84    1.94
   4   2  -6   32.48    2.09
   4  -2   6   33.71    2.16
   4  -2   6   23.96    3.20
   4   2  -6   36.60    1.71
   4  -2   6   31.32    2.06
   4   2  -6   32.47    1.86
   4   2  -6   32.74    1.88
   4   2  -5   29.07    2.15
   4  -2   5   32.00    3.67
   4   2  -5   30.43    2.02
   4   2  -5   25.75    1.76
   4  -2   5   33.56    2.19
   4  -2   5   29.14    2.06
   4   2  -5   31.35    2.03
   4  -2   5   25.45    3.18
   4  -2   5   30.10    1.99
   4   2  -5   34.66    1.66
   4   2  -5   28.84    1.75
   4   2  -5   30.00    1.75
   4   2  -4    3.04    1.01
   4  -2   4    3.21    1.46
   4  -2   4    2.73    1.57
   4   2  -4    3.70    0.78
   4   2  -4    3.05    0.95
   4  -2   4    4.02    1.13
   4  -2   4    3.14    1.02
   4   2  -4    3.92    0.96
   4   2  -4    3.93    0.80
   4   2  -4    2.90    0.69
   4   2  -4    3.46    0.67
   4   2  -4    1.70    0.43
   4   2  -3   48.58    2.44
   4   2  -3   47.80    2.33
   4   2  -3   54.84    2.94
   4  -2   3   52.00    4.53
   4   2  -3   62.06    2.23
   4  -2   3   52.96    4.76
   4   2  -3   56.52    2.86
   4   2  -3   50.64    2.50
   4  -2   3   59.11    3.05
   4   2  -3   56.46    2.78
   4  -2   3   56.63    3.08
   4  -2   3   49.30    2.79
   4   2  -3   55.79    2.06
   4  -2   2    5.62    1.11
   4   2  -2    7.44    0.96
   4   2  -2    7.29    0.90
   4   2  -2    7.45    1.24
   4  -2   2    7.41    1.90
   4   2  -2    6.81    1.10
   4  -2   2    8.62    2.15
   4   2  -2    8.53    0.81
   4  -2   2    6.33    1.23
   4   2  -2    7.02    1.08
   4  -2   2    8.12    1.31
   4   2  -2    7.85    1.23
   4   2  -2    6.53    0.93
   4   2  -2    7.12    0.67
   4   2  -1   39.14    1.61
   4  -2   1   34.93    3.66
   4   2  -1   33.17    2.23
   4   2  -1   44.80    1.80
   4   2  -1   31.52    1.72
   4  -2   1   42.37    4.28
   4   2  -1   35.25    1.96
   4   2  -1   36.18    2.35
   4  -2   1   39.01    2.49
   4   2  -1   38.54    2.19
   4  -2   1   40.13    2.48
   4   2  -1   38.30    2.35
   4   2  -1   29.82    1.84
   4  -2   1   32.16    2.18
   4   2   0   19.60    1.10
   4  -2   0   13.17    2.46
   4   2   0   23.78    1.86
   4   2   0   19.44    1.32
   4  -2   0   24.17    3.26
   4   2   0   23.49    1.56
   4   2   0   20.77    1.80
   4  -2   0   18.00    1.80
   4   2   0   24.30    1.68
   4  -2   0   16.75    1.70
   4   2   0   19.65    1.72
   4   2   0   20.47    1.41
   4  -2   0   20.96    1.72
   4   2   1   34.54    1.57
   4  -2  -1   41.55    3.97
   4   2   1   34.80    2.31
   4   2   1   40.33    1.94
   4  -2  -1   33.99    3.94
   4  -2  -1   37.25    2.53
   4  -2  -1   41.21    2.56
   4  -2  -1   36.02    2.18
   4   2   1   36.49    2.00
   4   2   1   35.46    2.28
   4   2   1   37.18    2.38
   4   2   1   27.42    1.75
   4   2   2    6.53    0.87
   4  -2  -2    8.31    1.34
   4   2   2    8.48    1.28
   4   2   2    6.84    0.91
   4   2   2    8.01    0.75
   4   2   2    6.80    0.98
   4   2   2    8.25    1.16
   4  -2  -2    7.13    1.14
   4  -2  -2    8.00    2.22
   4   2   3   55.86    3.00
   4   2   3   54.97    2.44
   4  -2  -3   58.08    5.09
   4   2   3   47.48    2.01
   4   2   3   45.58    2.24
   4  -2  -3   52.02    2.63
   4  -2  -4    3.12    0.93
   4   2   4    3.68    0.61
   4   2   4    4.68    1.12
   4  -2  -4    2.33    1.58
   4   2   4    3.15    0.73
   4  -2  -4    3.75    1.20
   4  -2  -4    3.73    1.65
   4   2   4    4.41    0.70
   4   2   5   30.60    1.92
   4   2   5   29.19    1.49
   4   2   5   30.95    2.29
   4  -2  -5   27.80    3.40
   4   2   5   32.18    1.83
   4  -2  -5   33.08    2.56
   4  -2  -5   36.68    4.14
   4   2   5   29.73    1.77
   4  -2  -5   29.99    1.95
   4   2   5   27.25    1.61
   4   2   6   33.64    2.03
   4   2   6   30.56    1.55
   4   2   6   38.24    2.48
   4   2   6   31.19    1.85
   4  -2  -6   35.03    2.66
   4  -2  -6   33.28    4.04
   4   2   6   33.95    1.89
   4  -2  -6   33.14    2.05
   4   2   6   28.67    1.66
   4   2   7   28.16    1.87
   4   2   7   33.98    1.60
   4   2   7   30.20    2.24
   4   2   7   28.46    1.76
   4  -2  -7   30.34    2.64
   4  -2  -7   26.26    3.61
   4   2   7   29.43    1.79
   4  -2  -7   28.13    1.87
   4   2   8  323.77    9.91
   4   2   8  338.09    9.31
   4   2   8  305.09   10.39
   4   2   8  323.87    9.76
   4  -2  -8  323.56   11.11
   4  -2  -8  304.43   14.05
   4   2   8  310.70    9.75
   4  -2  -8  313.31   10.85
   4  -2  -8  325.32    9.85
   4   2   9  242.21    8.16
   4   2   9  256.67    8.10
   4  -2  -9  279.98    9.64
   4  -2  -9  252.46   12.30
   4   2   9  275.45    8.25
   4   2   9  281.70    7.73
   4  -2  -9  226.43    7.76
   4   2  10  522.76   14.66
   4  -2 -10  532.00   16.25
   4  -2 -10  444.05   18.85
   4   2  10  459.63   14.55
   4  -2 -10  520.38   14.39
   4   2  10  528.32   14.77
   4   2  11   23.08    2.00
   4   2  11   27.63    1.81
   4  -2 -11   30.16    2.76
   4  -2 -11   25.29    3.48
   4   2  11   25.93    1.80
   4  -2 -11   20.76    1.52
   4   2  11   27.57    1.83
   4   2  12   20.69    1.57
   4  -2 -12   23.73    2.41
   4   2  12   21.55    1.66
   4  -2 -12   19.89    1.48
   4   2  12   19.12    1.84
   4   2  12   18.03    1.29
   4   2  13    3.85    0.87
   4  -2 -13    4.77    1.50
   4  -2 -13    2.57    1.35
   4   2  13    3.75    1.02
   4   2  13    3.23    0.82
   4   2  13    3.89    0.74
   4  -2 -14   29.60    2.74
   4  -2 -14   27.77    2.54
   4   2  14   31.59    2.10
   4   2  14   34.85    2.44
   4   2  14   36.57    1.78
   4  -2 -15   -0.45    1.05
   4  -2 -15    0.18    1.13
   4   2  15    0.77    0.80
   4   2  15    0.76    0.73
   4   2  15    0.72    0.51
   4   2  15    0.39    0.56
   4  -2 -16   11.51    1.83
   4   2  16   13.93    1.13
   4   2  16   12.36    0.97
   4   2  16   11.70    1.33
   4   2  16    9.40    1.20
   4   2  16    9.30    1.41
   4  -2 -17  197.57    8.28
   4   2  17  225.35    6.77
   4   2  17  206.74    6.52
   4   2  17  240.45    7.61
   4   2  17  232.46    7.36
   4   2  17  209.76    7.81
   4  -2 -18   15.02    1.99
   4   2  18   15.28    1.07
   4   2  18   16.85    1.21
   4   2  18   16.76    1.61
   4   2  18   14.39    1.45
   4   2  18   17.12    1.76
   4  -2 -19  100.56    5.23
   4   2  19   91.20    3.70
   4   2  19  125.58    3.73
   4   2  19  108.86    4.50
   4   2  19  110.71    4.37
   4   2  19  116.10    4.93
   4  -2 -20  152.17    6.99
   4   2  20  168.84    5.62
   4   2  20  173.94    6.42
   4   2  20  163.88    6.10
   4   2  20  170.86    6.72
   4  -2 -21   55.03    3.56
   4   2  21   53.66    2.15
   4   2  21   58.00    2.98
   4   2  21   43.77    2.50
   4   2  21   46.94    2.94
   4  -2 -22   45.72    3.26
   4   2  22   49.67    2.56
   4   2  22   52.29    3.01
   4   2  22   55.08    2.26
   4  -2 -23   25.14    2.39
   4   2  23   25.61    2.03
   4   2  23   26.10    1.71
   4   2  24   30.35    2.10
   4  -2 -24   26.57    2.41
   4   2  25    1.45    0.72
   4   2  25    1.66    0.79
   4  -2 -25    3.15    1.15
   4  -2 -26    0.59    0.62
   4   2  26    0.26    0.62
   4   2  26    0.99    0.73
   4  -2 -26    0.72    0.90
   4  -2 -27    1.64    0.67
   4   2  27    1.68    0.62
   4  -2 -27    1.55    0.98
   4   2  27    2.01    0.72
   4  -2 -28    7.53    1.31
   4   2  28    8.30    1.02
   4  -2 -28    9.92    0.95
   4  -2 -29    2.59    0.94
   4   2  29    3.37    0.73
   4  -2 -29    2.83    0.60
   4  -2 -30    1.79    0.80
   4  -2 -30    1.94    0.49
   4   2  30    3.26    0.65
   4  -3  29    6.78    0.91
   4   3 -29    3.74    0.77
   4   3 -28   29.31    1.76
   4   3 -28   42.78    1.96
   4  -3  28   39.34    1.59
   4  -3  28   34.04    2.05
   4   3 -27    9.08    1.10
   4   3 -27   11.68    1.16
   4   3 -27    9.68    1.15
   4  -3  27    9.79    0.81
   4  -3  27   12.68    1.34
   4   3 -26    0.63    0.78
   4   3 -26    0.55    0.68
   4  -3  26    0.40    0.81
   4   3 -26    1.29    0.77
   4   3 -25   23.71    1.72
   4  -3  25   18.68    1.74
   4   3 -25   20.62    1.56
   4   3 -24   27.61    1.99
   4  -3  24   26.15    2.07
   4   3 -24   26.15    1.85
   4   3 -23   16.33    1.59
   4   3 -23   13.59    1.51
   4  -3  23   11.61    1.50
   4   3 -23   13.12    1.41
   4   3 -22   33.34    2.23
   4  -3  22   29.08    2.28
   4   3 -22   31.80    2.05
   4   3 -21   84.26    4.09
   4  -3  21   85.22    4.26
   4   3 -21   91.66    3.94
   4   3 -20   31.45    2.28
   4   3 -20   38.35    2.51
   4  -3  20   31.25    1.45
   4  -3  20   34.94    2.57
   4   3 -20   38.14    2.33
   4  -3  19   35.32    1.55
   4   3 -19   36.22    2.51
   4  -3  19   35.76    2.64
   4   3 -18   19.95    1.79
   4   3 -18   19.92    1.91
   4   3 -18   18.45    2.01
   4  -3  18   19.27    2.03
   4   3 -17   29.50    2.29
   4  -3  17   29.21    2.46
   4   3 -17   32.00    2.55
   4   3 -16   30.55    2.13
   4   3 -16   32.78    2.46
   4  -3  16   34.50    2.70
   4   3 -16   36.55    3.08
   4   3 -15  135.19    4.84
   4   3 -15  107.59    4.71
   4   3 -15  130.62    5.44
   4   3 -15  118.82    4.80
   4  -3  15  119.24    4.00
   4  -3  15  127.95    5.66
   4   3 -14   37.46    2.12
   4   3 -14   28.75    2.10
   4   3 -14   39.20    2.71
   4   3 -14   35.76    2.27
   4  -3  14   32.24    1.66
   4  -3  14   34.45    2.74
   4  -3  13   13.86    1.08
   4   3 -13   15.31    1.36
   4   3 -13   15.17    1.40
   4   3 -13    9.24    1.27
   4   3 -13   14.26    1.73
   4   3 -13   10.68    1.33
   4  -3  13   13.20    1.10
   4  -3  13   16.21    1.95
   4  -3  12   49.26    4.37
   4  -3  12   55.15    2.35
   4   3 -12   49.64    2.52
   4   3 -12   44.19    2.45
   4   3 -12   50.80    2.68
   4   3 -12   47.74    3.09
   4   3 -12   38.86    2.45
   4   3 -12   46.58    2.28
   4  -3  12   57.19    2.37
   4  -3  12   49.73    3.28
   4  -3  11   76.42    5.46
   4  -3  11   60.90    2.66
   4   3 -11   60.47    2.86
   4   3 -11   55.52    2.80
   4   3 -11   57.90    3.43
   4   3 -11   51.83    2.83
   4   3 -11   58.21    2.67
   4   3 -11   55.93    2.88
   4  -3  11   70.83    2.79
   4  -3  11   64.97    3.74
   4  -3  10  242.58    8.85
   4  -3  10  231.47   11.07
   4  -3  10  238.01    7.48
   4   3 -10  239.24    7.55
   4   3 -10  215.80    7.64
   4   3 -10  244.34    8.59
   4   3 -10  240.13    7.86
   4  -3  10  246.13    7.56
   4   3 -10  249.95    7.76
   4  -3  10  247.92   11.41
   4   3  -9  113.60    4.41
   4  -3   9  107.85    7.16
   4   3  -9  120.27    4.36
   4   3  -9   87.87    4.18
   4   3  -9  149.83    4.82
   4   3  -9  127.72    5.31
   4  -3   9  121.56    4.43
   4  -3   9  104.59    6.99
   4  -3   9  123.35    5.45
   4   3  -8    0.09    0.77
   4  -3   8    1.09    1.30
   4  -3   8    1.49    1.50
   4   3  -8    1.12    0.79
   4   3  -8    0.64    0.63
   4   3  -8    1.08    1.02
   4   3  -8    0.45    0.44
   4  -3   8    1.06    0.76
   4  -3   8    0.11    0.88
   4  -3   8    0.96    1.17
   4   3  -7  216.41    6.96
   4   3  -7  231.81    6.98
   4  -3   7  187.20   10.10
   4  -3   7  210.81   10.63
   4   3  -7  196.76    6.13
   4  -3   7  202.13    6.95
   4  -3   7  219.58    7.02
   4  -3   7  191.90    7.14
   4   3  -7  228.66    7.09
   4   3  -7  222.89    7.10
   4  -3   6  268.05   12.60
   4   3  -6  309.50    9.14
   4   3  -6  308.37    9.14
   4  -3   6  314.90    9.22
   4  -3   6  268.37   12.82
   4  -3   6  312.66    9.20
   4   3  -6  258.50    8.18
   4  -3   6  277.45    9.20
   4   3  -6  285.34    8.88
   4   3  -6  288.11    8.89
   4   3  -5   24.04    1.70
   4   3  -5   19.16    1.63
   4  -3   5   25.41    1.97
   4  -3   5   25.55    1.84
   4  -3   5   25.88    3.56
   4  -3   5   20.23    1.71
   4  -3   5   27.75    3.53
   4   3  -5   21.11    1.55
   4   3  -5   17.75    1.46
   4   3  -4   34.17    2.05
   4   3  -4   35.33    2.16
   4  -3   4   31.60    2.29
   4  -3   4   34.78    2.21
   4  -3   4   35.36    4.19
   4  -3   4   31.39    2.31
   4  -3   4   32.01    2.11
   4   3  -4   33.78    1.94
   4   3  -4   34.61    2.01
   4  -3   4   32.99    3.87
   4  -3   3   65.41    5.56
   4   3  -3   72.51    3.39
   4   3  -3   76.25    3.33
   4   3  -3   82.63    3.51
   4  -3   3   76.30    3.56
   4  -3   3   73.60    3.66
   4  -3   3   78.02    6.27
   4   3  -3   79.73    2.76
   4  -3   3   73.29    3.68
   4  -3   3   71.75    3.34
   4   3  -3   76.37    3.15
   4   3  -3   79.98    3.32
   4   3  -2    8.13    0.99
   4   3  -2    7.93    1.02
   4  -3   2   15.62    2.73
   4   3  -2    9.34    1.22
   4  -3   2   15.05    3.00
   4   3  -2    8.89    0.79
   4  -3   2   12.45    1.49
   4  -3   2   13.19    1.56
   4  -3   2    9.36    1.43
   4  -3   2    9.78    1.20
   4   3  -2    8.40    1.22
   4   3  -2    5.30    0.94
   4  -3   1   72.13    5.94
   4   3  -1  100.30    4.10
   4   3  -1  100.03    4.05
   4   3  -1  102.56    3.87
   4  -3   1   88.96    4.11
   4  -3   1   94.12    4.28
   4  -3   1   88.35    6.96
   4   3  -1   93.30    3.24
   4  -3   1   94.64    4.14
   4  -3   1   82.45    3.71
   4   3  -1   95.63    3.81
   4   3  -1  102.28    4.30
   4   3   0  179.99    6.34
   4  -3   0  144.62    8.80
   4   3   0  165.03    5.84
   4   3   0  183.01    6.25
   4  -3   0  169.07    6.42
   4  -3   0  161.24    6.43
   4  -3   0  168.04    9.91
   4   3   0  188.99    5.42
   4  -3   0  162.64    5.87
   4  -3   0  182.54    6.38
   4   3   0  171.14    5.94
   4   3   0  173.41    6.39
   4   3   1  107.49    4.39
   4  -3  -1   75.97    6.12
   4   3   1   93.04    3.80
   4   3   1  109.66    4.32
   4  -3  -1   95.12    4.36
   4  -3  -1   95.55    4.45
   4  -3  -1   85.05    7.03
   4   3   1   98.15    3.40
   4  -3  -1   98.06    3.89
   4  -3  -1   98.32    4.22
   4   3   1  102.77    3.98
   4   3   1   99.57    4.30
   4   3   2   10.14    1.33
   4   3   2    9.20    1.28
   4  -3  -2   10.72    2.82
   4  -3  -2    8.71    1.13
   4  -3  -2    9.75    1.32
   4  -3  -2   13.49    1.69
   4   3   2    9.20    0.87
   4   3   2    6.52    0.94
   4   3   2    8.43    1.28
   4   3   3   75.26    3.20
   4   3   3   80.93    3.69
   4  -3  -3   81.75    4.11
   4  -3  -3   71.29    6.43
   4   3   3   82.72    3.83
   4   3   3   80.55    2.91
   4  -3  -3   74.56    3.23
   4  -3  -3   79.45    3.62
   4   3   4   36.58    1.74
   4   3   4   30.49    1.84
   4  -3  -4   36.30    2.65
   4  -3  -4   34.82    4.53
   4   3   4   34.69    2.40
   4  -3  -4   30.98    3.83
   4  -3  -4   31.64    1.91
   4  -3  -4   33.86    2.21
   4   3   4   40.01    2.21
   4   3   5   21.88    1.57
   4   3   5   24.89    1.39
   4   3   5   13.78    1.25
   4  -3  -5   28.33    2.35
   4  -3  -5   24.04    3.86
   4   3   5   19.20    1.88
   4  -3  -5   26.24    3.48
   4  -3  -5   21.40    1.77
   4  -3  -5   17.39    1.41
   4   3   5   18.93    1.57
   4   3   6  291.65    9.35
   4   3   6  317.67    8.92
   4   3   6  300.80   10.05
   4  -3  -6  303.24   13.43
   4   3   6  270.51    9.04
   4  -3  -6  326.29   10.55
   4  -3  -6  325.16   15.09
   4   3   6  315.78    9.59
   4  -3  -6  314.49    9.69
   4  -3  -6  311.17    9.22
   4   3   7  240.28    7.17
   4   3   7  196.90    6.82
   4   3   7  188.02    6.27
   4   3   7  225.04    7.59
   4  -3  -7  191.04   10.03
   4  -3  -7  202.26    6.59
   4  -3  -7  208.44    7.82
   4  -3  -7  194.43    7.74
   4  -3  -7  232.37    7.21
   4  -3  -7  184.87   11.11
   4   3   7  201.82    6.56
   4   3   8    0.47    0.79
   4   3   8    0.56    0.70
   4   3   8    1.52    0.74
   4   3   8    1.26    0.66
   4   3   8   -0.06    0.82
   4  -3  -8    1.25    1.42
   4  -3  -8    1.25    1.49
   4  -3  -8    0.16    1.14
   4  -3  -8    0.67    0.86
   4  -3  -8    0.74    0.65
   4   3   8    0.07    0.51
   4   3   9  111.28    5.00
   4  -3  -9  108.31    7.10
   4  -3  -9  112.67    4.26
   4  -3  -9  124.66    5.65
   4   3   9  131.94    4.79
   4  -3  -9  114.52    8.47
   4   3   9  134.43    4.19
   4   3   9  127.37    4.76
   4   3   9  116.83    4.17
   4   3  10  217.93    7.57
   4   3  10  211.17    6.86
   4   3  10  249.17    7.16
   4   3  10  229.06    8.13
   4   3  10  238.32    7.55
   4  -3 -10  251.89    8.92
   4   3  10  239.86    7.63
   4  -3 -10  238.42   12.63
   4   3  10  233.99    7.74
   4  -3 -10  222.61    7.11
   4  -3 -11   59.65    2.70
   4   3  11   67.51    3.10
   4  -3 -11   72.10    4.09
   4   3  11   60.45    3.00
   4  -3 -11   66.76    6.28
   4   3  11   65.34    3.25
   4   3  11   65.57    2.73
   4   3  11   79.81    2.77
   4   3  11   69.21    3.22
   4  -3 -12   46.55    2.19
   4   3  12   49.29    2.57
   4  -3 -12   55.13    3.50
   4   3  12   48.14    2.49
   4  -3 -12   39.07    4.70
   4   3  12   46.04    2.70
   4   3  12   47.44    2.60
   4   3  12   49.53    2.17
   4   3  13   12.98    1.30
   4  -3 -13   12.98    1.85
   4   3  13   12.09    1.43
   4   3  13   14.89    1.34
   4   3  13   12.92    1.40
   4   3  13   15.25    1.15
   4  -3 -13   11.95    2.76
   4  -3 -13   13.44    1.11
   4  -3 -14   35.85    2.84
   4   3  14   35.78    2.51
   4   3  14   37.62    2.08
   4   3  14   36.85    1.81
   4   3  14   30.90    2.15
   4   3  14   32.48    1.84
   4  -3 -14   34.34    1.78
   4   3  15  109.58    4.94
   4  -3 -15  127.44    5.66
   4   3  15  109.92    3.96
   4   3  15  116.77    4.71
   4  -3 -15  123.85    4.09
   4   3  16   26.88    2.22
   4  -3 -16   30.78    2.62
   4   3  16   31.85    2.15
   4   3  16   25.46    1.51
   4  -3 -16   33.73    1.68
   4   3  17   28.47    2.26
   4  -3 -17   28.44    2.53
   4   3  17   30.46    2.12
   4   3  17   30.95    1.64
   4  -3 -17   33.21    1.67
   4   3  18   19.14    1.86
   4  -3 -18   14.41    1.88
   4   3  18   18.19    1.28
   4   3  18   18.58    1.64
   4  -3 -18   16.48    1.19
   4   3  19   33.93    2.42
   4  -3 -19   30.88    2.56
   4   3  19   35.66    1.84
   4   3  19   35.62    2.28
   4  -3 -19   31.06    1.66
   4   3  20   34.68    2.42
   4  -3 -20   27.90    2.43
   4   3  20   33.14    1.96
   4   3  20   28.44    2.09
   4  -3 -20   27.37    1.56
   4   3  21   81.43    3.90
   4  -3 -21   82.40    4.22
   4   3  21   76.22    3.77
   4   3  21   79.17    3.67
   4  -3 -21   81.66    3.03
   4   3  22   31.14    2.05
   4   3  22   33.81    2.23
   4  -3 -22   29.08    2.31
   4   3  23   13.58    1.50
   4  -3 -23   11.42    1.56
   4   3  24   25.79    1.96
   4   3  24   27.77    1.95
   4  -3 -24   24.30    2.11
   4   3  25   19.03    1.63
   4   3  25   19.96    1.60
   4  -3 -25   18.44    1.80
   4  -3 -26    1.04    0.82
   4   3  26    0.66    0.67
   4   3  26    0.83    0.67
   4   3  27   10.88    1.03
   4  -3 -27    9.38    1.27
   4  -3 -27    9.97    0.92
   4   3  27   10.23    1.15
   4  -3 -28   37.87    2.21
   4   3  28   36.52    2.01
   4  -3 -28   36.02    1.98
   4   3  28   35.34    1.72
   4  -3 -28   32.01    1.56
   4  -3 -29    5.96    0.93
   4   3  29    6.90    0.85
   4  -3 -29    4.84    0.58
   4   4 -26    6.00    0.89
   4   4 -26    4.54    0.82
   4   4 -26    5.18    0.92
   4  -4  26    6.30    0.98
   4   4 -25   12.49    1.23
   4   4 -25    9.25    1.09
   4   4 -25   11.78    1.25
   4   4 -24    3.92    0.89
   4   4 -24    5.73    0.99
   4   4 -24    4.46    0.91
   4  -4  24    3.63    0.98
   4   4 -23   13.00    1.33
   4  -4  23    9.62    1.34
   4   4 -23   13.41    1.41
   4   4 -23   13.20    1.33
  -4   4  23    7.73    1.19
   4   4 -22    9.44    1.26
   4   4 -22   11.48    1.38
   4   4 -22    9.56    1.21
  -4   4  22    7.54    1.24
   4  -4  22    8.63    1.38
   4  -4  21   29.42    2.22
  -4   4  21   24.89    2.09
   4   4 -21   26.64    1.92
   4  -4  20   18.76    1.88
  -4   4  20   17.88    1.82
   4   4 -20   22.95    1.94
   4   4 -20   15.97    1.55
   4  -4  19  100.30    4.58
   4   4 -19  103.56    4.52
   4   4 -19  103.31    4.21
  -4   4  19   92.10    4.55
   4   4 -18   12.04    1.46
   4  -4  18   10.39    1.63
   4   4 -18   14.05    1.70
   4   4 -18   11.77    1.40
  -4   4  18    9.47    1.48
   4  -4  17   30.22    2.43
   4   4 -17   21.75    1.79
  -4   4  17   28.93    2.35
   4   4 -17   29.17    2.00
   4  -4  16   10.19    1.69
   4   4 -16   10.83    1.39
   4   4 -16   10.81    1.35
  -4   4  16    9.40    1.52
   4  -4  15   52.62    3.37
   4   4 -15   48.61    2.66
   4   4 -15   55.40    2.83
  -4   4  15   54.16    3.21
   4   4 -14    0.28    0.61
   4   4 -14    0.22    2.04
   4  -4  14    0.93    1.17
   4   4 -14    0.78    0.90
   4   4 -14    0.92    0.81
  -4   4  14    1.18    0.96
   4  -4  13   43.86    1.97
   4   4 -13   38.71    2.21
   4   4 -13   42.35    2.94
   4  -4  13   45.68    3.15
   4   4 -13   37.43    2.35
   4   4 -13   39.10    2.02
   4   4 -13   46.15    2.54
  -4   4  13   50.14    2.99
  -4   4  12    6.19    1.26
   4   4 -12    8.50    0.97
   4   4 -12    7.57    1.20
   4   4 -12    7.13    1.16
   4   4 -12    7.57    1.30
   4   4 -12    9.60    1.16
   4  -4  12    7.04    1.38
   4  -4  12    8.86    1.67
   4  -4  12    8.10    0.91
   4  -4  11  224.93    7.72
   4   4 -11  259.12    9.13
   4   4 -11  266.06    8.40
  -4   4  11  256.28    8.88
   4   4 -11  241.80    8.24
   4   4 -11  283.59    8.15
   4   4 -11  271.79    8.05
   4   4 -11  280.22    8.33
   4  -4  11  270.39    9.51
   4  -4  11  231.75    8.65
   4  -4  10  142.98    5.75
   4   4 -10  144.51    6.03
   4   4 -10  161.93    5.48
   4   4 -10  133.70    5.23
   4   4 -10  150.80    5.18
  -4   4  10  125.50    5.57
   4  -4  10  144.69    4.90
   4   4 -10  145.74    5.04
   4   4 -10  146.37    5.27
   4   4  -9   57.91    2.64
   4  -4   9   65.03    5.39
  -4   4   9   57.44    3.17
   4  -4   9   65.67    5.35
   4   4  -9   52.98    2.79
   4   4  -9   50.03    2.60
   4  -4   9   58.01    2.60
   4  -4   9   55.09    3.14
   4   4  -9   54.81    3.32
   4   4  -9   57.09    2.82
   4   4  -8  115.60    5.08
  -4   4   8  111.11    4.75
   4   4  -8  115.60    4.44
   4   4  -8  112.33    4.29
   4  -4   8  106.44    4.73
   4   4  -8  126.13    4.33
   4  -4   8  105.50    4.15
   4   4  -7   95.58    4.43
  -4   4   7   89.64    4.08
   4   4  -7   97.79    3.86
   4   4  -7   87.81    3.71
   4  -4   7   88.47    4.13
   4   4  -7  101.26    3.74
   4  -4   7   83.26    3.64
   4   4  -7   93.50    3.28
   4   4  -6   32.50    2.47
   4  -4   6   27.16    3.57
   4   4  -6   24.86    1.87
   4   4  -6   37.27    2.10
   4  -4   6   32.45    2.27
   4   4  -6   37.67    2.19
   4   4  -6   35.04    1.97
   4  -4   6   28.69    1.97
   4   4  -6   34.16    1.68
   4   4  -5    2.01    1.08
   4  -4   5    0.79    1.44
   4  -4   5    1.84    0.93
   4   4  -5    1.80    0.72
   4   4  -5    1.23    0.81
   4   4  -5    1.92    0.78
   4   4  -5    2.22    0.77
   4   4  -5    2.06    0.57
   4   4  -4   69.96    3.67
   4  -4   4   62.52    5.50
   4  -4   4   68.80    3.41
   4  -4   4   76.91    6.48
   4  -4   4   73.04    3.52
   4   4  -4   74.06    2.77
   4   4  -4   70.16    3.23
   4   4  -4   69.78    3.27
   4   4  -4   73.52    3.17
   4   4  -3    1.56    0.73
   4   4  -3    1.83    0.72
   4  -4   3    2.65    1.06
   4  -4   3    3.47    0.89
   4   4  -3    2.52    1.03
   4  -4   3    3.20    1.59
   4  -4   3    4.47    1.95
   4   4  -3    2.56    0.80
   4   4  -3    3.41    0.82
   4   4  -3    2.66    0.61
   4  -4   3    2.93    0.94
   4  -4   2   46.77    4.72
   4  -4   2   46.77    2.70
   4  -4   2   54.21    5.45
   4  -4   2   53.75    2.76
   4  -4   2   52.05    2.95
   4   4  -2   52.60    2.26
   4   4  -2   53.78    2.71
   4   4  -2   54.44    3.03
   4   4  -2   52.36    2.68
   4   4  -2   55.12    2.64
   4   4  -1    5.93    0.98
   4   4  -1    4.89    0.92
   4  -4   1    3.51    1.07
   4  -4   1    3.84    1.00
   4   4  -1    5.01    0.95
   4  -4   1    2.82    1.65
   4  -4   1    4.20    1.90
   4   4  -1    5.07    0.91
   4   4  -1    4.45    1.12
   4   4  -1    3.46    0.72
   4  -4   1    3.49    0.94
   4   4   0   21.45    1.72
   4  -4   0   13.96    2.71
   4  -4   0   17.65    3.34
   4   4   0   15.54    1.67
   4  -4   0   16.53    1.61
   4  -4   0   19.75    1.89
   4   4   0   14.22    1.36
   4   4   0   16.80    1.47
   4   4   0   18.09    1.24
   4  -4   0   18.19    1.56
   4   4   1    4.66    1.09
   4   4   1    5.27    1.03
   4  -4  -1    6.69    2.36
   4   4   1    5.31    0.79
   4  -4  -1    4.02    1.19
   4  -4  -1    3.08    0.98
   4   4   1    4.55    0.86
   4   4   1    5.44    0.99
   4  -4  -1    3.21    0.88
   4  -4  -2   47.07    2.58
   4  -4  -2   42.95    5.27
   4  -4  -2   48.53    3.07
   4  -4  -2   51.05    2.94
   4   4   2   59.33    3.05
   4   4   2   59.67    2.38
   4   4   2   50.63    2.59
   4   4   2   54.38    2.73
   4   4   3    2.64    0.80
   4   4   3    3.05    0.93
   4  -4  -3    2.66    1.60
   4  -4  -3    0.80    1.94
   4   4   3    3.04    0.69
   4  -4  -3    2.63    1.12
   4  -4  -3    3.24    1.09
   4   4   3    1.68    0.70
   4   4   3    2.49    0.85
   4  -4  -3    1.78    0.79
   4   4   4   74.45    3.63
   4  -4  -4   64.06    3.06
   4  -4  -4   64.13    6.36
   4   4   4   72.13    2.82
   4  -4  -4   71.03    3.82
   4   4   4   68.22    3.05
   4   4   4   74.74    3.33
   4   4   4   72.28    3.29
   4   4   5    1.69    0.78
   4   4   5    3.20    0.98
   4  -4  -5    0.81    1.24
   4  -4  -5    0.81    1.74
   4   4   5    2.39    0.69
   4  -4  -5    2.50    1.13
   4   4   5    2.74    0.74
   4   4   5    3.06    0.93
   4  -4  -5    1.75    0.74
   4   4   6   36.85    2.50
   4  -4  -6   33.86    2.05
   4  -4  -6   36.00    4.76
   4   4   6   38.19    1.87
   4  -4  -6   30.35    2.54
   4   4   6   34.69    2.17
   4   4   6   37.06    2.02
   4   4   6   39.62    2.33
   4  -4  -7   88.46    3.61
   4  -4  -7   77.15    7.05
   4   4   7   84.90    4.15
   4  -4  -7   77.04    6.13
   4  -4  -7   91.05    4.57
   4   4   7   87.72    3.50
   4   4   7   93.22    3.98
   4   4   7   92.11    3.82
   4  -4  -8  103.37    4.08
   4  -4  -8   92.65    7.93
   4   4   8  116.37    4.90
   4  -4  -8   97.45    6.87
   4  -4  -8  102.30    5.06
   4   4   8  105.11    4.00
   4   4   8  117.27    4.63
   4   4   8  116.64    4.42
   4   4   9   59.86    2.48
   4  -4  -9   59.13    2.67
   4  -4  -9   61.43    6.15
   4  -4  -9   64.13    3.77
   4   4   9   45.30    2.36
   4   4   9   54.50    2.77
   4   4   9   51.40    3.11
   4  -4  -9   58.57    5.16
   4   4  10  160.52    4.29
   4   4  10  151.21    5.32
   4  -4 -10  137.12    4.26
   4   4  10  126.52    4.05
   4   4  10  141.12    4.57
   4   4  11  265.31    8.85
   4   4  11  278.60    8.21
   4  -4 -11  228.01    7.71
   4   4  11  279.80    7.86
   4   4  11  218.67    8.09
   4   4  12    8.84    1.44
   4  -4 -12    6.82    0.93
   4   4  12    8.06    1.05
   4   4  12    7.57    1.02
   4  -4 -12    6.93    1.35
   4   4  12    6.64    1.10
   4   4  13   42.47    2.78
   4  -4 -13   43.52    2.15
   4  -4 -13   45.87    2.90
   4   4  13   39.17    2.20
   4   4  13   45.44    2.23
   4   4  13   46.99    2.63
   4   4  14    1.08    0.63
   4  -4 -14    0.88    0.63
   4   4  14    1.06    0.76
   4  -4 -14    1.66    0.97
   4   4  14    0.77    0.73
   4  -4 -15   47.89    2.95
   4  -4 -15   47.41    2.24
   4   4  15   49.26    2.36
   4   4  15   56.19    2.68
   4   4  15   52.72    2.83
   4  -4 -16    9.98    0.97
   4   4  16   10.90    1.40
   4   4  16    9.44    1.24
   4  -4 -16    9.81    1.43
   4   4  17   34.43    2.41
   4  -4 -17   31.87    1.67
   4   4  17   26.44    2.47
   4   4  17   29.99    2.14
   4  -4 -17   31.42    2.29
   4   4  18   11.92    1.55
   4  -4 -18   12.13    1.02
   4   4  18   12.68    2.09
   4   4  18   12.17    1.37
   4  -4 -18    9.21    1.32
   4   4  19  107.58    3.98
   4  -4 -19   97.96    2.79
   4   4  19  102.07    3.71
   4  -4 -20   16.56    1.63
   4   4  20   21.05    1.87
   4   4  20   19.41    1.66
   4  -4 -20   18.78    1.24
   4  -4 -21   28.88    2.06
   4   4  21   31.01    2.18
   4   4  21   31.60    2.07
   4  -4 -21   31.81    1.64
   4  -4 -22    7.05    1.08
   4   4  22    9.03    1.17
   4  -4 -22    8.82    0.85
   4   4  23   15.78    1.44
   4  -4 -23   12.38    1.29
   4   4  23   13.65    1.35
   4   4  24    4.64    0.86
   4  -4 -24    4.41    0.86
   4   4  24    4.27    0.82
   4   4  25   10.97    1.09
   4  -4 -25    9.03    1.04
   4   4  25    8.63    1.00
   4   4  26    6.03    0.81
   4  -4 -26    6.29    0.96
   4   4  26    6.45    0.85
   4   5 -23   20.01    1.43
   4  -5  23   23.03    1.39
   4  -5  22   17.42    1.26
  -4   5  22   13.26    1.20
   4  -5  21   36.50    1.94
  -4   5  21   31.18    1.97
   4   5 -20   16.65    1.46
   4  -5  20   13.91    1.27
  -4   5  20   13.39    1.35
   4   5 -19    0.04    0.63
   4   5 -19   -0.14    0.78
   4   5 -19   -0.04    0.80
   4  -5  19    0.33    0.67
  -4   5  19    0.36    0.69
   4   5 -18   16.54    1.54
   4   5 -18   11.37    1.24
   4   5 -18   16.36    1.50
   4  -5  18   14.17    1.37
  -4   5  18   16.18    1.57
   4   5 -17   25.40    1.92
   4   5 -17   18.50    1.53
   4   5 -17   24.61    1.80
   4  -5  17   20.19    1.64
  -4   5  17   21.11    1.81
   4   5 -16    0.04    0.67
   4   5 -16    0.43    0.86
   4   5 -16    0.27    0.82
   4  -5  16    0.10    0.75
  -4   5  16   -0.35    0.79
   4  -5  15   10.99    1.34
   4   5 -15   11.66    1.45
   4   5 -15    8.28    1.12
   4   5 -15    8.15    1.24
  -4   5  15   11.99    1.44
   4  -5  14    0.78    0.88
   4   5 -14    1.92    0.95
   4   5 -14    1.32    0.60
   4   5 -14    0.92    0.86
  -4   5  14    0.96    0.83
   4   5 -13   52.38    2.35
  -4   5  13   37.81    2.59
   4   5 -13   35.57    2.39
   4   5 -13   49.38    2.16
   4   5 -13   47.28    2.79
   4  -5  13   41.14    2.57
   4   5 -12   69.34    2.98
  -4   5  12   66.40    3.44
   4   5 -12   69.91    2.86
   4   5 -12   73.68    3.61
   4  -5  12   68.11    3.40
   4  -5  11   38.14    1.87
   4   5 -11   41.56    2.21
   4  -5  11   38.73    2.68
   4  -5  11   33.67    2.38
   4   5 -11   36.42    2.28
   4   5 -11   44.92    2.19
  -4   5  11   41.13    2.61
   4   5 -11   43.49    2.73
   4   5 -10   31.57    1.89
   4   5 -10   32.22    2.08
   4   5 -10   28.23    2.00
   4   5 -10   33.47    1.99
   4  -5  10   31.60    2.42
   4  -5  10   33.83    2.30
   4   5 -10   31.67    2.38
   4   5  -9   62.67    2.77
   4   5  -9   43.71    2.64
   4   5  -9   67.01    2.90
   4   5  -9   54.52    2.87
   4   5  -9   57.13    3.22
   4  -5   9   54.22    3.21
   4  -5   9   50.12    2.94
   4   5  -8   44.86    2.33
   4   5  -8   39.37    2.35
   4   5  -8   41.98    2.69
   4  -5   8   35.76    2.64
   4  -5   8   36.25    2.49
   4   5  -7   65.16    3.03
   4   5  -7   66.81    3.32
   4  -5   7   64.88    3.54
   4  -5   7   65.39    3.38
   4   5  -7   73.05    3.59
   4  -5   6   16.76    1.85
   4  -5   6   16.91    1.67
   4   5  -6   18.75    1.52
   4   5  -6   13.60    1.52
   4  -5   6   13.61    1.21
   4   5  -6   17.41    1.54
   4   5  -6   18.49    1.78
   4  -5   5    0.56    0.97
   4  -5   5    0.55    0.89
   4   5  -5    0.14    0.65
   4   5  -5   -0.09    0.74
   4   5  -5    1.67    1.81
   4  -5   5    0.51    0.69
   4   5  -5    0.09    0.71
   4   5  -5    0.06    0.87
   4   5  -4   50.44    2.54
   4  -5   4   51.51    2.71
   4  -5   4   54.15    2.95
   4   5  -4   53.85    2.57
   4   5  -4   47.76    2.71
   4   5  -3   25.00    1.79
   4   5  -3   24.16    1.77
   4   5  -3   22.08    1.92
   4   5  -3   17.68    2.53
   4  -5   3   23.10    1.86
   4  -5   3   23.34    2.02
   4   5  -2   38.07    2.27
   4  -5   2   40.77    2.40
   4   5  -2   37.10    2.46
   4   5  -2   39.09    2.29
   4   5  -2   38.53    2.70
   4  -5   2   35.99    2.32
   4  -5   2   37.92    2.51
   4   5  -1   28.39    1.90
   4  -5   1   23.95    1.89
   4   5  -1   25.85    1.96
   4   5  -1   22.35    1.94
   4  -5   1   21.70    1.79
   4  -5   1   28.07    2.13
   4  -5   0  148.69    5.68
   4   5   0  160.28    5.49
   4   5   0  136.53    5.61
   4  -5   0  146.31    5.47
   4  -5   0  152.04    5.73
   4  -5  -1   22.98    1.80
   4  -5  -1   27.80    2.06
   4   5   1   30.50    1.93
   4  -5  -1   25.26    2.04
   4   5   1   20.22    1.92
   4   5   1   28.79    1.93
   4  -5  -2   38.03    2.28
   4  -5  -2   35.79    2.39
   4   5   2   38.56    2.20
   4  -5  -2   44.81    2.67
   4   5   2   41.46    2.35
   4   5   2   42.29    2.42
   4  -5  -3   19.22    1.62
   4  -5  -3   24.82    1.92
   4   5   3   22.57    1.65
   4  -5  -3   19.55    1.91
   4   5   3   24.92    1.83
   4   5   3   21.36    2.01
   4   5   3   24.33    1.86
   4  -5  -4   53.43    2.83
   4  -5  -4   49.37    2.57
   4   5   4   48.41    2.51
   4  -5  -4   53.10    3.07
   4   5   4   50.24    2.68
   4   5   4   49.47    3.04
   4   5   4   55.66    2.92
   4  -5  -5    0.20    0.79
   4  -5  -5    1.51    0.79
   4   5   5    0.75    0.62
   4  -5  -5   -0.13    0.91
   4   5   5    0.33    0.72
   4   5   5   -0.45    1.07
   4   5   5    1.08    0.77
   4  -5  -6   17.45    1.59
   4  -5  -6   14.55    1.38
   4   5   6   18.77    1.43
   4  -5  -6   13.28    1.50
   4  -5  -6   14.63    1.72
   4   5   6   16.09    1.46
   4   5   6   11.82    1.76
   4   5   6   17.54    1.65
   4  -5  -7   63.72    2.92
   4   5   7   62.27    2.86
   4  -5  -7   65.01    3.33
   4  -5  -7   74.73    3.78
   4   5   7   67.05    3.09
   4   5   7   64.81    3.49
   4   5   7   73.17    3.52
   4   5   8   42.55    2.14
   4  -5  -8   32.20    2.54
   4   5   8   40.53    2.25
   4  -5  -8   35.34    2.06
   4   5   8   42.25    2.61
   4   5   9   58.57    2.56
   4  -5  -9   48.26    3.15
   4   5   9   59.55    2.76
   4  -5  -9   52.37    2.56
   4   5   9   53.77    3.04
   4   5  10   32.80    1.79
   4  -5 -10   31.68    2.48
   4   5  10   31.87    1.95
   4  -5 -10   31.09    1.84
   4   5  10   36.07    2.43
   4  -5 -11   36.48    2.00
   4   5  11   40.69    1.95
   4   5  11   36.88    2.05
   4   5  11   41.05    2.62
   4   5  11   35.03    3.73
   4  -5 -11   37.27    2.66
   4  -5 -12   67.37    3.58
   4   5  12   78.30    3.64
   4   5  12   72.72    2.95
   4  -5 -12   70.76    2.84
   4  -5 -13   42.95    2.72
   4   5  13   48.95    2.75
   4   5  13   47.27    2.13
   4  -5 -13   45.29    2.04
   4   5  14    0.90    0.54
   4  -5 -14    0.95    0.58
   4   5  14    1.05    0.89
   4  -5 -14    0.57    0.86
   4   5  15   10.28    0.91
   4   5  15   10.97    1.40
   4  -5 -15   11.79    0.98
   4  -5 -15    9.67    1.34
   4   5  16   -0.17    0.86
   4  -5 -16    0.35    0.48
   4  -5 -16    0.12    0.79
   4   5  16    0.04    0.28
   4  -5 -17   27.08    1.35
   4  -5 -17   21.07    1.80
   4  -5 -18   15.07    1.05
   4   5  18   14.06    1.26
   4  -5 -18   13.33    1.46
   4  -5 -19    0.44    0.46
   4  -5 -19   -0.16    0.75
   4   5  19    0.42    0.58
   4  -5 -20   16.76    1.05
   4   5  20   18.35    1.56
   4   5  20   14.47    1.21
   4  -5 -20   13.16    1.41
   4  -5 -21   41.56    1.74
   4   5  21   35.86    1.95
   4  -5 -21   37.10    2.26
   4   5  22   24.34    1.59
   4  -5 -22   15.58    1.42
   4   5  23   27.81    1.63
   4  -5 -23   24.96    1.68
   4  -6  18    9.59    0.92
   4  -6  18   11.41    1.01
   4   6 -18    9.70    0.98
   4  -6  17   10.83    1.01
   4  -6  17   11.25    1.07
   4   6 -17   13.33    1.14
   4  -6  16    5.75    0.83
   4  -6  16    5.31    0.87
   4   6 -16    6.17    0.89
   4  -6  15    3.18    0.79
   4  -6  15    2.45    0.71
   4   6 -15    4.05    0.80
   4  -6  14    8.37    1.03
   4  -6  14    9.41    1.07
   4   6 -14    9.16    1.08
   4   6 -13    3.07    0.61
   4  -6  13    2.33    0.81
   4  -6  13    1.87    0.72
   4   6 -13    2.31    0.78
   4   6 -12   11.45    1.24
   4  -6  12    9.07    1.11
   4  -6  12   11.85    1.27
   4   6 -11    6.00    0.83
   4   6 -11    4.48    0.93
   4  -6  11    6.35    1.02
   4  -6  11    4.76    0.93
   4   6 -11    6.01    0.76
   4  -6  10   27.79    1.86
   4  -6  10   29.72    1.97
   4   6 -10   33.38    1.77
   4   6 -10   31.44    1.69
   4   6 -10   24.36    1.79
   4  -6   9    9.01    1.19
   4  -6   9    8.08    1.21
   4   6  -9   10.67    1.09
   4   6  -9    8.61    1.12
   4   6  -9   10.09    0.99
   4  -6   8   13.89    1.41
   4  -6   8   13.28    1.44
   4   6  -8   17.67    1.36
   4   6  -8   16.45    1.29
   4   6  -8   16.15    1.45
   4  -6   7   99.03    4.10
   4  -6   7  103.10    4.24
   4   6  -7   96.48    4.07
   4   6  -7  111.77    3.98
   4  -6   6   12.72    1.37
   4  -6   6   11.06    1.39
   4   6  -6   11.20    1.29
   4   6  -6   11.81    1.18
   4  -6   5   41.68    2.40
   4  -6   5   44.51    2.54
   4   6  -5   46.76    2.33
   4   6  -5   46.32    2.33
   4   6  -5   39.18    2.32
   4  -6   4    5.65    1.16
   4  -6   4    6.18    1.07
   4   6  -4    6.91    0.99
   4   6  -4    5.89    0.93
   4  -6   3    0.15    0.82
   4  -6   3    0.09    0.72
   4   6  -3    0.20    0.68
   4   6  -3    0.04    0.61
   4  -6   2   43.00    2.40
   4  -6   2   44.58    2.52
   4   6  -2   44.73    2.32
   4   6  -2   43.55    2.32
   4   6  -1   13.36    1.27
   4  -6   1    9.74    1.21
   4  -6   1   10.61    1.33
   4   6   0    7.79    1.05
   4  -6   0    9.58    1.17
   4  -6   0   10.82    1.30
   4  -6  -1   10.59    1.31
   4  -6  -1   10.11    1.20
   4   6   1   12.08    1.25
   4   6   1   13.11    1.22
   4  -6  -2   43.18    2.29
   4  -6  -2   40.16    2.34
   4  -6  -2   44.32    2.33
   4   6   2   46.97    2.41
   4   6   2   44.25    2.27
   4  -6  -3    0.04    0.66
   4  -6  -3    1.11    0.86
   4  -6  -3   -0.24    0.69
   4   6   3    0.08    0.63
   4   6   3    0.19    0.61
   4  -6  -4    5.39    0.97
   4  -6  -4    6.41    0.96
   4   6   4    6.14    0.97
   4   6   4    6.35    0.90
   4  -6  -5   41.09    2.35
   4   6   5   46.47    2.24
   4   6   5   42.30    2.25
   4  -6  -5   41.88    2.17
   4  -6  -6   10.40    1.13
   4  -6  -6   10.39    1.27
   4   6   6   11.88    1.12
   4   6   6   12.10    1.23
   4   6   6   13.09    1.22
   4  -6  -7  105.42    3.92
   4  -6  -7   98.86    4.19
   4   6   7  107.27    3.91
   4   6   7  113.79    4.22
   4   6   7  111.12    4.07
   4  -6  -8   14.30    1.20
   4  -6  -8   12.39    1.34
   4   6   8   17.85    1.25
   4   6   8   19.27    1.50
   4   6   8   16.14    1.27
   4  -6  -9    6.59    0.86
   4  -6  -9    6.26    1.02
   4   6   9    8.70    0.89
   4   6   9    9.18    1.12
   4   6   9    8.50    0.94
   4  -6 -10   29.79    1.60
   4   6  10   28.79    1.52
   4   6  10   28.28    1.85
   4   6  10   28.87    1.62
   4  -6 -11    6.58    0.80
   4  -6 -11    5.11    0.95
   4   6  11    4.61    0.63
   4   6  11    6.21    0.99
   4   6  11    5.42    0.74
   4  -6 -12    9.19    0.90
   4  -6 -12    8.85    1.11
   4   6  12   11.39    0.94
   4  -6 -13    2.14    0.57
   4   6  13    2.18    0.74
   4   6  13    2.14    0.51
   4  -6 -13    1.28    0.66
   4  -6 -14    9.55    1.08
   4   6  14   10.72    1.15
   4  -6 -14   10.05    0.85
   4   6  15    3.79    0.79
   4  -6 -15    3.22    0.74
   4  -6 -15    3.55    0.57
   4  -6 -16    5.63    0.83
   4  -6 -16    5.65    0.65
   4   6  16    7.03    0.94
   4  -6 -17    9.33    1.00
   4  -6 -17   10.80    0.82
   4  -6 -18   11.04    1.01
   4  -6 -18   12.01    0.80
   4   6  18   13.34    1.14
   4   7  -9    4.05    0.56
   4  -7   9    2.77    0.62
   4  -7   9    2.65    0.58
   4   7  -9    2.95    0.49
   4   7  -8    4.99    0.61
   4  -7   8    4.34    0.69
   4  -7   8    3.36    0.64
   4   7  -8    4.53    0.58
   4   7  -7    5.93    0.67
   4  -7   7    5.22    0.73
   4  -7   7    5.33    0.74
   4   7  -7    6.55    0.69
   4  -7   6    2.55    0.66
   4  -7   6    2.16    0.61
   4   7  -6    2.55    0.54
   4  -7   5   13.14    1.08
   4  -7   5   12.33    1.05
   4   7  -5   13.58    0.99
   4   7  -4    6.95    0.78
   4  -7   4    7.69    0.88
   4  -7   4    6.31    0.82
   4   7  -4    7.32    0.79
   4   7  -3    1.70    0.52
   4  -7   3    0.81    0.58
   4  -7   3    1.45    0.61
   4   7  -3    1.16    0.54
   4   7  -2   30.58    1.57
   4  -7   2   31.07    1.67
   4   7  -1   12.28    0.99
   4  -7   1   11.63    1.06
   4   7   0   39.29    1.82
   4   7   0   39.62    1.86
   4  -7   0   35.43    1.82
   4   7   1   11.78    0.96
   4   7   1   12.27    1.01
   4  -7  -1   12.70    1.07
   4   7   2   33.28    1.63
   4   7   2   32.31    1.67
   4  -7  -2   35.22    1.73
   4   7   3    1.57    0.50
   4  -7  -3    1.00    0.56
   4   7   3    1.01    0.51
   4   7   4    8.01    0.76
   4   7   4    7.34    0.80
   4  -7  -4    7.12    0.80
   4   7   5   14.50    0.96
   4   7   5   13.01    1.00
   4  -7  -5   11.84    0.96
   4   7   6    2.82    0.51
   4  -7  -6    1.93    0.53
   4   7   6    1.69    0.49
   4   7   7    6.37    0.64
   4   7   7    6.55    0.69
   4  -7  -7    6.23    0.70
   4   7   8    4.27    0.52
   4   7   8    4.13    0.58
   4  -7  -8    4.70    0.63
   4   7   9    3.46    0.44
   4  -7  -9    2.81    0.53
   4   7   9    3.71    0.52
   5   0   0    0.03    0.60
   5   0   0   -0.36    0.80
   5   0   0    0.22    0.88
   5   0   1   18.77    1.30
   5   0  -1   21.25    1.45
   5   0  -1   20.80    1.77
   5   0   1   22.12    1.86
   5   0  -1   22.76    1.73
   5   0   1   20.89    1.69
   5   0  -2    3.58    0.81
   5   0   2    2.95    0.64
   5   0  -2    4.34    1.04
   5   0   2    4.44    1.11
   5   0  -2    2.68    1.10
   5   0  -2    4.22    0.99
   5   0   2    2.53    0.91
   5   0  -3   17.95    1.33
   5   0   3   14.50    1.18
   5   0  -3   14.32    1.49
   5   0   3   13.76    1.54
   5   0  -3   17.73    1.84
   5   0  -3   16.14    1.52
   5   0   3   16.13    1.15
   5   0  -4    9.75    1.04
   5   0   4    7.96    0.99
   5   0   4    7.79    0.93
   5   0  -4    8.33    1.19
   5   0   4    9.48    1.41
   5   0  -4    7.17    1.47
   5   0  -4    7.21    1.17
   5   0  -4    8.07    0.76
   5   0   4    6.69    0.82
   5   0  -5   51.88    2.34
   5   0   5   52.85    2.39
   5   0   5   44.37    2.28
   5   0  -5   40.23    2.51
   5   0   5   41.13    2.75
   5   0  -5   54.99    3.24
   5   0  -5   52.54    2.75
   5   0  -5   49.60    2.02
   5   0   5   52.10    2.23
   5   0  -6  345.08    9.95
   5   0   6  285.84    9.80
   5   0   6  362.67   10.21
   5   0  -6  392.92   10.77
   5   0  -6  350.25   10.80
   5   0  -6  320.65   11.08
   5   0  -6  289.25   10.23
   5   0   6  341.12   10.26
   5   0  -6  366.99    9.61
   5   0   6  342.75    9.85
   5   0  -7  952.30   25.28
   5   0   7  912.54   25.30
   5   0   7 1044.84   25.69
   5   0  -7  850.05   25.75
   5   0  -7  884.89   26.08
   5   0  -7  980.98   26.86
   5   0  -7  896.29   25.74
   5   0  -7  899.98   24.81
   5   0   7 1010.76   25.28
   5   0  -8  721.74   21.26
   5   0   8  846.96   21.48
   5   0   8  811.41   21.74
   5   0  -8  837.75   22.12
   5   0  -8  751.37   22.15
   5   0  -8  737.69   22.69
   5   0  -8  780.04   21.88
   5   0  -9  111.42    3.99
   5   0   9  122.47    4.09
   5   0   9  122.38    4.43
   5   0  -9  118.21    4.73
   5   0  -9  123.92    5.32
   5   0  -9  119.96    4.49
   5   0 -10   34.61    1.73
   5   0  10   32.96    1.76
   5   0  10   37.62    2.08
   5   0 -10   33.11    2.21
   5   0 -10   35.96    2.63
   5   0 -10   36.29    2.12
   5   0  11   41.59    1.99
   5   0 -11   46.14    1.97
   5   0  11   43.74    2.31
   5   0 -11   44.19    2.52
   5   0 -11   41.87    2.90
   5   0 -11   45.49    2.33
   5   0  11   48.52    2.11
   5   0 -12   64.68    2.35
   5   0  12   53.80    2.69
   5   0 -12   53.73    2.89
   5   0 -12   58.42    3.39
   5   0 -12   58.76    3.75
   5   0 -12   63.30    2.93
   5   0 -12   51.27    2.59
   5   0  12   60.41    2.43
   5   0  13    0.51    0.64
   5   0 -13    0.18    0.76
   5   0 -13    0.51    1.05
   5   0 -13    0.14    0.69
   5   0 -13    0.48    0.92
   5   0 -13    0.13    0.74
   5   0  13    0.22    0.47
   5   0 -13    0.37    0.59
   5   0  14   49.22    2.24
   5   0 -14   48.66    3.19
   5   0 -14    4.56    1.03
   5   0 -14   52.00    2.90
   5   0 -14   52.94    2.43
   5   0 -14   49.50    2.32
   5   0  14   49.74    1.80
   5   0 -14   15.18    1.28
   5   0  15    6.44    0.97
   5   0 -15    5.37    1.04
   5   0 -15    5.84    1.49
   5   0 -15   -0.09    0.20
   5   0 -15    7.30    1.34
   5   0 -15    5.64    1.82
   5   0  15    5.38    0.72
   5   0 -15   -0.03    0.14
   5   0  16   20.16    1.56
   5   0 -16   22.31    2.25
   5   0 -16   25.30    1.82
   5   0 -16   20.64    3.06
   5   0 -16   22.03    2.00
   5   0  16   23.12    1.32
   5   0 -17    5.61    1.05
   5   0 -17    5.02    1.40
   5   0 -17    5.22    1.19
   5   0 -17    6.03    1.80
   5   0  17    5.65    0.74
   5   0 -18   13.09    1.55
   5   0 -18   17.05    2.00
   5   0  18   15.44    1.08
   5   0 -19  129.30    5.10
   5   0 -19  133.04    5.70
   5   0  19  141.43    4.00
   5   0  20    0.57    0.63
   5   0 -20    0.07    1.02
   5   0 -20    0.51    0.79
   5   0  20    0.04    0.64
   5   0  20    0.05    0.43
   5   0  21    0.04    0.55
   5   0 -21   -0.20    0.74
   5   0 -21    0.41    0.95
   5   0 -21   -0.09    0.69
   5   0  21   -0.25    0.66
   5   0  21    0.26    0.39
   5   0 -22    9.04    1.36
   5   0  22    8.45    0.94
   5   0 -22   10.09    1.13
   5   0  22    9.53    1.08
   5   0 -22    7.72    1.04
   5   0  22    8.30    0.74
   5   0 -23   25.25    2.01
   5   0  23   25.93    1.52
   5   0 -23   29.19    1.71
   5   0  23   25.38    1.66
   5   0  23   21.90    1.16
   5   0 -24   17.80    1.30
   5   0  24   14.20    1.12
   5   0  24   17.04    1.28
   5   0 -25   64.09    2.55
   5   0  25   63.15    2.60
   5   0 -25   64.14    3.08
   5   0 -26   51.36    2.65
   5   0 -26   58.70    2.32
   5   0  26   54.92    2.17
   5   0  26   57.11    2.35
   5   1 -26    6.57    0.81
   5   1 -26    8.18    0.86
   5  -1  26    6.65    0.68
   5  -1  25   24.34    1.38
   5  -1  25   26.05    1.52
   5   1 -24    3.01    0.75
   5  -1  24    2.36    0.65
   5  -1  24    2.29    0.58
   5  -1  24    2.23    0.39
   5   1 -24    2.01    0.71
   5   1 -23    1.37    0.72
   5  -1  23    1.49    0.39
   5  -1  23    1.33    0.56
   5   1 -23    2.21    0.71
   5   1 -22   12.05    1.23
   5   1 -22   10.43    1.17
   5  -1  22   12.50    1.09
   5  -1  22   14.47    0.87
   5  -1  21   16.27    1.28
   5  -1  21   19.40    1.06
   5   1 -21   18.16    1.70
   5   1 -21   16.42    1.44
   5   1 -20   37.53    2.49
   5  -1  20   34.36    1.92
   5  -1  20   34.85    1.56
   5   1 -19   43.87    2.81
   5  -1  19   41.98    1.78
   5  -1  19   42.53    2.20
   5   1 -18   29.77    2.29
   5   1 -18   25.71    1.86
   5  -1  18   26.88    1.35
   5   1 -17    9.82    1.51
   5   1 -17    3.78    0.84
   5   1 -17    7.70    1.20
   5   1 -17    6.08    2.42
   5  -1  17   10.70    0.85
   5   1 -16   22.74    1.75
   5   1 -16   17.58    1.45
   5   1 -16   23.31    1.76
   5   1 -16   22.17    3.00
   5  -1  16   22.12    1.24
   5   1 -15    9.24    1.25
   5   1 -15   11.78    1.14
   5   1 -15   13.09    1.37
   5   1 -15   12.81    1.75
   5  -1  15   10.39    0.91
   5  -1  14   19.20    1.17
   5   1 -14   18.83    1.68
   5   1 -14   17.49    1.41
   5   1 -14   16.37    1.51
   5   1 -14   16.62    1.59
   5  -1  14   20.24    1.27
   5  -1  13   18.63    1.20
   5   1 -13   18.21    1.70
   5   1 -13   15.84    1.38
   5   1 -13   16.88    1.52
   5   1 -13   16.49    1.56
   5  -1  13   19.67    1.24
   5  -1  12   59.55    2.42
   5   1 -12   54.37    3.00
   5   1 -12   64.27    2.96
   5   1 -12   57.88    2.80
   5   1 -12   57.29    2.92
   5  -1  12   55.82    2.38
   5  -1  11   28.21    1.42
   5   1 -11   22.35    1.80
   5   1 -11   26.47    1.70
   5   1 -11   21.89    1.59
   5   1 -11   26.49    1.82
   5  -1  11   26.39    1.34
   5  -1  10   11.06    1.03
   5   1 -10    8.85    1.34
   5   1 -10   11.02    1.25
   5   1 -10    9.97    1.20
   5   1 -10    9.87    1.32
   5   1 -10   10.70    1.03
   5   1  -9   19.03    1.14
   5  -1   9   18.75    1.35
   5   1  -9   15.28    1.66
   5   1  -9   15.67    1.40
   5   1  -9   13.25    1.52
   5   1  -9   17.34    1.28
   5  -1   9   16.67    1.45
   5  -1   8   49.14    2.32
   5   1  -8   51.63    2.09
   5   1  -8   53.15    2.99
   5   1  -8   46.16    2.43
   5   1  -8   48.65    2.30
   5  -1   8   48.21    2.45
   5  -1   7   84.46    3.39
   5   1  -7   80.46    3.95
   5   1  -7   83.48    3.51
   5   1  -7   89.37    3.90
   5  -1   7   88.00    4.03
   5  -1   7   82.81    3.53
   5   1  -7   77.93    3.32
   5  -1   6   26.15    1.69
   5   1  -6   24.53    1.46
   5   1  -6   26.54    2.14
   5   1  -6   27.88    1.77
   5   1  -6   28.06    2.04
   5  -1   6   29.80    2.16
   5  -1   6   26.31    1.87
   5   1  -6   28.02    1.71
   5  -1   5   91.67    3.75
   5   1  -5   94.03    3.51
   5   1  -5  100.56    4.45
   5  -1   5   94.02    4.24
   5   1  -5  101.52    3.85
   5   1  -5  108.31    4.38
   5  -1   5  104.84    4.39
   5   1  -5  105.10    3.34
   5  -1   5  103.44    4.08
   5   1  -5  109.02    3.93
   5  -1   4   60.32    2.71
   5   1  -4   59.56    2.43
   5   1  -4   62.68    3.25
   5  -1   4   56.21    3.04
   5   1  -4   49.98    2.50
   5   1  -4   56.37    3.01
   5  -1   4   54.86    2.99
   5   1  -4   62.40    2.23
   5  -1   4   58.12    2.86
   5   1  -4   55.40    2.62
   5  -1   3   37.21    2.10
   5   1  -3   38.84    1.91
   5   1  -3   37.72    2.49
   5  -1   3   35.93    2.45
   5   1  -3   40.62    2.06
   5   1  -3   45.90    2.61
   5  -1   3   43.81    2.51
   5  -1   3   39.19    2.36
   5   1  -3   40.44    2.16
   5   1  -3   40.95    1.74
   5  -1   2   23.60    1.68
   5   1  -2   25.50    1.52
   5   1  -2   26.54    2.06
   5  -1   2   26.33    1.95
   5  -1   2   27.24    2.11
   5   1  -2   27.98    2.11
   5   1  -2   27.39    1.36
   5  -1   2   24.14    1.88
   5   1  -2   28.30    1.76
   5   1  -1    1.80    0.63
   5   1  -1    3.37    1.08
   5  -1   1    3.56    0.95
   5  -1   1    1.63    1.03
   5   1  -1    1.30    0.90
   5   1  -1    1.27    0.47
   5   1  -1    1.42    0.74
   5   1   0    0.23    0.56
   5  -1   0   -0.40    0.76
   5   1   0    0.35    0.86
   5  -1   0   -0.37    1.03
   5   1   0    0.21    0.87
   5   1   0   -0.02    0.39
   5   1   0    0.46    0.65
   5  -1  -1    1.60    0.76
   5   1   1    1.70    0.62
   5  -1  -1    3.10    0.90
   5   1   1    2.86    1.04
   5  -1  -1    1.86    1.09
   5   1   1    2.09    0.55
   5   1   2   23.83    1.53
   5  -1  -2   23.82    1.65
   5   1   2   24.52    1.49
   5  -1  -2   23.71    1.79
   5   1   2   25.62    2.11
   5  -1  -2   27.01    2.14
   5  -1  -2   27.00    2.22
   5  -1  -2   24.98    1.96
   5   1   2   24.62    1.37
   5   1   3   41.07    2.08
   5  -1  -3   39.08    2.11
   5  -1  -3   39.49    2.28
   5   1   3   43.27    2.70
   5  -1  -3   41.64    2.66
   5  -1  -3   36.14    2.71
   5  -1  -3   35.90    2.38
   5   1   3   35.72    1.74
   5   1   4   50.27    2.48
   5  -1  -4   60.70    2.65
   5  -1  -4   48.61    2.65
   5   1   4   56.79    3.21
   5  -1  -4   61.66    3.31
   5  -1  -4   59.07    3.43
   5   1   4   53.73    2.25
   5  -1  -4   54.23    2.97
   5   1   5   97.31    3.85
   5  -1  -5  102.97    3.87
   5  -1  -5   98.33    4.00
   5   1   5  107.59    4.69
   5  -1  -5   93.29    4.45
   5  -1  -5   95.22    4.69
   5   1   5  111.07    3.60
   5  -1  -5   88.40    4.19
   5   1   6   27.87    1.61
   5   1   6   22.59    1.62
   5  -1  -6   25.18    1.65
   5  -1  -6   25.02    1.78
   5  -1  -6   25.28    2.15
   5   1   6   28.07    1.52
   5  -1  -6   25.87    2.06
   5   1   7   87.91    3.49
   5  -1  -7   78.34    3.26
   5  -1  -7   88.73    3.58
   5  -1  -7   85.55    4.12
   5   1   7   76.02    3.03
   5  -1  -7   83.00    3.80
   5   1   8   53.34    2.54
   5  -1  -8   56.53    2.47
   5  -1  -8   41.46    2.37
   5   1   8   46.01    2.35
   5  -1  -8   53.41    3.09
   5  -1  -8   52.65    2.84
   5   1   8   46.40    2.13
   5  -1  -9   11.41    1.15
   5   1   9   15.82    1.37
   5  -1  -9   12.98    1.32
   5   1   9   17.20    1.35
   5  -1  -9   18.44    1.86
   5  -1  -9   15.75    1.60
   5   1   9   17.66    1.19
   5   1  10   10.51    1.16
   5  -1 -10    8.73    0.97
   5  -1 -10    8.87    1.13
   5   1  10    9.66    1.09
   5  -1 -10    9.29    1.45
   5  -1 -10   10.68    1.32
   5   1  11   24.73    1.74
   5  -1 -11   26.37    1.54
   5  -1 -11   21.54    2.30
   5   1  11   26.79    1.76
   5  -1 -11   26.77    2.16
   5  -1 -11   24.79    1.71
   5  -1 -11   22.95    1.90
   5   1  12   60.04    2.80
   5  -1 -12   55.90    2.40
   5  -1 -12   55.16    3.48
   5   1  12   60.97    2.82
   5  -1 -12   57.50    3.21
   5  -1 -12   53.35    3.61
   5  -1 -12   57.55    2.71
   5  -1 -12   57.07    2.87
   5   1  13   17.49    1.45
   5  -1 -13   19.06    1.21
   5   1  13   17.81    1.45
   5  -1 -13   17.42    1.77
   5  -1 -13   20.18    2.22
   5  -1 -13   15.19    1.56
   5  -1 -13   17.43    1.55
   5   1  13   14.09    1.15
   5   1  14   17.41    1.39
   5   1  14   20.28    1.52
   5  -1 -14   19.64    1.72
   5  -1 -14   19.45    2.17
   5  -1 -14   17.37    2.44
   5  -1 -14   17.33    1.44
   5   1  14   21.52    1.25
   5   1  15    9.28    1.13
   5  -1 -15    8.04    1.60
   5   1  15   10.67    1.19
   5  -1 -15   10.09    1.35
   5  -1 -15    9.58    2.19
   5  -1 -15    9.14    1.13
   5   1  15   12.24    1.03
   5   1  16   21.91    1.64
   5   1  16   25.51    1.75
   5  -1 -16   23.59    1.87
   5  -1 -16   18.29    2.14
   5  -1 -16   21.41    1.59
   5   1  16   24.72    1.29
   5   1  16   24.56    1.43
   5   1  17   10.96    0.94
   5   1  17   10.40    0.79
   5  -1 -17   10.08    1.64
   5   1  17   10.57    1.19
   5  -1 -17   10.55    1.26
   5   1  17   11.42    1.17
   5   1  18   24.56    1.72
   5  -1 -18   25.73    1.83
   5   1  18   22.48    1.35
   5   1  18   22.71    1.22
   5   1  19   38.10    1.96
   5   1  19   41.25    1.52
   5   1  19   38.28    1.30
   5   1  20   31.67    1.59
   5   1  20   34.48    1.48
   5   1  20   37.42    2.04
   5  -1 -20   34.53    2.07
   5   1  20   36.54    2.10
   5   1  21   17.33    1.10
   5   1  21   15.71    1.32
   5   1  21   17.28    1.42
   5  -1 -21   19.93    1.51
   5   1  22   14.60    1.20
   5  -1 -22   15.11    1.29
   5  -1 -22   14.23    1.51
   5   1  22   12.98    1.25
   5   1  23    0.67    0.59
   5   1  23    1.23    0.55
   5  -1 -23    1.34    0.65
   5  -1 -23    1.71    0.80
   5   1  24    2.58    0.69
   5   1  24    3.00    0.63
   5  -1 -24    2.02    0.77
   5  -1 -24    3.00    0.74
   5  -1 -25   23.89    1.58
   5  -1 -25   21.81    1.39
   5   1  26    6.69    0.79
   5  -1 -26    6.91    0.81
   5   2 -25    8.07    0.89
   5   2 -25    7.02    0.84
   5  -2  25    8.05    0.71
   5   2 -24   15.61    1.25
   5   2 -24   15.15    1.20
   5  -2  24   17.43    1.09
   5   2 -23    9.47    1.01
   5  -2  23    7.44    0.80
   5   2 -22   35.26    1.95
   5  -2  22   38.19    1.45
   5  -2  22   34.58    1.77
   5  -2  21   35.89    1.58
   5  -2  21   45.27    2.07
   5  -2  20  133.91    4.06
   5   2 -20  131.84    4.76
   5   2 -20  130.14    4.78
   5  -2  19   17.41    0.98
   5   2 -19   13.84    1.31
   5   2 -19   15.62    1.46
   5   2 -19   17.26    1.33
   5  -2  18    5.64    0.63
   5   2 -18    6.30    0.95
   5   2 -18    6.17    1.09
   5   2 -18    8.95    1.06
   5   2 -17   80.94    3.50
   5  -2  17   88.70    3.02
   5   2 -17   92.45    3.72
   5   2 -17   90.17    3.62
   5  -2  17   84.89    3.57
   5  -2  16   39.64    1.67
   5   2 -16   48.44    2.36
   5  -2  16   39.70    1.79
   5   2 -16   39.40    2.31
   5   2 -16   46.79    2.41
   5  -2  16   39.82    2.26
   5  -2  15   51.04    2.08
   5   2 -15   61.17    2.74
   5  -2  15   56.83    2.23
   5   2 -15   57.66    2.78
   5   2 -15   56.94    2.80
   5  -2  15   50.57    2.69
   5  -2  14    3.47    0.62
   5   2 -14    2.58    0.87
   5   2 -14    2.77    0.77
   5  -2  14    2.26    0.56
   5  -2  14    1.86    0.82
   5   2 -14    2.54    0.85
   5   2 -13    4.70    0.97
   5   2 -13    5.44    1.01
   5   2 -13    5.86    0.91
   5  -2  13    5.54    1.00
   5  -2  13    5.78    0.74
   5  -2  12   20.83    1.19
   5  -2  12   19.39    1.57
   5  -2  12   20.11    1.56
   5   2 -12   24.77    1.66
   5   2 -12   22.37    1.67
   5  -2  11   18.90    1.31
   5   2 -11   22.05    1.65
   5   2 -11   19.07    1.70
   5  -2  11   19.25    1.67
   5  -2  11   20.94    1.68
   5  -2  10   71.45    2.88
   5   2 -10   73.56    3.19
   5   2 -10   64.57    3.33
   5  -2  10   78.22    3.06
   5   2 -10   75.78    3.20
   5  -2  10   65.44    3.27
   5  -2  10   64.73    3.21
   5  -2   9  282.60    9.16
   5   2  -9  336.21    9.63
   5   2  -9  313.93    9.99
   5  -2   9  318.04    9.44
   5   2  -9  324.76    9.64
   5  -2   9  301.53    9.77
   5  -2   9  308.14    9.75
   5  -2   8  149.42    5.01
   5   2  -8  144.02    5.57
   5   2  -8  141.43    5.13
   5  -2   8  155.68    5.21
   5   2  -8  143.12    5.24
   5  -2   8  142.02    5.39
   5  -2   8  140.08    5.31
   5  -2   7  110.29    4.00
   5   2  -7   94.20    3.92
   5   2  -7  101.03    4.41
   5  -2   7  119.84    4.23
   5   2  -7  120.51    4.36
   5  -2   7   99.10    4.23
   5  -2   7   86.28    4.00
   5  -2   6  500.25   14.86
   5   2  -6  521.00   14.90
   5   2  -6  553.24   15.70
   5  -2   6  528.39   15.12
   5  -2   6  510.79   15.26
   5  -2   6  532.19   15.23
   5  -2   5  283.46    8.47
   5   2  -5  261.65    8.25
   5  -2   5  274.40    8.64
   5  -2   5  285.15    8.90
   5  -2   5  254.84    8.60
   5  -2   5  256.64    8.50
   5  -2   4  108.36    4.18
   5   2  -4  111.28    4.01
   5  -2   4  101.18    4.44
   5  -2   4  106.08    4.29
   5  -2   4  106.27    4.22
   5  -2   4  105.74    4.33
   5  -2   3   13.73    1.47
   5   2  -3   13.46    0.95
   5  -2   3   12.38    1.33
   5  -2   3   15.64    1.62
   5  -2   3   15.39    1.45
   5  -2   3   10.02    1.22
   5   2  -2   29.13    1.49
   5  -2   2   28.25    2.07
   5  -2   2   30.93    1.99
   5  -2   2   31.48    2.26
   5  -2   2   32.20    2.02
   5  -2   2   31.16    1.94
   5  -2   1   22.98    1.87
   5   2  -1   17.62    1.13
   5  -2   1   20.38    1.60
   5  -2   1   20.34    1.91
   5  -2   1   22.62    1.66
   5  -2   1   14.81    1.38
   5  -2   0    7.94    1.40
   5  -2   0    8.37    1.11
   5  -2   0    9.64    1.10
   5  -2   0    8.64    1.34
   5   2   0    9.04    0.83
   5  -2  -1   19.83    1.96
   5  -2  -1   18.91    1.57
   5  -2  -1   20.01    1.51
   5  -2  -1   21.50    1.93
   5   2   1   24.61    1.32
   5  -2  -2   29.51    2.42
   5  -2  -2   28.85    1.90
   5  -2  -2   31.03    1.85
   5  -2  -2   30.63    2.27
   5   2   2   28.56    1.52
   5   2   3   13.92    1.04
   5  -2  -3   10.87    1.26
   5  -2  -3   17.30    1.90
   5  -2  -3   17.46    1.47
   5  -2  -3   10.97    1.14
   5  -2  -4  109.22    4.97
   5  -2  -4  111.99    4.29
   5   2   4  105.50    3.74
   5  -2  -4  107.12    4.04
   5  -2  -5  256.82    9.05
   5  -2  -5  255.75    8.91
   5   2   5  233.24    7.80
   5  -2  -5  267.15    8.14
   5   2   5  256.33    7.55
   5  -2  -5  245.35    7.80
   5  -2  -6  519.18   16.85
   5  -2  -6  531.08   16.75
   5   2   6  533.94   15.69
   5  -2  -6  542.96   15.82
   5  -2  -6  504.26   15.51
   5  -2  -7  126.09    5.41
   5  -2  -7  111.61    5.09
   5   2   7  106.77    4.19
   5  -2  -7  129.14    4.46
   5  -2  -7   96.99    3.96
   5   2   7  112.15    3.89
   5   2   8  148.98    4.76
   5   2   8  128.72    4.98
   5  -2  -8  142.38    5.07
   5  -2  -8  146.24    6.18
   5  -2  -8  138.32    5.91
   5   2   8  147.40    5.94
   5  -2  -8  143.70    4.91
   5   2   9  306.72    5.20
   5  -2  -9  284.35    6.87
   5  -2  -9  294.09    6.61
   5   2   9  297.24    4.34
   5   2   9  287.22    6.43
   5  -2 -10   76.92    3.70
   5  -2 -10   76.26    3.51
   5   2  10   77.52    2.32
   5  -2 -10   65.96    2.32
   5   2  10   69.80    2.59
   5  -2 -10   79.72    2.61
   5   2  11   20.75    1.55
   5  -2 -11   19.60    1.97
   5   2  11   23.69    1.46
   5  -2 -11   18.76    2.06
   5   2  11   19.47    1.55
   5  -2 -11   23.07    1.53
   5   2  12   23.05    1.64
   5  -2 -12   21.44    1.46
   5   2  12   18.07    1.48
   5  -2 -12   18.96    1.93
   5   2  12   27.30    1.45
   5   2  12   21.12    1.95
   5  -2 -12   14.21    2.13
   5   2  13    7.82    1.05
   5  -2 -13    7.87    0.91
   5   2  13    6.36    0.96
   5  -2 -13    8.12    1.34
   5   2  13    5.38    0.75
   5   2  13    5.52    1.22
   5  -2 -14    3.61    0.67
   5   2  14    2.36    0.76
   5   2  14    2.30    0.76
   5   2  14    2.17    0.59
   5   2  14    2.05    0.95
   5  -2 -14    3.67    1.32
   5  -2 -14    2.76    1.02
   5   2  15   60.17    2.83
   5  -2 -15   52.93    3.39
   5   2  15   60.66    2.35
   5   2  15   62.23    2.51
   5   2  15   59.92    3.23
   5   2  15   50.64    2.68
   5  -2 -15   54.19    3.14
   5  -2 -16   34.91    2.68
   5  -2 -16   37.91    2.53
   5   2  16   33.53    2.09
   5   2  16   38.32    1.87
   5   2  16   40.86    1.78
   5   2  16   38.00    2.16
   5   2  16   41.10    2.59
   5  -2 -17   90.70    4.51
   5   2  17   99.52    3.50
   5  -2 -17   99.18    4.30
   5   2  17  100.11    3.96
   5  -2 -18    5.30    1.25
   5  -2 -18    5.76    1.14
   5   2  18    5.82    0.69
   5   2  18    6.40    1.00
   5  -2 -19   15.74    1.53
   5  -2 -19   17.15    1.75
   5   2  19   16.53    1.39
   5   2  19   17.10    1.06
   5  -2 -20  125.53    4.90
   5  -2 -20  132.18    5.37
   5   2  20  137.87    4.25
   5   2  20  124.52    4.74
   5  -2 -21   41.71    2.27
   5  -2 -21   42.40    2.61
   5   2  21   36.80    1.82
   5   2  21   41.10    2.17
   5  -2 -22   42.22    2.06
   5  -2 -22   38.38    2.43
   5   2  23    9.05    0.98
   5  -2 -23    9.29    0.98
   5  -2 -23    6.40    1.12
   5   2  24   18.14    1.28
   5  -2 -24   17.65    1.20
   5  -2 -24   16.61    1.45
   5  -2 -24   15.34    1.49
   5   2  25    7.19    0.81
   5  -2 -25    7.25    0.95
   5  -2 -25    6.58    0.76
   5  -3  23   29.59    1.41
   5  -3  21   20.28    1.32
   5   3 -21   16.92    1.35
   5  -3  20   61.76    2.07
   5  -3  20   62.06    2.61
   5  -3  19   55.33    1.91
   5  -3  19   53.07    2.46
   5   3 -19   59.63    2.63
   5  -3  18   11.77    0.78
   5  -3  18   12.30    1.20
   5   3 -18   10.72    1.21
   5   3 -17   28.12    1.88
   5  -3  17   27.08    1.29
   5  -3  17   27.52    1.80
   5   3 -17   28.97    1.84
   5   3 -16   13.81    1.32
   5   3 -16   17.38    1.54
   5  -3  16   16.06    0.98
   5  -3  16   15.17    1.40
   5   3 -15    5.73    0.98
   5  -3  15    5.43    0.57
   5   3 -15    7.19    1.14
   5  -3  15    4.51    0.94
   5   3 -15    6.36    2.12
   5   3 -14    8.56    1.14
   5  -3  14    7.66    0.72
   5   3 -14    8.91    1.23
   5  -3  14    7.66    1.11
   5   3 -14   10.63    2.50
   5  -3  13   14.92    1.02
   5  -3  13   13.57    1.44
   5   3 -13   16.20    1.72
   5   3 -13   16.09    1.62
   5   3 -13   17.76    1.46
   5  -3  12    6.83    0.77
   5  -3  12    8.08    1.22
   5   3 -12    7.97    1.12
   5   3 -12    8.49    1.29
   5   3 -12    6.82    1.05
   5  -3  11   32.98    1.71
   5   3 -11   36.01    2.08
   5   3 -11   39.31    2.48
   5  -3  11   32.11    2.19
   5   3 -11   39.29    2.14
   5  -3  10   23.31    1.44
   5  -3  10   23.52    1.48
   5   3 -10   21.77    1.89
   5   3 -10   25.12    1.69
   5  -3  10   21.30    1.79
   5   3 -10   21.64    1.63
   5  -3   9   13.44    1.16
   5  -3   9   15.17    1.26
   5   3  -9   14.69    1.33
   5   3  -9   14.42    1.65
   5  -3   9   15.05    1.55
   5   3  -9   13.64    1.36
   5  -3   8   55.65    2.49
   5  -3   8   51.38    2.45
   5   3  -8   57.22    3.08
   5  -3   8   49.99    2.78
   5   3  -8   53.28    2.65
   5  -3   7   30.39    1.65
   5  -3   7   31.14    1.73
   5   3  -7   36.12    2.28
   5   3  -7   35.10    1.76
   5  -3   7   32.35    2.03
   5   3  -7   35.52    1.93
   5  -3   6   22.26    1.58
   5  -3   6   21.21    1.59
   5   3  -6   17.00    1.13
   5   3  -6   20.78    1.48
   5   3  -6   18.47    1.43
   5   3  -6   20.71    1.92
   5  -3   6   17.35    1.67
   5   3  -6   17.70    1.56
   5  -3   5   19.41    1.57
   5   3  -5   17.63    1.38
   5   3  -5   22.90    1.99
   5   3  -5   23.69    1.59
   5  -3   5   17.75    1.61
   5   3  -5   17.17    1.15
   5  -3   5   19.70    1.74
   5   3  -5   23.47    1.74
   5  -3   4   59.30    2.77
   5   3  -4   61.55    2.71
   5  -3   4   49.59    2.70
   5   3  -4   48.05    2.16
   5  -3   4   53.55    2.78
   5  -3   4   51.65    2.82
   5   3  -4   55.35    2.77
   5  -3   3   25.57    1.82
   5   3  -3   27.89    1.77
   5  -3   3   20.25    1.73
   5   3  -3   21.19    1.32
   5  -3   3   20.39    1.77
   5  -3   3   22.56    1.79
   5   3  -3   27.45    1.88
   5  -3   2    2.07    0.89
   5   3  -2    2.02    0.70
   5   3  -2    1.56    0.56
   5  -3   2    0.67    0.79
   5  -3   2    1.98    0.96
   5  -3   2    1.29    0.81
   5   3  -2    2.31    0.89
   5  -3   1    0.99    0.81
   5   3  -1    0.26    0.62
   5   3  -1    0.37    0.51
   5  -3   1    0.91    0.85
   5  -3   1    0.94    0.94
   5  -3   1    1.03    0.82
   5   3  -1    0.69    0.84
   5  -3   0   34.03    2.20
   5   3   0   45.32    2.29
   5  -3   0   32.88    2.33
   5   3   0   34.04    1.75
   5  -3   0   40.13    2.66
   5  -3   0   37.23    2.47
   5  -3   0   37.54    2.27
   5   3   0   46.52    2.51
   5   3   1    1.30    0.68
   5   3   1    0.73    0.56
   5  -3  -1    1.14    1.04
   5  -3  -1    1.34    0.95
   5  -3  -1    1.80    1.04
   5  -3  -1    0.70    0.81
   5   3   1    0.52    0.85
   5   3   2    1.98    0.73
   5   3   2    1.64    0.60
   5  -3  -2    2.03    0.87
   5   3   2    1.53    0.84
   5  -3  -2    1.95    1.04
   5  -3  -2    1.56    1.03
   5   3   3   23.44    1.44
   5  -3  -3   27.85    1.87
   5   3   3   27.74    2.03
   5  -3  -3   24.37    2.18
   5  -3  -3   20.80    2.04
   5   3   4   60.68    2.40
   5  -3  -4   51.42    3.20
   5  -3  -4   52.80    3.25
   5  -3  -4   56.98    2.80
   5   3   4   57.55    3.05
   5   3   5   19.61    1.57
   5  -3  -5   20.00    2.00
   5  -3  -5   20.84    2.00
   5   3   5   21.50    1.97
   5   3   5   17.83    1.25
   5   3   5   21.20    1.33
   5   3   5   21.35    1.85
   5  -3  -6   20.90    2.07
   5  -3  -6   22.66    2.11
   5   3   6   17.64    1.23
   5   3   6   17.88    1.73
   5   3   6   18.21    1.85
   5  -3  -7   34.19    2.56
   5  -3  -7   28.47    2.42
   5   3   7   35.16    2.33
   5   3   7   29.82    2.31
   5  -3  -8   49.42    3.17
   5   3   8   53.54    3.13
   5   3   8   58.23    3.07
   5  -3  -9   13.30    1.78
   5   3   9   15.45    1.17
   5   3   9   13.51    1.61
   5   3   9   15.01    1.62
   5  -3 -10   23.22    2.14
   5   3  10   20.95    1.35
   5   3  10   23.24    1.99
   5   3  10   21.57    1.87
   5   3  11   39.79    2.53
   5   3  11   44.63    1.98
   5  -3 -11   40.73    2.21
   5   3  11   39.57    2.62
   5  -3 -12    6.81    1.31
   5   3  12    9.44    0.91
   5  -3 -12    5.58    0.92
   5   3  12    8.94    1.33
   5  -3 -13   16.27    1.23
   5   3  13   16.39    1.09
   5  -3 -14    7.64    0.90
   5  -3 -14    7.48    1.27
   5   3  14    6.15    0.89
   5   3  14    9.43    0.88
   5  -3 -15    4.99    1.11
   5   3  15    5.52    0.88
   5   3  15    6.57    0.76
   5   3  15    6.26    1.16
   5   3  16   15.81    1.13
   5   3  16   14.02    1.27
   5  -3 -16   14.90    1.62
   5   3  16   14.71    1.55
   5   3  17   29.71    1.56
   5   3  17   22.71    1.65
   5  -3 -17   24.06    1.93
   5   3  17   30.45    2.10
   5   3  18   15.57    1.24
   5   3  18   12.97    1.42
   5   3  19   40.83    2.19
   5  -3 -19   47.14    2.53
   5  -3 -20   64.03    2.76
   5   3  20   36.69    2.41
   5  -3 -21   18.56    1.46
   5  -3 -22    4.67    0.81
   5   3  23   33.30    1.73
   5  -3 -23   29.93    1.56
   5  -4  19   32.05    1.66
   5   4 -19   34.71    1.80
   5  -4  18   46.06    1.65
   5  -4  18   50.99    2.26
   5   4 -18   45.78    2.28
   5  -4  17   28.19    1.19
   5  -4  17   29.85    1.72
   5   4 -17   25.35    1.64
   5   4 -17   30.70    1.83
   5  -4  16   17.49    0.90
   5  -4  16   16.65    1.33
   5  -4  15   15.42    1.32
   5   4 -15   17.82    1.50
   5  -4  14    6.41    1.00
   5   4 -14    7.84    1.11
   5   4 -14    4.30    0.93
   5   4 -13    0.58    0.80
   5   4 -13    0.56    1.17
   5  -4  13    0.72    0.73
   5   4 -13   -0.14    0.63
   5   4 -12    0.04    0.65
   5  -4  12    2.18    0.50
   5   4 -12   -0.15    0.78
   5  -4  12    0.62    0.74
   5   4 -12   -0.45    1.89
   5  -4  11   11.16    0.87
   5  -4  11   10.80    1.27
   5   4 -11   11.65    2.22
   5   4 -11   11.88    1.42
   5  -4  10   22.50    1.31
   5   4 -10   19.17    1.55
   5   4 -10   24.19    1.95
   5  -4  10   22.85    1.77
   5   4 -10   24.56    1.80
   5  -4   9    2.74    0.64
   5  -4   9    2.53    0.63
   5   4  -9    1.65    0.76
   5   4  -9    2.40    0.61
   5  -4   9    2.89    0.93
   5   4  -9    2.63    0.77
   5  -4   8    0.15    0.55
   5  -4   8    0.69    0.54
   5   4  -8    0.38    0.63
   5   4  -8    1.20    0.56
   5  -4   8    0.44    0.79
   5   4  -8    0.53    0.62
   5  -4   7    1.12    0.64
   5  -4   7    1.46    0.66
   5   4  -7    0.74    0.58
   5  -4   7    0.99    0.88
   5   4  -7    1.15    0.68
   5  -4   6   12.26    1.20
   5  -4   6   12.09    1.18
   5   4  -6   15.90    1.26
   5  -4   6   12.00    1.40
   5   4  -6   13.31    1.23
   5  -4   5  165.88    5.54
   5  -4   5  160.03    5.51
   5   4  -5  168.79    5.54
   5  -4   5  152.16    5.80
   5   4  -5  162.12    5.46
   5  -4   4  107.90    4.25
   5   4  -4  114.99    3.89
   5  -4   4  106.51    4.26
   5   4  -4  115.63    4.26
   5  -4   4  111.34    4.55
   5   4  -4  117.12    4.35
   5  -4   3   93.53    3.96
   5   4  -3  103.60    3.97
   5   4  -3  106.77    3.64
   5  -4   3  101.46    4.23
   5  -4   3   99.44    3.71
   5   4  -3  103.80    3.92
   5   4  -3   97.33    3.93
   5  -4   2   26.48    1.86
   5   4  -2   32.44    1.86
   5  -4   2   27.12    1.90
   5   4  -2   28.93    1.54
   5  -4   2   28.28    1.81
   5  -4   2   26.00    1.93
   5  -4   2   25.43    1.57
   5   4  -2   30.20    1.84
   5   4  -2   30.66    1.83
   5   4  -1   50.33    2.43
   5  -4   1   47.01    2.58
   5   4  -1   47.13    2.10
   5  -4   1   47.36    2.47
   5  -4   1   48.09    2.59
   5  -4   1   44.81    2.12
   5   4  -1   49.73    2.44
   5   4  -1   46.91    2.35
   5   4   0    6.53    0.96
   5  -4   0    8.46    1.27
   5   4   0    7.94    0.87
   5  -4   0    5.75    1.05
   5  -4   0    7.47    1.16
   5   4   0    7.56    1.03
   5   4   0    8.02    1.00
   5   4   1   45.09    2.37
   5  -4  -1   45.66    2.65
   5   4   1   43.98    2.04
   5  -4  -1   50.50    2.60
   5   4   1   47.42    2.40
   5   4   1   49.47    2.32
   5  -4  -1   49.20    2.83
   5  -4  -1   45.67    2.54
   5  -4  -2   22.41    1.88
   5   4   2   31.46    1.60
   5  -4  -2   25.33    1.86
   5   4   2   29.97    1.86
   5   4   2   30.87    1.74
   5  -4  -2   25.25    2.08
   5  -4  -2   24.21    1.91
   5   4   3  104.03    3.62
   5  -4  -3  118.34    4.72
   5  -4  -3  112.53    4.43
   5  -4  -3   94.06    4.01
   5   4   3  101.99    4.01
   5   4   3   94.04    3.72
   5  -4  -4  105.17    4.77
   5  -4  -4  107.65    4.59
   5   4   4  108.51    3.87
   5   4   4  110.19    4.27
   5   4   4  122.69    4.40
   5   4   4  116.69    4.07
   5   4   5  170.10    5.66
   5  -4  -5  164.12    6.02
   5  -4  -5  154.88    6.10
   5   4   5  167.81    6.04
   5   4   5  153.85    5.09
   5   4   5  165.18    5.62
   5   4   5  149.40    5.18
   5   4   6   15.57    1.37
   5   4   6   13.83    1.15
   5  -4  -6   13.87    1.57
   5  -4  -6   12.60    1.63
   5   4   6   13.92    1.53
   5   4   6   15.87    1.42
   5   4   7    0.70    0.65
   5  -4  -7    1.08    0.94
   5  -4  -7    0.96    0.88
   5   4   7    0.37    0.68
   5   4   7    0.96    0.80
   5   4   7    3.31    0.71
   5  -4  -8    0.65    0.94
   5  -4  -8    0.96    0.88
   5   4   8    1.15    0.72
   5   4   8    0.96    0.83
   5  -4  -9    2.85    1.00
   5  -4  -9    2.36    1.01
   5   4   9    2.57    0.93
   5   4   9    3.00    0.85
   5  -4 -10   20.33    1.85
   5  -4 -10   20.05    1.82
   5   4  10   26.34    1.71
   5   4  10   25.34    1.96
   5   4  10   28.78    1.70
   5  -4 -11    7.32    1.20
   5  -4 -11    9.52    1.31
   5   4  11   10.24    1.13
   5   4  11   10.97    1.35
   5   4  11   12.39    1.15
   5  -4 -12   -0.27    0.77
   5  -4 -12    0.42    0.79
   5   4  12    0.67    0.67
   5   4  12    0.21    0.73
   5   4  12   -0.39    0.65
   5  -4 -13    0.05    0.73
   5  -4 -13    0.05    0.79
   5   4  13    0.07    0.60
   5   4  13    0.05    0.70
   5   4  13   -0.12    0.75
   5   4  14    8.14    0.97
   5  -4 -14    5.10    1.04
   5  -4 -14    7.55    1.11
   5  -4 -14    7.16    0.84
   5   4  14    6.87    1.13
   5   4  15   10.02    1.65
   5   4  15   15.52    1.19
   5  -4 -15   10.01    1.28
   5  -4 -15   11.51    0.96
   5   4  15   15.03    1.45
   5   4  16   20.03    1.32
   5  -4 -16   18.96    1.56
   5   4  17   27.42    1.54
   5  -4 -17   29.39    1.90
   5  -4 -18   42.12    2.35
   5   4  18   55.85    2.61
   5  -4 -19   26.59    1.78
   5  -4 -19   31.36    1.86
   5  -5  15    0.64    0.52
   5  -5  14   20.97    1.33
   5  -5  14   18.86    0.88
   5  -5  13    1.29    0.61
   5  -5  12   10.00    1.04
   5  -5  11   12.90    1.17
   5  -5  10   16.54    1.33
   5  -5  10   14.94    0.89
   5  -5   9    3.23    0.81
   5  -5   9    4.23    0.56
   5  -5   8   23.46    1.65
   5   5  -8   26.37    1.41
   5  -5   8   22.99    1.26
   5  -5   7    5.78    1.00
   5  -5   7    4.61    0.67
   5  -5   6    0.80    0.76
   5  -5   6    2.15    0.60
   5   5  -6    1.12    0.57
   5  -5   5   59.89    2.80
   5  -5   5   52.97    2.27
   5  -5   5   57.81    2.44
   5  -5   4   17.52    1.26
   5  -5   4   17.34    1.48
   5  -5   4   17.57    1.20
   5   5  -4   13.88    1.21
   5   5  -4   14.30    1.20
   5  -5   3   79.90    3.24
   5  -5   3   87.36    3.58
   5  -5   3   81.70    3.13
   5  -5   3   82.00    3.22
   5   5  -3   93.97    3.43
   5   5  -3   98.65    3.47
   5  -5   2   11.07    1.09
   5  -5   2    9.75    1.05
   5   5  -2   13.70    1.14
   5  -5   2   11.48    1.27
   5  -5   2   11.55    1.00
   5   5  -2   14.72    1.20
   5  -5   1    2.68    0.76
   5   5  -1    1.77    0.62
   5  -5   1    2.64    0.59
   5   5  -1    2.74    0.72
   5  -5   0   23.88    1.61
   5   5   0   27.08    1.60
   5   5   0   26.81    1.53
   5   5   1    0.50    2.01
   5  -5  -1    3.14    0.82
   5   5   1    2.30    0.60
   5  -5  -2    9.77    1.15
   5   5   2   14.39    1.11
   5  -5  -3   78.56    2.91
   5   5   3   92.98    2.71
   5  -5  -4   17.44    1.44
   5   5   4   14.17    1.08
   5   5   4   16.14    1.28
   5   5   5   65.15    2.25
   5   5   5   69.28    2.58
   5   5   6    1.65    0.65
   5   5   6    0.98    2.07
   5  -5  -6    2.34    0.85
   5   5   7    8.59    0.96
   5  -5  -7    5.46    1.01
   5  -5  -8   19.33    1.55
   5  -5  -8   18.01    1.29
   5   5   9    4.11    0.81
   5  -5  -9    4.19    0.90
   5  -5  -9    4.31    0.75
   5   5  10   17.44    1.38
   5  -5 -10   15.99    1.20
   5  -5 -10   13.58    1.32
   5  -5 -11    8.88    0.95
   5  -5 -11   10.05    1.11
   5   5  12   10.56    1.11
   5  -5 -12    9.81    0.93
   5  -5 -12    9.30    1.07
   5   5  13    1.33    0.64
   5  -5 -13    0.54    0.56
   5  -5 -13    1.09    0.52
   5  -5 -13    0.77    0.49
   5   5  14   20.76    1.43
   5  -5 -14   20.36    1.40
   5  -5 -14   18.11    1.06
   5   5  15    1.55    0.60
   5  -5 -15    0.85    0.54
   5  -6   4   11.67    0.82
   5   6  -4   13.69    0.91
   5  -6   4   14.24    1.04
   5   6  -3   12.11    0.86
   5  -6   3    6.96    0.68
   5   6  -2   24.40    1.31
   5  -6   2   22.41    1.20
   5   6  -1   10.06    0.84
   5  -6   1    5.65    0.66
   5   6   0   22.58    1.27
   5  -6   0   20.94    1.18
   5  -6  -1    6.78    0.71
   5  -6  -2   22.00    1.22
   5   6   3   10.27    0.86
   5  -6  -3    7.86    0.74
   5  -6  -4   12.69    0.91
   6   0   0   64.17    2.43
   6   0   0   63.11    2.90
   6   0   0   58.05    2.21
   6   0  -1   14.83    1.03
   6   0   1   13.73    1.02
   6   0  -1   10.69    1.19
   6   0   1    9.22    1.17
   6   0   1   12.56    0.87
   6   0  -1   12.13    0.83
   6   0  -2    0.19    0.46
   6   0  -2    0.24    0.67
   6   0   2   -0.04    0.72
   6   0   2    0.33    0.38
   6   0  -3    0.91    0.50
   6   0  -3    1.12    0.73
   6   0   3    1.00    0.78
   6   0   3    1.49    0.44
   6   0  -4   10.77    0.86
   6   0  -4   13.24    1.25
   6   0   4   13.41    1.35
   6   0   4   10.19    0.83
   6   0  -5    5.37    0.66
   6   0   5    4.76    0.61
   6   0  -5    5.25    0.93
   6   0   5    5.00    1.02
   6   0   6    5.98    0.67
   6   0  -6    4.52    1.07
   6   0   6    6.95    1.10
   6   0  -6    6.52    0.95
   6   0   7   14.81    1.01
   6   0  -7   18.85    1.59
   6   0  -7   15.42    1.32
   6   0   7   15.11    1.43
   6   0   8    9.47    0.84
   6   0  -8    7.34    1.15
   6   0  -8    8.92    1.06
   6   0   8    9.54    1.18
   6   0  -9  110.95    4.40
   6   0  -9  109.11    3.88
   6   0  -9  108.01    4.05
   6   0   9  106.80    4.30
   6   0 -10   52.57    2.27
   6   0  10   48.76    2.42
   6   0  10   46.33    2.05
   6   0 -10   49.97    2.10
   6   0 -11   59.67    2.70
   6   0  11   59.92    2.34
   6   0  11   44.83    2.43
   6   0 -11   44.79    2.48
   6   0 -11   47.79    2.21
   6   0 -12   19.85    1.53
   6   0  12   21.28    1.33
   6   0  12   20.19    1.52
   6   0 -12   22.45    2.26
   6   0 -12   19.19    1.30
   6   0 -13   42.78    2.18
   6   0  13   40.12    1.92
   6   0 -13   40.87    1.95
   6   0  13   41.31    2.16
   6   0 -13   42.46    2.29
   6   0  14   10.63    1.10
   6   0 -14    8.23    1.23
   6   0 -14    9.87    1.04
   6   0  14   10.92    0.94
   6   0  14    9.15    0.78
   6   0  14    9.67    0.71
   6   0 -14   11.80    1.00
   6   0  15   19.34    1.37
   6   0 -15   21.59    1.41
   6   0  15   21.18    1.28
   6   0  15   20.53    1.10
   6   0  15   19.67    0.98
   6   0 -15   17.32    1.21
   6   0  16    1.95    0.62
   6   0 -16    1.81    0.59
   6   0  16    2.28    0.46
   6   0  16    2.04    0.38
   6   0 -16    2.54    0.64
   6   0  16    2.24    0.54
   6   0  17    3.33    0.69
   6   0  17    5.46    0.57
   6   0 -17    5.38    0.74
   6   0  17    4.73    0.64
   6  -1  17    6.39    0.67
   6  -1  17    6.04    0.56
   6   1 -17    4.96    0.68
   6  -1  17    6.57    0.72
   6  -1  16    2.58    0.56
   6  -1  16    2.79    0.45
   6   1 -16    2.30    0.58
   6  -1  16    3.19    0.60
   6  -1  15    8.51    0.84
   6  -1  15    8.98    0.70
   6   1 -15    7.00    0.82
   6  -1  15    8.53    0.85
   6  -1  14   20.97    1.29
   6   1 -14   24.31    1.33
   6  -1  14   23.06    1.34
   6   1 -13    0.83    1.75
   6  -1  13    0.70    0.57
   6  -1  13    1.82    0.45
   6   1 -13    1.52    0.59
   6  -1  13    2.15    0.57
   6   1 -12    2.56    1.81
   6  -1  12    0.90    0.55
   6  -1  12    0.86    0.44
   6   1 -12    1.13    0.58
   6  -1  12    0.77    0.48
   6   1 -11    8.63    1.26
   6  -1  11    9.87    1.00
   6  -1  11   10.81    0.95
   6   1 -10   38.88    2.02
   6  -1  10   37.89    1.95
   6  -1  10   33.16    1.74
   6   1  -9   64.63    2.75
   6  -1   9   57.51    2.64
   6   1  -8  103.54    3.99
   6  -1   8  111.24    3.59
   6  -1   7  134.21    4.25
   6   1  -7  144.45    4.79
   6  -1   7  129.62    4.18
   6   1  -6   80.84    3.39
   6  -1   6   73.03    3.23
   6  -1   6   80.76    2.91
   6  -1   5   24.37    1.41
   6   1  -5   25.77    1.73
   6  -1   5   21.50    1.57
   6  -1   5   27.53    1.38
   6  -1   4   12.90    1.03
   6   1  -4   13.56    1.31
   6  -1   4   13.46    1.21
   6  -1   4   10.19    0.87
   6  -1   3    4.04    0.72
   6   1  -3    4.34    0.95
   6  -1   3    3.42    0.78
   6  -1   3    5.62    0.66
   6   1  -2   18.68    1.55
   6  -1   2   16.41    1.35
   6  -1   2   17.51    1.06
   6  -1   1   12.42    1.17
   6  -1   1   12.21    0.90
   6  -1   0    4.59    0.74
   6  -1   0    4.41    0.85
   6   1   0    4.93    0.99
   6  -1   0    4.24    0.57
   6  -1  -1   10.86    0.98
   6  -1  -1   12.84    1.16
   6   1   1   14.26    1.40
   6   1   1   10.40    0.81
   6  -1  -1   13.72    1.25
   6  -1  -1   12.60    0.86
   6  -1  -2   19.83    1.24
   6  -1  -2   22.79    1.55
   6  -1  -2   18.61    1.04
   6   1   2   15.55    1.01
   6  -1  -2   19.40    1.38
   6   1   2   18.32    1.58
   6  -1  -3    4.43    1.06
   6  -1  -3    1.80    0.37
   6  -1  -3    4.74    0.89
   6   1   3    4.91    0.59
   6  -1  -3    4.06    0.78
   6   1   3    5.05    1.03
   6  -1  -3    5.21    0.74
   6  -1  -4   10.51    1.14
   6   1   4   13.23    0.92
   6  -1  -4   13.94    1.18
   6   1   4   15.78    1.49
   6  -1  -4   12.29    0.98
   6  -1  -5   24.85    1.59
   6   1   5   24.28    1.27
   6  -1  -5   20.35    1.42
   6   1   5   22.60    1.79
   6  -1  -5   24.36    1.34
   6   1   6   77.56    2.78
   6  -1  -6   82.30    3.18
   6  -1  -6   73.08    2.99
   6   1   6   78.90    3.50
   6  -1  -6   74.96    2.77
   6   1   7  126.85    4.23
   6  -1  -7  145.31    4.67
   6  -1  -7  131.58    4.48
   6   1   7  150.52    5.18
   6  -1  -7  124.54    4.18
   6  -1  -8   93.65    3.60
   6   1   8  102.23    4.15
   6  -1  -8  103.72    3.39
   6   1   8  107.74    3.51
   6  -1  -8   89.28    3.52
   6   1   9   70.38    3.15
   6  -1  -9   65.75    2.79
   6  -1  -9   62.54    3.13
   6  -1  -9   64.27    2.32
   6   1   9   58.46    2.38
   6  -1  -9   72.37    2.72
   6  -1  -9   60.36    2.56
   6  -1 -10   32.88    2.20
   6  -1 -10   38.20    1.87
   6   1  10   43.80    1.79
   6  -1 -10   35.55    1.80
   6   1  10   40.15    2.29
   6  -1 -10   31.14    2.37
   6  -1 -11   10.39    1.26
   6  -1 -11    9.75    0.95
   6   1  11   10.20    0.85
   6  -1 -11    9.20    0.88
   6   1  11   12.37    0.88
   6   1  11   11.32    1.26
   6  -1 -11    8.96    1.40
   6  -1 -12    0.71    0.72
   6  -1 -12    0.96    0.55
   6   1  12    1.16    0.43
   6   1  12    0.96    0.46
   6  -1 -12    0.74    0.88
   6   1  12    2.33    0.84
   6  -1 -13    2.61    0.81
   6  -1 -13    2.24    0.64
   6   1  13    2.06    0.47
   6   1  13    1.48    0.78
   6  -1 -14   22.90    1.60
   6  -1 -14   24.07    1.45
   6   1  14   21.93    1.11
   6   1  14   23.18    1.62
   6  -1 -15    8.86    1.04
   6  -1 -15    9.47    0.93
   6   1  15    7.53    0.72
   6   1  15    9.19    0.67
   6   1  15   10.77    1.10
   6   1  16    3.11    0.74
   6  -1 -16    3.19    0.73
   6   1  16    1.96    0.45
   6   1  16    2.76    0.42
   6  -1 -16    2.71    0.64
   6  -1 -17    4.93    0.77
   6   1  17    7.50    0.89
   6  -1 -17    5.80    0.77
   6  -2  15    0.93    0.35
   6  -2  15    1.08    0.43
   6  -2  14    2.36    0.41
   6  -2  14    2.40    0.52
   6  -2  13    0.21    0.34
   6  -2  13    0.12    0.40
   6  -2  12    7.10    0.63
   6  -2  12    6.76    0.73
   6  -2  11   18.34    1.03
   6  -2  11   19.58    1.20
   6  -2  10   51.74    1.98
   6  -2  10   46.34    2.07
   6  -2  10   52.08    1.95
   6  -2   9   96.48    3.21
   6  -2   8   31.09    1.48
   6  -2   7    0.94    0.52
   6  -2   6   13.52    0.95
   6  -2   6   11.32    0.95
   6  -2   5   66.16    2.56
   6  -2   5   76.02    2.74
   6  -2   4    5.14    0.88
   6  -2   4    5.62    0.68
   6   2  -4    4.41    0.58
   6  -2   4    6.03    0.78
   6  -2   3   30.48    1.73
   6  -2   3   33.51    1.50
   6  -2   3   31.95    1.63
   6  -2   2    9.28    1.04
   6  -2   2    7.07    0.73
   6   2  -2    8.74    0.77
   6  -2   2    7.17    0.87
   6  -2   1   53.57    2.52
   6  -2   1   56.07    2.17
   6   2  -1   54.33    2.10
   6  -2   0    1.19    0.47
   6   2   0    2.59    0.58
   6  -2   0    1.50    0.74
   6  -2  -1   55.63    2.64
   6  -2  -1   55.69    2.18
   6   2   1   62.00    2.25
   6  -2  -2    7.66    0.71
   6   2   2    9.47    0.84
   6  -2  -2    8.68    1.22
   6  -2  -2    7.70    0.86
   6  -2  -3   28.52    1.34
   6   2   3   30.78    1.47
   6  -2  -3   29.68    1.98
   6  -2  -3   30.80    1.61
   6  -2  -4    5.41    0.58
   6   2   4    5.72    0.72
   6  -2  -4    5.47    1.00
   6  -2  -4    5.11    0.74
   6  -2  -5   69.52    2.94
   6   2   5   59.57    2.39
   6  -2  -5   64.40    3.12
   6  -2  -5   65.39    2.56
   6  -2  -6   11.75    1.17
   6   2   6   13.72    0.93
   6  -2  -6   13.12    1.39
   6  -2  -6   12.29    1.00
   6  -2  -7    0.73    0.63
   6  -2  -7    0.83    0.83
   6  -2  -7    0.68    0.49
   6  -2  -8   23.05    1.79
   6  -2  -8   27.91    1.66
   6   2   8   32.92    1.46
   6  -2  -8   21.37    1.42
   6  -2  -8   28.79    1.40
   6  -2  -9   83.80    3.54
   6  -2  -9   86.91    3.22
   6   2   9   90.48    2.87
   6  -2  -9   80.98    2.81
   6  -2 -10   41.25    2.38
   6  -2 -10   44.62    2.15
   6   2  10   53.06    1.96
   6  -2 -10   47.76    2.11
   6  -2 -10   48.30    1.87
   6  -2 -11   15.32    1.40
   6  -2 -11   18.36    1.24
   6   2  11   17.94    1.03
   6  -2 -12    4.93    0.75
   6  -2 -12    7.66    1.03
   6  -2 -12    6.77    0.79
   6   2  12    7.97    0.71
   6   2  13    0.18    0.36
   6  -2 -13    0.15    0.46
   6  -2 -13    0.16    0.50
   6   2  14    2.81    0.48
   6  -2 -14    1.62    0.57
   6   2  15    1.37    0.40
   6  -2 -15    0.88    0.53
   6  -3  12   24.82    1.08
   6   3 -12   19.15    1.46
   6  -3  11    8.13    0.63
   6   3 -11    9.02    1.44
   6  -3  10    8.88    0.66
   6  -3  10   10.22    0.71
   6   3 -10    9.33    1.86
   6  -3   9   43.24    1.66
   6  -3   9   43.04    1.70
   6   3  -9   43.59    2.29
   6  -3   8   20.04    1.05
   6   3  -8   20.46    1.36
   6  -3   7    7.48    0.71
   6   3  -7    7.07    0.87
   6  -3   6   64.75    2.37
   6   3  -6   61.23    2.56
   6  -3   5   97.48    3.41
   6   3  -5  109.52    3.75
   6  -3   4   70.12    2.67
   6  -3   4   72.67    2.79
   6   3  -4   75.95    2.94
   6  -3   3   34.48    1.65
   6  -3   3   35.89    1.77
   6   3  -3   32.67    1.79
   6  -3   2   24.05    1.38
   6  -3   2   27.31    1.54
   6   3  -2   25.80    1.25
   6   3  -2   28.03    1.62
   6  -3   1    7.79    0.82
   6  -3   1    7.89    0.92
   6   3  -1    8.86    0.73
   6   3  -1    9.62    1.03
   6  -3   0    1.21    0.54
   6   3   0    1.71    0.48
   6  -3   0    0.83    0.59
   6   3   0    0.51    0.60
   6  -3  -1    6.60    0.87
   6   3   1    9.22    0.75
   6   3   1    8.70    0.99
   6   3   2   26.47    1.29
   6   3   2   26.27    1.60
   6  -3  -3   31.86    1.60
   6   3   3   33.31    1.84
   6  -3  -3   31.06    1.76
   6   3   3   33.36    1.51
   6  -3  -4   68.48    2.65
   6   3   4   81.53    3.04
   6  -3  -4   64.16    2.94
   6  -3  -4   60.47    2.78
   6   3   4   82.92    2.66
   6  -3  -5   89.56    3.39
   6  -3  -5   95.96    3.81
   6  -3  -5   93.99    3.66
   6  -3  -6   56.89    2.27
   6   3   6   57.74    2.55
   6  -3  -6   55.26    2.61
   6   3   6   64.44    2.30
   6  -3  -7    7.80    0.76
   6   3   7    7.93    0.94
   6  -3  -7    7.15    0.96
   6   3   7    6.91    0.74
   6  -3  -8   14.44    0.96
   6  -3  -8   13.43    1.24
   6  -3  -8   15.99    1.19
   6  -3  -9   40.55    1.66
   6   3   9   41.51    1.98
   6  -3  -9   39.27    2.04
   6  -3  -9   40.54    1.94
   6  -3 -10    9.17    0.72
   6   3  10    9.77    0.95
   6  -3 -10    8.88    0.98
   6   3  10   11.17    0.86
   6  -3 -10    8.47    0.89
   6   3  11    9.53    0.90
   6  -3 -11    5.79    0.84
   6   3  11    8.39    0.80
   6  -3 -11    6.96    0.79
   6   3  12   24.97    1.38
   6  -3 -12   23.15    1.44
   6   3  12   20.93    1.29
   6  -3 -12   23.32    1.30
   6  -4   4   25.52    1.18
   6   4  -4   22.71    1.35
   6  -4   3   12.51    0.84
   6   4  -3   16.10    0.99
   6  -4   2    0.54    0.37
   6  -4   2    0.46    0.43
   6   4  -2    0.39    0.43
   6  -4   1    6.63    0.64
   6  -4   1    7.44    0.72
   6   4  -1    7.36    0.70
   6  -4   0    0.13    0.36
   6  -4   0    0.17    0.41
   6   4   0    0.48    0.41
   6  -4  -1    6.36    0.63
   6  -4  -1    8.26    0.76
   6   4   1    7.65    0.70
   6  -4  -2    0.79    0.41
   6   4   2    0.63    0.42
   6   4   2    0.03    0.77
   6  -4  -2    1.18    0.48
   6   4   3   16.55    0.94
   6  -4  -3   13.31    0.93
   6   4   4   21.30    1.06
   6  -4  -4   22.06    1.16
   0   0   0    0.00    0.00


TITL oc2h-jwp-c-071-fr2 in P2(1)2(1)2(1)
REM P2(1)2(1)2(1) (#19 in standard setting)
CELL 1.54184   5.633018   7.598850  33.129740  90.0000  90.0000  90.0000
ZERR    1.00   0.000173   0.000255   0.001083   0.0000   0.0000   0.0000
LATT -1
SYMM -x+1/2,-y, z+1/2
SYMM -x, y+1/2,-z+1/2
SYMM  x+1/2,-y+1/2,-z
SFAC C H O F
UNIT 68.00 52.00 12.00 12.00
REM  CrysAlisPro recorded range (K): Min=169.9; max=170.0; aver:170.0
TEMP -103
SIZE 0.14 0.27 0.41
TREF
HKLF 4
END
_computing_structure_solution     'SHELXT 2018/2 (Sheldrick, 2018)'
;
_shelx_hkl_checksum              19360

_exptl_crystal_recrystallization_method 'Re-crystallisation from solvent'
