# Supplementary material for: Highly Enantioselective Organocatalysis with Bidentate Halogen Bond Donors
Source: Angew Chem Int Ed Engl. 2025 Jun 1;64(30):e202506476. doi: 10.1002/anie.202506476 (PMC12281084; doi:10.1002/anie.202506476)
Supplement: Supplementary file 3 — Supporting Information [file ANIE-64-e202506476-s002.zip › 2366021.cif]

####################################################################### 
# 
# This file contains crystal structure data downloaded from the 
# Cambridge Structural Database (CSD) hosted by the Cambridge 
# Crystallographic Data Centre (CCDC).
# 
# Full information about CCDC data access policies and citation 
# guidelines are available at http://www.ccdc.cam.ac.uk/access/V1 
# 
# Audit and citation data items may have been added by the CCDC. 
# Please retain this information to preserve the provenance of 
# this file and to allow appropriate attribution of the data. 
# 
#######################################################################

data_oc2h-jwp-409-d1
_database_code_depnum_ccdc_archive 'CCDC 2366021'
loop_
_audit_author_name
_audit_author_address
'Elric Engelage'
;Ruhr University Bochum
Germany
;
_audit_update_record             
;
2024-06-26 deposited with the CCDC.	2024-06-27 downloaded from the CCDC.
;

_audit_creation_method           SHELXL-2019/3
_shelx_SHELXL_version_number     2019/3
_chemical_name_systematic        ?
_chemical_name_common            ?
_chemical_melting_point          ?
_chemical_formula_moiety         ?
_chemical_formula_sum            'C14 H14 Br N O3'
_chemical_formula_weight         324.17

loop_
_atom_type_symbol
_atom_type_description
_atom_type_scat_dispersion_real
_atom_type_scat_dispersion_imag
_atom_type_scat_source
C C 0.0181 0.0091 'International Tables Vol C Tables 4.2.6.8 and 6.1.1.4'
H H 0.0000 0.0000 'International Tables Vol C Tables 4.2.6.8 and 6.1.1.4'
N N 0.0311 0.0180 'International Tables Vol C Tables 4.2.6.8 and 6.1.1.4'
O O 0.0492 0.0322 'International Tables Vol C Tables 4.2.6.8 and 6.1.1.4'
Br Br -0.6763 1.2805 'International Tables Vol C Tables 4.2.6.8 and 6.1.1.4'

_space_group_crystal_system      orthorhombic
_space_group_IT_number           19
_space_group_name_H-M_alt        'P 21 21 21'
_space_group_name_Hall           'P 2ac 2ab'

_shelx_space_group_comment       
;
The symmetry employed for this shelxl refinement is uniquely defined
by the following loop, which should always be used as a source of
symmetry information in preference to the above space-group names.
They are only intended as comments.
;

loop_
_space_group_symop_operation_xyz
'x, y, z'
'-x+1/2, -y, z+1/2'
'-x, y+1/2, -z+1/2'
'x+1/2, -y+1/2, -z'

_cell_length_a                   4.85650(10)
_cell_length_b                   14.5869(2)
_cell_length_c                   19.1323(3)
_cell_angle_alpha                90
_cell_angle_beta                 90
_cell_angle_gamma                90
_cell_volume                     1355.36(4)
_cell_formula_units_Z            4
_cell_measurement_temperature    170(2)
_cell_measurement_reflns_used    2389
_cell_measurement_theta_min      3.8
_cell_measurement_theta_max      66.4

_exptl_crystal_description       needle
_exptl_crystal_colour            'clear colourless'
_exptl_crystal_density_meas      ?
_exptl_crystal_density_method    ?
_exptl_crystal_density_diffrn    1.589
_exptl_crystal_F_000             656
_exptl_transmission_factor_min   ?
_exptl_transmission_factor_max   ?
_exptl_crystal_size_max          0.460
_exptl_crystal_size_mid          0.080
_exptl_crystal_size_min          0.050
loop_
_exptl_crystal_face_index_h
_exptl_crystal_face_index_k
_exptl_crystal_face_index_l
_exptl_crystal_face_perp_dist
-2 -1 0 0.1860
2 1 0 0.2655
2 0 -1 0.2645
2 -1 -2 0.2565
-1 1 1 0.1899
-2 2 1 0.1929
0 -2 -1 0.0355
0 2 1 0.0402
0 -1 0 0.0334
1 -1 1 0.2466
0 -2 1 0.0269
1 0 2 0.2404
0 1 -1 0.0265
0 -1 1 0.0253
1 1 2 0.2322
0 -1 2 0.0245
-1 -2 1 0.1497
0 0 -1 0.0244
0 0 1 0.0283
-1 -2 2 0.1453
1 2 -1 0.2279
1 2 -2 0.2157
1 0 -2 0.2423
0 -1 -1 0.0370
0 1 1 0.0399
loop_
_exptl_oxdiff_crystal_face_indexfrac_h
_exptl_oxdiff_crystal_face_indexfrac_k
_exptl_oxdiff_crystal_face_indexfrac_l
_exptl_oxdiff_crystal_face_x
_exptl_oxdiff_crystal_face_y
_exptl_oxdiff_crystal_face_z
-2.0000 -1.0000 0.0000 -0.0757 -0.2992 0.5643
2.0000 1.0000 -0.0000 0.0757 0.2992 -0.5643
2.0000 -0.0000 -1.0000 0.1110 0.4006 -0.4862
2.0000 -1.0000 -2.0000 0.1462 0.5020 -0.4082
-1.0000 1.0000 1.0000 -0.0535 -0.2910 0.1757
-2.0000 2.0000 1.0000 -0.0323 -0.5605 0.3728
0.0000 -2.0000 -1.0000 -0.0040 0.1813 0.1348
-0.0000 2.0000 1.0000 0.0040 -0.1813 -0.1348
-0.0000 -1.0000 -0.0000 -0.0393 0.0799 0.0567
1.0000 -1.0000 1.0000 -0.0958 0.2480 -0.2184
-0.0000 -2.0000 1.0000 -0.1532 0.1383 0.0922
1.0000 0.0000 2.0000 -0.1310 0.1465 -0.2964
-0.0000 1.0000 -1.0000 0.1139 -0.0584 -0.0354
0.0000 -1.0000 1.0000 -0.1139 0.0584 0.0354
1.0000 1.0000 2.0000 -0.0917 0.0666 -0.3531
-0.0000 -1.0000 2.0000 -0.1885 0.0369 0.0141
-1.0000 -2.0000 1.0000 -0.1714 -0.0512 0.3459
-0.0000 0.0000 -1.0000 0.0746 0.0215 0.0213
0.0000 -0.0000 1.0000 -0.0746 -0.0215 -0.0213
-1.0000 -2.0000 2.0000 -0.2460 -0.0727 0.3246
1.0000 2.0000 -1.0000 0.1714 0.0512 -0.3459
1.0000 2.0000 -2.0000 0.2460 0.0727 -0.3246
1.0000 0.0000 -2.0000 0.1674 0.2326 -0.2111
0.0000 -1.0000 -1.0000 0.0353 0.1014 0.0781
-0.0000 1.0000 1.0000 -0.0353 -0.1014 -0.0781
_exptl_absorpt_coefficient_mu    4.177
_shelx_estimated_absorpt_T_min   0.250
_shelx_estimated_absorpt_T_max   0.818
_exptl_absorpt_correction_T_min  0.475
_exptl_absorpt_correction_T_max  1.000
_exptl_absorpt_correction_type   gaussian
_exptl_absorpt_process_details   
;
CrysAlisPro 1.171.41.123a (Rigaku Oxford Diffraction, 2022)
Numerical absorption correction based on gaussian integration over
a multifaceted crystal model
Empirical absorption correction using spherical harmonics,
implemented in SCALE3 ABSPACK scaling algorithm.
;
_oxdiff_exptl_absorpt_empirical_full_min 0.778
_oxdiff_exptl_absorpt_empirical_full_max 1.433
_oxdiff_exptl_absorpt_empirical_details 
;
Empirical correction (ABSPACK) includes:
- Absorption correction using spherical harmonics
- Frame scaling
;
_diffrn_ambient_temperature      170.01(10)
_diffrn_ambient_environment      N~2~
_diffrn_source                   'micro-focus sealed X-ray tube'
_diffrn_source_type              'PhotonJet (Cu) X-ray Source'
_diffrn_radiation_probe          x-ray
_diffrn_radiation_type           'Cu K\a'
_diffrn_radiation_wavelength     1.54184
_diffrn_radiation_monochromator  mirror
_diffrn_measurement_device       'four-circle diffractometer'
_diffrn_measurement_device_type  'XtaLAB Synergy, Dualflex, HyPix'
_diffrn_detector                 'Hybrid Pixel Array Detector'
_diffrn_detector_type            HyPix
_diffrn_detector_area_resol_mean 10.0000
_diffrn_reflns_number            7119
_diffrn_reflns_av_unetI/netI     0.0339
_diffrn_reflns_av_R_equivalents  0.0338
_diffrn_reflns_limit_h_min       -5
_diffrn_reflns_limit_h_max       4
_diffrn_reflns_limit_k_min       -17
_diffrn_reflns_limit_k_max       17
_diffrn_reflns_limit_l_min       -22
_diffrn_reflns_limit_l_max       22
_diffrn_reflns_theta_min         3.811
_diffrn_reflns_theta_max         66.355
_diffrn_reflns_theta_full        66.355
_diffrn_measured_fraction_theta_max 1.000
_diffrn_measured_fraction_theta_full 1.001
_diffrn_reflns_Laue_measured_fraction_max 1.000
_diffrn_reflns_Laue_measured_fraction_full 1.001
_diffrn_reflns_point_group_measured_fraction_max 1.000
_diffrn_reflns_point_group_measured_fraction_full 1.000
_reflns_number_total             2389
_reflns_number_gt                2277
_reflns_threshold_expression     'I > 2\s(I)'
_reflns_Friedel_coverage         0.672
_reflns_Friedel_fraction_max     0.999
_reflns_Friedel_fraction_full    0.999
_diffrn_orient_matrix_type       
'CrysAlisPro convention (1999,Acta A55,543-557)'
_diffrn_orient_matrix_UB_11      0.0181735000
_diffrn_orient_matrix_UB_12      0.0393175000
_diffrn_orient_matrix_UB_13      -0.0746076000
_diffrn_orient_matrix_UB_21      0.1895592000
_diffrn_orient_matrix_UB_22      -0.0799132000
_diffrn_orient_matrix_UB_23      -0.0215054000
_diffrn_orient_matrix_UB_31      -0.2537704000
_diffrn_orient_matrix_UB_32      -0.0567367000
_diffrn_orient_matrix_UB_33      -0.0213178000
_diffrn_measurement_details      
;
List of Runs (angles in degrees, time in seconds):

  # Type    Start    End  Width  t~exp~   \w     \q     \k     \f   Frames
#--------------------------------------------------------------------------
  1  \w     47.00  73.00   0.50    0.60    --  105.91 -61.00-150.00   52
  2  \w     37.00  74.00   0.50    0.60    --  105.91 -61.00-180.00   74
  3  \w     94.00 178.00   0.50    0.60    --  105.91  45.00-180.00  168
  4  \w    139.00 165.00   0.50    0.60    --  105.91  78.00  -1.00   52
  5  \w     40.00  72.00   0.50    0.60    --  105.91 -61.00 150.00   64
  6  \w     33.00  72.00   0.50    0.60    --  105.91 -61.00 120.00   78
  7  \w    -23.00  23.00   0.50    0.08    --  -47.03  19.00  90.00   92
  8  \w    -20.00  25.00   0.50    0.08    --  -47.03  49.00 158.00   90
  9  \w    -52.00 -25.00   0.50    0.08    --  -47.03  49.00 158.00   54
 10  \w    -49.00 -19.00   0.50    0.60    --  -91.75  49.00 158.00   60
 11  \w    -47.00 -20.00   0.50    0.60    --  -91.75  45.00 -90.00   54
 12  \w   -149.00 -91.00   0.50    0.60    --  -91.75-104.00 145.00  116
 13  \w   -121.00 -88.00   0.50    0.60    --  -91.75 -94.00 150.00   66
 14  \w   -161.00-129.00   0.50    0.60    --  -91.75 -94.00 150.00   64
 15  \w    -46.00 -20.00   0.50    0.60    --  -91.75 125.00-150.00   52
 16  \w   -116.00 -78.00   0.50    0.60    --  -91.75 -15.00 -90.00   76
 17  \w   -114.00 -88.00   0.50    0.60    --  -91.75 -49.00  10.00   52
 18  \w   -163.00-135.00   0.50    0.60    --  -91.75 -49.00  10.00   56
 19  \w   -113.00 -75.00   0.50    0.08    --  -47.03-125.00 150.00   76
 20  \w   -118.00 -86.00   0.50    0.08    --  -47.03-125.00-150.00   64
 21  \w   -119.00 -94.00   0.50    0.08    --  -47.03-125.00-180.00   50
;
_diffrn_measurement_method       '\w scans'

_reflns_special_details          
;
 Reflections were merged by SHELXL according to the crystal
 class for the calculation of statistics and refinement.
 
 _reflns_Friedel_fraction is defined as the number of unique
 Friedel pairs measured divided by the number that would be
 possible theoretically, ignoring centric projections and
 systematic absences.
;

_computing_data_collection       'CrysAlisPro 1.171.41.123a (Rigaku OD, 2022)'
_computing_cell_refinement       'CrysAlisPro 1.171.41.123a (Rigaku OD, 2022)'
_computing_data_reduction        'CrysAlisPro 1.171.41.123a (Rigaku OD, 2022)'
_computing_structure_solution    
;
 shelXT  G. M. Sheldrick, Acta Crystallogr., Sect. A: Found. Crystallogr.,
 2008, 64, 112-122.
 shelXle C. B. Huebschle, G. M. Sheldrick and B. Dittrich J. Appl. Cryst.
  (2011). 44, 1281-1284
;
_computing_structure_refinement  'SHELXL-2019/3 (Sheldrick, 2019)'
_computing_molecular_graphics    
;
 Diamond 4 - Crystal and Molecular Structure Visualization
  Crystal Impact - Dr. H. Putz & Dr. K. Brandenburg GbR, 
  Kreuzherrenstr. 102, 53227 Bonn, Germany
  http://www.crystalimpact.com/diamond
 Mercury CSD 2.0 - New Features for the Visualization 
 and Investigation of Crystal Structures
  C. F. Macrae, I. J. Bruno, J. A. Chisholm, P. R. Edgington, P. McCabe,
  E. Pidcock, 
  L. Rodriguez-Monge, R. Taylor, J. van de Streek and P. A. Wood, 
  J. Appl. Cryst., 41, 466-470, 2008
;
_computing_publication_material  
'WinGX L. J. Farrugia, J. Appl. Crystallogr., 1999, 32, 837-838.'
_refine_special_details          ?
_refine_ls_structure_factor_coef Fsqd
_refine_ls_matrix_type           full
_refine_ls_weighting_scheme      calc
_refine_ls_weighting_details     
'w=1/[\s^2^(Fo^2^)+(0.1000P)^2^] where P=(Fo^2^+2Fc^2^)/3'
_atom_sites_solution_primary     'dual space'
_atom_sites_solution_secondary   diffmap
_atom_sites_solution_hydrogens   geom
_refine_ls_hydrogen_treatment    constr
_refine_ls_extinction_method     none
_refine_ls_extinction_coef       .
_refine_ls_abs_structure_details 
;
 Flack x determined using 890 quotients [(I+)-(I-)]/[(I+)+(I-)]
 (Parsons, Flack and Wagner, Acta Cryst. B69 (2013) 249-259).
;
_refine_ls_abs_structure_Flack   -0.031(14)
_chemical_absolute_configuration syn
_refine_ls_number_reflns         2389
_refine_ls_number_parameters     173
_refine_ls_number_restraints     0
_refine_ls_R_factor_all          0.0309
_refine_ls_R_factor_gt           0.0296
_refine_ls_wR_factor_ref         0.0973
_refine_ls_wR_factor_gt          0.0954
_refine_ls_goodness_of_fit_ref   0.819
_refine_ls_restrained_S_all      0.819
_refine_ls_shift/su_max          0.000
_refine_ls_shift/su_mean         0.000

loop_
_atom_site_label
_atom_site_type_symbol
_atom_site_fract_x
_atom_site_fract_y
_atom_site_fract_z
_atom_site_U_iso_or_equiv
_atom_site_adp_type
_atom_site_occupancy
_atom_site_site_symmetry_order
_atom_site_calc_flag
_atom_site_refinement_flags_posn
_atom_site_refinement_flags_adp
_atom_site_refinement_flags_occupancy
_atom_site_disorder_assembly
_atom_site_disorder_group
Br1 Br 0.73937(12) 0.56858(3) 0.05669(2) 0.0674(2) Uani 1 1 d . . . . .
O1 O 0.5676(5) 0.86341(17) 0.31820(13) 0.0369(5) Uani 1 1 d . . . . .
O2 O 0.0442(4) 0.70582(18) 0.44674(12) 0.0367(5) Uani 1 1 d . . . . .
O3 O 0.0380(5) 0.57687(18) 0.32520(14) 0.0425(6) Uani 1 1 d . . . . .
N1 N 0.1956(5) 0.72017(18) 0.30076(14) 0.0292(5) Uani 1 1 d . . . . .
C1 C 0.6571(7) 0.6817(3) 0.10051(17) 0.0404(8) Uani 1 1 d . . . . .
C2 C 0.7881(7) 0.7606(3) 0.07723(18) 0.0433(8) Uani 1 1 d . . . . .
H2 H 0.915986 0.757351 0.039739 0.052 Uiso 1 1 calc R U . . .
C3 C 0.7323(7) 0.8445(3) 0.10878(17) 0.0414(8) Uani 1 1 d . . . . .
H3 H 0.820582 0.898923 0.093143 0.050 Uiso 1 1 calc R U . . .
C4 C 0.5443(7) 0.8472(2) 0.16376(17) 0.0355(7) Uani 1 1 d . . . . .
C5 C 0.4549(8) 0.9277(3) 0.2079(2) 0.0442(8) Uani 1 1 d . . . . .
H5A H 0.312058 0.964460 0.183865 0.053 Uiso 1 1 calc R U . . .
H5B H 0.612846 0.967771 0.219609 0.053 Uiso 1 1 calc R U . . .
C6 C 0.3391(7) 0.8810(2) 0.2732(2) 0.0373(7) Uani 1 1 d . . . . .
H6 H 0.194833 0.919146 0.296579 0.045 Uiso 1 1 calc R U . . .
C7 C 0.2234(6) 0.7902(2) 0.24635(17) 0.0335(7) Uani 1 1 d . . . . .
H7 H 0.036502 0.802177 0.226393 0.040 Uiso 1 1 calc R U . . .
C8 C 0.4160(6) 0.7673(2) 0.18649(17) 0.0313(7) Uani 1 1 d . . . . .
C9 C 0.4678(7) 0.6835(3) 0.15538(17) 0.0356(7) Uani 1 1 d . . . . .
H9 H 0.378062 0.629310 0.170764 0.043 Uiso 1 1 calc R U . . .
C10 C 0.4815(7) 0.8141(2) 0.37815(17) 0.0346(7) Uani 1 1 d . . . . .
H10A H 0.325925 0.846598 0.400570 0.041 Uiso 1 1 calc R U . . .
H10B H 0.634774 0.811162 0.412184 0.041 Uiso 1 1 calc R U . . .
C11 C 0.3922(5) 0.7170(2) 0.35902(16) 0.0267(6) Uani 1 1 d . . . . .
H11 H 0.556892 0.680073 0.345212 0.032 Uiso 1 1 calc R U . . .
C12 C 0.2579(6) 0.67453(19) 0.42435(16) 0.0280(6) Uani 1 1 d . . . . .
C13 C 0.4185(7) 0.6011(2) 0.46046(19) 0.0349(7) Uani 1 1 d . . . . .
H13A H 0.313941 0.578605 0.500768 0.052 Uiso 1 1 calc R U . . .
H13B H 0.594977 0.626135 0.476388 0.052 Uiso 1 1 calc R U . . .
H13C H 0.452010 0.550446 0.427916 0.052 Uiso 1 1 calc R U . . .
C14 C 0.0396(6) 0.6458(3) 0.28876(18) 0.0369(7) Uani 1 1 d . . . . .
H14 H -0.078033 0.646719 0.249091 0.044 Uiso 1 1 calc R U . . .

loop_
_atom_site_aniso_label
_atom_site_aniso_U_11
_atom_site_aniso_U_22
_atom_site_aniso_U_33
_atom_site_aniso_U_23
_atom_site_aniso_U_13
_atom_site_aniso_U_12
Br1 0.0938(4) 0.0627(3) 0.0458(3) -0.00961(19) 0.0210(2) 0.0188(3)
O1 0.0392(11) 0.0381(12) 0.0334(12) 0.0024(11) 0.0018(10) -0.0063(10)
O2 0.0265(11) 0.0491(12) 0.0345(11) -0.0015(11) 0.0071(9) 0.0046(9)
O3 0.0373(11) 0.0418(13) 0.0483(14) -0.0059(12) 0.0025(11) -0.0107(11)
N1 0.0204(11) 0.0394(13) 0.0278(12) -0.0028(10) 0.0002(9) 0.0004(9)
C1 0.0424(17) 0.054(2) 0.0244(15) 0.0004(15) 0.0008(13) 0.0144(15)
C2 0.0357(16) 0.067(2) 0.0271(15) 0.0094(16) 0.0039(14) 0.0132(17)
C3 0.0359(16) 0.0569(19) 0.0313(15) 0.0159(15) 0.0006(14) 0.0062(16)
C4 0.0307(14) 0.0466(18) 0.0292(15) 0.0099(15) -0.0029(13) 0.0105(14)
C5 0.0460(18) 0.0389(18) 0.048(2) 0.0118(17) 0.0055(16) 0.0122(15)
C6 0.0353(15) 0.0353(16) 0.0412(19) 0.0035(14) 0.0057(14) 0.0142(13)
C7 0.0222(13) 0.0488(17) 0.0295(14) 0.0030(14) -0.0007(12) 0.0105(14)
C8 0.0224(13) 0.0453(18) 0.0262(14) 0.0025(14) -0.0037(12) 0.0057(12)
C9 0.0311(14) 0.0486(18) 0.0271(15) 0.0006(14) -0.0006(13) 0.0053(14)
C10 0.0407(17) 0.0340(15) 0.0290(15) -0.0034(13) 0.0003(13) -0.0065(13)
C11 0.0200(12) 0.0327(15) 0.0274(14) 0.0006(12) -0.0011(11) 0.0009(10)
C12 0.0259(13) 0.0298(13) 0.0284(13) -0.0039(11) -0.0002(12) -0.0013(11)
C13 0.0360(15) 0.0339(15) 0.0349(16) 0.0029(14) -0.0003(13) 0.0016(13)
C14 0.0208(13) 0.055(2) 0.0346(16) -0.0111(17) 0.0030(12) -0.0039(13)

_geom_special_details            
;
 All esds (except the esd in the dihedral angle between two l.s. planes)
 are estimated using the full covariance matrix.  The cell esds are taken
 into account individually in the estimation of esds in distances, angles
 and torsion angles; correlations between esds in cell parameters are only
 used when they are defined by crystal symmetry.  An approximate (isotropic)
 treatment of cell esds is used for estimating esds involving l.s. planes.
;

loop_
_geom_bond_atom_site_label_1
_geom_bond_atom_site_label_2
_geom_bond_distance
_geom_bond_site_symmetry_2
_geom_bond_publ_flag
Br1 C1 1.893(4) . ?
O1 C10 1.417(4) . ?
O1 C6 1.428(4) . ?
O2 C12 1.212(4) . ?
O3 C14 1.223(5) . ?
N1 C14 1.344(4) . ?
N1 C7 1.464(4) . ?
N1 C11 1.468(4) . ?
C1 C2 1.389(6) . ?
C1 C9 1.396(5) . ?
C2 C3 1.391(6) . ?
C2 H2 0.9500 . ?
C3 C4 1.393(5) . ?
C3 H3 0.9500 . ?
C4 C8 1.392(5) . ?
C4 C5 1.510(5) . ?
C5 C6 1.530(5) . ?
C5 H5A 0.9900 . ?
C5 H5B 0.9900 . ?
C6 C7 1.528(5) . ?
C6 H6 1.0000 . ?
C7 C8 1.516(4) . ?
C7 H7 1.0000 . ?
C8 C9 1.382(5) . ?
C9 H9 0.9500 . ?
C10 C11 1.525(4) . ?
C10 H10A 0.9900 . ?
C10 H10B 0.9900 . ?
C11 C12 1.540(4) . ?
C11 H11 1.0000 . ?
C12 C13 1.494(4) . ?
C13 H13A 0.9800 . ?
C13 H13B 0.9800 . ?
C13 H13C 0.9800 . ?
C14 H14 0.9500 . ?

loop_
_geom_angle_atom_site_label_1
_geom_angle_atom_site_label_2
_geom_angle_atom_site_label_3
_geom_angle
_geom_angle_site_symmetry_1
_geom_angle_site_symmetry_3
_geom_angle_publ_flag
C10 O1 C6 110.5(2) . . ?
C14 N1 C7 119.6(3) . . ?
C14 N1 C11 118.1(3) . . ?
C7 N1 C11 120.1(2) . . ?
C2 C1 C9 121.8(4) . . ?
C2 C1 Br1 118.9(3) . . ?
C9 C1 Br1 119.3(3) . . ?
C1 C2 C3 120.1(3) . . ?
C1 C2 H2 120.0 . . ?
C3 C2 H2 120.0 . . ?
C2 C3 C4 118.7(3) . . ?
C2 C3 H3 120.7 . . ?
C4 C3 H3 120.7 . . ?
C8 C4 C3 120.4(3) . . ?
C8 C4 C5 110.4(3) . . ?
C3 C4 C5 129.2(3) . . ?
C4 C5 C6 102.5(3) . . ?
C4 C5 H5A 111.3 . . ?
C6 C5 H5A 111.3 . . ?
C4 C5 H5B 111.3 . . ?
C6 C5 H5B 111.3 . . ?
H5A C5 H5B 109.2 . . ?
O1 C6 C7 109.4(3) . . ?
O1 C6 C5 106.7(3) . . ?
C7 C6 C5 104.3(3) . . ?
O1 C6 H6 112.0 . . ?
C7 C6 H6 112.0 . . ?
C5 C6 H6 112.0 . . ?
N1 C7 C8 116.1(3) . . ?
N1 C7 C6 113.5(3) . . ?
C8 C7 C6 102.6(3) . . ?
N1 C7 H7 108.1 . . ?
C8 C7 H7 108.1 . . ?
C6 C7 H7 108.1 . . ?
C9 C8 C4 121.6(3) . . ?
C9 C8 C7 129.2(3) . . ?
C4 C8 C7 109.1(3) . . ?
C8 C9 C1 117.5(3) . . ?
C8 C9 H9 121.3 . . ?
C1 C9 H9 121.3 . . ?
O1 C10 C11 111.2(3) . . ?
O1 C10 H10A 109.4 . . ?
C11 C10 H10A 109.4 . . ?
O1 C10 H10B 109.4 . . ?
C11 C10 H10B 109.4 . . ?
H10A C10 H10B 108.0 . . ?
N1 C11 C10 109.8(2) . . ?
N1 C11 C12 110.7(2) . . ?
C10 C11 C12 107.4(2) . . ?
N1 C11 H11 109.7 . . ?
C10 C11 H11 109.7 . . ?
C12 C11 H11 109.7 . . ?
O2 C12 C13 123.6(3) . . ?
O2 C12 C11 119.9(3) . . ?
C13 C12 C11 116.3(3) . . ?
C12 C13 H13A 109.5 . . ?
C12 C13 H13B 109.5 . . ?
H13A C13 H13B 109.5 . . ?
C12 C13 H13C 109.5 . . ?
H13A C13 H13C 109.5 . . ?
H13B C13 H13C 109.5 . . ?
O3 C14 N1 124.7(3) . . ?
O3 C14 H14 117.6 . . ?
N1 C14 H14 117.6 . . ?

_refine_diff_density_max         0.354
_refine_diff_density_min         -0.499
_refine_diff_density_rms         0.047

_shelx_res_file                  
;
TITL shelxt_a.res in P2(1)2(1)2(1)
    oc2h-jwp-409-d1.res
    created by SHELXL-2019/3 at 07:11:30 on 24-Jun-2024
CELL  1.54184   4.8565  14.5869  19.1323   90.000   90.000   90.000
ZERR     4.00   0.0001   0.0002   0.0003    0.000    0.000    0.000
LATT  -1
SYMM  1/2 - X, - Y, 1/2 + Z
SYMM  - X, 1/2 + Y, 1/2 - Z
SYMM  1/2 + X, 1/2 - Y, - Z
SFAC  C    H    N    O    BR
UNIT  56 56 4 12 4
MERG   2
FMAP   2
PLAN   20
omit -3 133
SIZE     0.050   0.080   0.460
BOND $H
LIST   4
acta
L.S.  10
TEMP  -103.00
WGHT    0.100000
FVAR       5.86873
BR1   5    0.739370    0.568584    0.056686    11.00000    0.09375    0.06267 =
         0.04583   -0.00961    0.02097    0.01875
O1    4    0.567555    0.863411    0.318202    11.00000    0.03923    0.03815 =
         0.03345    0.00240    0.00180   -0.00626
O2    4    0.044156    0.705816    0.446738    11.00000    0.02648    0.04914 =
         0.03448   -0.00148    0.00709    0.00463
O3    4    0.038023    0.576873    0.325203    11.00000    0.03734    0.04179 =
         0.04832   -0.00593    0.00249   -0.01067
N1    3    0.195624    0.720173    0.300760    11.00000    0.02035    0.03941 =
         0.02775   -0.00280    0.00015    0.00040
C1    1    0.657080    0.681687    0.100506    11.00000    0.04238    0.05441 =
         0.02440    0.00039    0.00082    0.01439
C2    1    0.788120    0.760647    0.077232    11.00000    0.03566    0.06722 =
         0.02709    0.00937    0.00386    0.01319
AFIX  43
H2    2    0.915986    0.757351    0.039739    11.00000   -1.20000
AFIX   0
C3    1    0.732287    0.844546    0.108778    11.00000    0.03594    0.05691 =
         0.03130    0.01593    0.00062    0.00622
AFIX  43
H3    2    0.820582    0.898923    0.093143    11.00000   -1.20000
AFIX   0
C4    1    0.544305    0.847243    0.163757    11.00000    0.03071    0.04659 =
         0.02917    0.00987   -0.00289    0.01052
C5    1    0.454904    0.927707    0.207898    11.00000    0.04604    0.03895 =
         0.04764    0.01183    0.00547    0.01222
AFIX  23
H5A   2    0.312058    0.964460    0.183865    11.00000   -1.20000
H5B   2    0.612846    0.967771    0.219609    11.00000   -1.20000
AFIX   0
C6    1    0.339081    0.881014    0.273212    11.00000    0.03533    0.03531 =
         0.04124    0.00348    0.00574    0.01416
AFIX  13
H6    2    0.194833    0.919146    0.296579    11.00000   -1.20000
AFIX   0
C7    1    0.223359    0.790165    0.246351    11.00000    0.02217    0.04881 =
         0.02955    0.00304   -0.00073    0.01052
AFIX  13
H7    2    0.036502    0.802177    0.226393    11.00000   -1.20000
AFIX   0
C8    1    0.416003    0.767284    0.186491    11.00000    0.02236    0.04532 =
         0.02616    0.00248   -0.00370    0.00574
C9    1    0.467829    0.683544    0.155383    11.00000    0.03106    0.04864 =
         0.02711    0.00061   -0.00063    0.00526
AFIX  43
H9    2    0.378062    0.629310    0.170764    11.00000   -1.20000
AFIX   0
C10   1    0.481477    0.814052    0.378147    11.00000    0.04070    0.03399 =
         0.02902   -0.00335    0.00033   -0.00649
AFIX  23
H10A  2    0.325925    0.846598    0.400570    11.00000   -1.20000
H10B  2    0.634774    0.811162    0.412184    11.00000   -1.20000
AFIX   0
C11   1    0.392206    0.717023    0.359022    11.00000    0.02005    0.03272 =
         0.02739    0.00059   -0.00108    0.00095
AFIX  13
H11   2    0.556892    0.680073    0.345212    11.00000   -1.20000
AFIX   0
C12   1    0.257879    0.674534    0.424349    11.00000    0.02593    0.02982 =
         0.02838   -0.00388   -0.00017   -0.00128
C13   1    0.418526    0.601112    0.460463    11.00000    0.03602    0.03388 =
         0.03488    0.00289   -0.00033    0.00160
AFIX 137
H13A  2    0.313941    0.578605    0.500768    11.00000   -1.50000
H13B  2    0.594977    0.626135    0.476388    11.00000   -1.50000
H13C  2    0.452010    0.550446    0.427916    11.00000   -1.50000
AFIX   0
C14   1    0.039594    0.645760    0.288758    11.00000    0.02080    0.05516 =
         0.03460   -0.01109    0.00301   -0.00389
AFIX  43
H14   2   -0.078033    0.646719    0.249091    11.00000   -1.20000
AFIX   0
HKLF    4


REM  shelxt_a.res in P2(1)2(1)2(1)
REM wR2 = 0.0973, GooF = S = 0.819, Restrained GooF = 0.819 for all data
REM R1 = 0.0296 for 2277 Fo > 4sig(Fo) and 0.0309 for all 2389 data
REM 173 parameters refined using 0 restraints

END

WGHT      0.0423      0.2864

REM Highest difference peak  0.354,  deepest hole -0.499,  1-sigma level  0.047
Q1    1   0.8156  0.5638  0.0963  11.00000  0.05    0.35
Q2    1   0.7356  0.5391  0.0139  11.00000  0.05    0.24
Q3    1   0.7587  0.6120  0.0262  11.00000  0.05    0.22
Q4    1   1.0070  0.5626  0.0633  11.00000  0.05    0.19
Q5    1   0.8506  0.8769  0.3279  11.00000  0.05    0.17
Q6    1   0.9148  0.5711 -0.0034  11.00000  0.05    0.16
Q7    1   0.6107  0.8825  0.3180  11.00000  0.05    0.15
Q8    1   0.5906  0.6764  0.1334  11.00000  0.05    0.14
Q9    1   0.4579  0.7741  0.3621  11.00000  0.05    0.14
Q10   1   0.7838  0.7108  0.1010  11.00000  0.05    0.14
Q11   1   0.3810  0.7861  0.2331  11.00000  0.05    0.13
Q12   1   0.5678  0.5605  0.1836  11.00000  0.05    0.13
Q13   1   0.2725  0.9224  0.4182  11.00000  0.05    0.12
Q14   1   0.4579  0.5965  0.5177  11.00000  0.05    0.12
Q15   1   0.4786  0.7295  0.1741  11.00000  0.05    0.12
Q16   1   0.9161  0.8618  0.0550  11.00000  0.05    0.12
Q17   1   0.0077  0.7015  0.5008  11.00000  0.05    0.12
Q18   1   0.2193  0.6827  0.2591  11.00000  0.05    0.12
Q19   1   0.5022  0.8300  0.4198  11.00000  0.05    0.12
Q20   1   0.5418  0.8600  0.1253  11.00000  0.05    0.12
;
_shelx_res_checksum              77587

_shelx_hkl_file                  
;
   0   0  -1 7.19131 22.6889   7
   0   0  -2 1255.12 172.174   7
   0   0  -3 63.7601 106.035   7
   0   0  -4 14163.7 837.599   7
   0   0  -5 251.249 183.609   7
   0   0  -6 85806.7 3252.35   7
   0   0  -6 82341.2 2727.47  21
   0   0  -7 618.252 298.631   7
   0   0  -7 72.4518 90.4162  21
   0   0  -8 813397. 23832.1   7
   0   0  -8 774133. 22888.9  21
   0   0  -9 69.8117 233.619   7
   0   0 -10 120236. 4940.06   7
   0   0 -11-70.2976 175.346  20
   0   0 -12 18423.8 1508.40  20
   0   0 -13-89.3471 222.855  20
   0   0 -13-53.0889 129.450   3
   0   0 -14 96.4888 142.785   3
   0   0 -14-97.6896 266.912  20
   0   0 -15-20.7236 132.814   3
   0   0 -15 414.591 231.238  20
   0   0 -16 55820.8 2048.29   3
   0   0 -17-67.0999 143.319   3
   0   0  17 22.3076 155.393  17
   0   0  18 40889.1 1603.43  17
   0   0 -18 40457.6 1602.23   3
   0   0 -19 104.540 161.578   3
   0   0  19-21.4721 167.657  17
   0   0 -20 16046.3 805.820   3
   0   0  20 16893.8 824.319  17
   0   0  21-17.1290 128.168  17
   0   0 -21 47.9045 128.440   3
   0   0 -22 261.662 115.723   3
   0   0  22 294.524 117.339  17
   0   0 -23 8.59120 78.4397   3
   0  -1   0 12.4492 51.9588   8
   0  -1  -1 5148.56 331.288   9
   0  -1  -2 19992.2 744.864  20
   0  -1  -3 20306.5 825.725  20
   0  -1  -4 400078. 11951.6  20
   0   1  -4 408361. 12213.5   7
   0   1  -5 96305.4 3499.21   7
   0   1  -6 40594.2 1924.27   7
   0   1  -7 1305.66 352.195   7
   0  -1  -7 1659.68 308.152  20
   0  -1  -8 8280.05 732.158  20
   0  -1  -9 19883.1 1254.85  20
   0   1  -9 16666.7 947.724  21
   0  -1 -10 17562.8 1245.27  20
   0   1 -10 15681.2 896.515  21
   0  -1 -11 3112.14 545.065  20
   0  -1 -12 84643.1 3757.29  20
   0   1 -13 7583.74 1024.71  20
   0   1 -13 6988.09 480.603   3
   0  -1 -13 7253.25 924.772  20
   0  -1 -13 7549.05 480.584   3
   0   1 -14 46358.3 2857.97  20
   0  -1 -14 48405.6 1762.50   3
   0  -1 -14 44883.1 2670.86  20
   0   1 -14 47905.7 1773.92   3
   0  -1 -15 7099.90 505.439   3
   0   1 -15 7941.04 532.085   3
   0   1 -15 7091.53 1064.59  20
   0  -1  15 7408.81 516.943  17
   0   1 -16 17617.3 888.044   3
   0  -1  16 17779.7 878.686  17
   0  -1 -16 17281.2 875.001   3
   0   1 -16 16225.1 1676.61  20
   0  -1 -17 4226.11 397.073   3
   0  -1  17 4580.47 416.964  17
   0   1 -17 4745.86 420.966   3
   0  -1 -18 4577.53 421.662   3
   0   1  18 4639.95 427.535  17
   0   1 -18 5282.90 443.274   3
   0  -1  18 4618.14 424.670  17
   0  -1  19 10248.9 629.608  17
   0   1 -19 10065.8 620.555   3
   0   1  19 9789.05 620.107  17
   0  -1 -19 10703.1 633.063   3
   0  -1  20 5088.98 417.626  17
   0   1  20 5532.33 433.622  17
   0   1 -20 5925.74 435.433   3
   0  -1 -20 5849.05 434.005   3
   0   1 -21 459.150 149.248   3
   0  -1  21 459.479 152.287  17
   0  -1 -21 426.255 147.775   3
   0   1  21 255.337 147.520  17
   0   1  22 19642.3 806.367  17
   0   1 -22 18748.0 771.357   3
   0  -1  22 17125.3 776.028  17
   0  -1 -22 18365.9 764.981   3
   0  -1 -23 4346.90 266.139   3
   0   1 -23 3806.04 256.177   3
   0  -2   0 279633. 8563.38   8
   0  -2  -1 1948.99 288.786   8
   0  -2  -2 154897. 4988.47   9
   0  -2  -3 580505. 17324.9   9
   0  -2  -4 95628.4 3123.63  20
   0  -2  -5 360851. 10849.1  20
   0  -2  -6 1276.30 255.955  20
   0  -2  -7 224781. 7167.51  20
   0  -2  -8 66116.7 2660.02  20
   0  -2  -9-46.7049 156.294  20
   0  -2 -10 39130.2 2003.58  20
   0   2 -11 72480.6 2923.27  21
   0  -2 -11 82293.5 3365.02  20
   0  -2  12 10991.2 581.818  17
   0  -2 -12 11338.9 1066.47  20
   0   2 -12 10867.5 603.380   3
   0  -2 -12 11698.5 595.121   3
   0  -2  13 107567. 3467.51  17
   0  -2 -13 110720. 3480.76   3
   0   2 -13 105003. 3491.02   3
   0  -2 -13 106848. 4467.04  20
   0   2 -14 2513.45 293.208   3
   0  -2  14 1738.75 246.954  17
   0  -2 -14 1480.42 234.127   3
   0   2 -14 2545.68 689.451  20
   0  -2  15 9192.38 570.076  17
   0   2 -15 7572.28 543.072   3
   0   2 -15 8990.91 1226.63  20
   0  -2 -15 8053.17 537.809   3
   0   2 -16 5513.14 956.398  20
   0  -2 -16 4304.85 405.427   3
   0   2 -16 4101.99 401.118   3
   0  -2  16 4718.98 409.382  17
   0   2 -17 5106.26 444.764   3
   0  -2  17 5667.94 464.574  17
   0   2 -17 6149.54 991.515  20
   0  -2 -17 4937.83 429.837   3
   0  -2  18 31973.6 1342.07  17
   0   2 -18 32995.9 1353.95   3
   0  -2 -18 30734.7 1319.02   3
   0   2 -19 227.497 154.919   3
   0   2  19 467.172 186.645  17
   0  -2 -19 102.849 148.870   3
   0  -2  19 296.781 170.664  17
   0  -2 -20 36.6859 143.233   3
   0   2 -20 18.3714 137.477   3
   0  -2  20 115.803 144.428  17
   0   2  20 96.6001 147.751  17
   0  -2  21 12225.5 633.648  17
   0   2 -21 11433.9 607.770   3
   0   2  21 12011.3 630.927  17
   0  -2 -21 12384.3 622.544   3
   0   2 -22 511.985 135.269   3
   0  -2 -22 681.138 143.389   3
   0   2  22 651.114 146.180  17
   0  -2 -23 4456.91 269.216   3
   0   2 -23 4859.30 273.491   3
   0   2  23 4953.61 299.711  17
   0  -3   0 75.4384 178.514   8
   0  -3  -1 215649. 6985.17   8
   0  -3   1 217268. 7083.07   8
   0  -3  -2 44360.1 1919.32   9
   0  -3  -3 119725. 4228.59   9
   0  -3  -4 131662. 4671.45   9
   0  -3  -5 95768.5 3687.39   7
   0  -3  -6 106827. 4130.34   7
   0  -3  -7 110033. 4343.77   7
   0  -3  -8 1910.49 476.722   7
   0  -3  -9 94039.6 4122.04   7
   0  -3   9 91909.9 2896.62  17
   0  -3 -10 6020.35 883.605   7
   0  -3  10 6860.73 408.791  17
   0  -3 -11 160582. 6480.71   7
   0  -3  11 160225. 4922.13  17
   0  -3  12 35332.2 1323.12  17
   0  -3 -12 32997.6 1295.87   3
   0  -3 -12 35243.5 2489.91   7
   0   3 -12 34889.2 1348.84   3
   0  -3 -13 3661.58 845.379   7
   0  -3 -13 3719.69 330.810   3
   0  -3  13 3351.34 322.272  17
   0   3 -13 3565.43 351.870   3
   0  -3 -14 15514.9 779.680   3
   0  -3 -14 15664.9 1740.68   7
   0  -3  14 15178.8 776.901  17
   0   3 -14 15774.0 813.498   3
   0  -3  15 77181.5 2655.28  17
   0   3 -15 77671.8 2686.71   3
   0  -3 -15 76493.8 2649.55   3
   0   3 -15 77707.2 4219.25  20
   0  -3 -16 1380.95 241.074   3
   0  -3  16 1194.52 246.960  17
   0   3 -16 1083.19 242.526   3
   0   3 -17 18480.9 1851.47  20
   0  -3 -17 17590.0 893.838   3
   0  -3  17 18097.4 903.797  17
   0   3 -17 17595.5 907.003   3
   0   3 -18 198.365 177.357   3
   0  -3 -18 215.992 166.997   3
   0  -3  18 132.772 156.194  17
   0   3 -19 53511.4 1952.43   3
   0  -3  19 52977.6 1951.64  17
   0  -3 -19 53538.6 1942.28   3
   0   3 -20 2838.62 305.877   3
   0  -3  20 2797.07 304.387  17
   0   3  20 3016.55 314.873  17
   0  -3 -20 2788.65 293.268   3
   0   3  21 1824.31 230.966  17
   0  -3 -21 2142.79 237.926   3
   0   3 -21 1853.81 225.879   3
   0  -3 -22 754.642 146.513   3
   0   3  22 606.304 133.070  17
   0   3 -22 526.401 129.240   3
   0   3 -23 2411.75 181.424   3
   0  -3 -23 2444.36 183.231   3
   0  -4   0 141037. 5063.84   8
   0  -4  -1 23660.5 1419.57   8
   0  -4   1 23704.4 1478.29   8
   0  -4   2 2971.64 530.875   8
   0  -4  -3 209165. 7056.37   9
   0  -4  -4 595.664 290.181   9
   0  -4  -5 153933. 5622.73   9
   0  -4  -6 7767.34 859.840   7
   0  -4  -7 61951.1 2979.09   7
   0  -4  -8 4925.45 766.469   7
   0  -4   8 4510.61 305.477  17
   0  -4  -9 3442.25 672.001   7
   0  -4   9 3351.47 276.210  17
   0  -4 -10-95.6619 238.622   7
   0  -4  10 213.610 123.088  17
   0  -4  11 71804.7 2406.56  17
   0  -4 -11 75254.9 3858.98   7
   0  -4 -12 1282.59 504.783   7
   0  -4 -12 1014.17 192.303   3
   0  -4  12 1268.54 201.312  17
   0   4 -13 7257.40 521.080   3
   0  -4 -13 6975.84 1146.39   7
   0  -4  13 8817.82 536.811  17
   0  -4 -13 8308.46 521.897   3
   0  -4  14 9730.39 587.566  17
   0  -4 -14 8685.16 558.409   3
   0   4 -14 8367.23 579.197   3
   0  -4 -14 9995.78 1390.06   7
   0  -4 -15 126921. 4079.90   3
   0  -4 -15 122164. 6047.79   7
   0   4 -15 125545. 4116.61   3
   0  -4  15 126381. 4083.72  17
   0   4 -16 4106.47 912.066  20
   0   4 -16 4707.54 435.860   3
   0  -4  16 4173.22 401.564  17
   0  -4 -16 4425.89 408.728   3
   0  -4 -17 109.788 154.933   3
   0  -4  17 90.0923 148.662  17
   0   4 -17 276.407 218.032  20
   0   4 -17 46.1136 154.341   3
   0  -4 -18 18636.0 908.844   3
   0   4 -18 18958.5 925.980   3
   0  -4  18 18827.0 926.158  17
   0   4 -19 18679.6 879.716   3
   0  -4 -19 17213.9 853.670   3
   0  -4 -20 423.893 155.417   3
   0   4 -20 545.297 170.563   3
   0   4  21 2124.34 241.857  17
   0   4 -21 2382.62 242.325   3
   0  -4 -21 2466.15 244.643   3
   0  -4 -22 247.489 104.463   3
   0   4 -22 325.413 111.423   3
   0   4  22 264.513 112.488  17
   0   4 -23 2499.64 173.715   3
   0  -4 -23 2791.06 179.617   3
   0  -5   0-65.8109 243.472   8
   0  -5  -1 216249. 7582.45   8
   0  -5   1 222087. 7706.14   8
   0  -5   2 56190.6 2845.14   8
   0  -5   3 60198.3 3049.22   8
   0  -5  -3 57152.7 2753.94   9
   0  -5  -4 67553.0 3062.34   9
   0  -5   4 62709.3 3302.51   8
   0  -5  -5 3412.52 596.203   9
   0  -5  -6 190765. 6899.12   7
   0  -5  -7 352621. 11428.9   7
   0  -5   7 337978. 10006.8  17
   0  -5  -8-86.7623 256.070   7
   0  -5   8 153.580 113.357  17
   0  -5   9 60346.0 2030.34  17
   0  -5  -9 60629.1 3252.73   7
   0  -5  10 13467.9 666.625  17
   0  -5 -10 16633.3 1575.13   7
   0  -5 -11 32379.1 2369.34   7
   0  -5 -11 31504.8 1193.81   3
   0  -5  11 28653.5 1188.31  17
   0  -5  12 67395.3 2367.67  17
   0  -5 -12 70657.1 2368.80   3
   0  -5 -12 73868.4 3974.97   7
   0  -5 -13-57.5861 138.760   3
   0  -5  13 19.9739 137.340  17
   0  -5 -13 396.242 360.875   7
   0  -5  14 32117.5 1315.46  17
   0  -5 -14 30969.3 1294.64   3
   0  -5 -14 32591.1 2639.09   7
   0   5 -14 31905.6 1347.05   3
   0  -5  15 44973.7 1732.12  17
   0  -5 -15 43444.6 1706.62   3
   0   5 -15 46914.8 1775.31   3
   0  -5 -15 43422.8 3220.91   7
   0  -5 -16 636.401 205.074   3
   0  -5  16 1019.27 242.487  17
   0   5 -16 1066.82 245.256   3
   0   5 -17 24685.5 1130.41   3
   0  -5 -17 24923.9 1112.19   3
   0  -5 -18 2727.43 327.260   3
   0   5 -18 2724.14 326.230   3
   0   5 -19 56.5530 141.069   3
   0  -5 -19 92.6185 141.667   3
   0  -5 -20-15.8633 116.031   3
   0   5 -20 47.7825 115.138   3
   0   5  21-56.6714 104.828  17
   0  -5 -21 76.0419 95.8798   3
   0   5 -21 25.0779 99.8831   3
   0  -5 -22 9566.40 456.747   3
   0   5 -22 10013.9 458.059   3
   0   5  22 10973.2 497.927  17
   0  -6   0 163451. 6293.10   8
   0  -6   1 98798.6 4278.75   8
   0  -6  -1 90073.9 4101.88   8
   0  -6   2 70444.7 3526.10   8
   0  -6   3 150771. 6042.56   8
   0  -6  -3 140115. 5587.42   9
   0  -6  -4 91335.3 4059.44   9
   0  -6   4 93281.8 4468.27   8
   0  -6   5 4963.91 915.465   8
   0  -6  -5 5248.09 811.525   9
   0  -6  -5 5688.16 336.026  10
   0  -6  -6 5354.83 848.440   9
   0  -6   6 5173.14 986.753   8
   0  -6  -7 68254.5 3438.36   7
   0  -6  -8 227892. 8426.62   7
   0  -6  -9 9143.40 1165.45   7
   0  -6 -10 63889.6 3523.32   7
   0  -6 -10 61070.4 2089.33   3
   0  -6 -11 34194.3 2566.82   7
   0  -6 -11 35605.2 1357.37   3
   0  -6 -12 24139.5 1035.91   3
   0  -6 -12 22064.8 2078.87   7
   0  -6 -13 23329.1 1035.55   3
   0  -6 -13 21088.9 2064.53   7
   0   6 -14 2557.22 337.955   3
   0  -6 -14 2295.40 682.329   7
   0  -6 -14 2255.80 291.252   3
   0   6 -15 5651.60 478.962   3
   0  -6 -15 5103.68 433.558   3
   0   6 -16 31270.8 1347.58   3
   0  -6 -16 31107.7 1306.68   3
   0   6 -17 1905.44 286.971   3
   0  -6 -17 2274.71 296.682   3
   0  -6 -18 3857.12 360.907   3
   0   6 -18 3922.66 377.886   3
   0  -6 -19 4263.47 360.803   3
   0   6 -19 4295.13 365.023   3
   0  -6 -20 3790.71 309.178   3
   0   6 -20 3891.60 321.359   3
   0   6  21 4824.78 335.569  17
   0  -6 -21 5093.16 323.559   3
   0   6 -21 4924.53 316.706   3
   0   6 -22 3390.19 215.581   3
   0  -7   0 59.4661 92.8683  18
   0  -7   0-99.8333 314.967   8
   0  -7  -1 2080.48 598.567   8
   0  -7   1 2231.52 218.474  18
   0  -7   1 2576.22 663.434   8
   0  -7   2 1449.71 178.643  18
   0  -7   2 975.236 484.773   8
   0  -7  -2 1080.55 168.023  10
   0  -7   3 8776.21 1224.86   8
   0  -7  -3 9554.57 490.058  10
   0  -7   3 9403.27 484.278  18
   0  -7  -3 9532.19 1168.98   9
   0  -7   4 341893. 12411.2   8
   0  -7  -4 347680. 10236.7  10
   0  -7   4 344860. 10244.3  18
   0  -7  -4 359501. 12003.2   9
   0  -7   5 11193.8 1496.81   8
   0  -7  -5 11919.6 574.905  10
   0  -7  -5 13915.3 1415.01   9
   0  -7   6 2157.74 702.832   8
   0  -7  -6 2646.95 661.197   9
   0  -7  -7 1093.88 472.051   7
   0  -7   7 1712.94 695.767   8
   0  -7  -8 2870.13 676.416   7
   0  -7   8 3370.26 905.676   8
   0  -7  -9 113.599 253.457   7
   0  -7   9 182.111 287.301   8
   0  -7 -10 512.394 154.235   3
   0  -7 -10 359.957 354.373   7
   0  -7 -11 767.626 452.518   7
   0  -7 -11 1251.88 209.079   3
   0  -7 -12 56857.4 2048.98   3
   0  -7 -12 62250.9 3704.70   7
   0  -7 -13 394.281 162.192   3
   0  -7 -13-141.148 416.613   7
   0  -7 -14 15953.9 1820.91   7
   0  -7 -14 15588.7 812.168   3
   0  -7 -15 9875.81 618.228   3
   0  -7 -15 9920.84 1463.92   7
   0  -7  15 10715.2 1902.42   8
   0   7 -15 9375.77 633.061   3
   0   7 -16 10560.6 669.095   3
   0  -7 -16 10802.9 650.635   3
   0  -7 -17 100.830 152.601   3
   0   7 -17 150.860 170.019   3
   0   7 -18 955.168 209.917   3
   0  -7 -18 605.444 187.714   3
   0   7 -19 7407.53 465.435   3
   0  -7 -19 6246.73 427.699   3
   0   7 -20 30278.0 1109.88   3
   0  -7 -20 28733.3 1102.26   3
   0  -7  21 690.949 131.932  18
   0   7 -21 828.329 131.048   3
   0   7  21 1050.05 154.379  17
   0  -8   0 252562. 7641.31  18
   0  -8   0 279484. 9847.91   8
   0  -8  -1 17282.8 780.661  10
   0  -8   1 17572.6 1778.55   8
   0  -8   1 17622.8 770.458  18
   0  -8   2 110067. 3521.59  18
   0  -8  -2 112754. 5145.93   9
   0  -8  -2 113386. 3543.87  10
   0  -8   2 114356. 5408.45   8
   0  -8  -3 57061.0 1861.19  16
   0  -8  -3 56029.9 3312.20   9
   0  -8   3 61745.1 3685.91   8
   0  -8   3 56212.7 1952.94  18
   0  -8  -3 58907.9 1971.98  10
   0  -8   4 9126.13 524.755  18
   0  -8  -4 10157.2 534.520  10
   0  -8   4 10434.0 1452.88   8
   0  -8  -4 10222.1 1297.08   9
   0  -8   5 1982.74 681.573   8
   0  -8  -5 939.989 436.366   9
   0  -8  -5 1248.05 189.877  10
   0  -8   5 1466.82 206.828  18
   0  -8   6 54580.4 3808.35   8
   0  -8  -6 61766.3 3575.91   9
   0  -8   6 57640.2 2015.76  18
   0  -8   7 69003.3 4417.18   8
   0  -8  -7 67281.7 3691.50   7
   0  -8   8 42290.9 3442.70   8
   0  -8  -8 41649.0 2804.05   7
   0  -8  -9 3440.88 781.588   7
   0  -8   9 3385.07 998.124   8
   0  -8  10 59888.5 4542.59   8
   0  -8 -10 71079.9 3941.64   7
   0  -8 -11 176.801 159.551   3
   0  -8  11-223.608 557.727   8
   0  -8 -11 536.484 423.151   7
   0  -8  12 5604.64 1385.64   8
   0  -8 -12 5423.64 1050.22   7
   0  -8 -12 4830.45 411.917   3
   0  -8 -13 5164.83 428.239   3
   0  -8 -13 4134.07 951.671   7
   0  -8  13 5284.38 1425.02   8
   0  -8 -14 5458.83 442.887   3
   0  -8  14 5809.85 1411.77   8
   0  -8 -14 5274.71 979.837   7
   0   8 -15 17662.3 915.345   3
   0  -8 -15 17365.5 871.406   3
   0   8 -16 13624.9 758.753   3
   0  -8 -16 12863.5 717.780   3
   0  -8 -17 7556.09 510.234   3
   0   8 -17 8470.72 554.189   3
   0  -8 -18 19401.0 872.439   3
   0   8 -18 19746.5 888.044   3
   0  -8  19 384.973 141.117  18
   0   8 -19 196.499 130.301   3
   0  -8  20 12175.1 579.533  18
   0   8 -20 12129.6 547.866   3
   0   8 -21 665.835 102.899   3
   0  -9   0 95.1274 81.8072  16
   0  -9   1 4735.34 317.167  16
   0  -9  -1 4662.08 379.132  10
   0  -9   1 4427.46 360.497  18
   0  -9  -1 4771.70 311.951  16
   0  -9  -2 60488.1 3630.91   9
   0  -9   2 62913.3 3899.21   8
   0  -9   2 61716.0 2067.53  18
   0  -9  -2 59985.1 2071.07  10
   0  -9   2 56712.6 1953.77  16
   0  -9  -2 58561.8 1935.36  16
   0  -9   3 4599.57 326.808  16
   0  -9  -3 4941.28 380.938  10
   0  -9  -3 5760.45 1062.17   9
   0  -9   3 5124.21 1076.70   8
   0  -9   3 4974.65 384.186  18
   0  -9  -4 76551.7 2576.71  10
   0  -9   4 76018.6 2588.59  18
   0  -9  -4 81828.8 4372.81   9
   0  -9   4 83728.1 4764.82   8
   0  -9   5 3791.42 1004.86   8
   0  -9  -5 4091.11 944.074   9
   0  -9  -5 3604.48 327.267  10
   0  -9   5 4063.58 360.300  18
   0  -9   6 31795.1 2970.69   8
   0  -9   6 35551.6 1395.18  18
   0  -9  -6 34760.6 2742.89   9
   0  -9   7 30040.1 1262.61  18
   0  -9   7 33020.1 3065.10   8
   0  -9  -7 31855.2 2442.93   7
   0  -9   8 12226.2 1874.93   8
   0  -9  -8 12220.5 1476.22   7
   0  -9   8 11093.8 666.773  18
   0  -9   9 3642.53 1074.05   8
   0  -9   9 3721.14 377.889  18
   0  -9  -9 3520.40 842.126   7
   0  -9 -10 4830.07 980.552   7
   0  -9  10 5376.39 1282.26   8
   0  -9 -11 12361.4 1549.26   7
   0  -9  11 12060.7 1950.56   8
   0  -9 -12 12775.0 726.772   3
   0  -9  12 15506.7 2305.14   8
   0  -9  12 13506.7 675.443   6
   0  -9 -12 13108.6 1601.28   7
   0  -9  13 240.134 378.802   8
   0  -9 -13-86.8081 158.739   3
   0  -9 -13 836.928 381.115   7
   0  -9 -14 42252.7 1639.18   3
   0   9 -15 875.147 229.508   3
   0  -9 -15 931.041 211.849   3
   0   9 -16 246.833 157.438   3
   0  -9  16 303.045 152.852  18
   0  -9 -16 154.422 152.395   3
   0   9 -17 217.087 142.924   3
   0  -9  17 368.454 153.175  18
   0   9 -18-44.9822 133.799   3
   0  -9  18 50.0674 106.938  18
   0  -9  19 9002.88 489.983  18
   0   9 -19 9092.49 466.829   3
   0   9 -20-8.04193 79.7467   3
   0  -9  20 156.533 89.4250  18
   0 -10   0 5872.42 450.785  10
   0 -10   0 5222.81 351.515  16
   0 -10  -1 34650.2 1381.37  10
   0 -10   1 33522.3 1247.34  16
   0 -10  -1 34699.0 2807.61   9
   0 -10   1 38937.2 3110.67   8
   0 -10  -1 33390.7 1229.35  16
   0 -10   2 121.711 128.029  18
   0 -10  -2 453.785 446.405   9
   0 -10   2 42.5979 88.2321  16
   0 -10  -2-20.4234 136.716  10
   0 -10  -2 201.439 95.2898  16
   0 -10   2 687.614 575.246   8
   0 -10   3 44407.3 1603.02  16
   0 -10   3 47352.0 3573.32   8
   0 -10  -3 48155.2 3362.89   9
   0 -10   3 45553.0 1712.28  18
   0 -10  -3 45984.4 1708.79  10
   0 -10   4 1633.90 204.078  16
   0 -10   4 1453.41 250.512  18
   0 -10  -4 1661.49 246.706  10
   0 -10  -5 60777.1 2132.82  10
   0 -10   5 58459.0 2152.05  18
   0 -10  -5 66997.8 4090.79   9
   0 -10   5 58437.1 4214.21   8
   0 -10   6-200.518 447.357   8
   0 -10  -6 159.994 309.150   9
   0 -10   6 266.846 156.961  18
   0 -10  -6 251.376 343.449   7
   0 -10   7 30184.1 3007.81   8
   0 -10   7 27697.6 1218.84  18
   0 -10  -7 25949.4 2255.40   7
   0 -10   8 23396.8 2699.64   8
   0 -10  -8 21696.6 2073.95   7
   0 -10   8 23615.5 1099.83  18
   0 -10  -9 4442.33 874.895   7
   0 -10   9 5379.39 462.897  18
   0 -10   9 4319.19 1224.83   8
   0 -10  10 467.435 584.438   8
   0 -10  10 1433.29 257.567  18
   0 -10  11 55717.4 4518.66   8
   0 -10 -11 56749.8 3598.80   7
   0 -10  11 57866.5 2156.47  18
   0 -10  12 2320.77 267.726   6
   0 -10 -12 2025.39 606.596   7
   0 -10  12 2938.08 351.853  18
   0 -10  12 2140.87 921.860   8
   0 -10  13 267.809 169.876  18
   0 -10  13 394.876 145.615   6
   0 -10  14 4236.60 403.852  18
   0  10 -15 14973.6 793.367   3
   0 -10  15 15467.4 809.950  18
   0 -10  16 1684.96 243.560  18
   0  10 -16 1797.10 256.248   3
   0  10 -17 852.835 182.877   3
   0 -10  17 768.635 171.980  18
   0 -10  18 3535.82 294.037  18
   0  10 -18 3104.22 264.216   3
   0  10 -19 5251.53 304.899   3
   0 -10  19 5582.03 332.797  18
   0 -11   0 166.173 185.403  10
   0 -11   0 141.500 124.352  16
   0 -11   1 114939. 3776.43  10
   0 -11   1 113145. 3573.96  16
   0 -11  -1 121126. 6168.73   9
   0 -11  -1 111969. 3556.85  16
   0 -11  -1 114518. 3767.16  10
   0 -11  -2 7704.47 1379.12   9
   0 -11   2 7987.22 1472.00   8
   0 -11  -2 6914.83 520.912  10
   0 -11   2 7180.80 444.373  16
   0 -11   3 8517.08 493.269  16
   0 -11  -3 8552.04 1447.25   9
   0 -11  -3 7998.12 557.283  10
   0 -11   3 8602.99 585.807  18
   0 -11   4 2852.26 938.099   8
   0 -11   4 1852.95 281.682  18
   0 -11  -4 1888.51 743.097   9
   0 -11  -4 1693.94 263.721  10
   0 -11   4 1353.63 201.891  16
   0 -11   5 2309.74 909.055   8
   0 -11  -5 2153.35 286.392  10
   0 -11   5 1761.31 287.199  18
   0 -11  -5 3301.33 951.333   9
   0 -11   5 2141.56 246.347  16
   0 -11  -6 3713.14 990.802   9
   0 -11   6 5199.19 1282.24   8
   0 -11  -6 4327.43 870.672   7
   0 -11   6 3528.92 380.109  18
   0 -11   6 3011.43 303.604  16
   0 -11   7 40348.6 1515.21  16
   0 -11  -7 36845.5 2805.09   7
   0 -11   7 38065.0 3537.02   8
   0 -11   7 39308.4 1615.35  18
   0 -11   8 151.610 164.491  18
   0 -11  -8 664.901 363.399   7
   0 -11   8 227.537 567.559   8
   0 -11   9 39422.6 3628.34   8
   0 -11   9 35322.0 1482.82  18
   0 -11  10 8427.97 604.489  18
   0 -11  10 10046.7 1803.54   8
   0 -11  11 28266.7 3092.92   8
   0 -11  11 31672.6 1351.38  18
   0 -11  11 29353.0 1213.44   6
   0 -11  12 48.8543 172.325  18
   0 -11  12-67.2150 137.738   6
   0 -11  13 1386.22 203.637   6
   0 -11  13 1812.93 281.457  18
   0 -11  14 1207.56 229.542  18
   0 -11  15 6479.73 465.592  18
   0  11 -15 5786.43 435.352   3
   0  11 -16 46.3811 120.730   3
   0 -11  16 84.8311 116.675  18
   0 -11  17 7422.54 445.222  18
   0  11 -17 8007.33 440.249   3
   0  11 -18 3097.85 232.572   3
   0 -11  18 3325.33 252.408  18
   0 -12   0 6324.93 1309.99   9
   0 -12   0 5405.32 483.587  10
   0 -12   1 578.841 199.626  10
   0 -12  -1 479.177 187.216  10
   0 -12  -1 567.755 472.271   9
   0 -12  -2 14825.3 1991.86   9
   0 -12   2 14386.5 834.369  10
   0 -12   2 13261.7 658.778  16
   0 -12  -2 13897.3 795.067  10
   0 -12  -3 7629.87 558.822  10
   0 -12  -3 8216.45 1503.64   9
   0 -12   3 7707.30 463.720  16
   0 -12   3 6720.38 1426.99   8
   0 -12   4 2253.98 270.427  16
   0 -12   4 3952.15 1176.71   8
   0 -12  -4 2719.28 335.012  10
   0 -12  -4 2800.39 910.512   9
   0 -12   5 23192.7 1119.66  18
   0 -12   5 23615.9 2732.90   8
   0 -12  -5 25474.1 2591.21   9
   0 -12   5 22320.2 969.661  16
   0 -12   6 418.299 193.829  18
   0 -12   6 435.928 143.460  16
   0 -12   6 451.612 563.336   8
   0 -12   7 731.622 162.014  16
   0 -12   7 888.948 236.178  18
   0 -12   7 685.114 674.326   8
   0 -12   8 8612.94 623.721  18
   0 -12   8 8593.58 522.831  16
   0 -12   8 6890.94 1556.55   8
   0 -12   9 179.746 183.436  18
   0 -12   9 228.655 570.317   8
   0 -12   9 108.250 110.288  16
   0 -12  10 283.643 123.843  16
   0 -12  10 450.436 207.218  18
   0 -12  11 3734.81 390.830  18
   0 -12  11 3191.92 306.894  16
   0 -12  11 3163.45 314.597   6
   0 -12  12-68.3324 168.534  18
   0 -12  12-15.9986 99.3668  16
   0 -12  12-62.7202 116.023   6
   0 -12  13 27261.4 1096.47   6
   0 -12  13 32650.5 1276.29  18
   0 -12  14 37.7992 136.642  18
   0  12 -14 139.566 153.243   3
   0  12 -15 2483.84 261.314   3
   0 -12  15 2201.36 251.917  18
   0  12 -16 133.268 106.583   3
   0 -12  16 318.455 122.736  18
   0  12 -17 393.952 108.521   3
   0 -12  17 328.752 107.758  18
   0 -13   0 200.837 448.040   9
   0 -13   0-26.6221 142.413  10
   0 -13   1 3663.55 1070.77   9
   0 -13  -1 4565.87 1156.08   9
   0 -13   1 3858.53 415.338  10
   0 -13  -1 3942.05 414.318  10
   0 -13   2 4087.09 1130.32   9
   0 -13  -2 6025.41 505.773  10
   0 -13  -2 7282.62 1466.79   9
   0 -13   2 6467.60 539.501  10
   0 -13   3 16248.0 928.132  10
   0 -13  -3 16843.3 891.247  10
   0 -13  -4 64681.5 4493.68   9
   0 -13   4 64572.7 2430.65  10
   0 -13  -4 65626.1 2380.98  10
   0 -13   5 4084.82 1193.05   8
   0 -13   6 7687.75 1610.30   8
   0 -13   7 7571.71 582.377  18
   0 -13   8 7754.98 579.300  18
   0 -13   9 3256.31 369.140  18
   0 -13  10 1166.21 209.652   6
   0 -13  10 1188.37 239.182  18
   0 -13  11 3524.16 308.358   6
   0 -13  11 3275.25 352.284  18
   0 -13  12 7341.34 440.284   6
   0 -13  12 7211.70 505.892  18
   0 -13  13 541.034 127.429   6
   0 -13  13 770.103 181.755  18
   0  13 -14 6539.32 415.082   3
   0 -13  14 7310.39 445.344  18
   0 -13  15 1374.06 178.006  18
   0  13 -15 1212.74 171.620   3
   0  13 -16 1297.38 149.245   3
   0 -14   0 41286.9 1678.12  10
   0 -14   1 26.1300 169.952  10
   0 -14  -1 25.0794 150.648  10
   0 -14  -2 145.519 157.831  10
   0 -14   2 238.508 189.349  10
   0 -14  -3 8149.86 577.293  10
   0 -14   3 8133.17 609.112  10
   0 -14   4 2813.61 365.207  10
   0 -14   5 213.135 157.367  10
   0 -14   6 209.832 175.643  10
   0 -14   7 306.069 180.147  10
   0 -14   8 21279.7 1041.98  10
   0 -14   9 1442.02 226.916   6
   0 -14  10 6013.12 406.615   6
   0 -14  11 2094.79 227.151   6
   0 -14  12 2318.96 218.745   6
   0  14 -13 37.1054 99.4911   3
   0  14 -14 9.84171 83.6099   3
   0 -14  14 61.0512 86.1441  10
   0  14 -15 41.5174 62.2382   3
   0 -15   0-45.9899 147.350  10
   0 -15   1 46.4528 144.278  10
   0 -15  -1 179.517 162.239  10
   0 -15   2 13365.1 766.368  10
   0 -15  -2 13757.5 762.965  10
   0 -15   3 2065.20 298.607  10
   0 -15   4 12684.9 739.813  10
   0 -15   5 616.336 189.659  10
   0 -15   6 8479.63 577.268  10
   0 -15   7 148.176 139.752  10
   0 -15   8 656.671 163.023   6
   0 -15   8 438.028 168.414  10
   0 -15   9 1141.41 205.388  10
   0 -15   9 935.519 174.907   6
   0 -15  10 4780.13 369.157  10
   0  15 -10 4171.88 266.469  13
   0 -15  10 4504.23 314.650   6
   0 -15  11 967.191 143.508   6
   0 -15  11 785.388 156.826  10
   0 -15  12 1345.01 167.784  10
   0  15 -12 1131.79 155.979   3
   0  15 -13 196.196 81.8430   3
   0 -16   0 4506.53 375.937  10
   0 -16   1 150.924 138.057  10
   0 -16   2 2653.36 295.476  10
   0  16   3 816.616 145.540  13
   0 -16   3 897.823 189.336  10
   0 -16   4-54.9412 115.567  10
   0 -16   5 1241.50 209.589  10
   0 -16   6 3366.15 295.038   6
   0 -16   6 3420.64 311.013  10
   0 -16   7 1236.77 181.334   6
   0 -16   7 1527.13 205.519  10
   0  16  -8 2795.78 220.924  13
   0 -16   8 3335.83 267.185   6
   0 -16   8 2940.47 271.630  10
   0 -16   9-59.6554 97.3165   6
   0 -16   9 76.8159 90.3176  10
   0 -16  10 648.913 113.505   6
   0  16 -11 136.568 74.3646   3
   0  17   0-56.6805 93.6706  13
   0  17   1 3451.72 243.915  13
   0  17  -1 3623.61 260.605  13
   0  17   2 3409.62 231.132  13
   0  17  -2 3931.69 264.185  13
   0  17  -3 2606.80 213.478  13
   0 -17   3 2411.86 238.190  10
   0 -17   4 422.956 117.604  10
   0  17  -4 395.890 104.879  13
   0 -17   5 10.6295 92.6034   6
   0 -17   5-35.9073 89.5609  10
   0 -17   6 412.389 111.131   6
   0 -17   6 344.255 98.9015  10
   0 -17   7 3074.67 226.697   6
   0 -17   8 51.1232 68.1729   6
   0 -18   0 347.404 82.1649   6
   0 -18   1 27.4595 61.7400   6
   0 -18   2 162.518 71.0879   6
   0 -18   3 2827.15 193.569   6
   0 -18   5 471.822 79.2803   6
  -1   0   0 74.2931 113.892  21
  -1   0   0-52.8325 141.312  19
  -1   0  -1 196340. 6383.02  19
  -1   0   1 207474. 6390.58  19
  -1   0  -1 200887. 6379.20  20
  -1   0  -1 204631. 6410.18  21
  -1   0   1 205605. 6305.89  21
  -1   0   2 981459. 28770.1  19
  -1   0  -2 968756. 28868.1  20
  -1   0  -2 999999. 28889.2  21
  -1   0  -3 19891.8 1091.09  20
  -1   0   3 18147.0 939.536  19
  -1   0  -4 778405. 22533.0  20
  -1   0  -4 740100. 22454.5  21
  -1   0   4 751925. 22178.0  19
   1   0  -4 750117. 22452.8   7
  -1   0   5 132170. 4224.64  19
   1   0  -5 126902. 4592.81   7
  -1   0  -5 128786. 4547.70  21
   1   0  -6 244558. 8062.36   7
  -1   0  -6 251014. 7962.64  21
  -1   0   6 240511. 7453.06  19
  -1   0  -7 6821.57 699.219  21
   1   0  -7 5592.34 695.316   7
  -1   0  -8 9963.93 985.133  20
   1   0  -8 8688.21 918.842   7
  -1   0  -8 7680.97 785.997  21
   1   0  -9 10648.1 1099.39   7
  -1   0  -9 11146.0 970.166  21
  -1   0  -9 11290.6 1126.26  20
  -1   0 -10 18581.2 1540.64  20
   1   0 -10 16112.4 1439.39   7
  -1   0  10 16787.4 626.284  11
  -1   0  11 2908.67 201.388  11
   1   0 -11 2600.16 613.293   7
  -1   0 -11 3019.23 648.042  20
  -1   0 -12 114315. 5037.33  20
  -1   0  12 105048. 3229.28  11
   1   0 -12 101470. 4873.46   7
   1   0 -12 108262. 3430.95   3
  -1   0  13 2552.11 205.495  11
   1   0 -13 3106.41 792.105   7
   1   0 -13 2709.07 300.069   3
  -1   0 -13 2718.55 676.572  20
  -1   0 -13 2751.54 267.647   3
   1   0 -14 66464.2 2285.20   3
  -1   0 -14 62231.6 2191.45   3
  -1   0 -14 66232.6 3813.64  20
   1   0 -15 286.491 159.819   3
  -1   0 -15 543.767 401.388  20
  -1   0 -15 601.404 168.116   3
  -1   0 -16 6669.59 474.887   3
  -1   0  16 7771.96 527.294  17
  -1   0 -16 7241.07 1159.88  20
   1   0 -16 7292.01 537.355   3
   1   0  16 7173.66 508.678  17
  -1   0  17 1845.65 275.363  17
   1   0 -17 2374.40 321.519   3
  -1   0 -17 2021.29 258.146   3
   1   0  17 2223.29 295.257  17
   1   0 -18 432.246 195.254   3
  -1   0  18 480.755 176.401  17
   1   0  18 485.039 184.080  17
  -1   0 -18 272.613 149.412   3
  -1   0  19 844.279 199.135  17
   1   0  19 1249.82 226.359  17
  -1   0 -19 940.323 193.319   3
   1   0 -19 979.472 220.797   3
  -1   0  20 15692.1 759.815  17
   1   0 -20 15852.1 786.330   3
   1   0  20 15152.8 752.415  17
  -1   0 -20 15104.6 700.457   3
   1   0  21 469.199 151.530  17
  -1   0  21 894.819 169.325  17
   1   0 -21 964.766 193.489   3
   1   0  22 9094.17 461.849  17
  -1   0  22 8186.33 445.471  17
  -1   1  22 1667.19 194.451  17
  -1   1  21 2174.95 237.943  17
   1  -1  21 2125.54 236.463  17
   1   1 -21 1883.67 240.254   3
   1   1 -20 11945.1 660.245   3
  -1  -1 -20 12385.6 597.291   3
   1  -1  20 12040.7 645.656  17
  -1   1  20 11813.8 641.754  17
   1  -1  19 6296.39 472.783  17
  -1  -1 -19 6729.00 445.687   3
   1   1 -19 7231.35 512.869   3
  -1   1  19 6372.51 467.918  17
   1   1 -18 36791.7 1478.36   3
  -1   1  18 36025.7 1433.41  17
  -1  -1 -18 33670.3 1369.74   3
   1  -1  18 36872.8 1445.41  17
   1  -1  17 14652.1 773.873  17
  -1  -1 -17 13512.4 724.937   3
   1   1 -17 14837.4 811.525   3
   1  -1  16 27877.8 1207.67  17
   1   1 -16 28348.7 1241.40   3
  -1  -1 -16 28472.1 1174.11   3
   1  -1  15 6628.65 473.748  17
   1   1 -15 6240.12 487.024   3
  -1  -1 -15 6117.56 438.543   3
   1   1 -14 6657.73 497.607   3
   1  -1  14 6926.23 472.593  17
  -1  -1 -14 7419.03 466.720   3
  -1  -1 -14 8257.61 1199.90  20
   1   1 -13 1632.79 254.159   3
  -1  -1 -13 1770.47 224.579   3
  -1  -1 -13 2072.43 590.622  20
  -1   1  12 17276.6 650.956  11
  -1  -1 -12 18346.5 1679.77  20
   1   1 -12 15874.7 792.138   3
  -1  -1 -11 8937.42 1114.83  20
   1   1 -11 6865.38 981.833   7
  -1   1  11 7853.40 361.424  11
  -1  -1 -10 114358. 4935.73  20
   1   1 -10 116944. 4929.91   7
  -1   1  10 119429. 3568.40  11
   1   1  -9 11931.1 1140.93   7
  -1  -1  -9 12534.0 1174.10  20
   1   1  -8 96382.2 3817.31   7
  -1  -1  -8 102257. 3940.58  20
  -1  -1  -7 768.534 302.760  20
   1   1  -7 1094.66 311.860   7
  -1   1   7 498.526 164.018  19
   1   1  -6 176107. 6087.79   7
  -1   1   6 176569. 5721.78  19
  -1  -1  -6 188374. 6257.56  20
  -1   1   5 15478.5 864.131  19
   1   1  -5 13139.6 925.422   7
   1   1  -4 72178.1 2666.11   7
  -1   1   4 70147.0 2593.87  19
  -1   1   3 390130. 11444.0  19
   1   1  -3 372562. 11344.4   7
  -1   1   3 376599. 11178.5  21
  -1  -1  -3 367682. 11585.3  20
  -1   1   2 123475. 3967.22  21
  -1   1   2 125752. 4132.74  19
   1   1  -2 122562. 3929.59   7
  -1   1   1 58853.0 2230.54  19
   1  -1   1 59635.6 2005.69   8
  -1   1   1 56629.2 2118.61  21
  -1   1   0 195198. 6139.78  20
  -1   1   0 203660. 6326.52  19
  -1   1  -1 62257.2 2314.68  20
  -1  -1   1 65480.8 2174.50   8
  -1   1  -2 138874. 4587.36  20
  -1   1  -3 372157. 11428.0  20
  -1   1  -3 372789. 11336.8  19
  -1   1  -4 72352.8 2658.64  19
  -1   1  -4 71180.3 2816.35  20
  -1   1  -5 18647.2 1176.48  20
   1  -1  -5 15054.3 1104.51   7
  -1   1  -6 174686. 6070.52  20
   1  -1  -6 164753. 6063.43   7
  -1   1  -6 178796. 5972.54  21
   1  -1  -7 194.183 228.437   7
  -1   1  -7 312.223 201.209  21
  -1   1  -8 91702.4 3708.72  21
   1  -1  -8 92509.8 3962.02   7
  -1  -1   9 9966.06 419.839  11
  -1   1  -9 9713.20 1084.02  20
  -1   1  -9 11364.7 1003.46  21
   1  -1  -9 11513.8 1159.49   7
  -1   1 -10 125781. 5274.90  20
  -1  -1  10 124462. 3755.08  11
   1  -1 -10 126908. 5274.72   7
  -1   1 -10 129284. 4862.06  21
  -1  -1  11 5321.60 293.958  11
  -1   1 -11 4711.60 683.421  21
   1  -1 -11 6499.28 959.907   7
   1  -1 -11 5246.11 600.145  20
  -1   1 -11 5467.16 895.103  20
  -1  -1  12 14992.4 629.799  11
   1  -1 -12 18190.8 795.722   3
  -1   1 -12 19054.8 1771.24  20
   1  -1 -12 17138.7 1684.35   7
   1  -1 -13 2334.38 689.741   7
  -1   1 -13 2805.31 278.144   3
   1  -1 -13 2806.57 299.408   3
  -1   1 -13 2454.27 661.162  20
   1  -1 -14 7663.52 521.621   3
  -1   1 -14 6895.50 1136.39  20
   1  -1 -14 6031.89 1108.65   7
  -1  -1  14 7342.03 486.282  17
  -1   1 -14 7336.90 475.366   3
  -1   1 -15 6534.47 456.780   3
  -1  -1  15 6992.94 485.762  17
   1  -1 -15 6093.02 478.136   3
  -1   1 -15 6187.61 1135.71  20
  -1   1 -16 25408.6 1100.73   3
   1  -1 -16 27026.3 1176.60   3
  -1   1 -16 24418.4 2294.49  20
  -1  -1  16 26014.9 1134.78  17
  -1   1 -17 15575.3 1767.57  20
  -1   1 -17 14103.6 737.035   3
  -1  -1  17 14866.9 779.303  17
   1  -1 -17 14233.0 793.826   3
  -1   1 -18 31867.5 1276.40   3
  -1  -1  18 31690.8 1320.61  17
   1   1  18 33003.6 1337.98  17
   1  -1 -18 32382.7 1357.46   3
   1  -1 -19 5941.20 474.723   3
   1   1  19 5688.35 444.807  17
  -1   1 -19 6077.91 416.332   3
  -1  -1  19 5900.56 449.780  17
  -1   1 -20 14284.4 668.297   3
   1  -1 -20 14664.5 748.933   3
   1   1  20 14781.1 730.071  17
  -1  -1  20 14158.4 717.333  17
  -1  -1  21 2138.83 244.303  17
   1  -1 -21 2095.87 250.688   3
   1   1  21 2553.41 257.335  17
   1   1  22 1734.93 192.715  17
  -1   2  22 4783.41 312.047  17
  -1   2  21 4778.94 352.240  17
   1   2 -21 5342.29 380.893   3
  -1   2  20 8260.67 523.064  17
   1  -2  20 9694.49 553.105  17
  -1  -2 -20 9417.67 502.168   3
   1   2 -20 9537.39 565.573   3
  -1  -2 -19 5760.99 412.180   3
   1  -2  19 6656.23 471.005  17
   1   2 -19 6731.36 492.641   3
  -1   2  19 6655.53 475.711  17
   1  -2  18 4894.89 410.985  17
   1   2 -18 5292.50 453.760   3
  -1  -2 -18 4636.84 380.201   3
  -1  -2 -17 13733.7 711.186   3
   1  -2  17 13279.8 736.482  17
   1   2 -17 13645.2 774.888   3
   1   2 -16 27372.8 1228.21   3
  -1  -2 -16 26827.3 1148.32   3
   1  -2  16 29117.8 1207.21  17
   1   2 -15 26600.7 1185.21   3
   1  -2  15 26480.5 1145.82  17
  -1  -2 -15 26473.2 1110.06   3
  -1  -2 -14 17142.0 808.719   3
   1   2 -14 17404.4 881.882   3
   1  -2  14 18150.8 850.618  17
   1  -2  13 21558.3 937.498  17
   1   2 -13 21590.7 983.660   3
  -1  -2 -13 20684.1 899.789   3
   1  -2  12 35471.8 1325.74  17
   1   2 -12 34316.3 1368.85   3
   1  -2  11 17140.1 761.602  17
  -1   2  11 17578.4 658.263  11
  -1  -2 -10 27589.8 1920.68  20
   1  -2  10 26436.3 1013.14  17
   1  -2   9 170607. 5227.47  17
   1   2  -9 180233. 6461.93   7
  -1  -2  -9 191912. 6618.18  20
   1   2  -8 83468.4 3479.93   7
  -1  -2  -8 86102.9 3596.36  20
  -1   2   8 77057.0 2940.96  19
  -1  -2  -7 152990. 5432.96  20
  -1   2   7 141146. 4885.38  19
   1   2  -7 149513. 5292.96   7
  -1  -2  -6 93117.0 3473.81   7
   1   2  -6 86883.8 3394.61   7
  -1  -2  -6 85625.8 3524.25  20
  -1  -2  -5 282547. 8627.99   7
   1   2  -5 260955. 8533.16   7
  -1   2   4 46970.6 1690.58  21
   1   2  -4 51630.8 1970.86   7
   1   2  -3 48613.4 1808.54   7
   1   2  -2 217268. 6564.91   7
  -1  -2  -2 221923. 6837.88   9
   1  -2   1 375786. 11103.4   8
  -1  -2  -1 364587. 10986.9   9
  -1   2   1 360779. 10828.0  20
  -1  -2   0 235906. 7235.22   8
  -1   2   0 234633. 7149.60  20
   1  -2   0 231596. 7207.82   8
  -1   2  -1 387968. 11394.6  20
   1  -2  -1 367809. 11305.9   9
  -1  -2   1 380248. 11455.9   8
  -1   2  -2 200105. 6404.14  19
   1  -2  -2 198288. 6240.66   9
  -1   2  -3 56319.0 2241.07  19
  -1   2  -4 49441.0 2033.48  19
  -1   2  -5 246702. 7791.62  19
  -1   2  -6 84944.9 2875.44  19
   1  -2  -6 82777.4 3399.16   7
   1  -2  -7 134902. 4186.34  20
   1  -2  -7 149520. 5413.39   7
   1  -2  -8 71131.4 2438.09  20
   1  -2  -8 82980.1 3589.42   7
  -1   2  -9 165233. 6048.00  21
  -1  -2   9 166942. 4880.02  11
  -1  -2   9 166980. 4962.76  17
   1  -2  -9 151895. 5141.34  20
   1  -2  -9 167669. 6427.44   7
  -1   2 -10 24892.5 1893.45  20
  -1  -2  10 24508.8 937.154  17
  -1  -2  10 23052.4 847.655  11
  -1   2 -10 25023.7 1674.34  21
   1  -2 -10 24768.4 1903.17   7
  -1   2 -11 19192.9 1725.51  20
   1  -2 -11 16836.5 1655.54   7
  -1  -2  11 19123.3 792.150  17
  -1  -2  11 17109.1 684.897  11
  -1   2 -11 19856.2 1491.17  21
  -1  -2  12 35516.7 1321.86  17
   1  -2 -12 34826.2 1341.84   3
  -1   2 -12 35068.5 2129.79  21
   1  -2 -12 31990.1 2441.98   7
  -1   2 -12 34433.5 2536.16  20
  -1   2 -13 18420.5 857.662   3
  -1  -2  13 19980.6 883.993  17
   1  -2 -13 20533.4 1952.74   7
  -1   2 -13 20484.6 1948.47  20
   1  -2 -13 19582.5 898.124   3
  -1   2 -14 18511.6 852.256   3
  -1  -2  14 18216.7 862.903  17
   1  -2 -14 18158.7 885.968   3
   1  -2 -14 15769.6 1789.84   7
  -1  -2  15 25086.6 1100.43  17
  -1   2 -15 26108.1 2377.67  20
   1  -2 -15 23184.9 2283.08   7
   1  -2 -15 25429.4 1126.61   3
  -1   2 -15 24956.5 1075.88   3
  -1   2 -16 28562.3 2496.83  20
   1  -2 -16 29360.1 1224.09   3
  -1  -2  16 26515.0 1167.67  17
  -1   2 -16 26119.2 1138.17   3
  -1   2 -17 16035.6 1819.88  20
  -1  -2  17 14405.4 781.636  17
   1  -2 -17 15077.0 813.175   3
  -1   2 -17 14720.6 753.758   3
  -1   2 -18 5241.19 397.211   3
   1  -2 -18 4380.35 417.798   3
  -1  -2  18 4917.62 414.264  17
   1  -2 -19 6775.20 496.160   3
  -1  -2  19 7076.38 487.809  17
  -1   2 -19 6661.51 441.823   3
   1   2  19 6633.14 477.851  17
   1  -2 -20 8197.91 522.265   3
   1   2  20 8351.43 515.882  17
  -1   2 -20 8500.68 465.671   3
  -1  -2  20 8138.02 504.158  17
   1  -2 -21 4055.86 338.981   3
   1   2  21 5308.29 362.136  17
   1   2  22 5095.95 325.833  17
  -1   3  22 1718.75 183.941  17
  -1   3  21 21176.1 889.387  17
   1   3 -21 22608.7 924.307   3
  -1  -3 -20 933.692 161.189   3
   1   3 -20 882.175 200.464   3
  -1   3  20 868.253 177.586  17
   1  -3  19 918.816 204.532  17
  -1   3  19 892.360 207.275  17
  -1  -3 -19 1114.80 195.512   3
   1   3 -19 1010.72 216.468   3
  -1  -3 -18 1655.26 238.571   3
   1   3 -18 1688.21 273.888   3
   1  -3  18 1924.53 264.924  17
   1  -3  17 257.418 157.149  17
  -1  -3 -17 336.367 156.230   3
   1   3 -17 331.109 192.254   3
   1  -3  16 3676.31 366.849  17
  -1  -3 -16 3572.76 342.308   3
   1   3 -16 4274.12 419.619   3
   1   3 -15 63739.3 2308.62   3
   1  -3  15 65001.2 2261.02  17
  -1  -3 -15 62488.0 2205.34   3
   1   3 -14 7286.88 529.966   3
  -1  -3 -14 6986.18 468.509   3
   1  -3  14 7236.79 492.805  17
   1  -3  13 76490.6 2556.51  17
  -1  -3 -13 74968.2 2516.66   3
   1   3 -13 75750.6 2617.98   3
   1   3 -12 1906.71 260.108   3
   1  -3  12 2081.90 251.090  17
  -1  -3 -12 2251.11 238.363   3
   1   3 -11 44411.2 1663.17   3
   1  -3  11 46700.9 1622.29  17
   1  -3  10 4320.24 315.915  17
  -1   3   9 6161.17 621.194  19
   1  -3   9 7203.07 400.249  17
  -1  -3  -9 7238.59 879.241   7
   1  -3   8 81762.7 2617.62  17
  -1  -3  -8 95505.2 3702.33   7
  -1  -3  -7 115312. 4383.22   7
  -1  -3  -6 12002.0 932.141   7
  -1  -3  -5 168722. 5636.50   7
  -1  -3  -4 62179.3 2369.06   7
  -1  -3  -3 168469. 5249.17   7
  -1  -3  -3 162793. 5584.44   9
  -1  -3  -2 46403.3 1983.23   9
  -1  -3  -2 45323.4 1577.21   7
   1  -3   2 46216.1 2131.12   8
  -1   3   1 128978. 4098.03  20
   1  -3   1 136736. 4624.60   8
   1  -3   0 156028. 5294.54   8
  -1  -3   0 160965. 5328.55   8
  -1  -3   1 130359. 4576.53   8
   1  -3  -2 45065.8 1958.04   9
  -1  -3   2 47505.7 2162.16   8
   1  -3  -3 169619. 5689.50   9
  -1   3  -4 57363.2 2364.01  19
  -1   3  -5 136186. 4687.94  19
  -1   3  -6 12349.6 858.313  19
   1  -3  -7 116620. 4766.70   7
  -1   3  -7 110359. 3918.17  19
  -1  -3   8 81755.9 2518.24  11
   1  -3  -8 87536.9 3959.20   7
  -1  -3   9 7971.35 430.320  17
   1  -3  -9 8425.88 1083.17   7
  -1  -3  10 3662.02 293.540  17
   1  -3 -10 4230.56 807.215   7
   1  -3 -11 41636.3 2797.11   7
   1  -3 -11 44555.8 1586.47   3
  -1  -3  11 43633.3 1564.58  17
  -1   3 -11 43797.9 2518.61  21
  -1  -3  12 2771.67 276.780  17
   1  -3 -12 2498.66 278.003   3
   1  -3 -12 2883.74 769.580   7
  -1   3 -12 2357.98 267.629   3
  -1   3 -12 2787.01 592.949  21
  -1   3 -12 3162.65 782.943  20
  -1   3 -13 72273.9 2490.30   3
   1  -3 -13 74093.9 4229.09   7
  -1   3 -13 71217.1 3515.75  21
   1  -3 -13 76111.1 2541.62   3
  -1  -3  13 74768.9 2506.90  17
  -1   3 -13 73855.6 4196.17  20
  -1   3 -14 8367.63 522.468   3
  -1   3 -14 8472.69 1300.10  20
  -1  -3  14 7778.41 514.813  17
   1  -3 -14 6814.25 520.570   3
   1  -3 -14 6761.82 1188.70   7
  -1   3 -15 63075.7 2230.14   3
   1  -3 -15 64128.7 2284.08   3
  -1  -3  15 64593.1 2261.19  17
   1  -3 -15 64478.9 4050.89   7
  -1   3 -15 61089.8 3944.01  20
   1  -3 -16 5187.79 1105.29   7
  -1   3 -16 4953.87 1088.74  20
  -1   3 -16 5137.20 418.469   3
   1  -3 -16 5575.82 458.521   3
  -1  -3  16 5060.84 429.527  17
  -1  -3  17 426.302 176.614  17
   1  -3 -17 297.869 179.191   3
  -1   3 -17 548.835 176.908   3
  -1   3 -17 153.692 171.731  20
   1  -3 -18 1519.93 263.637   3
  -1  -3  18 1888.91 269.764  17
  -1   3 -18 1802.04 240.076   3
  -1   3 -19 731.172 166.790   3
   1   3  19 1037.47 216.337  17
  -1  -3  19 473.946 166.416  17
   1  -3 -19 751.640 194.679   3
   1  -3 -20 1285.24 221.451   3
   1   3  20 1049.38 197.107  17
  -1   3 -20 1123.82 169.910   3
   1  -3 -21 20841.6 894.276   3
   1   3  21 21802.8 888.378  17
   1  -3 -22 2205.19 220.262   3
   1   3  22 2196.19 206.123  17
   1   4 -21 305.289 131.560   3
  -1   4  21 233.896 117.103  17
   1   4 -20 360.099 159.519   3
  -1  -4 -20 510.599 130.143   3
  -1   4  20 621.333 165.414  17
  -1  -4 -19 20482.6 895.389   3
   1   4 -19 23129.8 1007.03   3
   1   4 -18 2681.25 337.409   3
  -1  -4 -18 2143.17 257.488   3
   1   4 -17 42817.2 1663.96   3
  -1  -4 -17 39168.1 1537.42   3
   1  -4  17 42693.2 1617.79  17
   1   4 -16 20670.7 1015.82   3
  -1  -4 -16 19356.4 915.563   3
   1  -4  16 21175.4 996.239  17
  -1  -4 -15 11063.2 616.794   3
   1   4 -15 9512.27 647.291   3
   1  -4  15 11048.6 647.277  17
   1   4 -14 3740.95 392.494   3
   1  -4  14 3448.62 341.920  17
  -1  -4 -14 3203.14 313.807   3
  -1  -4 -13 3564.69 319.771   3
   1   4 -13 3317.64 362.391   3
   1  -4  13 3869.38 347.818  17
   1   4 -12 22098.9 1020.18   3
  -1  -4 -12 21703.9 932.646   3
   1  -4  12 24563.6 996.917  17
   1  -4  11 53666.6 1869.95  17
  -1  -4 -10 9889.95 1105.34   7
   1  -4  10 9906.19 525.416  17
  -1  -4  -9 150701. 5806.40   7
   1  -4   9 151061. 4621.15  17
  -1  -4  -8 7813.75 857.294   7
   1  -4   8 5925.32 361.856  17
  -1  -4  -7 54869.7 2565.61   7
  -1  -4  -6 14745.9 1068.92   7
  -1  -4  -5 18835.6 1144.11   7
  -1  -4  -4 17670.5 1239.80   9
  -1  -4  -4 17365.5 1002.22   7
  -1  -4  -3 98724.1 3317.10   7
   1  -4   3 93924.4 4005.15   8
  -1  -4  -3 97435.0 3770.30   9
   1  -4   2 65039.9 2801.65   8
  -1  -4  -2 63631.2 2610.25   9
  -1  -4  -2 64892.7 2067.55   7
  -1  -4  -1 188754. 5655.86   7
   1  -4   1 190731. 6532.86   8
   1  -4   0 2907.57 485.581   8
  -1  -4   0 4645.81 592.590   8
  -1  -4   1 203577. 6963.46   8
   1  -4  -2 64848.2 2757.25   9
  -1  -4   2 66907.6 2969.18   8
   1  -4  -3 104154. 3918.25   9
  -1  -4   3 100370. 4180.82   8
   1  -4  -4 18305.5 1260.61   9
  -1   4  -5 16020.3 1070.54  19
  -1   4  -6 12203.7 910.470  19
  -1   4  -7 46021.4 2056.98  19
   1  -4  -8 4534.85 821.133   7
  -1   4  -8 5445.20 548.883  19
  -1  -4   8 5046.53 325.949  17
   1  -4  -9 151981. 6226.56   7
  -1  -4   9 144486. 4453.75  17
   1  -4 -10 9488.58 1273.02   7
  -1  -4  10 10446.3 544.684  17
   1  -4 -11 52064.2 1844.94   3
  -1  -4  11 53122.8 1839.47  17
   1  -4 -11 50734.9 3242.92   7
  -1   4 -12 25443.1 1926.47  21
  -1   4 -12 23588.8 1019.41   3
   1  -4 -12 24624.1 1045.07   3
   1  -4 -12 25506.5 2253.46   7
  -1  -4  12 24317.8 1026.83  17
  -1   4 -13 3387.63 654.326  21
  -1  -4  13 3335.40 323.912  17
   1  -4 -13 3423.12 876.819   7
   1  -4 -13 3514.78 345.845   3
  -1   4 -13 3340.72 325.769   3
  -1   4 -13 3453.74 821.197  20
  -1   4 -14 4114.65 376.072   3
   1  -4 -14 4222.67 974.249   7
  -1  -4  14 3982.90 371.746  17
  -1   4 -14 4754.58 1015.69  20
   1  -4 -14 4958.90 416.512   3
  -1   4 -15 9079.77 560.082   3
   1  -4 -15 8420.73 572.945   3
  -1  -4  15 7724.99 536.125  17
  -1   4 -15 8248.07 1353.95  20
  -1   4 -16 18392.5 2047.37  20
  -1   4 -16 20429.1 930.433   3
   1  -4 -16 19427.0 957.630   3
   1  -4 -16 16226.7 1983.49   7
  -1  -4  16 19294.4 940.719  17
  -1  -4  17 39230.9 1561.36  17
   1  -4 -17 40517.5 1598.65   3
   1  -4 -17 38243.9 3093.77   7
  -1   4 -17 40867.2 1534.31   3
   1  -4 -18 2317.29 302.800   3
  -1   4 -18 2146.28 262.631   3
   1  -4 -19 23101.2 1014.42   3
  -1   4 -19 22033.6 930.068   3
   1   4  20 468.650 150.152  17
   1  -4 -20 305.279 156.401   3
   1  -4 -21 55.3722 107.027   3
   1   4  21 171.818 108.383  17
   1  -4 -22 801.111 140.052   3
   1   4  22 942.714 142.485  17
  -1   5  21 1870.96 201.137  17
   1   5 -21 1795.28 209.141   3
   1   5 -20 3693.80 317.856   3
  -1   5  20 2668.44 267.751  17
  -1  -5 -19 11787.2 597.846   3
   1   5 -19 13189.6 691.014   3
  -1  -5 -18 10235.9 575.092   3
   1   5 -18 11713.6 676.135   3
   1   5 -17 187.345 173.275   3
  -1  -5 -17-18.0484 125.731   3
   1   5 -16 8053.11 576.081   3
  -1  -5 -16 6796.60 477.018   3
  -1  -5 -15 2134.33 271.052   3
   1   5 -15 2156.55 322.346   3
  -1  -5 -14 37386.5 1399.51   3
   1  -5  14 34653.9 1417.69  17
   1   5 -14 34650.2 1474.41   3
   1  -5  13 70479.6 2431.99  17
  -1  -5 -13 69217.2 2379.73   3
   1   5 -13 71730.1 2502.76   3
  -1  -5 -12 24463.3 1028.21   3
   1  -5  12 26184.5 1084.39  17
  -1  -5 -11 94431.2 4342.07   7
  -1  -5 -11 87851.6 2875.72   3
   1  -5  11 89975.3 2926.81  17
   1  -5  10 23291.5 975.047  17
  -1  -5 -10 25583.4 1863.62   7
   1  -5   9 1213.32 185.637  17
  -1  -5  -9 1342.20 432.882   7
  -1  -5  -8 82116.9 3610.47   7
  -1  -5  -7 26069.7 1630.89   7
  -1  -5  -6 50685.9 2380.25   7
  -1  -5  -5 307696. 10153.5   9
  -1  -5  -5 309317. 9613.99   7
  -1  -5  -4 13917.8 918.788   7
   1  -5   4 14794.4 1396.95   8
  -1  -5  -4 11945.5 1109.37   9
   1  -5   3 202820. 7478.44   8
  -1  -5  -3 204292. 6527.61   7
  -1  -5  -3 207690. 7180.52   9
  -1  -5  -2 47861.8 1882.70   7
   1  -5   2 53607.2 2690.73   8
  -1  -5  -2 51798.1 2496.34   9
   1  -5   1 42754.8 2302.39   8
  -1  -5   0 140067. 5348.19   8
   1  -5   0 144333. 5363.32   8
  -1  -5   1 46356.8 2444.33   8
  -1  -5   2 48644.2 2581.82   8
   1  -5  -2 47347.1 2379.94   9
  -1  -5   3 229722. 8046.95   8
   1  -5  -3 215733. 7596.75   9
   1  -5  -4 15494.6 1249.41   9
  -1  -5   4 15028.2 1417.42   8
  -1  -5   5 275101. 10017.2   8
   1  -5  -5 282732. 9526.05   9
  -1   5  -6 50420.3 2341.99  19
  -1   5  -7 20107.7 1283.19  19
  -1   5  -8 75697.9 3021.95  19
  -1  -5   9 1144.76 179.331  17
  -1  -5  10 21286.1 900.574  17
   1  -5 -10 20903.3 898.183   3
  -1  -5  11 95987.3 3077.50  17
   1  -5 -11 94374.5 3075.65   3
  -1  -5  11 92628.9 3027.81   6
   1  -5 -12 27130.3 1133.04   3
  -1  -5  12 27561.9 1132.23  17
  -1  -5  12 26361.1 1085.51   6
   1  -5 -13 72892.3 2480.39   3
  -1   5 -13 68280.5 2447.39   3
  -1  -5  13 74957.1 2484.32  17
  -1   5 -13 65788.9 3642.40  21
   1  -5 -14 33190.8 1367.14   3
  -1   5 -14 34098.3 2813.40  20
  -1   5 -14 33167.5 1347.91   3
   1  -5 -15 1742.47 279.941   3
  -1   5 -15 1499.19 250.529   3
  -1   5 -15 1109.67 560.942  20
  -1   5 -16 8557.45 548.972   3
  -1   5 -16 7836.81 1356.39  20
   1  -5 -16 8226.79 570.033   3
  -1   5 -17 276.179 140.984   3
   1  -5 -17 219.901 170.093   3
   1  -5 -18 8892.86 569.210   3
  -1   5 -18 8409.54 512.031   3
   1  -5 -19 14440.2 737.499   3
  -1   5 -19 14345.7 668.117   3
   1   5  20 3949.68 324.795  17
   1  -5 -20 3789.01 321.223   3
   1  -5 -21 1653.04 203.629   3
   1   5  21 1917.19 199.747  17
   1  -5 -22 266.814 103.420   3
  -1   6  21 1359.01 165.419  17
  -1   6  20 1397.02 190.765  17
   1   6 -20 1391.62 203.966   3
  -1  -6 -19 6522.03 399.401   3
   1   6 -19 7311.41 478.005   3
   1   6 -18 204.976 163.355   3
  -1  -6 -18 155.674 128.875   3
   1   6 -17 7009.47 533.915   3
  -1  -6 -17 7687.71 484.152   3
  -1  -6 -16 4303.55 371.670   3
   1   6 -16 5894.01 478.156   3
   1   6 -15 6608.86 531.311   3
  -1  -6 -15 6678.16 466.654   3
   1   6 -14 37640.6 1535.63   3
  -1  -6 -14 36553.7 1431.21   3
  -1  -6 -13 14223.1 725.731   3
  -1  -6 -12 62388.8 2148.15   3
  -1  -6 -11 23812.3 988.307   3
  -1  -6 -11 24212.0 1923.38   7
  -1  -6 -10 11795.8 595.365   3
  -1  -6 -10 12289.2 1273.87   7
  -1  -6  -9 11097.0 1153.29   7
  -1  -6  -8 32685.2 2047.65   7
  -1  -6  -7 54167.1 2629.61   7
   1  -6   7 48245.0 3322.32   8
   1  -6   6 135223. 6190.14   8
  -1  -6  -6 141113. 5158.18   7
  -1  -6  -5 56284.1 1888.29  10
  -1  -6  -5 62485.7 3121.24   9
  -1  -6  -5 63304.0 2623.66   7
   1  -6   5 54929.6 3377.07   8
   1  -6   4 83812.1 4216.87   8
  -1  -6  -4 89929.2 3986.19   9
  -1  -6  -4 88799.8 3376.83   7
  -1  -6  -3 19057.2 1106.25   7
   1  -6   3 16563.6 1570.83   8
  -1  -6  -3 19130.9 1496.55   9
  -1  -6  -2 72227.6 3330.35   9
   1  -6   2 72959.4 3534.98   8
  -1  -6  -2 66352.3 2584.35   7
   1  -6   1 132732. 5393.31   8
   1  -6   0 3988.26 700.788   8
  -1  -6   0 3970.99 711.986   8
  -1  -6   1 141604. 5673.39   8
  -1  -6   2 62347.2 3227.04   8
   1  -6  -2 59584.4 2985.52   9
  -1  -6   3 15268.1 1487.16   8
   1  -6  -3 15802.4 1341.26   9
   1  -6  -3 15377.5 643.415  16
   1  -6  -4 83977.4 2648.77  16
   1  -6  -4 81044.9 3775.91   9
  -1  -6   4 87966.3 4240.54   8
   1  -6  -5 54087.4 1784.40  10
  -1  -6   5 57427.6 3341.84   8
   1  -6  -5 51478.7 2849.48   9
  -1  -6   6 138029. 6208.66   8
  -1  -6   7 56113.5 3499.98   8
  -1   6  -7 47636.4 2369.91  19
  -1   6  -8 31592.4 1742.59  19
   1  -6  -9 9170.89 508.200   3
  -1  -6   9 8532.77 495.490   6
  -1  -6  10 12014.6 601.162   6
   1  -6 -10 13158.2 630.623   3
   1  -6 -11 23408.8 996.583   3
  -1  -6  11 21852.3 955.755   6
  -1  -6  12 53895.8 1945.01   6
   1  -6 -12 57522.2 2008.86   3
  -1   6 -13 14463.1 752.334   3
  -1  -6  13 13141.9 690.991   6
   1  -6 -13 13718.9 740.780   3
  -1   6 -13 14033.0 1518.72  21
   1  -6 -14 35931.8 1441.67   3
  -1   6 -14 35157.1 1424.62   3
  -1   6 -15 5934.82 1188.35  20
   1  -6 -15 6550.03 494.600   3
  -1   6 -15 6718.49 490.037   3
  -1   6 -16 6361.83 468.004   3
   1  -6 -16 6452.56 491.685   3
   1  -6 -17 8470.18 559.560   3
  -1   6 -17 7964.69 512.801   3
   1  -6 -18 39.1253 152.763   3
  -1   6 -18 107.648 122.522   3
  -1   6 -19 5254.90 354.551   3
   1  -6 -19 6416.27 433.056   3
   1  -6 -20 1851.23 225.246   3
  -1  -6  21 1164.23 161.350  18
   1  -6 -21 1353.97 171.259   3
   1   6  21 1248.55 161.068  17
   1  -7  20 4741.53 328.975  18
   1   7 -20 5387.66 348.348   3
   1   7 -19 2637.55 277.955   3
   1   7 -18 26446.2 1104.76   3
  -1  -7 -18 24767.9 1005.54   3
   1   7 -17 7653.19 540.753   3
  -1  -7 -17 7486.88 478.495   3
   1   7 -16 25673.5 1173.88   3
  -1  -7 -16 26171.0 1090.86   3
   1   7 -15 6050.84 504.115   3
   1  -7  15 4595.73 1266.72   8
  -1  -7 -15 5788.30 431.203   3
   1  -7  14 3456.98 1125.11   8
  -1  -7 -14 3609.90 335.928   3
   1   7 -14 3434.31 383.380   3
  -1  -7 -13-18.7641 150.929   3
   1  -7  13 679.235 564.711   8
  -1  -7 -12 10007.3 573.393   3
   1  -7  12 8066.52 1582.43   8
  -1  -7 -11 5127.56 387.797   3
  -1  -7 -11 4514.05 829.968   7
   1  -7  11 5375.92 1250.42   8
  -1  -7 -10 58393.6 3091.08   7
  -1  -7 -10 52183.0 1855.76   3
   1  -7  10 56993.2 4102.30   8
  -1  -7  -9 17925.0 1535.55   7
   1  -7   9 20418.3 2272.60   8
  -1  -7  -9 17116.4 771.952   3
  -1  -7  -8 59836.9 3065.85   7
   1  -7   8 65486.1 4184.01   8
  -1  -7  -8 63814.3 2113.93   3
  -1  -7  -7 3872.34 622.087   7
   1  -7   7 3099.74 870.596   8
   1  -7   6 53025.7 3528.65   8
  -1  -7  -6 55437.8 2650.86   7
  -1  -7  -5 8140.19 813.411   7
  -1  -7  -5 7800.08 1069.89   9
  -1  -7  -5 7295.87 422.978  10
   1  -7   5 7411.55 1173.07   8
   1  -7   5 7623.97 444.017  18
   1  -7   4 10367.0 520.414  18
  -1  -7  -4 9668.28 857.770   7
  -1  -7  -4 10125.3 510.298  10
   1  -7   4 9108.10 1276.67   8
  -1  -7  -4 10076.2 1184.92   9
  -1  -7  -3 11897.3 565.841  10
   1  -7   3 10976.4 1349.40   8
  -1  -7  -3 11314.4 1258.62   9
   1  -7   3 11624.4 560.668  18
  -1  -7  -3 11922.8 905.906   7
  -1  -7  -2 63701.6 2125.75  10
  -1  -7  -2 64058.6 3358.77   9
   1  -7   2 65741.6 2123.04  18
   1  -7   2 66309.1 3584.61   8
  -1  -7  -1 12379.4 592.648  10
   1  -7   1 13510.7 1418.29   8
   1  -7   1 13040.5 589.652  18
   1  -7   1 12858.5 596.035  16
   1  -7   0 173314. 6614.82   8
   1  -7   0 158983. 4897.96  16
  -1  -7   0 169812. 6611.49   8
   1  -7  -1 12071.8 582.123  10
   1  -7  -1 12860.1 585.592  16
  -1  -7   1 13303.2 1408.84   8
  -1  -7   1 12727.1 587.789  18
  -1  -7   2 60815.7 1969.82  18
   1  -7  -2 59321.6 1964.55  16
   1  -7  -2 63046.7 3224.46   9
   1  -7  -2 57248.4 1960.09  10
  -1  -7   2 61516.4 3418.91   8
   1  -7  -3 11026.5 1210.87   9
   1  -7  -3 10158.6 509.370  16
  -1  -7   3 12171.7 1423.93   8
  -1  -7   3 10658.1 525.414  18
   1  -7  -3 10018.7 509.987  10
   1  -7  -4 9707.03 498.572  16
  -1  -7   4 10597.0 1355.98   8
  -1  -7   4 9933.70 510.898  18
   1  -7  -4 9571.75 491.030  10
   1  -7  -4 10665.5 1206.40   9
   1  -7  -5 8963.28 1123.75   9
   1  -7  -5 8603.60 466.931  10
  -1  -7   5 9307.88 499.369  18
  -1  -7   5 9241.88 1310.54   8
  -1  -7   6 56496.1 3643.86   8
  -1   7  -7 2445.20 495.105  19
  -1  -7   7 3600.32 893.698   8
   1  -7  -8 67623.1 2212.82   3
  -1  -7   8 62868.3 4170.99   8
  -1   7  -8 59189.1 2891.75  19
   1  -7  -9 16688.3 1875.45   7
   1  -7  -9 16741.8 774.723   3
  -1  -7   9 19854.2 2230.21   8
  -1  -7   9 16191.6 770.620   6
   1  -7 -10 58699.0 3722.82   7
  -1  -7  10 57985.2 4138.72   8
  -1  -7  10 51808.6 1863.62   6
   1  -7 -10 52532.8 1879.17   3
  -1  -7  11 3744.89 1118.13   8
   1  -7 -11 5265.90 399.638   3
   1  -7 -11 4681.70 1049.95   7
  -1   7 -11 3002.57 267.976  13
  -1  -7  11 3933.53 342.935   6
   1  -7 -12 8142.61 1351.36   7
  -1  -7  12 7623.10 504.257   6
   1  -7 -12 7813.06 528.477   3
  -1  -7  12 9643.40 1690.87   8
  -1  -7  13 227.408 507.329   8
   1  -7 -13 21.4626 137.578   3
   1  -7 -13 162.868 314.680   7
  -1  -7  13 219.496 135.390   6
   1  -7 -14 2819.49 332.562   3
   1  -7 -14 2473.79 845.924   7
  -1   7 -14 2101.57 289.138   3
  -1  -7  14 2398.15 277.328   6
   1  -7 -15 6199.56 472.260   3
  -1   7 -15 4919.78 422.206   3
  -1  -7  15 5288.72 1342.09   8
   1  -7 -15 6314.27 1221.73   7
  -1   7 -16 28374.9 1181.89   3
   1  -7 -16 28483.2 1222.27   3
  -1   7 -17 6781.58 450.604   3
   1  -7 -17 6981.26 492.760   3
   1  -7 -18 28737.4 1144.30   3
  -1   7 -18 26057.0 1052.68   3
   1  -7 -19 2283.51 256.463   3
  -1  -7  20 4548.51 315.588  18
   1  -7 -20 4459.16 319.453   3
   1  -8  20 3172.80 244.372  18
   1   8 -20 3091.18 249.086   3
   1  -8  19 5580.18 369.214  18
   1   8 -19 5317.03 367.536   3
   1   8 -18 1304.25 218.972   3
   1  -8  18 1002.40 186.364  18
   1   8 -17 2561.31 308.340   3
   1   8 -16 10857.0 676.060   3
  -1  -8 -15 3682.49 343.835   3
   1   8 -15 3403.23 381.747   3
  -1  -8 -14 30018.6 1223.42   3
   1   8 -14 29239.8 1305.72   3
   1  -8  14 28276.9 3075.11   8
   1  -8  13 19697.6 2514.07   8
  -1  -8 -13 17271.0 838.778   3
  -1  -8 -12 13894.8 722.261   3
   1  -8  12 11473.4 1982.98   8
  -1  -8 -11 13828.3 709.012   3
   1  -8  11 14125.8 2066.68   8
   1  -8  10 29410.6 2966.99   8
  -1  -8 -10 28923.3 1168.17   3
  -1  -8  -9 7447.32 974.793   7
   1  -8   9 5878.16 1326.76   8
  -1  -8  -9 7063.75 451.914   3
   1  -8   8 17227.1 2115.50   8
  -1  -8  -8 15641.5 1383.88   7
   1  -8   7 17629.5 835.955  18
   1  -8   7 18073.2 2120.65   8
  -1  -8  -7 17856.6 1434.19   7
   1  -8   6 43221.7 3255.81   8
   1  -8   6 42020.7 1561.69  18
  -1  -8  -6 43118.7 2296.93   7
  -1  -8  -5 2389.02 443.385   7
  -1  -8  -5 2277.55 244.593  10
   1  -8   5 2564.44 792.489   8
   1  -8   5 2780.99 276.154  18
  -1  -8  -5 2958.62 714.499   9
  -1  -8  -4 105263. 4059.42   7
   1  -8   4 98844.9 5196.82   8
   1  -8   4 101798. 3299.95  18
  -1  -8  -4 107611. 4983.64   9
  -1  -8  -4 104036. 3289.97  10
  -1  -8  -3 6934.52 427.911  10
   1  -8   3 6759.09 426.594  18
   1  -8   3 7448.06 1193.86   8
  -1  -8  -3 6378.07 698.757   7
  -1  -8  -3 7957.84 1121.56   9
  -1  -8  -2 76615.4 3984.42   9
   1  -8   2 72586.8 2456.82  18
  -1  -8  -2 75727.4 2479.61  10
   1  -8   2 76015.7 2475.60  16
   1  -8   2 80002.1 4234.37   8
   1  -8   1 31376.7 1174.14  16
   1  -8   1 32758.3 2456.35   8
   1  -8   1 30829.4 1169.04  18
  -1  -8  -1 29477.1 1174.24  10
  -1  -8   0 121.777 332.751   8
   1  -8   0 128.544 99.5785  16
   1  -8   0 359.674 327.597   8
   1  -8  -1 31904.3 1212.27  10
  -1  -8   1 31024.7 2429.91   8
   1  -8  -1 31736.1 1193.20  16
  -1  -8   1 31517.5 1199.81  18
   1  -8  -2 73639.1 2487.68  10
   1  -8  -2 77725.3 2482.15  16
  -1  -8   2 80659.5 4283.89   8
   1  -8  -2 73237.1 3930.03   9
  -1  -8   2 76082.0 2493.95  18
   1  -8  -3 6435.85 407.616  10
  -1  -8   3 6211.32 413.259  18
   1  -8  -3 6586.04 408.041  16
   1  -8  -3 6499.98 1014.74   9
  -1  -8   3 4585.37 968.619   8
   1  -8  -4 102480. 3281.93  16
   1  -8  -4 105212. 4944.64   9
  -1  -8   4 105331. 3324.37  18
  -1  -8   4 108001. 5367.59   8
   1  -8  -4 102882. 3292.39  10
   1  -8  -5 3038.11 278.867  10
  -1  -8   5 3512.33 905.596   8
  -1  -8   5 3277.85 298.635  18
   1  -8  -5 2443.04 679.950   9
   1  -8  -5 2943.84 273.821   3
  -1  -8   6 41931.4 1552.60  18
  -1  -8   6 37190.7 3089.67   8
   1  -8  -6 42072.7 1509.62   3
  -1  -8   7 16515.3 797.079  18
   1  -8  -7 16582.1 760.036   3
  -1  -8   8 17764.4 2130.51   8
   1  -8  -8 16081.5 749.931   3
  -1  -8   9 8103.11 1512.33   8
   1  -8  -9 6514.85 1232.28   7
   1  -8  -9 8527.46 515.903   3
  -1  -8   9 7540.31 495.606   6
  -1  -8  10 27551.9 2881.30   8
   1  -8 -10 28343.5 1177.41   3
   1  -8 -10 31227.8 2689.23   7
  -1  -8  10 28000.2 1166.39   6
   1  -8 -11 14785.8 748.827   3
   1  -8 -11 16304.0 1922.21   7
  -1   8 -11 12504.9 602.812  13
  -1  -8  11 14132.6 722.408   6
  -1  -8  11 13315.1 2030.64   8
  -1  -8  12 12815.1 706.111   6
  -1  -8  12 11315.6 1896.98   8
   1  -8 -12 14567.7 1833.70   7
   1  -8 -12 15421.0 780.166   3
   1  -8 -13 16653.6 841.369   3
  -1  -8  13 14734.5 2183.50   8
  -1  -8  13 16502.4 804.395   6
   1  -8 -13 13084.4 1785.12   7
   1  -8 -14 31795.0 1295.76   3
  -1  -8  14 29544.4 3112.65   8
  -1  -8  14 28459.4 1200.79   6
   1  -8 -14 27424.5 2605.25   7
  -1   8 -14 31573.4 1276.61   3
  -1   8 -14 27743.4 2595.96  20
   1  -8 -15 3176.76 341.463   3
  -1   8 -15 3371.49 341.421   3
   1  -8 -16 9568.67 594.594   3
  -1   8 -16 9153.39 552.072   3
  -1   8 -17 2283.04 255.867   3
   1  -8 -17 2470.97 287.477   3
  -1  -8  18 1163.43 167.134   5
  -1  -8  18 1076.82 192.102  18
   1  -8 -18 1135.55 206.965   3
  -1  -8  19 5342.55 359.515  18
   1  -8 -19 5233.05 359.776   3
  -1  -8  20 3475.27 254.258  18
   1  -9  19 262.714 102.219  18
   1   9 -19 276.989 111.754   3
   1  -9  18 2638.18 255.269  18
   1   9 -18 2555.59 260.252   3
   1   9 -17 5211.35 406.437   3
   1  -9  17 4642.71 373.736  18
   1  -9  16 8079.71 530.022  18
   1   9 -16 8935.49 570.242   3
   1   9 -15 4531.29 421.124   3
   1  -9  15 4906.14 424.190  18
   1  -9  14 4592.52 412.823  18
   1  -9  13 13534.3 2157.12   8
   1  -9  13 16769.0 870.040  18
   1  -9  12 11421.1 691.744  18
   1  -9  12 9743.70 1833.63   8
   1  -9  11 1969.97 293.272  18
   1  -9  11 2011.86 865.605   8
   1  -9  10 16511.7 2256.43   8
   1  -9  10 18524.9 928.950  18
   1  -9   9 775.124 209.527  18
   1  -9   9 1673.17 774.102   8
   1  -9   8 46104.1 3770.03   8
   1  -9   8 48568.4 1818.05  18
   1  -9   7 11947.0 673.862  18
   1  -9   7 12871.1 1848.73   8
   1  -9   6 11479.4 649.411  18
   1  -9   6 11840.9 1729.89   8
  -1  -9  -5 27796.6 1127.45  10
  -1  -9  -5 29956.6 2458.81   9
   1  -9   5 27797.8 2642.76   8
   1  -9   5 26793.2 1142.91  18
   1  -9   4 2728.43 804.879   8
   1  -9   4 2913.89 299.316  18
  -1  -9  -4 3333.03 832.113   9
  -1  -9  -4 2827.05 290.389  10
   1  -9   3 19624.8 890.214  18
   1  -9   3 19368.7 880.238  16
  -1  -9  -3 22053.5 2049.37   9
  -1  -9  -3 19835.6 887.285  10
   1  -9   3 19532.8 2078.93   8
  -1  -9  -2 44702.8 1590.95  10
   1  -9   2 42827.6 3150.10   8
   1  -9   2 42141.7 1558.99  16
   1  -9   2 39953.5 1554.88  18
  -1  -9  -1 4306.64 902.717   9
  -1  -9  -1 3019.78 304.769  10
   1  -9   1 4173.65 968.197   8
   1  -9   1 3695.74 313.335  16
   1  -9   0 45459.3 1673.07  10
  -1  -9   0 45896.6 1681.99  10
   1  -9   0 45338.8 1636.77  16
  -1  -9   1 5405.89 1065.03   8
   1  -9  -1 3850.41 857.990   9
   1  -9  -1 5222.61 372.654  16
   1  -9  -1 4438.82 365.506  10
   1  -9  -2 45064.1 1668.68  10
   1  -9  -2 47004.3 3106.31   9
  -1  -9   2 46301.8 3294.80   8
  -1  -9   2 47169.3 1687.63  18
   1  -9  -2 45954.8 1652.10  16
  -1  -9   3 19439.1 2074.86   8
   1  -9  -3 19979.9 852.736  16
   1  -9  -3 19302.2 869.545  10
   1  -9  -3 20646.1 1955.74   9
  -1  -9   3 18050.9 861.328  18
   1  -9  -4 2227.70 689.771   9
  -1  -9   4 2934.06 305.705  18
  -1  -9   4 1626.38 683.007   8
   1  -9  -4 2627.26 275.693  10
   1  -9  -5 26598.4 1096.95  10
   1  -9  -5 28368.1 2376.53   9
  -1  -9   5 29518.1 2693.88   8
  -1  -9   5 26351.0 1125.48  18
  -1  -9   6 8776.61 552.169  18
  -1  -9   6 8862.28 1517.23   8
  -1  -9   7 13282.6 723.753  18
  -1  -9   7 15691.3 2050.48   8
   1  -9  -8 39836.8 3212.28   7
  -1  -9   8 44151.0 3684.47   8
   1  -9  -8 43479.5 1678.79   3
  -1  -9   8 50632.3 1780.51  18
   1  -9  -9 844.027 201.328   3
  -1  -9   9 1111.54 222.087  18
  -1  -9   9 842.468 526.026   8
   1  -9  -9 827.945 584.720   7
  -1  -9   9 960.507 198.278   6
  -1  -9  10 21674.3 1013.23  18
   1  -9 -10 21460.2 970.958   3
  -1  -9  10 19241.1 932.527   6
   1  -9 -10 20263.4 2235.15   7
  -1  -9  10 17965.4 2429.51   8
   1  -9 -11 2589.43 305.113   3
  -1  -9  11 3148.00 1005.78   8
  -1   9 -11 2326.89 234.656  13
   1  -9 -11 2204.61 760.001   7
  -1  -9  11 2225.89 285.933   6
  -1  -9  11 3100.41 343.023  18
  -1  -9  12 10584.1 615.727   6
   1  -9 -12 12006.9 670.140   3
  -1   9 -12 8590.87 478.954  13
   1  -9 -12 11198.2 1640.24   7
  -1  -9  12 10037.6 1804.55   8
  -1  -9  12 11285.1 676.620  18
  -1   9 -13 14977.5 1836.17  20
   1  -9 -13 17318.4 863.043   3
  -1  -9  13 17722.4 893.214  18
   1  -9 -13 15790.0 1940.93   7
  -1  -9  13 16220.9 815.050   6
  -1  -9  13 15657.1 2272.85   8
  -1  -9  14 4234.31 357.869   6
  -1  -9  14 5356.22 445.611  18
   1  -9 -14 4663.45 413.520   3
  -1   9 -14 4649.59 404.315   3
   1  -9 -15 4820.87 409.533   3
  -1  -9  15 4614.33 403.653  18
  -1   9 -15 4861.55 389.583   3
  -1   9 -16 7491.00 470.889   3
  -1  -9  16 7223.66 500.596  18
   1  -9 -16 7815.52 509.683   3
  -1   9 -17 4758.20 337.612   3
  -1  -9  17 5425.72 397.752  18
  -1  -9  18 1636.97 173.333   5
  -1  -9  18 1621.91 211.516  18
  -1  -9  19 135.036 87.0487  18
   1  10 -19 3959.65 256.338   3
   1  10 -18 1554.02 189.624   3
   1 -10  18 1709.71 191.230  18
   1  10 -17 10390.0 558.874   3
   1 -10  17 9954.16 539.014  18
   1 -10  16-17.4666 106.723  18
   1  10 -16 179.858 140.442   3
   1 -10  15 5024.94 410.026  18
   1  10 -15 5019.83 420.981   3
   1  10 -14 2089.17 311.687   3
   1 -10  14 2492.41 301.796  18
   1 -10  13 2869.24 341.258  18
   1 -10  12 6840.70 519.374  18
   1 -10  11 12105.9 1994.35   8
   1 -10  11 17257.7 895.012  18
   1 -10  10 3109.56 1086.63   8
   1 -10  10 4354.13 413.777  18
   1 -10   9 32213.5 3177.62   8
   1 -10   9 31978.6 1363.33  18
   1 -10   8 4387.49 414.447  18
   1 -10   8 4003.44 1134.03   8
   1 -10   7 49738.1 3958.72   8
   1 -10   7 53077.0 1972.00  18
   1 -10   6 462.311 177.489  18
   1 -10   6 585.804 533.655   8
  -1  10   6 395.165 122.215  13
  -1 -10  -5 13951.0 737.760  10
   1 -10   5 13881.2 755.375  18
   1 -10   5 14265.0 1949.87   8
  -1 -10  -5 14574.3 1792.92   9
   1 -10   5 14427.1 759.120  16
  -1 -10  -4 16285.3 832.405  10
   1 -10   4 18466.7 874.508  16
   1 -10   4 14611.9 1975.97   8
   1 -10   4 19183.4 895.809  18
  -1 -10  -4 19468.3 2043.25   9
  -1 -10  -3 34041.5 2748.48   9
   1 -10   3 32770.8 2894.48   8
   1 -10   3 30130.7 1248.28  16
  -1 -10  -3 31449.5 1266.44  10
   1 -10   3 30144.1 1269.65  18
  -1 -10  -2 4049.37 371.823  10
  -1 -10  -2 4670.96 1016.09   9
   1 -10   2 4628.45 381.057  16
   1 -10   2 4244.01 1027.31   8
   1 -10   1 60466.9 2143.04  16
   1 -10   1 60656.8 2195.69  10
  -1 -10  -1 62982.7 2197.45  10
   1 -10   0 165.615 142.379  10
   1 -10   0 108.524 115.939  16
  -1 -10   0 63.1051 138.844  10
   1 -10  -1 68000.5 4069.72   9
  -1 -10   1 60747.3 2207.14  10
   1 -10  -1 63162.5 2149.67  16
   1 -10  -1 60515.8 2184.79  10
  -1 -10   2 3617.45 967.151   8
   1 -10  -2 4101.16 364.068  10
   1 -10  -2 3751.87 333.508  16
   1 -10  -2 3703.58 896.805   9
   1 -10  -3 36422.4 2833.57   9
   1 -10  -3 31306.3 1265.79  16
  -1 -10   3 31866.5 1315.60  18
   1 -10  -3 32719.4 1305.50  10
  -1 -10   3 37123.3 3092.79   8
  -1 -10   4 18179.2 876.507  18
   1 -10  -4 16870.6 826.367  10
  -1 -10   4 17551.6 2138.64   8
   1 -10  -4 15994.2 1871.13   9
  -1 -10   5 12586.7 722.209  18
  -1 -10   5 12547.0 1823.88   8
   1 -10  -5 12915.5 697.565  10
   1 -10  -5 12950.6 1704.90   9
  -1 -10   6 988.174 583.612   8
  -1 -10   6 686.418 195.560  18
  -1 -10   7 48451.9 3926.97   8
  -1  10  -7 43039.2 2762.55  19
  -1 -10   7 53959.7 1942.39  18
   1 -10  -8 2907.23 882.241   7
  -1 -10   8 5536.28 1348.86   8
  -1 -10   8 4289.80 405.411  18
  -1 -10   9 30631.9 1305.65  18
  -1 -10   9 25055.8 2870.65   8
   1 -10  -9 28605.4 2709.45   7
  -1 -10   9 29642.2 1243.76   6
  -1 -10  10 3501.84 375.849  18
  -1 -10  10 3585.86 1122.56   8
  -1 -10  10 3526.22 354.010   6
   1 -10 -10 3784.69 1002.22   7
  -1 -10  11 14788.5 806.672  18
  -1 -10  11 17109.9 2280.98   8
   1 -10 -11 14899.7 1902.06   7
  -1 -10  11 14895.6 760.087   6
  -1  10 -11 12581.7 633.621  13
  -1  10 -12 5893.11 371.103  13
  -1 -10  12 6986.21 520.627  18
  -1 -10  12 6250.59 471.219   6
  -1 -10  13 2866.25 303.329   6
  -1 -10  13 2941.33 340.930  18
  -1 -10  14 1758.37 265.498  18
  -1  10 -14 1351.85 220.809   3
  -1 -10  14 1458.35 215.075   6
  -1  10 -15 6294.92 426.591   3
  -1 -10  15 5797.63 384.087   6
  -1 -10  15 6204.62 452.637  18
  -1 -10  16-17.3689 114.629  18
  -1  10 -16 134.600 115.334   3
  -1 -10  17 9312.46 514.978  18
  -1 -10  18 1863.56 192.593  18
  -1 -10  18 1022.62 134.838   5
   1  11 -18 724.977 122.003   3
   1 -11  17 464.412 119.605  18
   1  11 -17 472.415 132.417   3
   1 -11  17 504.418 113.058  16
   1 -11  16 736.237 156.029  18
   1  11 -16 587.452 158.676   3
   1 -11  16 601.289 139.506  16
   1  11 -15 11909.1 637.130   3
   1 -11  15 11271.3 613.443  18
   1 -11  14 971.211 201.661  18
   1  11 -14 955.875 221.629   3
   1 -11  13 16854.0 854.714  18
   1 -11  12 3236.62 347.567  18
   1 -11  11 12514.0 737.368  18
   1 -11  10 3278.70 947.243   8
   1 -11  10 2535.27 324.024  18
   1 -11   9 218.917 423.330   8
   1 -11   9 732.211 208.122  18
   1 -11   8 317.873 191.286  18
   1 -11   8 650.091 540.610   8
   1 -11   8 469.671 179.969  16
   1 -11   7 19582.5 977.720  18
   1 -11   7 19176.6 956.322  16
   1 -11   7 21785.5 2549.36   8
   1 -11   6 2294.57 933.895   8
   1 -11   6 3284.42 367.951  18
   1 -11   6 3165.29 347.039  16
  -1  11   6 2275.52 239.284  13
   1 -11   5 60147.4 2215.90  18
  -1 -11  -5 63819.4 4175.79   9
   1 -11   5 60708.8 2189.69  16
   1 -11   5 58070.7 4313.61   8
  -1 -11  -4 12774.3 723.398  10
   1 -11   4 13055.0 729.483  16
   1 -11   4 11676.5 1831.84   8
  -1 -11  -4 14378.5 1857.51   9
   1 -11   4 13230.8 758.715  18
  -1 -11  -3 36482.3 1478.05  10
   1 -11   3 32572.9 3103.97   8
   1 -11   3 37491.4 1471.80  16
  -1 -11  -3 40289.2 3167.34   9
   1 -11   2 6612.03 534.222  10
  -1 -11  -2 8104.52 1388.50   9
  -1 -11  -2 8449.86 560.729  10
   1 -11   2 7870.04 523.008  16
   1 -11   1 23447.3 1105.31  10
  -1 -11  -1 23531.8 1091.66  10
   1 -11   1 24098.9 1056.45  16
   1 -11   0 1857.20 280.786  10
  -1 -11   0 2399.96 310.101  10
   1 -11   0 2201.69 781.217   9
  -1 -11   0 1377.17 694.936   9
   1 -11   0 2183.12 268.637  16
  -1 -11   1 23388.7 1099.37  10
   1 -11  -1 22768.6 1069.40  10
   1 -11  -1 24008.3 1031.87  16
   1 -11  -1 23563.5 2394.43   9
   1 -11  -2 8286.81 561.599  10
  -1 -11   2 7543.41 565.440  10
   1 -11  -2 8299.48 1429.17   9
   1 -11  -2 8434.48 524.805  16
   1 -11  -3 42768.3 1643.05  10
   1 -11  -3 42082.1 3266.29   9
  -1 -11   3 39922.1 3446.10   8
   1 -11  -4 14793.1 1891.16   9
   1 -11  -4 12789.7 714.225  10
  -1 -11   4 12238.1 1895.93   8
  -1 -11   4 13114.1 754.544  18
   1 -11  -5 56645.7 3969.96   9
  -1 -11   5 64179.2 4525.34   8
  -1 -11   5 61852.0 2250.25  18
  -1 -11   6 3309.66 370.202  18
  -1 -11   6 1900.71 820.794   8
  -1 -11   7 15504.1 848.217  18
  -1 -11   7 14694.2 2147.34   8
   1 -11  -8 349.816 390.457   7
  -1 -11   8 564.795 192.269  18
  -1 -11   8 876.333 546.620   8
  -1 -11   8 439.716 169.028   6
  -1 -11   9 1322.47 247.039  18
   1 -11  -9 1550.27 577.558   7
  -1 -11   9 1092.80 221.667   6
  -1 -11  10 2686.72 333.400  18
   1 -11 -10 2517.05 774.792   7
  -1  11 -10 2100.14 243.479  13
  -1 -11  10 2482.24 306.003   6
  -1  11 -11 11871.1 593.302  13
  -1 -11  11 11854.4 683.077   6
  -1  11 -12 2937.29 253.699  13
  -1 -11  12 3653.25 346.667   6
  -1 -11  12 3560.89 371.507  18
  -1 -11  13 16845.2 836.338  18
  -1 -11  13 15094.5 757.448   6
  -1 -11  14 1065.45 206.013  18
  -1  11 -14 974.178 199.794   3
  -1 -11  14 1069.81 183.233   6
  -1  11 -15 10886.0 537.262   3
  -1 -11  15 10326.7 578.237  18
  -1 -11  15 9183.24 484.053   6
  -1 -11  16 716.175 152.577  18
  -1 -11  17 459.008 117.693  18
  -1 -11  17 615.356 119.059   5
   1  12 -17 4977.75 292.187   3
   1  12 -16 4331.63 299.819   3
   1 -12  16 3858.41 281.771  18
   1  12 -15 8028.47 472.811   3
   1 -12  15 8561.62 456.506  16
   1 -12  15 7744.27 458.178  18
   1 -12  14 949.386 184.640  18
   1 -12  14 931.551 169.579  16
   1  12 -14 691.655 183.141   3
   1 -12  13 417.358 139.318  16
   1 -12  13 678.182 175.177  18
   1 -12  12 1896.67 248.272  16
   1 -12  12 1740.63 254.365  18
   1 -12  11 7777.79 529.385  16
   1 -12  11 8016.69 549.741  18
   1 -12  10 5644.24 465.247  18
   1 -12  10 5378.08 438.059  16
   1 -12   9 18124.8 925.469  18
   1 -12   9 17285.5 882.195  16
   1 -12   8 6686.65 501.478  16
   1 -12   8 6855.26 535.515  18
   1 -12   8 7088.07 1430.69   8
   1 -12   7 14991.8 804.791  16
   1 -12   7 14641.0 2122.66   8
   1 -12   7 14569.3 832.302  18
   1 -12   6 9996.73 629.973  16
   1 -12   6 8786.67 1647.14   8
   1 -12   6 10477.3 669.301  18
   1 -12   5 5476.85 450.349  16
  -1  12   5 4798.90 354.211  13
   1 -12   4 17716.8 2308.44   8
  -1 -12  -4 19778.6 2255.06   9
   1 -12   4 18625.9 914.762  16
  -1 -12  -4 19104.2 947.884  10
   1 -12   3 261.165 170.467  10
  -1 -12  -3 726.848 536.451   9
   1 -12   3 642.454 180.913  16
  -1 -12  -3 618.641 196.834  10
   1 -12   2 13622.8 732.386  16
  -1 -12  -2 14423.0 1948.51   9
  -1 -12  -2 13936.1 776.408  10
   1 -12   2 12398.1 773.938  10
   1 -12   1 16024.5 879.166  10
   1 -12   1 15805.1 2043.12   9
   1 -12   1 16495.7 821.680  16
  -1 -12  -1 16290.6 869.371  10
  -1 -12  -1 15314.4 2048.99   9
  -1 -12   0 12885.6 1846.43   9
   1 -12   0 11312.0 708.827  10
   1 -12   0 11939.8 1770.38   9
   1 -12   0 11774.1 662.415  16
  -1 -12   0 11624.8 717.489  10
  -1 -12   1 14375.4 826.371  10
  -1 -12   1 17005.6 2098.06   9
   1 -12  -1 14798.7 820.880  10
   1 -12  -1 15147.3 769.443  16
   1 -12  -1 14513.5 1945.62   9
  -1 -12   2 13740.4 809.544  10
   1 -12  -2 11843.3 1744.30   9
   1 -12  -2 14282.3 782.593  10
   1 -12  -3 1249.81 630.379   9
   1 -12  -3 1013.19 222.080  10
  -1 -12   3 848.429 240.008  10
   1 -12  -4 16933.0 2098.78   9
  -1 -12   4 14757.7 2140.08   8
   1 -12  -4 18040.8 901.394  10
  -1 -12   5 5610.79 1306.22   8
  -1 -12   6 7588.14 573.061  18
  -1 -12   6 8465.22 1638.99   8
  -1 -12   7 17128.3 908.412  18
   1 -12  -7 13817.6 1848.91   7
  -1 -12   7 16562.9 2291.13   8
   1 -12  -8 8608.90 1361.73   7
  -1 -12   8 7169.69 1408.67   8
  -1 -12   8 7172.99 552.568  18
  -1 -12   8 7689.61 541.623   6
  -1 -12   9 16940.0 840.517   6
  -1  12  -9 15107.1 735.971  13
  -1 -12   9 16947.9 883.959  18
  -1  12 -10 3733.24 322.613  13
  -1 -12  10 4511.11 418.313  18
  -1 -12  10 3994.80 369.206   6
  -1 -12  11 6979.77 502.596  18
  -1  12 -11 5481.48 369.494  13
  -1 -12  11 6710.87 465.810   6
  -1 -12  12 1760.63 257.885  18
  -1 -12  12 1692.09 245.586   6
  -1 -12  13 319.608 153.061  18
  -1 -12  13 438.814 146.579   6
  -1 -12  14 812.844 175.949  18
  -1  12 -14 735.317 155.877   3
  -1 -12  14 767.570 153.494   6
  -1 -12  15 8269.13 469.294  18
  -1 -12  16 3422.92 260.738  18
  -1 -12  17 3484.24 217.635   5
   1  13 -16 2820.31 206.304   3
   1  13 -15 846.105 142.423   3
   1  13 -14 3046.96 270.707   3
   1 -13  13 3794.16 288.497  16
   1  13 -13 3350.03 309.043   3
   1 -13  12 2863.16 298.932  18
   1 -13  12 2799.29 268.513  16
   1 -13  11 4490.20 352.897  16
   1 -13  11 4501.77 388.819  18
   1 -13  11 4081.39 308.824   6
   1 -13  10 10883.9 612.278  16
   1 -13  10 11648.6 668.372  18
   1 -13   9 1206.03 209.898  16
   1 -13   8 12123.0 674.364  16
   1 -13   7 5294.28 422.514  16
   1 -13   6 6610.33 539.520  10
   1 -13   6 6659.32 483.594  16
   1 -13   5 6989.13 551.769  10
   1 -13   5 6619.54 475.085  16
  -1  13   5 5810.11 390.748  13
  -1 -13  -4 7406.38 1356.29   9
   1 -13   4 7946.39 588.971  10
   1 -13   4 8224.51 534.913  16
  -1  13   4 7098.71 454.290  13
  -1 -13  -3 19048.6 931.921  10
   1 -13   3 17194.7 860.774  16
   1 -13   3 18027.2 2262.39   9
  -1 -13  -3 18101.1 2172.35   9
   1 -13   3 16732.7 929.722  10
   1 -13   2 14260.1 805.446  10
   1 -13   2 12385.9 1869.13   9
   1 -13   2 12917.0 704.980  16
  -1 -13  -2 14134.1 1962.19   9
  -1 -13  -2 11960.1 733.257  10
   1 -13   1 1473.67 225.895  16
  -1 -13  -1 2279.52 821.663   9
   1 -13   1 954.996 603.983   9
   1 -13   1 1261.65 253.512  10
  -1 -13  -1 1566.30 270.603  10
  -1 -13   0 1924.36 747.303   9
   1 -13   0 2669.30 290.604  16
   1 -13   0 2621.80 333.725  10
  -1 -13   0 2617.01 340.394  10
   1 -13   0 2649.14 873.444   9
   1 -13  -1 2427.22 808.762   9
  -1 -13   1 2718.19 894.893   9
   1 -13  -1 1707.71 278.642  10
  -1 -13   1 2411.71 326.646  10
   1 -13  -2 13670.7 770.786  10
  -1 -13   2 13367.5 797.026  10
  -1 -13   2 13764.4 1974.76   9
   1 -13  -2 11294.8 1758.03   9
   1 -13  -3 14698.6 821.655  10
  -1 -13   3 17952.6 926.095  10
  -1 -13   3 13385.7 1943.22   9
   1 -13  -3 16679.0 2074.74   9
  -1 -13   4 7613.93 585.010  10
   1 -13  -4 10544.3 1574.16   9
  -1 -13   5 6396.42 530.499  10
  -1 -13   6 6756.96 548.212  10
  -1 -13   7 6777.68 498.409   6
  -1  13  -8 11370.4 598.694  13
  -1 -13   8 11653.1 664.539   6
  -1  13  -9 1549.29 214.528  13
  -1 -13   9 1859.35 271.469   6
  -1  13 -10 10152.4 528.786  13
  -1 -13  10 11529.8 627.604   6
  -1  13 -11 4621.05 307.936  13
  -1 -13  11 5226.98 416.612  18
  -1 -13  11 4802.19 380.097   6
  -1 -13  12 2505.66 280.058  18
  -1 -13  12 2705.28 271.251   6
  -1  13 -13 2672.89 243.273   3
  -1 -13  13 2532.26 245.080   6
  -1 -13  14 2379.26 202.974   6
  -1 -13  16 2262.83 171.961   5
   1  14 -15 77.2130 64.6323   3
   1  14 -14 8781.39 423.270   3
   1 -14  13 369.050 118.384  10
   1  14 -13 267.622 121.407   3
   1 -14  12 4766.99 347.705  10
   1 -14  11 215.496 101.634   6
   1 -14  11 399.700 142.910  10
   1 -14  10 893.704 189.802  10
   1 -14   9 486.698 160.787  10
   1 -14   9 638.366 143.391  16
   1 -14   8 5771.62 452.863  10
   1 -14   8 4940.75 360.833  16
   1 -14   7 181.599 162.305  10
   1 -14   7 318.379 132.383  16
   1 -14   6 5941.21 486.906  10
   1 -14   6 6201.89 427.234  16
   1 -14   5 4712.72 378.448  16
  -1  14   5 4012.64 306.685  13
  -1  14   4 3615.19 306.632  13
   1 -14   4 4034.92 347.932  16
   1 -14   4 4649.29 425.231  10
  -1  14   3 1299.97 201.625  13
   1 -14   3 1309.90 208.396  16
   1 -14   3 1236.40 250.580  10
   1 -14   2 6800.08 522.593  10
   1 -14   2 6518.78 445.949  16
  -1 -14  -2 6808.47 507.892  10
  -1  14   2 5850.19 420.003  13
  -1 -14  -1 2428.25 309.081  10
   1 -14   1 3098.57 351.739  10
   1 -14   0 232.182 163.882  10
  -1 -14   0 141.838 160.481  10
  -1 -14   1 2455.83 317.962  10
   1 -14  -1 1888.90 274.689  10
  -1 -14   2 5207.73 463.630  10
   1 -14  -2 5716.19 464.613  10
  -1 -14   3 1380.50 262.415  10
  -1 -14   4 3568.28 394.844  10
  -1 -14   5 5231.60 460.280  10
  -1 -14   6 6485.14 522.957  10
  -1  14  -6 6301.52 428.306  13
  -1 -14   6 7844.89 513.025   6
  -1 -14   7 276.422 160.644  10
  -1  14  -7 191.801 132.902  13
  -1 -14   7 378.844 166.545   6
  -1 -14   8 5633.80 459.468  10
  -1  14  -8 5023.99 359.358  13
  -1 -14   8 6152.85 437.682   6
  -1 -14   9 884.005 196.234  10
  -1  14  -9 857.348 159.007  13
  -1 -14   9 932.398 191.733   6
  -1 -14  10 830.140 194.477  10
  -1  14 -10 265.118 114.845  13
  -1 -14  10 606.918 158.700   6
  -1 -14  11 236.198 135.794  10
  -1 -14  11 123.900 117.050   6
  -1 -14  12 3836.78 309.101  10
  -1 -14  12 3841.25 290.834   6
  -1 -14  13 205.104 110.294  10
  -1 -14  13 184.423 89.4146   6
  -1 -14  15 189.910 69.0096   5
   1  15 -13 1621.33 147.840   3
   1  15 -12 784.833 134.476   3
   1 -15  11-34.2985 87.4324  10
   1 -15  10 5703.88 364.876  10
   1 -15  10 4694.91 295.241   6
   1 -15   9 4053.24 327.752  10
   1 -15   9 3864.95 291.824   6
   1 -15   8 5637.73 406.355  10
   1 -15   7 36.2526 114.382  10
  -1  15   7 55.7264 83.4068  12
   1 -15   6 11598.8 653.856  10
   1 -15   5 1110.99 216.904  10
   1 -15   4 2152.84 270.156  10
  -1  15   4 1626.15 196.930  13
   1 -15   3 719.420 192.732  10
  -1  15   3 600.359 154.508  13
  -1 -15  -3 657.289 146.693   6
  -1  15   2 7481.04 450.964  13
   1 -15   2 8363.31 541.526  10
  -1 -15  -2 7799.21 473.871   6
  -1 -15  -1 3976.74 368.545  10
   1 -15   1 3565.79 355.465  10
  -1  15   1 3358.46 304.123  13
  -1 -15  -1 3954.98 339.168   6
   1 -15   0 16625.6 824.755  10
  -1 -15   0 16134.2 820.360  10
  -1  15   0 15935.5 745.447  13
   1 -15  -1 3778.92 359.741  10
  -1 -15   1 3302.34 348.698  10
  -1  15  -1 3877.67 330.014  13
  -1 -15   1 3662.60 358.198   6
  -1  15  -2 9209.63 526.799  13
  -1 -15   2 8937.51 554.063   6
  -1 -15   2 9781.68 598.533  10
  -1 -15   3 1046.72 206.091  10
  -1  15  -3 763.532 178.389  13
  -1 -15   3 556.335 183.704   6
  -1 -15   4 1902.08 272.863  10
  -1  15  -4 2022.10 245.766  13
  -1 -15   5 1069.98 209.869  10
  -1 -15   6 10784.7 632.678  10
  -1 -15   6 11789.3 618.328   6
  -1 -15   7 112.534 140.065   6
  -1 -15   7-73.7191 137.914  10
  -1  15  -7 111.796 110.860  13
  -1  15  -7 115.600 88.5191  12
  -1 -15   8 5970.69 418.259  10
  -1 -15   8 6142.51 408.191   6
  -1  15  -8 5471.77 346.694  13
  -1 -15   9 3979.33 326.388  10
  -1 -15   9 3678.57 302.709   6
  -1  15  -9 3543.32 254.818  13
  -1 -15  10 5167.82 356.707  10
  -1 -15  10 5552.18 350.556   6
  -1 -15  11-11.6328 85.0867  10
  -1 -15  11 10.1129 82.8924   6
  -1 -15  12 491.292 99.3245   6
  -1 -15  13 1661.03 150.434   5
   1  16 -11 1915.29 155.341   3
   1 -16   9 960.623 127.971   6
   1 -16   8 3238.43 239.099   6
   1 -16   8 3474.00 261.983  10
   1 -16   7 954.029 157.821  10
  -1  16   6 1935.11 185.181  12
   1 -16   6 2185.48 230.532  10
   1 -16   5 762.028 159.286  10
  -1  16   5 445.964 118.715  12
   1 -16   4 7034.63 440.738  10
  -1  16   3 50.1938 81.5344  13
   1 -16   3 62.4730 103.076  10
   1 -16   2 723.486 158.767  10
  -1  16   2 742.011 140.254  13
   1 -16   1 2604.06 271.667  10
  -1  16   1 2224.10 221.641  13
  -1 -16  -1 2437.21 236.709   6
  -1  16   0 5762.48 369.187  13
  -1 -16   0 6086.52 391.598   6
  -1  16  -1 2302.61 235.497  13
  -1 -16   1 2542.53 272.427  10
  -1 -16   1 2030.79 239.111   6
  -1 -16   2 640.559 155.375  10
  -1  16  -2 541.362 139.428  13
  -1 -16   2 685.028 161.086   6
  -1 -16   3 175.441 115.436  10
  -1  16  -3 346.139 132.384  13
  -1 -16   3 102.209 122.013   6
  -1  16  -4 7127.67 415.042  13
  -1 -16   4 7965.23 475.064  10
  -1 -16   4 7753.67 459.970   6
  -1 -16   5 631.895 155.416  10
  -1  16  -5 443.204 118.161  12
  -1  16  -6 2169.27 194.938  12
  -1 -16   6 2822.87 261.078  10
  -1  16  -7 490.490 113.478  13
  -1 -16   7 636.260 135.272  10
  -1 -16   7 582.349 139.135   6
  -1  16  -8 2874.37 214.580  13
  -1 -16   8 3424.63 261.059   6
  -1 -16   9 625.581 126.075   6
  -1 -16  10 1286.77 142.412   6
   1 -17   7 2083.07 160.835   6
   1 -17   6 365.158 99.9425   6
  -1  17   3 1597.19 167.402  12
  -1  17   2 38.5460 78.9953  12
  -1  17   1 1350.20 164.648  12
  -1  17   1 1840.43 166.826  13
  -1 -17   0 2641.86 207.364   6
  -1  17   0 2328.12 199.171  13
  -1  17   0 2308.26 208.798  12
  -1  17  -1 1640.54 171.800  13
  -1 -17   1 1894.81 185.411   6
  -1  17  -2 64.1583 88.0034  13
  -1 -17   2 72.0303 96.0835   6
  -1  17  -2 178.635 80.6162  12
  -1  17  -3 2494.89 198.672  13
  -1 -17   3 2132.35 203.032   6
  -1  17  -4 128.447 77.0472  13
  -1 -17   4 30.4652 88.5037   6
  -1 -17   7 2727.70 201.575   6
  -1 -17   8 530.192 93.5759   6
   1 -18   3 291.111 67.8971   6
   1 -18   1 2463.32 170.736   6
  -2   0   0 24180.0 1522.03  19
  -2   0   1 448.040 257.890  19
  -2   0   2 227713. 7659.44  19
  -2   0  -2 225050. 7751.50  21
  -2   0  -3 51423.3 2545.25  21
  -2   0   3 50452.8 2394.43  19
  -2   0  -4 16409.5 1320.19  21
  -2   0   4 16253.1 1170.22  19
   2   0  -4 15419.3 1127.01   7
   2   0  -5 61912.3 2796.13   7
  -2   0  -6 414172. 13150.6  20
  -2   0  -6 400568. 13013.7  21
   2   0  -6 374686. 12607.2   7
  -2   0  -7 23916.3 1827.92  20
  -2   0   7 20558.8 790.977  15
   2   0  -7 19533.1 1496.80   7
  -2   0  -7 21785.5 1672.76  21
  -2   0   8 23328.3 864.639  15
  -2   0  -8 20254.0 1805.17  20
   2   0  -8 24441.4 1739.32   7
  -2   0   9 12372.8 551.926  15
  -2   0   9 13573.7 565.506  11
   2   0 -10 22146.7 1796.55   7
  -2   0  10 20942.3 813.649  11
  -2   0  11 44540.2 1662.20   5
   2   0 -11 48764.9 2931.98   7
  -2   0  11 50250.9 1601.43  11
   2   0 -11 45603.7 1690.54   3
  -2   0  12 415.990 128.518  11
  -2   0 -12 146.304 365.004  20
   2   0 -12 115.134 287.288   7
   2   0  12 192.444 121.628  17
  -2   0  12 425.120 131.080  17
   2   0 -12 200.818 132.237   3
  -2   0  13 799.209 154.602  11
  -2   0  13 746.547 158.638  17
   2   0  13 610.340 152.171  17
   2   0 -13 123.794 391.030   7
   2   0 -13 590.546 172.558   3
  -2   0  14 8072.93 443.133  11
  -2   0  14 7703.72 481.598  17
   2   0  14 8076.70 497.187  17
   2   0 -14 7467.28 524.858   3
   2   0  15 10926.6 605.794  17
  -2   0  15 10772.6 599.114  17
   2   0 -15 10825.4 652.383   3
  -2   0  15 10777.9 535.117  11
   2   0  16 25761.4 1066.83  17
  -2   0  16 25230.1 1055.62  17
   2   0 -16 24221.7 1110.92   3
   2   0  17-69.0231 137.458  17
  -2   0  17 16.9207 116.349  17
   2   0 -17-21.0022 172.151   3
   2   0 -18 2475.72 291.112   3
   2   0  18 2438.22 258.411  17
  -2   0  18 2176.48 244.663  17
   2   0 -19 3102.35 307.202   3
   2   0  19 2735.96 259.457  17
   2   0 -20 6450.99 417.209   3
   2   0 -21 2373.06 226.535   3
   2   0 -22 1020.67 132.027   3
   2   1 -22 3123.27 215.903   3
   2   1 -21 617.639 133.764   3
   2   1 -20 11555.4 589.498   3
   2   1 -19 2367.22 275.421   3
   2  -1  18 2995.52 285.721  17
   2   1 -18 3172.22 331.368   3
  -2   1  18 3308.50 293.941  17
  -2   1  17 22010.1 944.343  17
   2  -1  17 21974.9 951.375  17
   2   1 -17 21473.9 1008.85   3
   2  -1  16 10979.7 600.620  17
  -2   1  16 10661.5 588.928  17
   2   1 -16 9349.05 612.277   3
  -2   1  15 1665.10 198.930  11
   2  -1  15 2049.17 255.819  17
  -2   1  15 1761.70 238.247  17
   2   1 -15 1761.13 275.956   3
  -2   1  14 38994.6 1364.81  11
  -2   1  14 39150.7 1453.19  17
   2  -1  14 38233.6 1453.38  17
   2   1 -14 38017.1 1516.96   3
  -2   1  13 10767.1 525.962  11
   2  -1  13 10812.5 581.055  17
   2   1 -13 10820.3 634.370   3
   2   1 -12 48158.9 3046.45   7
   2  -1  12 50565.9 1804.37  17
  -2   1  12 54552.9 1751.67  11
   2   1 -12 51604.0 1880.37   3
   2   1 -11 17452.7 821.279   3
   2  -1  11 16726.8 752.365  17
   2   1 -11 16307.3 1561.63   7
  -2   1  11 19336.3 742.073  11
   2   1 -10 12841.6 651.114   3
  -2   1  10 13687.2 593.917  15
   2   1 -10 12084.5 1280.49   7
   2   1  -9 11682.7 1164.10   7
   2   1  -8 15885.4 1332.25   7
   2   1  -7 19638.2 1423.00   7
  -2   1   7 21989.2 1384.61  19
  -2   1   6 202633. 6794.36  19
   2   1  -6 188507. 6691.77   7
  -2   1   5 53544.8 2425.99  19
   2   1  -5 43740.6 2151.60   7
  -2   1   4 76428.6 3192.26  19
   2   1  -4 70621.4 2857.20   7
  -2   1   3 26214.1 1576.06  19
   2   1  -3 22465.4 1234.27   7
  -2   1   2 98498.8 3945.83  19
  -2   1   1 137674. 4936.73  21
  -2   1   1 134538. 5071.93  19
  -2   1   0 2289.13 479.553  19
  -2   1   0 2244.84 428.080  21
  -2   1  -1 136263. 5114.48  19
  -2   1  -1 136850. 5076.32  21
  -2   1  -2 98834.4 4015.31  21
  -2   1  -3 24739.0 1611.16  21
  -2  -1   3 21440.8 961.426   8
  -2   1  -3 23785.2 1534.46  19
  -2   1  -3 25612.9 1593.34  20
  -2   1  -4 74972.7 3369.34  20
  -2   1  -4 73572.6 3380.11  21
  -2   1  -5 44808.9 2472.71  20
  -2   1  -6 210616. 7552.36  21
  -2   1  -6 218106. 7680.19  20
   2  -1  -6 191381. 7292.17   7
   2  -1  -7 22668.3 1693.12   7
  -2   1  -7 23897.0 1847.33  20
  -2   1  -7 25041.7 1809.28  21
  -2  -1   7 21619.4 809.250  11
  -2   1  -8 17796.9 1682.24  20
  -2  -1   8 18425.5 723.716  15
   2  -1  -8 18917.8 1590.80   7
  -2   1  -8 19436.6 1657.47  21
  -2  -1   8 20190.4 742.539  11
  -2   1  -9 9833.54 1295.41  20
   2  -1  -9 10225.8 1195.85   7
  -2  -1   9 9263.52 457.713  17
  -2   1  -9 10141.4 1194.25  21
  -2  -1   9 9733.15 453.576  11
  -2  -1  10 15645.6 717.921   5
  -2   1 -10 16388.1 1550.24  21
   2  -1 -10 14134.0 1475.51   7
  -2  -1  10 14313.2 648.323  17
   2  -1 -10 15531.5 705.076   3
  -2  -1  10 14904.4 632.580  11
  -2  -1  11 19617.5 768.894  11
  -2  -1  11 18803.6 842.497   5
   2  -1 -11 19607.0 1817.37   7
  -2  -1  11 18742.7 798.100  17
   2  -1 -11 18359.4 839.466   3
  -2  -1  12 52751.7 1744.27  11
  -2  -1  12 50562.5 1827.99   5
  -2   1 -12 55516.0 3632.00  20
  -2  -1  12 51755.5 1792.04  17
   2  -1 -12 50188.7 3226.59   7
   2  -1 -12 51435.4 1854.03   3
  -2  -1  13 11977.2 629.313   5
  -2  -1  13 11747.5 562.065  11
  -2  -1  13 12087.7 611.464  17
   2  -1 -13 10177.3 1397.53   7
   2  -1 -13 10763.5 630.418   3
  -2   1 -13 10097.0 1521.65  20
  -2  -1  14 34032.4 1271.27  11
   2   1  14 34932.8 1350.44  17
   2  -1 -14 34592.5 2730.41   7
   2  -1 -14 35255.0 1416.24   3
  -2  -1  14 38264.0 1377.81  17
  -2   1 -14 34088.1 2926.65  20
   2  -1 -15 1882.46 278.079   3
   2  -1 -15 1848.82 655.723   7
   2   1  15 1612.39 229.269  17
  -2  -1  15 1458.27 219.690  17
   2  -1 -16 10410.5 629.091   3
   2   1  16 9536.87 563.304  17
  -2  -1  16 9919.06 568.542  17
   2   1  17 20451.3 915.371  17
  -2  -1  17 20777.1 914.590  17
   2  -1 -17 21507.1 986.793   3
   2   1  18 3044.26 289.213  17
  -2  -1  18 3046.39 288.458  17
   2  -1 -18 3046.91 322.470   3
   2   1  19 1862.40 213.912  17
   2  -1 -19 1717.26 236.266   3
   2  -1 -20 10873.4 568.624   3
   2  -1 -21 764.558 140.574   3
   2  -1 -22 4233.21 254.084   3
   2   2 -22 1210.12 134.182   3
   2   2 -21 2657.05 230.073   3
   2   2 -20 6659.49 420.329   3
   2   2 -19 3931.20 343.951   3
  -2   2  18 22117.5 935.315  17
   2   2 -18 23139.0 1016.02   3
  -2   2  17 2167.89 253.688  17
   2  -2  17 2084.25 252.473  17
   2   2 -17 1870.46 273.684   3
  -2   2  16 8224.00 437.662  11
   2  -2  16 9541.11 545.823  17
  -2   2  16 8686.45 521.976  17
   2   2 -16 8668.09 579.747   3
  -2   2  15 12387.2 572.819  11
   2  -2  15 12679.7 668.538  17
   2   2 -15 12533.8 711.334   3
  -2   2  14 6483.72 381.753  11
   2  -2  14 6240.08 439.133  17
   2   2 -14 6748.85 494.978   3
   2   2 -13 32528.9 1369.35   3
   2  -2  13 33504.8 1311.96  17
  -2   2  13 36246.2 1238.35  11
   2   2 -12 24184.6 1058.47   3
   2  -2  12 22571.1 976.408  17
  -2   2  12 25663.8 938.622  11
   2   2 -11 14627.5 736.304   3
   2  -2  11 14724.8 678.215  17
   2   2 -10 69920.2 2332.83   3
   2  -2  10 68112.3 2246.17  17
   2   2  -9 24266.6 1706.61   7
  -2   2   8 31758.5 1820.93  19
   2   2  -8 32058.4 1904.43   7
  -2   2   7 55660.8 2619.83  19
   2   2  -7 52624.7 2514.36   7
   2   2  -6 1084.30 304.569   7
  -2   2   6 1886.09 422.550  19
  -2   2   5 60771.8 2721.69  19
   2   2  -5 50365.9 2227.21   7
   2  -2   4 12750.3 957.854   8
   2   2  -4 13810.2 844.829   7
  -2   2   4 15137.3 1197.15  19
  -2   2   3 89932.2 3426.88  21
   2  -2   3 88178.2 3146.88   8
   2   2  -3 85933.2 2991.98   7
  -2   2   3 94973.0 3786.32  19
  -2   2   2 79587.4 3253.72  21
  -2   2   2 84027.1 3541.90  19
  -2   2   1 12090.2 999.935  21
  -2   2   1 11480.5 1060.19  19
  -2   2   0 38918.8 2052.09  21
  -2   2   0 39921.1 2169.17  19
  -2   2  -1 12937.2 1097.71  21
  -2   2  -2 80691.4 3294.39  20
  -2   2  -2 82721.5 3481.60  21
  -2  -2   2 76278.2 2588.56   8
  -2   2  -3 96016.0 3828.96  20
  -2   2  -3 99857.8 3925.56  19
  -2   2  -3 95966.9 3967.69  21
  -2   2  -4 12653.2 1202.30  21
  -2   2  -4 14556.1 1229.42  20
  -2  -2   4 14496.7 1015.72   8
  -2   2  -4 13580.1 1163.83  19
  -2   2  -5 65229.2 3121.41  20
  -2   2  -5 58374.6 2836.57  19
  -2   2  -6 349.512 308.371  20
  -2   2  -7 57390.5 3124.25  20
  -2   2  -7 59192.7 3081.35  21
   2  -2  -7 52390.6 2952.01   7
  -2  -2   7 53059.9 1723.67  11
  -2   2  -8 34049.2 2427.25  20
   2  -2  -8 28893.2 2177.52   7
  -2   2  -8 35759.8 2342.74  21
  -2  -2   8 33782.2 1158.63  11
  -2  -2   9 24539.6 884.819  11
  -2  -2   9 22354.9 888.259  17
  -2   2  -9 24940.0 1962.84  21
   2  -2  -9 22975.7 1937.04   7
  -2   2  -9 23351.7 2046.32  20
  -2  -2  10 74049.9 2334.68  11
  -2  -2  10 70611.5 2437.16   5
  -2   2 -10 79239.0 4251.45  20
  -2  -2  10 73018.2 2368.02  17
   2  -2 -10 72043.2 3898.83   7
   2  -2 -10 73284.6 2415.19   3
  -2   2 -10 76448.8 3929.41  21
  -2  -2  11 13036.5 599.404  11
  -2  -2  11 13829.5 696.122   5
  -2   2 -11 15111.5 1548.20  21
  -2  -2  11 12776.2 628.959  17
   2  -2 -11 13531.4 1540.02   7
   2  -2 -11 14629.0 692.251   3
  -2  -2  12 22040.0 880.798  11
  -2  -2  12 21115.3 956.103   5
   2  -2 -12 23180.1 978.420   3
  -2  -2  12 22235.2 924.265  17
  -2  -2  13 33675.3 1267.66  11
  -2  -2  13 35565.1 1374.58   5
  -2   2 -13 31629.5 2813.15  20
   2  -2 -13 34338.3 2723.65   7
   2  -2 -13 36678.6 1408.03   3
  -2  -2  13 36625.1 1349.53  17
  -2  -2  14 6360.33 439.724   5
  -2  -2  14 5567.84 411.011  17
   2  -2 -14 6087.22 459.401   3
   2  -2 -14 4605.72 1004.10   7
  -2   2 -14 6152.68 1217.57  20
  -2   2 -15 12120.1 1738.52  20
  -2  -2  15 11448.4 627.059  17
   2  -2 -15 9283.73 1434.71   7
   2  -2 -15 12502.1 692.475   3
   2   2  16 9278.64 552.733  17
  -2  -2  16 10035.2 565.268  17
   2  -2 -16 7837.00 1316.33   7
   2  -2 -16 9267.42 598.547   3
  -2   2 -16 9039.84 1436.68  20
   2   2  17 1994.37 246.419  17
   2  -2 -17 1900.49 272.075   3
  -2  -2  17 1741.50 231.228  17
   2   2  18 23059.2 956.272  17
   2  -2 -18 22257.9 1002.43   3
   2  -2 -19 3548.57 321.277   3
   2   2  19 3371.91 285.937  17
   2  -2 -20 5953.12 394.719   3
   2  -2 -21 2603.35 225.649   3
   2  -2 -22 986.855 126.064   3
   2   3 -22 2523.65 179.394   3
   2   3 -21 2200.32 204.075   3
   2   3 -20 244.184 126.794   3
   2   3 -19 8226.47 506.072   3
  -2   3  18 4127.05 329.770  17
   2   3 -18 4309.66 373.451   3
  -2   3  17 18227.0 833.432  17
   2   3 -17 19077.5 906.639   3
   2   3 -16 1159.83 238.988   3
  -2   3  15 6545.09 376.152  11
   2  -3  15 6775.81 458.642  17
   2   3 -15 7140.13 516.945   3
   2   3 -14 3999.88 389.115   3
   2  -3  14 4370.74 356.776  17
  -2   3  14 4250.09 292.971  11
   2   3 -13 10323.0 627.251   3
   2  -3  13 8989.72 547.709  17
  -2   3  13 10460.6 499.575  11
   2   3 -12 142.115 138.008   3
   2  -3  12 461.576 144.479  17
   2  -3  11 15760.0 718.657  17
   2   3 -11 15717.1 783.679   3
   2   3 -10 6008.92 435.787   3
   2  -3  10 6736.66 403.123  17
  -2   3   9 123622. 4807.35  19
  -2   3   8 4036.85 644.448  19
  -2   3   7 53318.5 1725.06  12
  -2   3   7 57848.7 2763.53  19
  -2   3   6 32587.0 1968.30  19
  -2   3   6 32696.4 1119.90  12
   2  -3   5 18611.8 1433.18   8
  -2   3   5 18858.6 1437.55  19
  -2   3   5 19569.6 730.142  12
  -2   3   4 23074.2 1639.34  19
   2  -3   4 25541.0 1547.34   8
  -2   3   4 27281.0 1443.46  21
   2  -3   3 1002.59 288.854   8
  -2   3   3 1108.52 300.473  21
  -2   3   3 567.893 327.525  19
  -2   3   2 39472.7 2030.37  21
  -2   3   2 41062.8 2308.38  19
   2  -3   2 41169.3 1777.81   8
  -2   3   1 143863. 5544.68  19
  -2   3   1 146000. 5322.46  21
  -2   3   0 1674.94 406.159  21
  -2  -3   0 1627.30 259.799   9
   2  -3   0 1542.80 246.259   9
  -2   3   0 1858.21 460.320  19
  -2   3  -1 136088. 4902.95  20
  -2   3  -1 135546. 5219.47  21
  -2   3  -2 44582.4 2198.89  20
  -2  -3   2 42652.8 1876.44   8
  -2   3  -3 1021.96 334.731  20
  -2  -3   3 399.817 233.224   8
  -2   3  -3 931.644 348.975  19
  -2  -3   4 28107.9 953.382  11
  -2   3  -4 27600.3 1805.13  19
  -2   3  -4 28756.7 1841.18  20
  -2   3  -4 27592.6 991.717  13
  -2  -3   4 28947.9 1670.24   8
  -2   3  -4 27096.8 1901.16  21
  -2  -3   5 19757.9 721.378  11
  -2   3  -5 20046.5 1486.52  19
  -2   3  -5 19622.1 752.491  13
  -2  -3   5 19174.6 1447.34   8
  -2   3  -5 20298.9 1591.74  20
  -2   3  -5 17295.2 1530.09  21
  -2   3  -6 34097.3 2200.21  20
  -2   3  -6 30005.9 1044.38  13
  -2   3  -6 31754.1 1906.62  19
  -2   3  -6 27995.1 1024.76  12
  -2  -3   7 57404.2 1763.01  11
  -2   3  -7 59334.8 3260.24  20
  -2   3  -7 62347.6 3266.66  21
  -2   3  -7 53301.6 1761.15  13
  -2   3  -7 51517.3 1740.54  12
  -2  -3   8 4306.73 282.377  11
  -2   3  -8 5178.70 883.146  21
  -2  -3   8 4356.34 286.058  17
   2  -3  -8 3667.02 774.204   7
  -2   3  -8 4279.96 276.000  13
  -2  -3   9 129680. 3827.90  11
  -2   3  -9 135864. 5697.72  21
  -2   3  -9 140921. 6033.09  20
  -2  -3   9 123556. 3838.13  17
  -2  -3   9 127563. 3960.47   6
  -2   3  -9 118599. 3779.06  13
   2  -3  -9 123205. 5643.57   7
  -2  -3  10 7412.63 411.235  11
  -2   3 -10 7516.27 1128.98  21
  -2   3 -10 7297.13 1220.26  20
  -2  -3  10 7417.78 426.681  17
  -2  -3  10 7398.57 488.505   6
   2  -3 -10 7694.88 1178.88   7
   2  -3 -10 6778.35 433.384   3
  -2  -3  11 12305.2 584.560  11
  -2  -3  11 11990.4 664.015   6
  -2   3 -11 12523.7 1654.43  20
  -2  -3  11 13678.8 634.390  17
   2  -3 -11 12198.4 1544.03   7
  -2   3 -11 13425.5 1514.69  21
   2  -3 -11 12448.8 647.884   3
  -2  -3  12 781.825 197.415   5
  -2  -3  12 695.820 162.305  17
   2  -3 -12 916.274 195.248   3
  -2   3 -12 960.415 592.607  20
   2  -3 -12 561.273 414.724   7
  -2   3 -12 1219.77 509.585  21
  -2  -3  13 10704.7 619.578   5
  -2  -3  13 10631.2 583.009  17
  -2   3 -13 7986.36 1196.24  21
   2  -3 -13 8104.85 1327.62   7
   2  -3 -13 10429.9 608.925   3
  -2  -3  14 4795.48 391.561   5
  -2   3 -14 3318.55 963.052  20
   2  -3 -14 4634.68 400.437   3
  -2  -3  14 4360.08 357.675  17
   2  -3 -14 3620.62 945.688   7
  -2  -3  15 7070.10 474.919   5
  -2   3 -15 5988.10 1243.32  20
   2  -3 -15 5489.49 1120.61   7
   2  -3 -15 7448.51 520.045   3
   2  -3 -16 1452.89 244.252   3
   2   3  17 18112.7 831.043  17
   2  -3 -17 18559.2 887.583   3
   2   3  18 4543.52 351.049  17
   2  -3 -18 4526.26 380.723   3
   2   3  19 7906.91 441.688  17
   2  -3 -19 7862.48 486.885   3
   2  -3 -20 362.933 132.828   3
   2  -3 -21 1983.42 194.753   3
  -2  -3  22 1737.43 140.939   4
   2  -3 -22 2232.28 164.838   3
   2   4 -22 1062.92 108.571   3
   2   4 -21 20633.4 783.830   3
   2   4 -20 1662.80 198.974   3
   2   4 -19 265.036 130.357   3
  -2   4  18 8128.50 470.740  17
   2   4 -18 8651.69 533.498   3
   2   4 -17 5079.94 417.293   3
   2   4 -16 3606.11 370.057   3
   2   4 -15 13696.0 764.653   3
   2   4 -14 8059.11 554.193   3
  -2   4  14 7422.44 408.012  11
   2   4 -13 65262.1 2388.10   3
  -2   4  13 69256.9 2206.21  11
   2   4 -12 8107.41 549.399   3
   2   4 -11 39933.0 1542.33   3
   2   4 -10 10753.2 611.639   3
  -2   4   9 7276.96 891.197  19
  -2   4   8 8740.64 997.470  19
  -2   4   7 16426.0 1390.41  19
  -2   4   7 14606.9 601.463  12
   2  -4   6 40475.0 2545.67   8
  -2   4   6 43374.4 2472.34  19
  -2   4   6 43618.3 1444.54  12
  -2   4   5 222665. 7770.41  19
  -2   4   5 200205. 6956.50  21
  -2   4   5 208957. 6293.91  13
  -2   4   5 220471. 6322.51  12
   2  -4   5 202026. 7643.59   8
  -2   4   4 5724.39 635.503  21
   2  -4   4 5412.91 758.793   8
  -2   4   4 5726.65 829.372  19
  -2   4   4 5888.71 314.568  13
  -2   4   4 5524.42 318.258  12
  -2   4   3 79655.8 3234.11  21
  -2   4   3 75745.3 2396.03  13
   2  -4   3 75413.3 3249.97   8
  -2   4   3 76320.4 3619.02  19
  -2   4   3 78285.7 2418.51  12
   2  -4   2 42123.8 2059.46   8
  -2   4   2 42154.2 1412.54  13
  -2   4   2 43060.9 1427.89  12
  -2   4   2 44877.4 2508.60  19
  -2   4   1 14294.9 1309.97  19
   2  -4   1 13855.6 610.676  16
  -2   4   1 14301.3 583.127  13
  -2  -4  -1 12592.0 918.648   9
  -2   4   1 15073.4 604.331  12
  -2   4   0 13298.6 1271.41  19
  -2  -4   0 13123.1 922.579   9
   2  -4   0 12385.5 888.629   9
  -2   4   0 13597.6 560.455  13
  -2   4   0 13477.5 569.597  12
  -2   4  -1 11467.4 955.147  20
  -2   4  -1 12717.8 540.226  13
   2  -4  -1 12294.9 555.437  16
   2  -4  -1 14067.0 914.105   9
  -2   4  -2 42191.2 2420.19  19
  -2  -4   2 41494.2 2063.02   8
   2  -4  -2 41424.3 1433.12  16
  -2   4  -2 43621.1 2186.65  20
  -2   4  -2 42615.7 1423.72  12
  -2  -4   3 68300.9 2158.40  11
  -2   4  -3 72538.7 3235.68  20
  -2  -4   3 72369.4 3099.14   8
   2  -4  -3 68897.5 2240.13  16
  -2   4  -3 72936.0 2228.49  13
  -2   4  -3 74527.9 3420.91  19
  -2   4  -3 68161.8 2216.72  12
  -2  -4   4 4781.10 272.521  11
  -2   4  -4 4872.78 750.157  20
  -2   4  -4 5631.83 797.487  19
  -2   4  -4 5000.03 306.967  13
  -2  -4   4 4468.00 675.267   8
  -2   4  -4 4780.29 297.925  12
  -2  -4   5 207465. 6157.41  11
  -2  -4   5 213120. 7625.79   8
  -2   4  -5 208865. 6192.70  12
  -2   4  -5 203131. 6195.07  13
  -2   4  -5 216467. 7576.04  19
  -2  -4   6 36468.0 2396.44   8
  -2   4  -6 42002.5 2617.98  20
  -2   4  -6 43242.6 2342.97  19
  -2   4  -6 37373.7 1298.06  12
  -2   4  -6 37838.4 1315.49  13
  -2   4  -7 19803.9 1847.88  20
  -2   4  -7 16822.1 712.012  13
  -2   4  -7 18244.3 1441.76  19
  -2  -4   7 19414.7 1747.24   8
  -2   4  -7 18117.1 705.265  12
  -2  -4   8 9542.85 472.388  11
  -2   4  -8 11076.4 1346.46  21
  -2   4  -8 10193.5 1370.86  20
   2  -4  -8 10238.9 1348.69   7
  -2  -4   8 9244.35 546.853   6
  -2   4  -8 9653.16 473.634  13
  -2   4  -8 9883.58 455.702  12
  -2  -4   9 7100.16 401.871  11
  -2   4  -9 8365.87 1218.44  21
   2  -4  -9 8176.82 455.119   3
  -2   4  -9 7095.68 394.221  13
  -2  -4   9 7384.71 485.956   6
   2  -4  -9 6411.76 1122.25   7
  -2   4  -9 8985.50 1345.72  20
   2  -4 -10 9546.38 1384.04   7
  -2   4 -10 9320.95 1421.99  20
   2  -4 -10 9379.37 535.122   3
  -2  -4  10 10606.9 604.325   6
  -2   4 -10 12423.5 1461.68  21
  -2   4 -11 38777.9 2806.18  21
  -2   4 -11 42051.3 3173.00  20
   2  -4 -11 40772.7 3043.19   7
   2  -4 -11 40905.3 1514.88   3
  -2  -4  11 40399.3 1560.72   6
  -2   4 -12 8642.83 1270.86  21
  -2   4 -12 5818.51 1218.93  20
   2  -4 -12 6937.25 477.149   3
  -2  -4  12 7463.07 514.633   6
   2  -4 -12 6153.54 1141.40   7
  -2  -4  13 67349.7 2379.89   5
  -2   4 -13 66167.2 4332.77  20
   2  -4 -13 65874.6 4154.86   7
   2  -4 -13 69285.8 2370.82   3
  -2   4 -13 67812.0 3898.11  21
  -2  -4  14 8160.32 534.066   5
  -2   4 -14 8157.37 1142.05  21
   2  -4 -14 7426.44 518.749   3
   2  -4 -14 8861.79 1408.07   7
  -2  -4  15 11940.2 670.317   5
   2  -4 -15 12373.5 1649.46   7
   2  -4 -15 12921.1 709.876   3
  -2  -4  16 3219.38 307.442   5
   2  -4 -16 3092.27 332.085   3
   2  -4 -17 5735.52 435.314   3
   2   4  18 8587.36 482.248  17
   2  -4 -18 8025.38 513.296   3
   2  -4 -19 490.557 150.396   3
   2   4  19 278.369 117.361  17
   2  -4 -20 1122.52 170.592   3
   2  -4 -21 20124.1 765.903   3
   2   5 -21 40.3884 71.5246   3
   2   5 -20 2275.54 218.148   3
   2   5 -19 1242.25 194.612   3
   2   5 -18 2042.31 252.060   3
   2   5 -17 13856.4 738.298   3
   2   5 -16 531.922 182.933   3
   2   5 -15 6342.30 495.558   3
   2   5 -14 7266.07 528.759   3
  -2   5  14 6748.11 381.000  11
   2   5 -13 24455.7 1111.30   3
   2   5 -12 11947.9 693.722   3
   2   5 -11 14096.8 757.253   3
   2  -5  10 14307.7 1776.43   8
  -2   5   9 132126. 5501.74  19
   2  -5   9 144470. 6544.49   8
   2  -5   8 264.671 466.923   8
  -2   5   8 442.878 296.612  19
  -2   5   7 26247.4 1957.14  19
   2  -5   7 28790.9 2287.95   8
  -2   5   7 30243.8 1070.30  12
   2  -5   6 33735.4 2378.67   8
  -2   5   6 35056.7 2251.43  19
  -2   5   6 32824.4 1149.87  13
  -2   5   6 34272.8 1185.94  12
   2  -5   5 28032.1 2082.57   8
  -2   5   5 31391.3 1091.23  13
  -2   5   5 31211.0 1114.44  12
  -2   5   5 34258.7 2219.17  19
  -2   5   4 15987.9 643.517  13
  -2   5   4 15428.2 1151.87  21
   2  -5   4 15170.9 1368.06   8
  -2   5   4 15620.7 654.165  12
  -2   5   4 16969.8 1523.79  19
   2  -5   3 57246.9 2870.37   8
  -2   5   3 58360.3 1894.69  12
  -2   5   3 57244.4 1866.47  13
  -2   5   3 60472.8 3211.54  19
   2  -5   2 74078.1 3313.68   8
   2  -5   2 73799.8 2439.74  16
  -2   5   2 75771.1 3757.32  19
  -2   5   2 74566.0 2369.37  13
  -2  -5  -2 75155.0 3195.81   9
  -2   5   2 77607.0 2406.76  12
  -2  -5  -1 92419.5 3634.62   9
   2  -5   1 91650.5 2844.54  16
  -2   5   1 87462.3 2773.57  13
  -2   5   1 83709.3 4133.47  19
  -2  -5   0 6974.28 773.239   9
  -2   5   0 6538.49 658.628  20
  -2   5   0 8492.73 1064.08  19
   2  -5   0 7620.14 781.302   9
   2  -5   0 7956.78 433.160  16
  -2   5   0 8355.57 413.155  13
  -2   5  -1 94045.9 3626.82  20
   2  -5  -1 85206.2 3557.46   9
   2  -5  -1 89493.5 2868.78  16
  -2   5  -1 92237.7 2839.05  13
  -2   5  -2 75173.8 3204.56  20
   2  -5  -2 71222.6 3042.51   9
   2  -5  -2 71912.0 2320.17  16
  -2  -5   2 71474.8 3243.23   8
  -2   5  -2 69544.5 3498.37  19
  -2   5  -2 70429.5 2298.74  12
  -2   5  -3 49951.8 1749.01  12
  -2   5  -3 52045.1 2877.39  19
  -2  -5   3 51240.4 2705.88   8
   2  -5  -3 54484.3 1789.65  16
  -2   5  -3 53494.4 1763.18  13
  -2   5  -3 57381.4 2782.45  20
   2  -5  -4 18504.6 766.065  16
  -2  -5   4 17218.3 1478.37   8
  -2   5  -4 17465.5 735.297  13
  -2   5  -4 17428.0 727.174  12
  -2   5  -4 19727.5 1580.41  19
  -2   5  -4 18787.6 1549.46  20
  -2   5  -5 30368.6 1087.45  12
  -2   5  -5 31269.8 2192.69  20
  -2  -5   5 32636.4 2199.24   8
  -2   5  -5 33360.0 2114.71  19
  -2   5  -5 27930.2 1084.26  13
  -2   5  -6 31007.3 1089.39  12
  -2  -5   6 27540.5 2160.31   8
  -2   5  -6 27876.7 1087.52  13
  -2   5  -6 30947.5 2040.58  19
  -2  -5   7 34144.5 1307.86   6
  -2   5  -7 39126.5 2800.95  20
  -2  -5   7 31112.6 2420.69   8
  -2   5  -7 32039.1 1200.93  13
  -2   5  -7 33775.2 1188.42  12
  -2   5  -7 36325.9 2194.54  19
   2  -5  -8 708.974 152.081   3
  -2   5  -8 853.480 158.895  13
  -2   5  -8 538.722 310.261  19
  -2  -5   8 1284.10 217.614   6
  -2   5  -8 607.914 126.051  12
  -2  -5   8 1071.56 495.991   8
  -2   5  -8 291.131 363.704  20
   2  -5  -9 144083. 6640.88   7
  -2  -5   9 141237. 6663.34   8
   2  -5  -9 144171. 4454.97   3
  -2   5  -9 137815. 6710.78  20
  -2   5  -9 142431. 4390.33  13
  -2  -5   9 145561. 4550.50   6
  -2   5  -9 149486. 6505.20  21
  -2   5 -10 14515.3 1647.50  21
  -2   5 -10 15729.9 1878.97  20
  -2  -5  10 12690.1 1701.10   8
   2  -5 -10 13082.4 1683.33   7
   2  -5 -10 13297.6 657.909   3
  -2   5 -10 12638.5 580.468  13
  -2  -5  10 11586.1 678.615   6
  -2   5 -11 18488.7 1909.45  21
  -2   5 -11 17501.1 2045.30  20
  -2  -5  11 17257.1 2069.19   8
   2  -5 -11 15979.6 1897.85   7
   2  -5 -11 17670.4 818.685   3
  -2  -5  11 16544.8 853.411   6
  -2   5 -12 13684.1 1845.78  20
   2  -5 -12 13533.2 693.391   3
   2  -5 -12 10542.9 1584.84   7
  -2   5 -12 12766.0 1572.04  21
  -2  -5  12 11810.9 696.586   6
  -2   5 -13 23242.6 2443.20  20
  -2  -5  13 23907.2 1064.81   6
  -2  -5  13 22813.9 2493.15   8
   2  -5 -13 24349.2 2381.68   7
   2  -5 -13 23550.1 1045.53   3
  -2   5 -13 22759.1 2151.66  21
  -2  -5  14 6020.70 472.431   5
  -2   5 -14 6465.50 1026.76  21
  -2   5 -14 8611.17 1465.54  20
   2  -5 -14 6684.13 481.976   3
   2  -5 -14 6546.61 1251.99   7
  -2  -5  14 6771.32 1308.01   8
  -2  -5  15 8318.22 538.423   5
   2  -5 -15 8268.10 539.787   3
  -2  -5  16 491.827 170.743   5
   2  -5 -16 918.729 206.271   3
  -2  -5  17 13123.8 652.908   5
   2  -5 -17 14007.6 717.202   3
   2  -5 -18 1683.16 239.845   3
   2   5  18 2269.73 229.040  17
   2  -5 -19 1514.25 207.970   3
   2  -5 -20 2319.11 218.612   3
   2  -5 -21 88.2937 74.9508   3
   2   6 -21 1873.40 149.500   3
   2   6 -20 3362.92 247.061   3
   2   6 -19 2309.45 231.989   3
   2  -6  18 10572.6 535.407  18
   2   6 -18 10627.2 578.380   3
   2   6 -17 165.694 150.980   3
   2   6 -16 7220.39 506.467   3
   2   6 -15 1098.98 228.222   3
   2   6 -14 8961.15 599.124   3
   2   6 -13 22691.1 1063.66   3
   2   6 -12 12065.4 709.470   3
   2  -6  12 11572.7 1751.10   8
   2  -6  11 20731.3 2315.38   8
   2  -6  10 57581.8 3927.69   8
  -2   6   9 8241.53 1094.92  19
   2  -6   9 7043.65 1242.07   8
   2  -6   8 28513.1 2507.02   8
  -2   6   8 32200.4 2257.29  19
  -2   6   8 31642.8 1136.57  12
   2  -6   7 2370.92 711.123   8
  -2   6   7 2953.01 678.784  19
   2  -6   7 3598.27 287.884  18
  -2   6   7 3307.41 260.213  12
  -2   6   6 9638.91 1204.87  19
   2  -6   6 8518.39 1205.87   8
  -2   6   6 9901.38 483.247  12
  -2   6   6 9353.35 454.099  13
  -2   6   5 20599.7 802.836  13
   2  -6   5 19314.0 1767.76   8
  -2   6   5 21234.3 833.133  12
   2  -6   4 2547.01 602.385   8
  -2   6   4 2531.47 214.458  13
  -2   6   4 2194.97 224.393  12
   2  -6   3 25201.6 1867.68   8
  -2  -6  -3 23437.2 1719.02   9
  -2   6   3 24355.8 915.918  13
  -2  -6  -2 33219.7 1977.39   9
   2  -6   2 28693.2 1967.47   8
  -2   6   2 29610.6 1089.06  13
   2  -6   2 31143.1 1176.91  16
   2  -6   1 4786.92 347.522  16
  -2   6   1 4571.17 306.979  13
  -2  -6  -1 4858.08 716.482   9
  -2   6   0 77842.2 2480.57  13
   2  -6   0 71520.2 3399.01   9
  -2  -6   0 74590.0 3466.64   9
   2  -6   0 78773.3 2534.55  16
  -2   6  -1 6008.59 703.998  20
   2  -6  -1 4663.89 686.742   9
   2  -6  -1 5482.66 373.107  16
  -2   6  -1 6111.15 369.826  13
  -2   6  -2 29795.0 2145.38  19
  -2   6  -2 31880.6 1864.23  20
  -2  -6   2 30312.3 2042.92   8
   2  -6  -2 28749.7 1121.52  16
   2  -6  -2 28876.9 1839.20   9
   2  -6  -3 22340.2 1605.19   9
  -2   6  -3 26390.1 1795.61  20
  -2   6  -3 21812.2 1823.41  19
  -2  -6   3 23707.0 1831.92   8
   2  -6  -3 23656.3 957.182  16
  -2   6  -4 3625.56 709.672  20
  -2   6  -4 2009.50 579.384  19
  -2  -6   4 2001.20 562.780   8
  -2   6  -4 2456.74 257.039  13
  -2   6  -4 2600.93 247.534  12
   2  -6  -4 2502.90 247.787  16
  -2  -6   4 2621.51 224.340  18
  -2   6  -5 21945.5 1936.12  20
  -2   6  -5 22766.7 1781.38  19
  -2  -6   5 22444.4 1908.86   8
  -2   6  -5 20155.4 850.370  13
  -2   6  -5 19635.3 827.351  12
  -2  -6   5 20790.1 824.179  18
  -2  -6   6 6713.81 1088.58   8
  -2  -6   6 6224.45 387.407  18
  -2   6  -6 5512.55 859.782  19
  -2   6  -6 6719.97 407.528  13
  -2   6  -6 6712.23 395.495  12
  -2  -6   6 6739.97 459.831   6
  -2   6  -7 2679.08 789.183  20
  -2  -6   7 1607.90 655.154   8
  -2  -6   7 2428.04 242.368  18
   2  -6  -7 2367.28 233.090   3
  -2  -6   7 2648.68 291.498   6
  -2   6  -7 2540.00 233.128  12
  -2   6  -7 2259.46 238.197  13
  -2   6  -7 2406.80 575.379  19
  -2  -6   8 26344.6 2414.75   8
  -2   6  -8 28161.5 2593.76  20
   2  -6  -8 28575.5 1115.88   3
  -2   6  -8 26547.7 1911.59  19
  -2   6  -8 29379.4 1074.84  12
  -2   6  -8 28708.4 1095.81  13
  -2  -6   8 29922.0 1216.20   6
  -2   6  -9 9382.73 1504.01  20
  -2  -6   9 6826.67 1264.21   8
   2  -6  -9 8651.47 504.578   3
   2  -6  -9 7874.64 1314.57   7
  -2   6  -9 8699.14 477.464  13
  -2  -6   9 8925.96 570.213   6
  -2  -6  10 58315.5 3962.41   8
  -2   6 -10 56231.9 3620.86  21
  -2   6 -10 59686.5 3970.59  20
   2  -6 -10 56362.7 3823.43   7
   2  -6 -10 54627.8 1936.55   3
  -2   6 -10 53307.2 1847.88  13
  -2  -6  10 57833.3 2035.32   6
  -2  -6  11 18376.7 2198.79   8
  -2   6 -11 22259.2 2137.98  21
  -2   6 -11 20843.7 2243.40  20
   2  -6 -11 23749.8 2366.80   7
   2  -6 -11 20092.8 902.278   3
  -2   6 -11 18399.5 786.055  13
  -2  -6  11 19901.7 950.870   6
  -2   6 -12 11460.2 1663.52  20
   2  -6 -12 11449.2 1647.40   7
  -2  -6  12 13175.5 1858.44   8
   2  -6 -12 11359.1 636.403   3
  -2  -6  12 10788.2 659.156   6
  -2   6 -12 11571.5 1537.44  21
  -2   6 -13 22553.9 2385.49  20
   2  -6 -13 22737.0 1010.74   3
   2  -6 -13 24158.3 2430.66   7
  -2  -6  13 21544.4 2463.09   8
  -2  -6  13 21897.5 1020.02   6
  -2   6 -13 19205.7 1979.77  21
  -2   6 -14 8102.33 1198.21  21
  -2   6 -14 7647.93 1430.67  20
  -2  -6  14 7285.01 1338.74   8
   2  -6 -14 8379.28 544.955   3
   2  -6 -14 7836.35 1373.94   7
  -2  -6  15 649.514 184.998   5
   2  -6 -15 920.991 209.467   3
  -2  -6  16 5622.42 418.278   5
   2  -6 -16 6352.63 454.083   3
  -2  -6  17 234.372 129.891   5
   2  -6 -17 279.563 152.391   3
   2   6  18 10899.6 537.824  17
   2  -6 -18 11436.8 588.266   3
   2  -6 -19 2382.83 234.039   3
   2  -6 -20 3063.01 233.813   3
   2   7 -20 2566.87 197.751   3
   2   7 -19 380.322 115.550   3
   2   7 -18 1681.28 216.293   3
   2  -7  17 4166.48 315.747  18
   2   7 -17 3904.76 344.583   3
   2   7 -16 13085.8 704.685   3
   2  -7  16 13183.8 659.917  18
   2   7 -15 11368.1 672.703   3
   2  -7  15 12262.3 646.483  18
   2   7 -14 36375.0 1477.98   3
   2   7 -13 4613.36 431.567   3
   2   7 -12 15415.9 826.175   3
   2  -7  11 1285.18 680.210   8
   2  -7  10 19730.0 2259.84   8
   2  -7  10 22208.7 976.115  18
  -2   7   9 13824.2 1506.02  19
   2  -7   9 15693.2 1924.51   8
   2  -7   9 15967.6 765.763  18
   2  -7   8 14180.1 689.347  18
   2  -7   8 12530.5 1675.17   8
  -2   7   8 13263.7 614.177  12
  -2   7   8 12566.3 1458.74  19
  -2   7   7 35567.6 2522.52  19
   2  -7   7 32355.5 1245.25  18
   2  -7   7 31797.2 2676.98   8
  -2   7   7 32257.1 1194.11  12
   2  -7   6 62631.4 2151.62  18
   2  -7   6 59979.5 3731.09   8
  -2   7   6 65000.5 2084.84  13
  -2   7   6 65156.1 2134.89  12
   2  -7   5 718.605 149.305  18
  -2   7   5 889.623 157.110  12
  -2   7   5 813.338 145.911  13
   2  -7   4 88617.3 4482.38   8
  -2   7   4 91349.6 2870.39  13
  -2  -7  -3 271.180 94.2139  10
  -2  -7  -3 361.337 349.127   9
   2  -7   3 269.010 134.398  16
  -2   7   3 250.261 121.331  13
   2  -7   3 106.701 266.235   8
  -2  -7  -2 71363.0 2432.70  10
  -2  -7  -2 76153.6 3706.14   9
  -2   7   2 80198.9 2475.33  13
   2  -7   2 79001.4 3896.12   8
   2  -7   2 80347.2 2578.02  16
  -2  -7  -1 12427.6 1268.40   9
  -2  -7  -1 10977.9 548.136  10
   2  -7   1 12811.7 641.546  16
  -2   7   1 12983.0 597.784  13
  -2  -7   0 34558.7 1284.93  10
   2  -7   0 33701.8 2230.22   9
  -2  -7   0 35953.9 2306.62   9
   2  -7   0 36282.6 1367.52  16
  -2   7   0 38871.3 1344.29  13
  -2  -7   1 10592.0 566.681  10
   2  -7  -1 12335.7 1247.38   9
   2  -7  -1 13803.6 653.776  16
  -2   7  -1 13429.2 645.044  13
  -2   7  -2 78884.8 3575.95  20
  -2   7  -2 78114.7 4106.25  19
  -2  -7   2 84538.5 4110.81   8
   2  -7  -2 80414.5 2681.54  16
   2  -7  -2 78239.8 3766.94   9
  -2   7  -2 83748.7 2710.81  13
  -2   7  -3 697.733 350.884  20
  -2   7  -3 216.050 318.932  19
  -2  -7   3 413.924 114.892  18
   2  -7  -3 261.105 257.019   9
   2  -7  -3 328.083 125.782  16
  -2  -7   3 109.629 273.591   8
  -2  -7   3 196.762 145.875   6
  -2   7  -4 103946. 4558.98  20
  -2  -7   4 87099.7 2795.76  18
  -2  -7   4 89469.1 4475.30   8
   2  -7  -4 91621.3 2875.44  16
  -2   7  -4 78941.9 2841.97  13
  -2  -7   4 88372.7 2922.47   6
  -2   7  -4 97522.3 4458.56  19
  -2   7  -5 1447.80 541.833  19
  -2  -7   5 1036.64 169.414  18
  -2  -7   5 1264.00 509.184   8
  -2   7  -5 1234.68 573.298  20
  -2   7  -5 918.359 197.475  13
  -2   7  -5 978.515 179.246  12
  -2   7  -6 53795.0 3923.51  20
  -2   7  -6 71621.6 3566.40  19
  -2  -7   6 59935.0 2109.81  18
  -2  -7   6 54416.5 3617.13   8
  -2   7  -6 66217.7 2153.78  13
   2  -7  -6 62618.7 2098.15   3
  -2   7  -6 64672.0 2112.48  12
  -2  -7   6 62855.3 2218.04   6
  -2   7  -7 30584.7 2182.83  19
  -2  -7   7 30829.0 1217.26  18
  -2  -7   7 32294.9 2686.01   8
   2  -7  -7 30517.0 1194.12   3
  -2   7  -7 32078.8 1211.71  13
  -2   7  -7 34017.7 1200.64  12
  -2  -7   7 31744.1 1305.50   6
  -2   7  -8 14299.4 1880.42  20
  -2   7  -8 13379.3 631.562  12
  -2  -7   8 14955.3 710.620  18
  -2  -7   8 15462.8 1857.62   8
  -2   7  -8 11795.4 1275.67  19
  -2   7  -8 14761.9 679.312  13
   2  -7  -8 13837.4 683.189   3
  -2  -7   8 13912.3 753.854   6
  -2   7  -9 17361.6 2054.63  20
  -2   7  -9 14794.2 681.979  12
  -2  -7   9 16764.6 784.459  18
  -2  -7   9 15265.9 1920.03   8
   2  -7  -9 13960.0 1860.01   7
   2  -7  -9 16410.6 769.028   3
  -2   7  -9 17348.0 745.655  13
  -2  -7   9 16209.8 831.978   6
  -2   7 -10 19628.7 2203.55  20
  -2  -7  10 20084.9 933.549  18
  -2   7 -10 21180.5 873.793  13
  -2  -7  10 18739.5 2208.80   8
   2  -7 -10 21225.0 936.554   3
   2  -7 -10 22763.0 2386.51   7
  -2  -7  10 21582.4 1004.84   6
  -2   7 -11 1350.42 581.190  21
  -2   7 -11 1027.04 574.225  20
   2  -7 -11 1554.93 234.268   3
   2  -7 -11 530.278 442.729   7
  -2   7 -11 1502.25 196.971  13
  -2  -7  11 1669.48 717.902   8
  -2  -7  11 1429.58 254.878   6
  -2   7 -12 17574.3 1924.68  21
  -2   7 -12 15512.4 1965.48  20
   2  -7 -12 16648.5 808.340   3
   2  -7 -12 16649.8 2015.88   7
  -2  -7  12 11593.1 1817.88   8
  -2  -7  12 15101.8 819.249   6
  -2  -7  13 4951.76 440.272   6
  -2   7 -13 4976.96 1142.07  20
  -2  -7  13 5713.40 1172.84   8
   2  -7 -13 5120.92 417.845   3
   2  -7 -13 4805.26 1125.90   7
  -2   7 -13 6498.08 1101.58  21
  -2  -7  14 36929.3 1440.08   6
   2  -7 -14 35815.2 1432.80   3
  -2  -7  15 10979.1 641.519   5
  -2  -7  15 11258.6 617.981  18
   2  -7 -15 11314.1 638.818   3
  -2  -7  16 13466.2 699.579   5
  -2  -7  16 13964.1 688.390  18
   2  -7 -16 14770.0 722.728   3
  -2  -7  17 4082.70 324.071   5
   2  -7 -17 4512.56 356.832   3
  -2  -7  18 1401.99 171.974   5
   2  -7 -18 1773.46 211.573   3
   2  -7 -19 287.040 110.450   3
   2   8 -20 2679.05 172.154   3
   2   8 -19 389.712 102.210   3
   2   8 -18 3551.29 279.130   3
   2   8 -17 2077.58 244.382   3
   2  -8  17 1814.44 199.339  18
   2   8 -16 11984.2 641.908   3
   2  -8  16 11422.8 586.744  18
   2  -8  15 451.791 152.486  18
   2   8 -15 749.717 196.264   3
   2  -8  14 547.485 160.988  18
   2   8 -14 490.051 193.661   3
   2   8 -13 14687.7 795.664   3
   2  -8  13 13949.1 731.280  18
   2  -8  12 177.779 139.445  18
   2  -8  11 13273.3 708.858  18
   2  -8  10 14652.3 754.728  18
   2  -8  10 13517.3 1924.24   8
   2  -8   9 1890.88 256.188  18
  -2   8   9 1690.70 589.709  19
   2  -8   9 2457.22 785.013   8
  -2   8   8 40073.7 2891.83  19
   2  -8   8 44723.1 1631.42  18
   2  -8   8 42291.9 3287.93   8
  -2   8   8 43245.4 1539.22  12
  -2   8   7 131.350 253.896  19
   2  -8   7 424.817 145.316  18
   2  -8   7 474.262 394.382   8
  -2   8   7 211.733 113.830  12
   2  -8   6 21597.1 963.567  18
   2  -8   6 22446.4 2211.50   8
  -2   8   6 23310.9 907.865  13
  -2   8   6 24188.9 958.954  12
   2  -8   5 1931.92 231.615  18
  -2   8   5 1896.56 212.400  13
   2  -8   4 6057.34 404.375  18
   2  -8   4 6424.20 475.501  16
   2  -8   4 5672.43 1024.32   8
  -2   8   4 6247.95 386.676  13
  -2  -8  -3 213.579 238.243   9
   2  -8   3-125.060 311.931   8
  -2  -8  -3 41.5200 85.9839  10
  -2   8   3 254.751 124.252  13
   2  -8   3 119.912 126.125  16
   2  -8   2 33385.0 1285.77  10
  -2  -8  -2 33088.1 1254.12  10
  -2   8   2 35863.8 1287.41  13
   2  -8   2 35271.1 1370.53  16
  -2  -8  -2 35334.4 2431.25   9
  -2  -8  -1 4642.94 863.291   9
  -2   8   1 3806.20 326.182  13
  -2  -8  -1 3822.85 361.893   6
  -2  -8  -1 3494.04 287.911  10
   2  -8   1 3456.25 340.893  16
  -2  -8   0 28684.3 1121.14  10
   2  -8   0 29729.7 1196.41  16
   2  -8   0 30234.3 2220.16   9
  -2   8   0 31674.5 1191.59  13
  -2  -8   0 25906.7 1230.42   6
  -2  -8   0 30400.5 2256.50   9
  -2  -8   1 3662.44 308.106  10
   2  -8  -1 3568.57 737.310   9
   2  -8  -1 4407.64 358.199  16
  -2   8  -1 4460.01 383.825  13
  -2  -8   1 3853.10 407.126   6
  -2  -8   2 34430.2 1328.25  10
   2  -8  -2 35463.6 1287.60  10
  -2   8  -2 37925.2 2696.64  19
   2  -8  -2 37637.3 1399.94  16
  -2   8  -2 34114.5 1439.89  13
   2  -8  -2 33508.7 2352.22   9
  -2  -8   2 36762.9 1484.76   6
  -2   8  -3 659.148 332.246  20
   2  -8  -3 307.868 116.903  10
  -2   8  -3 476.047 375.562  19
   2  -8  -3 515.436 345.058   9
  -2  -8   3 385.542 351.227   8
   2  -8  -3 329.403 146.007  16
  -2  -8   3 22.0607 155.847   6
  -2   8  -4 7614.91 1130.18  19
  -2  -8   4 6327.47 421.083  18
  -2  -8   4 4322.93 935.545   8
   2  -8  -4 6978.34 465.493  16
  -2  -8   4 6586.51 490.805   6
  -2   8  -4 7151.31 1088.11  20
  -2  -8   5 1524.70 218.303  18
  -2   8  -5 1489.43 235.984  13
  -2   8  -5 2141.11 591.134  19
  -2  -8   5 858.666 480.809   8
  -2   8  -5 1668.66 656.739  20
  -2   8  -6 25539.1 2043.61  19
  -2  -8   6 23529.7 1004.25  18
  -2  -8   6 22344.7 2232.61   8
  -2   8  -6 24514.3 1024.91  13
  -2   8  -6 24246.6 987.712  12
  -2  -8   6 24640.7 1089.70   6
  -2   8  -7 207.868 284.032  19
  -2   8  -7 179.060 446.646  20
  -2  -8   7 284.701 133.272  18
  -2  -8   7 161.337 402.447   8
  -2  -8   7 172.753 154.342   6
  -2   8  -7 211.617 132.316  13
  -2   8  -7 159.821 114.745  12
  -2   8  -8 48086.1 3537.86  20
  -2   8  -8 41860.3 2637.46  19
  -2  -8   8 41222.3 3321.26   8
   2  -8  -8 44904.0 1611.74   3
  -2   8  -8 45423.7 1592.65  13
  -2  -8   8 42657.5 1620.08  18
  -2   8  -8 42896.2 1541.72  12
  -2  -8   8 42769.6 1687.77   6
   2  -8  -9 1835.88 237.642   3
  -2  -8   9 1338.99 219.298  18
  -2  -8   9 1607.02 746.333   8
  -2   8  -9 677.159 464.327  20
   2  -8  -9 1089.59 702.870   7
  -2   8  -9 1360.58 206.533  13
  -2  -8   9 1707.04 277.452   6
  -2   8  -9 1287.70 177.616  12
  -2   8 -10 11959.6 1695.19  20
  -2  -8  10 13720.9 724.507  18
  -2  -8  10 13672.9 1896.29   8
   2  -8 -10 14863.9 734.420   3
  -2   8 -10 13137.2 652.224  13
  -2  -8  10 13761.9 767.141   6
   2  -8 -10 13698.2 1897.43   7
  -2   8 -11 15569.3 1853.66  21
  -2   8 -11 15314.9 1916.41  20
  -2  -8  11 15151.4 769.684  18
  -2  -8  11 11515.0 1776.06   8
   2  -8 -11 14832.6 757.684   3
   2  -8 -11 12792.4 1861.85   7
  -2   8 -11 14445.9 684.968  13
  -2  -8  11 16583.7 838.672   6
  -2   8 -12 167.998 530.077  20
  -2   8 -12 599.359 334.362  21
   2  -8 -12 177.772 155.987   3
  -2  -8  12 453.136 160.175  18
  -2  -8  12 379.256 299.231   8
   2  -8 -12-177.941 343.867   7
  -2  -8  12 177.693 166.382   6
  -2  -8  13 13968.1 741.794  18
   2  -8 -13 15292.1 766.590   3
  -2  -8  13 14903.8 781.810   6
   2  -8 -14 1201.98 217.704   3
  -2  -8  14 739.908 176.456  18
  -2  -8  14 1022.97 202.663   6
  -2  -8  15 593.616 177.431   5
   2  -8 -15 503.783 174.455   3
  -2  -8  15 494.254 145.481  18
  -2  -8  16 11444.3 615.537   5
   2  -8 -16 12257.9 628.782   3
  -2  -8  17 1950.06 222.127   5
   2  -8 -17 1645.34 216.125   3
  -2  -8  18 2395.20 201.415   5
   2   9 -19 2228.99 169.197   3
   2  -9  18 46.8777 78.4530  16
   2   9 -18 77.4055 85.6813   3
   2   9 -17 15515.8 687.815   3
   2  -9  16-25.1554 99.2043  18
   2   9 -16 107.658 126.063   3
   2  -9  15 1301.51 194.636  18
   2   9 -15 1315.06 222.135   3
   2   9 -14 6305.68 455.574   3
   2  -9  14 5451.58 404.165  18
   2  -9  13 3187.96 317.444  18
   2   9 -13 2958.69 339.219   3
   2  -9  12 6461.48 464.555  18
   2  -9  11 14448.0 755.596  18
   2  -9  10 5250.57 424.849  18
  -2   9   9 25423.3 2291.70  19
   2  -9   9 32057.5 1284.64  18
   2  -9   8 316.333 149.764  18
   2  -9   8 350.881 391.458   8
  -2   9   8 138.550 345.652  19
  -2   9   8 247.481 131.137  12
   2  -9   7 3111.82 316.931  18
  -2   9   7 2682.76 274.667  12
   2  -9   6 22162.4 999.898  18
   2  -9   6 24662.4 1117.12  16
  -2   9   6 22825.5 923.239  13
  -2   9   6 23437.3 975.977  12
   2  -9   5 3236.52 350.190  16
   2  -9   5 2173.21 718.050   8
   2  -9   5 2342.25 277.808  18
  -2   9   5 2760.49 259.017  13
   2  -9   4 2120.46 290.412  16
  -2   9   4 2136.58 235.817  13
  -2  -9  -3 17201.1 788.868  10
  -2   9   3 17435.0 780.786  13
  -2  -9  -2 6590.63 429.547  10
   2  -9   2 6783.14 455.889  10
  -2  -9  -2 6742.90 1086.18   9
  -2   9   2 6872.76 452.590  13
  -2  -9  -2 7463.75 491.969   6
   2  -9   1 26811.3 1079.05  10
  -2  -9  -1 24970.1 1051.46  10
   2  -9   1 21657.6 2063.13   9
  -2   9   1 29135.9 1118.02  13
  -2  -9  -1 24219.9 1153.40   6
  -2  -9  -1 26463.8 2216.77   9
  -2  -9   0 487.629 143.707  10
   2  -9   0 407.051 133.155  10
  -2  -9   0 999.462 482.993   9
   2  -9   0 241.760 301.908   9
  -2   9   0 880.364 205.314  13
  -2  -9   0 859.718 249.896   6
   2  -9  -1 27009.4 2215.22   9
  -2  -9   1 26719.7 1096.27  10
   2  -9  -1 26756.1 1066.39  10
  -2  -9   1 26190.3 2245.39   9
  -2   9  -1 27587.8 1199.89  13
  -2  -9   1 24133.6 1211.52   6
  -2  -9   2 6554.41 438.711  10
  -2   9  -2 4933.64 472.772  13
  -2  -9   2 6797.61 525.964   6
  -2   9  -2 5908.45 1122.44  19
   2  -9  -2 5447.75 992.832   9
   2  -9  -2 4876.75 361.828  10
   2  -9  -3 15754.9 746.395  10
  -2   9  -3 16522.4 1757.20  19
   2  -9  -3 16699.4 1713.30   9
  -2  -9   3 18106.1 897.344   6
  -2  -9   4 1527.58 641.068   8
  -2   9  -4 1497.64 577.887  19
  -2  -9   4 2811.38 328.208   6
  -2   9  -5 1724.34 602.266  20
  -2   9  -5 1818.38 607.240  19
  -2  -9   5 1848.22 245.839  18
  -2  -9   5 1750.16 642.269   8
  -2   9  -5 2144.05 284.687  13
  -2   9  -6 23832.8 2366.96  20
  -2   9  -6 23546.3 2038.73  19
  -2  -9   6 22253.9 2355.67   8
  -2  -9   6 23355.9 1048.24  18
  -2   9  -6 27336.9 1092.57  13
  -2   9  -6 24614.6 1027.22  12
  -2   9  -7 2313.40 764.235  20
  -2  -9   7 3059.84 351.405   6
  -2  -9   7 2280.06 282.412  18
  -2  -9   7 2592.69 865.988   8
  -2   9  -7 2941.99 304.458  13
  -2   9  -7 3138.01 288.998  12
  -2   9  -7 3180.08 707.273  19
  -2   9  -8 654.997 408.437  20
  -2  -9   8 99.4728 117.483  18
  -2  -9   8 535.221 398.018   8
  -2   9  -8 66.2953 133.364  13
  -2  -9   8 91.7859 175.511   6
  -2   9  -8 146.765 115.818  12
  -2   9  -9 33694.5 2851.80  20
  -2  -9   9 31967.2 1318.89  18
  -2  -9   9 31164.4 2906.61   8
  -2   9  -9 33974.8 1271.44  13
  -2   9  -9 30943.9 1203.63  12
  -2  -9   9 35308.0 1405.16   6
  -2   9 -10 6016.47 1171.89  20
  -2  -9  10 5312.48 427.097  18
  -2  -9  10 6871.50 1269.76   8
  -2   9 -10 4942.58 367.856  13
  -2  -9  10 6427.61 499.050   6
  -2   9 -11 13164.9 1737.66  21
  -2   9 -11 11635.2 1609.69  20
  -2  -9  11 14181.5 738.174  18
  -2  -9  11 13542.3 1834.55   8
  -2   9 -11 13149.9 641.811  13
  -2  -9  11 14593.6 783.963   6
  -2  -9  12 7691.97 500.890  18
  -2   9 -12 6517.68 395.470  13
  -2  -9  12 7375.03 530.062   6
  -2  -9  13 3491.62 331.140  18
  -2  -9  13 3906.26 366.678   6
  -2  -9  14 5180.24 384.304  18
  -2  -9  14 5051.40 399.067   6
  -2  -9  15 1676.01 240.810   5
  -2  -9  16 71.6098 119.565   5
  -2  -9  17 13474.3 602.308   5
  -2  -9  18-64.7413 74.8643   5
   2  10 -18 4370.98 244.610   3
   2  10 -17 1027.05 145.495   3
   2 -10  17 926.504 142.985  16
   2  10 -16 3845.39 299.524   3
   2 -10  16 4073.77 317.451  16
   2  10 -15 2144.87 252.229   3
   2 -10  15 2129.80 219.105  18
   2 -10  15 2779.12 281.458  16
   2 -10  14 1058.64 178.381  18
   2 -10  14 1131.97 209.298  16
   2  10 -14 1366.47 219.281   3
   2 -10  13 24224.1 1028.86  18
   2  10 -13 25438.5 1086.83   3
   2 -10  12 1045.02 196.308  18
   2 -10  11 10069.9 597.117  18
   2 -10  10 9785.43 594.748  18
  -2  10   9 3681.21 824.789  19
   2 -10   9 3364.95 337.340  18
  -2  10   8 5295.41 1064.62  19
   2 -10   8 6045.32 456.259  18
  -2  10   8 6061.43 405.626  12
   2 -10   7 534.556 165.944  18
  -2  10   7 389.795 148.924  12
   2 -10   6 10520.0 623.004  18
  -2  10   6 10431.9 542.706  13
  -2  10   6 10388.6 589.009  12
   2 -10   5 69700.5 4518.65   8
  -2  10   5 77279.4 2516.75  13
  -2  10   4 5237.54 381.835  13
   2 -10   3 42532.6 1658.03  10
  -2 -10  -3 47713.8 3203.25   9
  -2  10   3 46137.8 1616.79  13
  -2 -10  -3 42848.1 1622.30   6
   2 -10   2 28547.6 1196.91  10
  -2 -10  -2 29511.3 1174.62  10
  -2  10   2 28618.4 1173.18  13
  -2 -10  -2 29013.7 1232.36   6
   2 -10   1 2685.95 292.619  10
   2 -10   1 1948.14 680.973   9
  -2 -10  -1 2364.07 715.018   9
  -2 -10  -1 2682.20 290.581  10
  -2  10   1 3100.85 329.458  13
  -2 -10  -1 2551.82 340.093   6
  -2 -10   0 7127.81 479.009  10
  -2 -10   0 5781.63 1097.39   9
   2 -10   0 7094.51 1186.52   9
  -2  10   0 7050.10 513.652  13
  -2 -10   0 7512.69 570.863   6
   2 -10   0 7042.21 468.116  10
  -2 -10   1 3061.28 307.904  10
   2 -10  -1 2647.91 280.292  10
  -2 -10   1 2298.83 738.654   9
   2 -10  -1 2957.28 797.329   9
  -2  10  -1 2507.44 339.955  13
  -2 -10   1 2856.13 361.739   6
  -2 -10   2 30011.3 1225.92  10
   2 -10  -2 28360.0 1160.14  10
  -2  10  -2 28838.8 2491.67  19
  -2 -10   2 31139.4 2606.76   9
   2 -10  -2 29627.9 2453.64   9
  -2  10  -2 27133.9 1263.08  13
  -2 -10   2 31540.6 1325.27   6
  -2 -10   3 44605.6 1734.95  10
  -2  10  -3 41405.8 3083.05  19
   2 -10  -3 45894.6 3137.24   9
  -2  10  -3 48003.3 1810.12  13
  -2 -10   3 48469.7 1827.18   6
  -2 -10   4 5457.96 439.541  10
  -2  10  -4 5316.32 1017.76  19
  -2 -10   4 5573.84 474.506   6
  -2  10  -5 69430.0 4062.54  19
  -2 -10   5 71324.7 4602.51   8
  -2  10  -5 77683.0 2609.66  13
  -2  10  -6 11562.8 1416.58  19
  -2 -10   6 9887.10 613.207  18
  -2 -10   6 9015.12 1518.47   8
  -2  10  -6 11010.4 618.084  13
  -2  10  -6 10473.1 586.721  12
  -2  10  -7 225.283 177.721  19
  -2 -10   7 20.6669 119.834  18
  -2 -10   7 180.333 201.179   8
  -2  10  -7 124.523 151.155  13
  -2  10  -7 112.319 125.332  12
  -2 -10   7 279.479 185.554   6
  -2  10  -8 8515.95 1365.77  20
  -2  10  -8 7780.93 469.335  12
  -2 -10   8 7659.76 531.006  18
  -2  10  -8 7740.33 496.019  13
  -2 -10   8 8788.28 587.733   6
  -2  10  -9 4569.58 935.588  20
  -2 -10   9 3188.12 332.251  18
  -2 -10   9 2568.60 798.465   8
  -2  10  -9 3235.64 306.587  13
  -2 -10   9 4397.94 404.124   6
  -2  10  -9 3127.11 283.946  12
  -2 -10  10 9761.19 604.573  18
  -2  10 -10 10082.2 549.635  13
  -2 -10  10 11234.0 671.789   6
  -2 -10  11 8764.12 550.547  18
  -2  10 -11 8171.45 473.255  13
  -2 -10  11 9297.65 595.019   6
  -2 -10  12 1040.91 201.778  18
  -2 -10  12 1027.98 223.141   6
  -2 -10  13 23086.7 986.133  18
  -2 -10  13 23536.2 1027.39   6
  -2 -10  14 1161.87 202.391   6
  -2 -10  15 1903.15 228.228   5
  -2 -10  16 3088.85 266.878   5
  -2 -10  17 506.489 114.171   5
   2  11 -17 4073.52 234.054   3
   2  11 -16 2526.38 211.158   3
   2  11 -15 2080.00 222.593   3
   2  11 -14 1558.07 214.670   3
   2  11 -13 2521.20 288.022   3
   2 -11  13 2684.14 254.369  18
   2  11 -12 3862.75 356.626   3
   2 -11  12 4274.63 342.295  18
   2 -11  11 2528.87 277.316  18
   2 -11  10 2026.01 266.651  18
   2 -11   9 9144.51 569.453  18
   2 -11   8 923.015 208.101  18
  -2  11   8 559.266 149.235  12
  -2  11   7 11433.0 1678.87  19
  -2  11   7 14905.5 716.621  12
  -2  11   6 4001.29 357.555  12
  -2  11   6 4727.12 340.065  13
   2 -11   5 9624.87 607.217  10
   2 -11   5 10329.4 655.859  16
  -2  11   5 8829.43 517.381  13
   2 -11   4 194.068 140.711  10
   2 -11   4 665.556 200.496  16
  -2  11   4 488.486 153.464  13
   2 -11   3 2272.57 285.146  10
  -2 -11  -3 1950.80 651.065   9
   2 -11   3 2264.42 311.943  16
  -2  11   3 1992.22 264.754  13
  -2 -11  -3 1979.18 257.668   6
   2 -11   2-20.5144 123.264  10
  -2 -11  -2 76.2991 131.194  10
   2 -11   2 153.836 343.201   9
   2 -11   2 47.9630 144.084  16
  -2  11   2 129.265 147.131  13
  -2 -11  -2 333.004 165.818   6
   2 -11   1 15298.6 780.644  10
  -2 -11  -1 15421.2 1838.10   9
   2 -11   1 16938.0 857.979  16
  -2  11   1 15909.3 802.662  13
  -2 -11  -1 14717.8 817.598   6
  -2 -11  -1 14707.8 761.149  10
   2 -11   0 2691.34 295.908  10
  -2 -11   0 2905.46 821.794   9
   2 -11   0 3401.22 844.742   9
   2 -11   0 2818.97 330.905  16
  -2  11   0 2645.06 327.892  13
  -2 -11   0 2608.58 341.115   6
  -2 -11   0 2802.00 305.196  10
   2 -11  -1 16506.3 1863.06   9
  -2 -11   1 15482.7 800.334  10
  -2  11  -1 14914.2 1848.98  19
  -2 -11   1 17917.0 2017.75   9
   2 -11  -1 16154.3 841.100  16
   2 -11  -1 14902.3 767.408  10
  -2  11  -1 15880.4 836.744  13
  -2 -11   1 16828.2 884.066   6
  -2 -11   2 232.872 141.819  10
   2 -11  -2 128.935 116.389  10
  -2  11  -2 149.354 333.245  19
  -2 -11   2 952.513 500.887   9
   2 -11  -2 144.984 396.178   9
   2 -11  -2 428.686 176.277  16
  -2  11  -2 45.3996 180.928  13
  -2 -11   2 314.232 190.750   6
  -2 -11   3 1930.35 269.543  10
  -2  11  -3 2005.84 681.098  19
  -2 -11   3 2897.47 825.340   9
  -2  11  -3 2493.29 324.573  13
  -2 -11   3 2453.05 328.500   6
  -2 -11   4 488.412 176.282  10
  -2  11  -4 963.107 485.736  19
  -2 -11   4 1085.60 246.378   6
  -2 -11   5 10009.2 623.456  10
  -2  11  -5 7080.78 1173.93  19
  -2  11  -6 4651.52 884.795  19
  -2 -11   6 6377.74 1210.15   8
  -2  11  -6 5192.67 413.101  13
  -2  11  -6 4259.88 373.382  12
  -2 -11   7 16390.9 2034.84   8
  -2  11  -7 17027.0 798.139  13
  -2  11  -7 15797.7 757.514  12
  -2 -11   7 16337.8 867.895   6
  -2  11  -8 1095.36 202.934  13
  -2 -11   8 1379.43 258.198   6
  -2  11  -8 869.793 173.514  12
  -2 -11   9 7898.38 530.229  18
  -2  11  -9 8958.06 506.272  13
  -2 -11   9 9576.01 603.664   6
  -2  11  -9 7261.19 440.994  12
  -2 -11  10 2004.61 262.982  18
  -2  11 -10 2266.02 246.093  13
  -2 -11  10 2223.38 297.490   6
  -2 -11  11 1658.66 236.151  18
  -2  11 -11 1763.03 205.345  13
  -2 -11  11 2217.35 293.504   6
  -2 -11  12 4345.58 355.416  18
  -2 -11  12 5034.49 400.043   6
  -2 -11  13 3005.56 298.311   6
  -2 -11  14 1579.60 202.841   6
  -2 -11  14 1467.51 220.516   5
  -2 -11  15 2201.70 225.961   5
  -2 -11  16 3030.36 238.616   5
  -2 -11  17 3710.12 220.238   5
   2  12 -16 834.003 102.073   3
   2  12 -15 2584.39 205.610   3
   2 -12  15 2553.29 212.703  16
   2  12 -14 1756.52 194.281   3
   2 -12  14 1814.02 202.106  16
   2  12 -13 7230.07 437.745   3
   2 -12  13 8003.85 466.419  16
   2  12 -12 2616.59 271.256   3
   2 -12  12 2491.72 270.861  16
   2 -12  11 8575.09 542.074  16
   2 -12  10 2140.67 280.130  16
   2 -12   9 476.630 170.567  10
   2 -12   9 373.842 173.879  16
   2 -12   8 6821.02 493.094  10
   2 -12   8 8401.62 562.491  16
  -2  12   8 7060.91 440.922  12
   2 -12   7 21673.8 1011.30  10
  -2  12   7 20949.3 923.265  12
   2 -12   6 5622.13 447.099  10
   2 -12   6 5532.65 473.230  16
  -2  12   6 5353.13 408.261  12
   2 -12   5 9258.26 581.772  10
   2 -12   5 9646.30 627.425  16
  -2  12   5 8851.19 513.348  13
  -2  12   5 8832.29 557.303  12
   2 -12   4 506.087 168.529  10
  -2  12   4 537.067 446.723  19
   2 -12   4 434.150 188.821  16
  -2  12   4 472.921 148.408  13
   2 -12   3 3652.76 353.646  10
   2 -12   3 4288.80 406.659  16
  -2  12   3 4494.50 361.008  13
  -2 -12  -3 3428.15 322.024   6
   2 -12   2 20952.3 985.407  10
  -2 -12  -2 21621.4 2234.15   9
   2 -12   2 23660.8 1070.44  16
  -2  12   2 23269.3 985.188  13
  -2 -12  -2 19424.7 960.410   6
   2 -12   1 3404.40 334.805  10
  -2 -12  -1 3959.47 357.543  10
  -2 -12  -1 3605.97 897.856   9
   2 -12   1 4392.96 405.112  16
  -2  12   1 3226.76 339.421  13
  -2 -12  -1 3566.91 361.629   6
   2 -12   0 2911.54 297.542  10
  -2 -12   0 2481.86 299.627  10
  -2  12   0 2265.63 769.874  19
  -2 -12   0 3012.20 851.724   9
   2 -12   0 2758.81 325.317  16
  -2  12   0 2542.98 310.998  13
  -2 -12   0 3151.15 348.810   6
   2 -12  -1 3572.58 336.246  10
  -2  12  -1 3586.04 926.494  19
  -2 -12   1 4318.42 983.034   9
   2 -12  -1 3824.54 386.662  16
  -2 -12   1 3480.46 345.974  10
  -2  12  -1 3666.64 373.021  13
  -2 -12   1 4325.57 415.601   6
  -2 -12   2 22623.8 1051.26  10
  -2 -12   2 24840.1 2435.92   9
  -2  12  -2 23142.1 1059.43  13
  -2 -12   2 26055.1 1132.62   6
  -2 -12   3 3382.54 345.849  10
  -2  12  -3 3583.63 836.746  19
  -2  12  -3 3302.00 350.606  13
  -2 -12   3 3484.13 376.097   6
  -2 -12   4 391.436 152.002  10
  -2  12  -4 409.653 264.112  19
  -2 -12   4 530.732 194.729   6
  -2 -12   5 10458.1 630.484  10
  -2  12  -5 9088.27 566.523  12
  -2 -12   5 10586.3 655.825   6
  -2 -12   6 4698.12 412.968  10
  -2  12  -6 5324.94 404.305  13
  -2  12  -6 4384.64 360.642  12
  -2 -12   7 22064.4 1054.34  10
  -2  12  -7 25327.7 1027.59  13
  -2  12  -7 22630.5 972.838  12
  -2 -12   7 26017.9 1120.87   6
  -2 -12   8 6982.32 500.012  10
  -2  12  -8 7092.69 456.170  13
  -2 -12   8 7522.23 530.485   6
  -2  12  -8 6530.45 426.266  12
  -2 -12   9 391.019 163.822  10
  -2  12  -9 545.343 153.134  13
  -2 -12   9 581.958 194.494   6
  -2  12 -10 1669.11 207.980  13
  -2 -12  10 1798.55 270.691   6
  -2 -12  11 8949.64 547.787   6
  -2 -12  12 2270.78 259.924   6
  -2 -12  13 6584.48 423.160   5
  -2 -12  13 6204.44 402.721   6
  -2 -12  14 1486.88 193.139   5
  -2 -12  15 2332.80 207.872   5
  -2 -12  16 574.686 95.7142   5
   2  13 -14 3142.46 212.158   3
   2  13 -13 1717.94 182.695   3
   2 -13  13 1827.33 188.371  16
   2  13 -12 3821.88 289.814   3
   2 -13  12 4115.90 303.952  16
   2 -13  11 1592.36 208.030  16
   2  13 -11 1413.88 206.152   3
   2 -13  10 2776.25 283.437  16
   2 -13   9 9054.83 530.270  10
   2 -13   9 10709.8 594.655  16
   2 -13   8 10916.7 591.384  10
  -2  13   8 9652.91 514.281  12
   2 -13   7 6228.04 441.927  10
  -2  13   7 5967.06 399.659  12
   2 -13   6 4808.50 386.830  10
   2 -13   6 5310.04 422.888  16
  -2  13   6 4203.37 350.512  12
   2 -13   5 832.059 184.132  10
   2 -13   5 848.127 195.431  16
  -2  13   5 808.480 158.322  13
  -2  13   5 750.176 170.107  12
   2 -13   4 1627.00 238.003  10
   2 -13   4 2224.09 284.048  16
  -2  13   4 2144.07 239.024  13
  -2  13   4 1567.74 238.807  12
   2 -13   3 1207.82 205.150  10
   2 -13   3 1107.09 222.994  16
  -2  13   3 1088.26 196.155  13
  -2 -13  -3 1005.55 176.919   6
  -2  13   3 921.076 209.605  12
   2 -13   2 9166.98 565.695  10
   2 -13   2 9727.25 606.777  16
  -2  13   2 9267.92 552.092  13
  -2 -13  -2 9043.48 547.081   6
   2 -13   1 7433.92 526.433  16
  -2  13   1 7369.00 489.541  13
  -2 -13  -1 7050.10 495.021   6
   2 -13   1 6978.76 474.203  10
  -2 -13   0 7725.00 508.113  10
   2 -13   0 7482.52 490.697  10
  -2  13   0 7393.13 507.837  13
   2 -13   0 8000.32 546.683  16
  -2 -13   0 8066.19 543.454   6
  -2  13  -1 7817.67 519.727  13
  -2 -13   1 7317.52 499.813  10
  -2 -13   1 8518.99 565.685   6
  -2 -13   2 8652.44 556.747  10
  -2  13  -2 9926.86 595.558  13
  -2 -13   2 10378.7 626.719   6
  -2 -13   3 595.651 173.267  10
  -2  13  -3 921.520 210.137  13
  -2  13  -3 966.821 200.845  12
  -2 -13   3 1082.57 240.315   6
  -2 -13   4 2139.44 284.153  10
  -2  13  -4 2778.33 303.642  13
  -2  13  -4 2831.16 297.689  12
  -2 -13   4 3336.56 346.689   6
  -2 -13   5 957.701 191.630  10
  -2 -13   5 681.011 191.480   6
  -2  13  -5 913.779 180.927  12
  -2 -13   6 4832.29 399.148  10
  -2  13  -6 5976.29 413.926  13
  -2  13  -6 4770.77 372.330  12
  -2 -13   7 5523.05 425.122  10
  -2  13  -7 6478.39 422.877  13
  -2  13  -7 5815.63 382.496  12
  -2 -13   8 11047.7 608.086  10
  -2  13  -8 11376.5 575.277  13
  -2 -13   8 11458.1 649.126   6
  -2  13  -9 9976.57 539.876  13
  -2 -13   9 12173.8 640.108   6
  -2 -13  10 2869.58 294.257   6
  -2  13 -10 2601.17 232.939  13
  -2 -13  11 1493.84 222.070   6
  -2 -13  12 3648.95 293.082   6
  -2 -13  13 1924.18 204.876   5
  -2 -13  13 1909.57 193.829   6
  -2 -13  14 3886.32 257.858   5
  -2 -13  15 1481.43 131.476   5
   2  14 -12 2093.21 174.931   3
   2 -14  11 996.907 141.937  16
   2  14 -11 1017.79 146.999   3
   2 -14  10 8243.27 449.722  16
   2 -14   9 1162.49 175.056  16
   2 -14   8 30.7125 96.8992  16
   2 -14   7 4805.19 337.147  10
   2 -14   7 5162.44 376.472  16
  -2  14   7 4427.59 313.152  12
   2 -14   6 1967.55 224.908  10
   2 -14   6 2608.45 280.695  16
  -2  14   6 1871.76 214.743  12
   2 -14   5 625.686 149.030  10
   2 -14   5 831.890 186.170  16
  -2  14   5 888.997 171.146  12
   2 -14   4 708.121 152.204  10
   2 -14   4 668.063 177.891  16
  -2  14   4 702.470 147.795  13
  -2  14   4 584.780 157.039  12
   2 -14   3 2332.26 270.958  16
  -2  14   3 2297.40 246.865  13
  -2  14   3 2249.91 266.666  12
   2 -14   3 2280.15 250.040  10
   2 -14   2 4747.03 385.145  16
  -2  14   2 5088.82 370.121  13
   2 -14   2 4637.77 357.932  10
  -2  14   2 4278.80 373.204  12
   2 -14   1 554.116 146.387  10
  -2  14   1 666.586 167.047  13
  -2 -14  -1 591.391 168.769   6
  -2  14   1 521.196 175.561  12
  -2  14   0 2646.20 284.084  13
  -2  14   0 2959.32 310.595  12
  -2 -14   0 2547.18 289.617   6
  -2 -14   1 883.692 175.344  10
  -2  14  -1 627.580 182.033  13
  -2 -14   1 1017.21 215.697   6
  -2 -14   2 4758.72 377.733  10
  -2  14  -2 6056.93 419.113  13
  -2 -14   2 5024.67 413.810   6
  -2 -14   3 2273.58 255.873  10
  -2  14  -3 2681.85 285.556  13
  -2  14  -3 2491.13 268.149  12
  -2 -14   3 2660.18 303.085   6
  -2 -14   4 674.866 164.791  10
  -2  14  -4 1021.31 194.713  13
  -2 -14   4 925.843 202.353   6
  -2  14  -4 685.003 165.341  12
  -2 -14   5 666.103 164.687  10
  -2 -14   5 1056.87 213.153   6
  -2  14  -5 776.827 159.191  12
  -2  14  -6 1948.75 226.809  13
  -2  14  -6 1821.35 207.536  12
  -2  14  -7 5252.72 350.502  13
  -2  14  -7 4508.92 305.453  12
  -2  14  -8 405.497 124.460  13
  -2 -14   8 242.035 146.539   6
  -2  14  -9 941.527 149.526  13
  -2 -14   9 1383.16 200.168   6
  -2 -14  10 7495.13 430.733   5
  -2 -14  10 7439.76 436.180   6
  -2 -14  11 773.348 141.279   5
  -2 -14  11 745.974 141.511   6
  -2 -14  12 2240.65 196.310   6
   2  15 -10 1269.28 133.137   3
   2  15  -9 2446.72 200.127   3
   2 -15   8 637.044 118.300  16
   2 -15   7 804.946 135.826  16
  -2  15   7 562.967 106.546  12
   2 -15   6 6825.57 381.326  16
  -2  15   6 4815.57 316.944  12
   2 -15   5 2065.24 213.223  16
  -2  15   5 1502.42 186.797  12
  -2  15   4 9056.96 490.702  12
  -2  15   3 629.122 137.240  13
  -2  15   3 585.533 146.919  12
  -2  15   2 6769.11 398.402  13
  -2  15   2 6080.79 409.606  12
  -2  15   1 707.296 162.997  13
  -2  15   1 723.882 165.238  12
  -2  15   0 262.917 136.439  13
  -2 -15   0 191.599 118.384   6
  -2  15   0 162.704 114.449  12
  -2  15  -1 941.017 176.168  13
  -2 -15   1 453.205 150.644   6
  -2  15  -2 7398.63 442.766  13
  -2 -15   2 8363.18 479.716   6
  -2  15  -2 7004.48 442.282  12
  -2  15  -3 808.127 165.511  13
  -2 -15   3 535.958 169.165   6
  -2  15  -3 543.533 141.409  12
  -2  15  -4 9989.83 516.743  13
  -2 -15   4 9758.09 539.521   6
  -2  15  -4 9259.57 491.103  12
  -2  15  -5 1511.56 181.873  12
  -2 -15   5 1663.80 223.174   6
  -2  15  -6 6409.38 371.344  13
  -2 -15   6 5869.41 391.565   6
  -2  15  -6 5422.80 326.627  12
  -2 -15   7 444.759 117.968   5
  -2  15  -7 565.483 125.928  13
  -2 -15   8 450.245 116.142   5
  -2  15  -8 360.899 102.244  13
  -2 -15   8 442.540 128.436   6
  -2 -15   9 2268.49 196.931   5
  -2 -15   9 2457.23 222.930   6
  -2 -15  10 1244.58 141.442   5
  -2 -15  10 1392.30 158.454   6
  -2 -15  11 881.019 106.464   5
  -2 -15  11 743.742 106.884   6
  -2  16   4 1170.56 151.333  12
  -2  16   3 630.297 126.548  12
  -2  16   2 3540.96 237.556  13
  -2  16   2 3421.29 257.814  12
  -2  16   1 37.9397 84.6634  13
  -2  16   1 110.613 88.9950  12
  -2  16   0 1091.92 152.496  13
  -2  16   0 834.001 138.586  12
  -2  16  -1 104.160 95.8534  13
  -2  16  -2 3862.77 268.157  13
  -2  16  -2 3607.87 259.673  12
  -2  16  -3 1109.97 154.105  13
  -2 -16   3 822.319 149.034   6
  -2  16  -3 787.926 130.904  12
  -2  16  -4 1594.72 170.078  13
  -2 -16   4 1518.79 182.453   6
  -2  16  -4 1520.70 156.481  12
  -2 -16   5 418.136 110.037   6
  -2 -16   6 1623.24 177.963   6
  -2 -16   9 231.270 67.5302   6
  -3   0   0 23.4077 102.838  14
  -3   0   0 207.240 114.617  12
  -3   0   1 175.566 126.075  15
  -3   0  -1 50.8274 105.162  15
  -3   0   1 103.868 101.413  14
  -3   0   1 132.891 89.4433  12
  -3   0   2 51709.6 1772.86  15
  -3   0  -2 51330.0 1734.76  14
  -3   0   2 51227.0 1722.35  14
  -3   0   2 52895.0 1743.93  12
  -3   0  -2 51163.6 1742.15  12
  -3   0   3 6498.10 428.582   2
  -3   0   3 6633.24 411.526   4
  -3   0   3 7065.80 419.106  15
  -3   0  -3 6281.43 379.694  14
  -3   0   3 6897.97 378.141  14
  -3   0   3 6835.32 391.052  12
  -3   0  -3 6555.73 391.967  12
  -3   0   4 30723.8 1191.49   2
  -3   0   4 30020.3 1157.96   4
  -3   0  -4 32450.1 1141.84   1
  -3   0   4 30344.9 1154.47  15
  -3   0  -4 30689.7 1116.90  14
  -3   0   4 28580.6 1079.74  14
  -3   0   4 30236.6 1105.61  12
  -3   0  -4 29597.2 1108.30  12
  -3   0   4 29850.5 1186.05   5
  -3   0  -5 21366.4 852.799   1
  -3   0   5 20374.8 917.023   2
  -3   0   5 21466.7 908.403   4
  -3   0   5 21712.7 892.229  15
  -3   0  -5 20787.0 841.772  14
  -3   0   5 20939.4 813.305  14
  -3   0   5 21741.0 837.454  12
  -3   0  -5 21585.5 843.963  12
  -3   0   5 20435.2 916.618   5
  -3   0   6 44094.5 1630.05   2
  -3   0   6 45119.5 1612.14   4
  -3   0   6 44433.5 1565.55  15
  -3   0  -6 43449.4 1508.36  14
  -3   0   6 44812.6 1478.05  14
  -3   0   6 43451.3 1491.64  12
  -3   0  -6 44626.7 1506.06  12
  -3   0  -6 42888.0 1507.98   1
  -3   0   6 41934.2 1606.87   5
  -3   0   7 1160.49 222.687   5
  -3   0   7 864.999 177.876  15
  -3   0  -7 867.839 148.124  14
  -3   0   7 867.026 131.543  14
  -3   0   7 1011.80 212.537   2
  -3   0   7 799.252 136.311  12
  -3   0  -7 760.676 139.895  12
  -3   0   8 6043.35 466.326   2
  -3   0   8 6707.32 420.450  15
  -3   0  -8 6164.52 359.742  14
  -3   0   8 7178.04 414.604  11
  -3   0   8 6588.01 466.721   5
  -3   0   9 1533.25 250.304   5
  -3   0   9 1718.76 212.494  15
  -3   0  -9 2244.17 195.107  14
  -3   0   9 2052.39 282.913   2
  -3   0   9 1928.70 221.833  11
  -3   0  10 44116.9 1667.69   2
  -3   0  10 40880.5 1489.87  15
  -3   0  10 40271.3 1604.09   5
  -3   0  10 44255.1 1510.96  11
  -3   0  11 438.187 151.637  11
  -3   0  11 357.815 177.734   5
  -3   0  11 335.099 129.862  15
  -3   0  11 464.816 197.825   2
  -3   0  12 1861.31 236.924  11
  -3   0  12 1886.81 262.255   5
  -3   0  12 1801.84 279.173   2
  -3   0  13 1181.66 204.353  11
  -3   0  13 1240.94 248.870   2
  -3   0  14 16613.7 741.030  11
  -3   0  14 16614.4 835.843   2
   3   0 -14 15848.0 766.312   3
  -3   0  15 3123.50 272.520  11
  -3   0  15 3182.29 329.316   2
   3   0 -15 3088.59 293.482   3
   3   0 -16-15.1030 110.470   3
  -3   0  16-31.9045 121.988   2
  -3   0  17 10538.3 542.898   2
   3   0 -17 11580.0 561.488   3
   3   0 -18 4608.58 308.375   3
   3   0 -19-15.9204 74.8218   3
  -3   0  19 152.096 113.772   4
  -3   0  20 2513.17 201.700   4
  -3   0  21 255.980 66.8439   4
  -3   1  21 1608.71 128.003   4
  -3   1  20 2330.25 190.784   4
  -3   1  19 1518.60 186.194   4
   3   1 -19 1408.83 148.595   3
   3   1 -18 7272.38 396.967   3
   3   1 -17 2496.37 244.156   3
   3   1 -16 5789.00 397.207   3
  -3   1  15 3292.76 279.695  11
  -3   1  15 3328.81 315.030   2
   3   1 -15 3013.13 292.478   3
  -3   1  14 6583.73 404.669  11
  -3   1  14 5671.16 438.731   2
   3   1 -14 5995.34 425.583   3
  -3   1  13 22310.5 912.787  11
  -3   1  13 21959.3 1004.18   2
  -3   1  12 19893.6 936.945   2
  -3   1  12 19241.4 825.582  11
  -3   1  11 4831.18 349.867  15
  -3   1  11 5213.88 429.077   2
  -3   1  11 4775.66 347.802  11
  -3   1  10 56906.9 2042.99   2
  -3   1  10 55333.7 1931.30  15
  -3   1  10 57128.0 1922.21  11
  -3   1   9 325.430 137.606  15
  -3   1   9 431.875 167.094   2
  -3   1   8 63537.1 2106.71  15
  -3  -1  -8 61016.6 1980.64  14
  -3   1   8 60346.4 1964.78  14
  -3   1   8 62604.6 2171.76   2
  -3   1   8 62046.0 1997.91  12
  -3   1   8 61646.0 2145.91   5
  -3   1   7 13217.8 702.246   2
  -3   1   7 14409.9 685.329  15
  -3  -1  -7 13632.5 595.035  14
  -3   1   7 14108.1 590.978  14
  -3   1   7 14108.0 609.155  12
  -3   1   7 13706.5 701.883   5
  -3   1   6 2765.79 273.445  15
  -3   1   6 2535.34 277.932   2
  -3   1   6 2501.45 286.660   4
  -3   1   6 2789.40 228.212  14
  -3  -1  -6 2467.77 220.726  14
  -3   1   6 2622.92 231.926  12
  -3   1   6 2719.68 280.115   5
  -3  -1  -5 5744.45 351.517   1
  -3   1   5 5537.87 399.318   2
  -3   1   5 5583.96 392.931   4
  -3   1   5 5829.15 394.566  15
  -3   1   5 4925.34 322.067  14
  -3  -1  -5 5350.79 331.089  14
  -3   1   5 5516.15 346.402  12
  -3  -1  -5 5460.61 332.879  12
  -3   1   4 1866.40 239.459   2
  -3   1   4 2305.17 237.523   4
  -3  -1  -4 2126.92 215.132   1
  -3   1   4 2395.85 256.722  15
  -3   1   4 1995.88 197.894  14
  -3  -1  -4 2197.43 209.662  14
  -3   1   4 1924.42 206.262  12
  -3  -1  -4 1811.91 195.481  12
  -3   1   3 56492.7 1942.36   2
  -3   1   3 56270.8 1909.32   4
  -3   1   3 56011.9 1926.22  15
  -3   1   3 57606.4 1874.15  14
  -3  -1  -3 57102.9 1867.11  14
  -3   1   3 57561.1 1887.43  12
  -3  -1  -3 54319.7 1863.83  12
  -3   1   2 22086.9 922.288  15
  -3   1   2 23328.1 889.809  14
  -3  -1  -2 22905.5 881.686  14
  -3   1   2 22415.1 893.725  12
  -3  -1  -2 22838.0 888.749  12
  -3   1   1 9779.37 489.027  14
  -3   1   1 9602.06 497.093  12
  -3   1   0 129977. 3979.15  14
  -3  -1   0 131044. 3955.72  14
  -3   1   0 125417. 3978.09  12
  -3  -1   0 129882. 3964.01  12
  -3   1  -1 8076.30 450.787  15
  -3  -1   1 7988.55 421.519  14
  -3  -1   1 8408.23 434.072  12
  -3   1  -2 19677.3 815.283  15
  -3  -1   2 19717.3 818.356  15
  -3   1  -2 20188.5 816.103  14
  -3  -1   2 19117.4 775.872  14
  -3   1  -2 20066.5 820.065  12
  -3  -1   2 20110.4 794.025  12
  -3  -1   3 56335.0 1873.63  15
  -3   1  -3 56117.1 1865.23  14
  -3  -1   3 54959.1 1816.82  14
  -3   1  -3 54395.3 1859.38  12
  -3  -1   3 55261.0 1831.79  12
  -3  -1   4 1720.80 227.114   5
  -3  -1   4 1730.81 230.006   2
  -3  -1   4 1840.07 216.665  15
  -3   1  -4 1608.33 196.828  14
  -3  -1   4 1752.13 179.264  14
  -3   1  -4 1902.07 210.839  12
  -3  -1   4 1742.31 187.348  12
  -3   1  -5 5637.89 357.854   1
  -3  -1   5 5386.60 410.228   2
  -3  -1   5 5359.07 357.992  15
  -3   1  -5 5223.83 350.226  14
  -3  -1   5 5323.12 315.284  14
  -3   1  -5 5279.02 341.248  12
  -3  -1   5 5234.20 322.375  12
   3  -1  -5 4627.90 760.428   7
  -3  -1   5 5272.63 398.641   5
  -3  -1   6 3971.70 351.259   5
  -3  -1   6 3938.35 360.667   2
  -3  -1   6 3991.34 310.259  15
  -3   1  -6 3903.51 297.508  14
   3  -1  -6 4446.76 737.793   7
  -3   1  -6 3835.54 289.129  12
  -3  -1   6 4075.23 292.995  11
  -3  -1   7 11980.7 681.469   5
  -3  -1   7 12791.8 611.391  15
  -3   1  -7 12854.2 594.912  14
  -3   1  -7 13469.1 592.597  12
  -3  -1   8 67302.3 2293.97   5
  -3  -1   8 64853.6 2142.10  15
  -3   1  -8 65481.6 2115.25  14
  -3   1  -8 63418.2 2087.95  12
  -3  -1   9 680.363 159.088  11
  -3  -1   9 1013.00 222.331   5
  -3  -1   9 884.472 155.868  15
  -3   1  -9 683.629 134.206  14
   3  -1  -9 1037.55 417.885   7
  -3  -1  10 53850.9 1807.06  11
  -3  -1  10 50975.7 1930.21   5
  -3  -1  11 5780.21 385.856  11
  -3  -1  11 5710.78 454.995   5
  -3  -1  12 15911.4 728.387  11
  -3  -1  12 15462.6 807.996   5
  -3  -1  13 21467.1 893.100  11
  -3  -1  13 20317.1 953.118   5
  -3  -1  14 4954.06 361.814  11
  -3  -1  14 4664.27 443.318   2
   3  -1 -14 5668.71 394.709   3
  -3  -1  15 3199.48 336.771   2
   3  -1 -15 2830.19 279.996   3
  -3  -1  16 6511.61 450.589   2
   3  -1 -16 6334.79 413.035   3
  -3  -1  17 2721.08 269.820   2
   3  -1 -17 2346.44 238.257   3
  -3  -1  18 6740.63 387.488   2
   3  -1 -18 7940.71 406.372   3
   3  -1 -19 1357.92 144.639   3
  -3   2  20 2764.18 202.053   4
  -3   2  19 2367.52 220.068   4
   3   2 -19 1883.39 162.832   3
   3   2 -18 902.570 146.378   3
   3   2 -17 4049.46 303.874   3
  -3   2  16 2064.44 210.080  11
   3   2 -16 1663.55 215.682   3
  -3   2  15 6743.85 394.431  11
   3   2 -15 5940.62 423.292   3
  -3   2  14 12834.4 606.890  11
  -3   2  14 12424.0 647.378   2
   3   2 -14 12618.9 658.062   3
  -3   2  13 10231.3 588.002   2
  -3   2  13 10530.6 539.688  11
  -3   2  12 30486.2 1225.87   2
  -3   2  12 27842.6 1129.16  15
  -3   2  12 31324.7 1151.59  11
  -3   2  11 10783.2 587.964  15
  -3   2  11 11466.0 642.458   2
  -3   2  11 11196.4 573.921  11
  -3   2  10 3848.18 352.094   2
  -3   2  10 3331.52 310.937  15
  -3   2   9 23070.3 1033.94   2
  -3   2   9 25194.8 1024.85  15
  -3   2   8 10602.4 597.925   2
  -3   2   8 10537.7 576.774  15
  -3   2   8 9998.79 471.410  14
  -3   2   8 10702.0 504.263  12
  -3   2   7 11160.1 623.759   2
  -3   2   7 12179.3 630.304  15
  -3   2   7 11657.2 527.807  14
  -3   2   7 11856.2 553.426  12
  -3   2   6 6963.19 458.463   2
  -3   2   6 7161.96 459.156  15
  -3   2   6 6264.06 436.124   4
  -3   2   6 6941.02 386.451  14
  -3  -2  -6 6519.16 363.631  14
  -3   2   6 7172.59 404.000  12
  -3   2   5 17398.3 788.063   2
  -3  -2  -5 16241.1 700.694   1
  -3   2   5 15411.2 1504.48  19
  -3   2   5 16698.5 767.393   4
  -3   2   5 16850.5 785.021  15
  -3   2   5 17961.3 717.651  14
  -3  -2  -5 16377.7 683.769  14
  -3   2   5 16977.5 725.701  12
  -3   2   4 42478.5 1525.35   4
  -3  -2  -4 45575.3 1499.20   1
  -3   2   4 42348.8 1562.18  15
  -3   2   4 42046.5 1483.84  14
  -3  -2  -4 44027.8 1466.28  14
  -3   2   4 41481.5 1494.04  12
  -3   2   4 43910.8 1558.17   2
  -3   2   3 27071.7 2084.65  19
  -3   2   3 27903.1 1053.66   4
  -3   2   3 26638.1 1076.66  15
  -3   2   3 27087.8 1024.02  14
  -3  -2  -3 26699.7 990.790  14
  -3   2   3 26711.2 1031.50  12
  -3   2   3 26970.5 1074.20   2
  -3   2   2 1781.84 551.083  19
  -3   2   2 2037.98 232.609  15
  -3   2   2 1895.08 206.162  14
  -3   2   2 1825.62 211.009   4
  -3  -2  -2 2042.70 195.859  14
  -3   2   2 1714.34 203.316  12
  -3   2   2 1949.60 232.039   2
  -3   2   1 17100.1 740.789  14
  -3   2   1 17647.0 767.862   2
  -3   2   1 17904.2 758.117  12
  -3   2   1 16810.0 1617.19  19
  -3  -2  -1 17406.0 644.427  11
  -3   2   0 35435.2 2466.84  19
  -3   2   0 36141.9 1346.21  15
  -3   2   0 38140.6 1337.62  14
  -3   2   0 37464.2 1347.11   2
  -3   2   0 36731.7 1333.89  12
  -3  -2   0 37182.1 1295.31  12
  -3  -2   0 36664.4 1227.08  11
  -3   2  -1 15353.7 682.377   1
  -3   2  -1 13771.5 1468.67  19
  -3   2  -1 13968.9 664.639  15
  -3  -2   1 14281.8 612.796  14
  -3   2  -1 15011.8 673.261   2
  -3  -2   1 14040.9 618.911  12
  -3  -2   1 14388.5 580.975  11
  -3  -2   2 2291.80 246.659   2
  -3  -2   2 1791.97 209.158   4
  -3   2  -2 1683.32 552.922  21
  -3   2  -2 1706.04 204.632  15
  -3  -2   2 1994.47 192.549  14
  -3   2  -2 1616.00 198.465   1
  -3   2  -2 1648.56 206.179  12
  -3  -2   2 1855.74 173.967  11
  -3  -2   2 1882.15 239.249   5
  -3  -2   3 29221.6 1151.50   5
  -3  -2   3 29211.0 1110.88   4
  -3  -2   3 28881.7 1148.49   2
  -3   2  -3 30372.5 1110.12   1
  -3   2  -3 27824.2 1079.75  15
  -3   2  -3 29221.1 1109.21  14
  -3  -2   3 29032.6 1040.44  14
  -3   2  -3 28554.0 2221.16  21
  -3   2  -3 27166.7 1085.92  12
  -3  -2   3 29725.5 1036.54  11
  -3   2  -4 43958.5 2915.58  21
  -3   2  -4 44636.0 1554.82   1
  -3  -2   4 46312.8 1602.57   4
  -3   2  -4 43630.7 1569.62  14
  -3   2  -4 43629.3 1561.51  12
  -3  -2   4 45741.4 1507.29  11
  -3  -2   5 14370.3 735.559   5
  -3   2  -5 16408.5 1717.47  21
  -3  -2   5 14932.1 708.227   4
  -3   2  -5 14093.3 671.506  14
  -3   2  -5 14680.7 668.026  12
  -3  -2   5 15114.6 634.204  11
  -3  -2   6 5617.79 440.959   5
  -3  -2   6 5349.53 407.856   4
  -3   2  -6 6109.83 387.398  14
   3  -2  -6 5860.07 927.718   7
  -3   2  -6 6953.57 1127.71  21
  -3   2  -6 5971.32 376.166  12
  -3  -2   6 6628.45 374.712  11
  -3  -2   7 12300.9 688.622   5
   3  -2  -7 11243.8 1325.53   7
  -3   2  -7 12652.6 601.255  14
  -3   2  -7 12494.5 584.168  12
  -3  -2   7 12210.7 574.128  11
  -3  -2   8 11197.7 659.233   5
   3  -2  -8 10732.8 1310.80   7
  -3   2  -8 10784.8 540.184  14
  -3   2  -8 10645.6 518.572  12
  -3  -2   9 22862.7 923.889  11
  -3  -2   9 23200.2 1061.26   5
   3  -2  -9 22217.2 1979.62   7
  -3   2  -9 22362.3 893.498  14
  -3   2  -9 23080.6 869.160  12
  -3  -2  10 2634.34 327.161   5
  -3  -2  10 2462.85 255.267  11
   3  -2 -10 2807.23 724.092   7
  -3  -2  11 9493.96 631.060   5
  -3  -2  11 9954.69 535.539  11
   3  -2 -11 8270.22 1241.70   7
  -3  -2  12 29711.4 1163.02  11
  -3  -2  12 30513.0 1283.79   5
  -3  -2  13 8957.38 502.983  11
  -3  -2  13 8307.17 563.097   5
   3  -2 -14 12237.4 632.497   3
  -3  -2  14 11693.3 655.472   5
   3  -2 -15 6331.31 423.994   3
  -3  -2  15 6511.63 438.728   5
  -3  -2  16 2259.43 282.172   2
   3  -2 -16 2228.54 242.591   3
  -3  -2  17 3363.20 306.891   2
   3  -2 -17 2952.64 260.070   3
   3  -2 -18 897.864 143.784   3
  -3  -2  18 995.227 162.736   2
  -3  -2  19 1771.34 162.865   2
  -3  -2  19 2523.23 220.845   4
  -3  -2  20 2649.79 195.803   4
  -3   3  20 1245.75 130.293   4
  -3   3  19 1227.52 156.158   4
   3   3 -18 563.275 117.523   3
  -3   3  18 719.486 152.032   4
   3   3 -17 3259.81 267.803   3
  -3   3  16 3108.52 247.292  11
   3   3 -16 3359.45 290.714   3
  -3   3  15 11296.8 528.131  11
   3   3 -15 9607.71 555.972   3
  -3   3  14 1897.58 214.527  11
   3   3 -14 1706.94 229.003   3
  -3   3  13 15444.8 710.569  15
   3   3 -13 15056.1 749.163   3
  -3   3  13 16755.5 720.582  11
  -3   3  12 2906.06 285.837  15
  -3   3  12 2858.59 296.910   2
  -3   3  12 3514.62 295.748  11
  -3   3  11 11383.4 601.363  15
  -3   3  11 10027.1 593.444   2
  -3   3  10 5799.01 417.711  15
  -3   3  10 5724.63 421.575   2
  -3   3   9 2418.04 280.872  15
  -3   3   9 2336.96 271.144   2
  -3   3   8 15846.4 755.911  15
  -3   3   8 13904.6 635.833  12
  -3   3   8 14872.6 729.305   2
  -3   3   7 8975.57 1151.78  19
  -3   3   7 8186.84 510.018   4
  -3   3   7 7805.92 520.440  15
  -3   3   7 8682.89 437.943  14
  -3   3   7 8582.30 457.062  12
  -3   3   7 8437.27 508.633   2
  -3   3   6 18306.4 834.957   4
  -3   3   6 19971.5 883.963  15
  -3   3   6 18699.8 769.824  14
  -3   3   6 18752.1 789.439  12
  -3   3   6 19277.2 849.417   2
  -3   3   6 17940.2 1673.98  19
  -3  -3  -5 85263.7 2646.98   1
  -3   3   5 84876.6 4204.73  19
  -3   3   5 82243.5 2720.93   4
   3  -3   5 80828.5 2723.79  16
  -3   3   5 85444.5 2790.57  15
  -3   3   5 84590.2 2674.07  14
  -3   3   5 84772.9 2693.61  12
  -3   3   5 82085.8 2731.80   2
  -3   3   4 34037.2 2439.19  19
  -3   3   4 33025.7 1257.52   4
   3  -3   4 32870.0 1261.25  16
  -3   3   4 35420.1 1334.36  15
  -3   3   4 34795.2 1245.12  14
  -3   3   4 34264.4 1255.45  12
  -3   3   4 34064.1 1290.51   2
  -3   3   3 14093.6 655.080   4
   3  -3   3 13569.9 648.678  16
  -3   3   3 14453.1 705.627  15
  -3   3   3 15738.2 673.832  14
  -3   3   3 15013.4 1569.53  19
  -3   3   3 14161.9 678.017   2
  -3   3   3 13698.3 655.525  12
  -3   3   2 15326.8 672.817   4
  -3   3   2 15666.2 1594.34  19
   3  -3   2 14004.3 659.443  16
  -3   3   2 15550.2 702.309   2
  -3   3   2 15151.8 690.906  12
  -3   3   1 16333.6 1457.44  21
  -3   3   1 14067.8 1519.40  19
   3  -3   1 13658.8 642.133  16
  -3   3   1 13944.6 691.518  15
  -3   3   1 15166.4 654.520   4
  -3   3   1 15579.2 691.846   2
  -3   3   1 14850.9 683.118  12
  -3  -3   0 337.468 84.6572  11
  -3   3   0 394.441 330.271  21
  -3   3   0 689.912 385.025  19
  -3   3   0 412.811 132.752   2
   3  -3   0 507.868 112.377  16
  -3   3   0 637.370 157.591  15
  -3   3   0 822.729 161.164   1
  -3   3   0 573.954 148.213  12
  -3  -3   1 14437.4 590.217  11
  -3   3  -1 16367.2 1580.69  21
  -3  -3   1 14809.0 659.023   4
  -3   3  -1 14267.6 1529.58  19
   3  -3  -1 14485.3 654.239  16
  -3   3  -1 15152.8 693.892  15
  -3   3  -1 15751.5 693.639   1
  -3  -3   2 13782.5 584.854  11
  -3  -3   2 14559.1 698.744   5
  -3   3  -2 13619.9 1478.29  21
  -3  -3   2 14757.0 696.836   2
  -3   3  -2 15322.3 677.121  15
  -3   3  -2 14435.2 661.802   1
  -3   3  -2 13393.1 662.219  12
  -3  -3   2 14167.8 652.585   4
  -3  -3   3 12987.1 570.171  11
  -3  -3   3 14469.8 696.556   5
  -3   3  -3 12536.5 1450.61  19
  -3  -3   3 12986.3 631.224   4
  -3  -3   3 13875.0 690.042   2
  -3   3  -3 13402.8 626.812   1
  -3   3  -3 13818.9 630.543  15
  -3   3  -3 13229.9 642.932  12
  -3   3  -3 13565.9 1516.80  21
  -3  -3   4 33239.4 1201.33  11
  -3  -3   4 34687.1 1351.94   5
  -3   3  -4 33881.8 2613.57  21
  -3   3  -4 35050.6 1266.04   1
  -3  -3   4 35496.7 1300.06   4
  -3   3  -4 34311.8 1244.93  15
  -3   3  -4 34550.2 1283.70  12
  -3  -3   5 80200.8 2550.90  11
  -3   3  -5 88119.0 4591.32  21
  -3  -3   5 83021.9 2660.76   4
  -3   3  -5 82006.9 2617.64  12
  -3   3  -5 76614.2 2575.16   1
  -3  -3   6 20845.2 835.671  11
  -3  -3   6 20702.9 970.792   5
  -3   3  -6 20797.9 2071.87  21
  -3  -3   6 22077.5 933.672   4
  -3   3  -6 20411.8 862.237  12
  -3  -3   7 9323.81 492.080  11
  -3  -3   7 10126.9 626.233   5
  -3  -3   7 9228.61 561.760   4
  -3   3  -7 10286.9 537.712  14
   3  -3  -7 8219.74 1234.80   7
  -3   3  -7 9879.51 508.341  12
  -3  -3   8 14561.9 779.809   5
  -3   3  -8 14895.2 1762.33  21
   3  -3  -8 12864.5 1546.89   7
  -3   3  -8 13629.1 649.106  14
  -3   3  -8 12691.5 606.474  12
  -3  -3   9 2464.64 332.508   5
  -3   3  -9 3508.51 887.693  21
  -3   3  -9 3259.65 266.935  14
   3  -3  -9 3828.89 862.393   7
  -3   3  -9 2423.74 235.000  12
  -3  -3  10 4816.95 444.084   5
  -3  -3  10 5215.45 370.104  11
  -3   3 -10 4640.21 324.167  14
   3  -3 -10 5382.53 1038.50   7
  -3  -3  11 12565.3 731.948   5
  -3  -3  11 12051.3 616.157  11
   3  -3 -11 10902.5 1483.66   7
  -3  -3  12 2909.97 344.767   5
   3  -3 -12 3161.89 786.463   7
  -3  -3  13 15960.6 833.329   5
   3  -3 -13 15657.3 1750.60   7
  -3  -3  14 1934.60 269.033   5
   3  -3 -14 1670.70 223.262   3
   3  -3 -15 8857.54 506.640   3
  -3  -3  15 9259.56 550.258   5
   3  -3 -16 3139.18 279.474   3
  -3  -3  16 3344.89 290.800   5
  -3  -3  17 4035.12 329.920   2
   3  -3 -17 3228.26 264.437   3
   3  -3 -18 566.048 117.174   3
  -3  -3  18 862.531 161.720   4
  -3  -3  18 943.306 166.444   2
  -3  -3  19 1371.11 157.309   4
  -3  -3  19 1039.94 137.845   2
  -3  -3  20 1250.25 123.378   4
  -3   4  19 4553.29 267.921   4
  -3   4  18 339.633 122.543   4
   3   4 -18 304.039 91.8613   3
  -3   4  17 10039.1 534.680   4
   3   4 -17 10209.1 498.224   3
  -3   4  16 1832.16 185.521  11
   3   4 -16 1868.01 215.824   3
  -3   4  15 6861.00 382.037  11
   3   4 -15 6154.90 417.621   3
  -3   4  14 1460.51 187.496  11
   3   4 -14 1321.60 207.445   3
   3   4 -13 1395.61 218.024   3
  -3   4  13 1726.63 219.406  15
  -3   4  13 2111.76 225.543  11
  -3   4  12 2999.52 303.030  15
  -3   4  12 3127.67 289.542  11
  -3   4  11 20067.5 905.081  15
  -3   4  10 374.357 163.419  15
  -3   4   9 18233.9 824.222   2
  -3   4   8 8287.07 1108.87  19
  -3   4   8 7433.25 488.768   4
  -3   4   8 8018.75 440.649  12
  -3   4   8 7747.55 481.254   2
  -3   4   7 27386.3 2143.37  19
  -3   4   7 25946.5 1048.18   4
  -3   4   7 25682.5 965.636  14
  -3   4   7 24525.3 981.931  12
  -3   4   7 24468.6 1022.76   2
  -3   4   6 13361.7 1495.68  19
  -3   4   6 14550.8 683.014   4
   3  -4   6 13417.9 710.549  16
  -3   4   6 13902.4 628.090  14
  -3   4   6 13583.5 673.393   2
  -3   4   6 13644.5 646.257  12
  -3   4   5 9814.03 1344.60  19
  -3   4   5 11264.0 576.055   4
   3  -4   5 10351.7 595.718  16
  -3   4   5 11589.6 560.796  14
  -3   4   5 11268.8 588.130   2
  -3   4   5 11607.9 579.013  12
  -3   4   4 7384.36 1137.75  19
  -3   4   4 8389.17 467.803   4
   3  -4   4 7858.96 489.231  16
  -3   4   4 8111.95 459.789  14
  -3   4   4 8525.41 487.839   2
  -3   4   4 7949.62 471.774  12
  -3   4   3 33583.0 2485.32  19
  -3   4   3 28578.6 1113.53   4
   3  -4   3 31058.5 1178.42  16
  -3   4   3 29609.8 1151.07   2
  -3   4   3 30111.5 1157.65  12
  -3   4   2 2575.97 242.644   4
   3  -4   2 2765.27 265.896  16
  -3   4   2 3149.48 670.673  21
  -3   4   2 2841.95 270.178   2
  -3   4   2 3086.80 280.100  12
  -3   4   2 3130.52 781.859  19
  -3   4   1 46235.1 2710.09  21
  -3   4   1 42401.0 1463.92   4
  -3   4   1 44257.2 2983.22  19
   3  -4   1 43106.8 1526.88  16
  -3   4   1 39994.4 1546.62  15
  -3   4   1 43327.4 1540.35  12
  -3  -4   0 65.3274 88.3126  11
  -3  -4   0 44.7105 122.161   5
  -3   4   0 105.292 262.618  21
  -3   4   0-126.005 314.279  19
   3  -4   0-29.1597 93.4249  16
  -3   4   0 72.1840 111.568   1
  -3   4   0-32.2615 137.030  15
  -3  -4   0 14.3274 117.439   2
  -3   4   0 46.6491 129.797  12
  -3  -4   1 47351.3 1668.33   5
  -3  -4   1 43112.0 1518.66  11
  -3   4  -1 46463.5 2943.58  21
  -3  -4   1 48669.9 1604.44   4
  -3  -4   1 49411.6 1668.77   2
   3  -4  -1 44688.5 1625.19  16
  -3   4  -1 46538.4 1655.76  15
  -3  -4   1 45543.0 1663.52   6
  -3   4  -1 49389.0 1641.61   1
  -3  -4   2 1741.23 182.043  11
  -3  -4   2 2053.36 255.704   5
  -3  -4   2 2099.56 218.602   4
  -3  -4   2 2050.27 249.740   2
  -3   4  -2 2770.41 713.301  21
  -3   4  -2 1993.91 219.590   1
   3  -4  -2 2064.18 225.378  16
  -3   4  -2 2402.31 246.676  15
  -3   4  -2 2113.32 248.058  12
  -3  -4   2 1804.53 247.743   6
  -3  -4   3 27216.0 1021.84  11
  -3  -4   3 29370.3 1172.93   5
  -3   4  -3 28615.1 2293.12  19
  -3  -4   3 28446.5 1090.70   4
  -3   4  -3 27788.8 1078.79   1
  -3  -4   3 29910.5 1166.85   2
  -3   4  -3 28667.8 1091.19  15
  -3  -4   3 28689.4 1179.55   6
  -3   4  -3 27921.5 1121.79  12
  -3   4  -3 29248.1 2388.03  21
  -3  -4   4 7920.86 425.153  11
  -3   4  -4 7723.35 446.275   1
  -3  -4   4 8530.92 539.805   5
  -3   4  -4 8185.76 1285.76  21
  -3   4  -4 7578.95 1139.17  19
  -3  -4   4 8405.73 478.927   4
  -3   4  -4 9242.41 471.190  15
  -3  -4   4 7503.03 526.457   6
  -3   4  -4 8212.21 489.259  12
  -3  -4   5 10228.7 512.689  11
  -3   4  -5 10081.6 1422.24  21
  -3   4  -5 9159.07 1250.02  19
  -3  -4   5 10453.1 564.302   4
  -3   4  -5 10230.3 504.315  15
  -3  -4   5 10554.7 631.570   6
  -3   4  -5 10301.0 553.527  12
  -3  -4   6 13916.2 645.663  11
  -3   4  -6 16415.0 1863.55  21
  -3  -4   6 14632.3 710.755   4
  -3   4  -6 14686.1 684.491  12
  -3  -4   7 26483.6 1034.71  11
  -3  -4   7 27284.3 1206.75   5
  -3  -4   7 25774.0 1098.68   4
   3  -4  -7 27687.2 2381.25   7
  -3  -4   7 25958.0 1183.77   6
  -3   4  -7 27906.6 1056.19  12
  -3  -4   8 7353.07 448.003  11
  -3  -4   8 8159.76 583.514   5
  -3  -4   8 7016.15 492.912   4
   3  -4  -8 7281.57 1211.92   7
  -3   4  -8 8301.13 453.610  12
  -3  -4   9 19862.3 1001.15   5
  -3   4  -9 17753.4 2018.54  21
   3  -4  -9 18873.5 2024.08   7
  -3   4  -9 20286.1 851.011  14
  -3   4  -9 19085.3 795.628  12
  -3  -4  10 498.647 212.532   5
  -3   4 -10 642.548 474.392  21
  -3   4 -10 632.736 140.372  14
   3  -4 -10 1031.23 519.935   7
  -3  -4  11 18685.8 963.364   5
  -3   4 -11 20684.2 2151.50  21
   3  -4 -11 17883.1 1940.66   7
  -3  -4  12 3637.63 386.590   5
   3  -4 -12 3065.89 753.061   7
  -3  -4  13 1946.78 291.087   5
  -3  -4  14 1650.05 259.191   5
   3  -4 -14 1256.10 198.166   3
   3  -4 -15 7063.26 433.534   3
  -3  -4  15 7369.27 489.015   5
  -3  -4  16 2400.52 263.791   4
   3  -4 -16 1751.05 210.858   3
  -3  -4  16 1943.88 231.856   5
  -3  -4  17 10317.9 527.397   4
  -3  -4  17 11509.0 588.942   2
   3  -4 -17 9694.55 486.953   3
  -3  -4  18 182.173 101.759   4
  -3  -4  18 219.251 119.357   2
  -3  -4  19 4478.61 276.264   2
  -3  -4  19 4564.00 259.241   4
  -3   5  18 3215.32 228.006   4
  -3   5  17 1664.48 196.005   4
   3   5 -17 1731.51 183.442   3
  -3   5  16 3220.06 229.006  11
  -3   5  16 3521.70 295.592   4
   3   5 -16 3386.16 274.836   3
  -3   5  15 4504.44 295.228  11
  -3   5  15 4776.30 369.389   4
   3   5 -15 4864.11 353.860   3
  -3   5  14 1723.90 246.770   4
  -3   5  14 1743.66 211.845  15
   3   5 -14 1905.43 234.245   3
  -3   5  14 1977.13 209.428  11
  -3   5  13 3376.07 335.587   4
  -3   5  13 3927.49 328.301  15
   3   5 -13 3734.10 329.070   3
  -3   5  13 3974.15 308.459  11
  -3   5  12 4147.49 373.226   4
  -3   5  12 4287.71 359.080  15
  -3   5  11 50922.0 1845.36   4
  -3   5  11 51020.0 1849.52  15
  -3   5  10 1130.69 211.509   4
  -3   5   9 8465.02 518.336   4
  -3   5   8 35521.6 2580.67  19
  -3   5   8 39277.1 1452.36   4
  -3   5   8 38554.7 1389.04  12
  -3   5   7 40024.1 2780.96  19
  -3   5   7 41003.4 1479.94   4
   3  -5   7 38711.6 1568.13  16
  -3   5   7 39137.5 1409.25  14
  -3   5   7 40692.6 1461.83   2
  -3   5   7 40961.7 1451.99  12
  -3   5   6 11255.6 1425.77  19
  -3   5   6 12914.1 623.567   4
   3  -5   6 12285.6 684.184  16
  -3   5   6 11775.8 585.085  14
  -3   5   6 12174.4 608.102   2
  -3   5   6 12082.0 610.116  12
  -3   5   5 12531.0 609.311   4
   3  -5   5 12713.6 688.792  16
  -3   5   5 12087.4 609.305   2
  -3   5   5 13049.9 636.976  12
  -3   5   5 12108.0 1496.21  19
  -3   5   4 133.942 334.214  19
  -3   5   4 395.862 128.672   4
  -3   5   4 236.390 134.667   2
   3  -5   4 372.853 139.825  16
  -3   5   4 392.207 143.559  12
  -3   5   3 33484.1 2232.97  21
  -3   5   3 35959.3 1304.81   4
   3  -5   3 36119.9 1396.80  16
  -3   5   3 36954.4 2799.23  19
  -3   5   3 38205.2 1382.69  12
  -3   5   2 13584.9 1368.72  21
  -3   5   2 11971.2 567.081   4
  -3   5   2 13995.8 1661.31  19
  -3   5   2 12397.8 623.091   1
   3  -5   2 12628.9 654.197  16
  -3   5   2 12779.4 648.135  12
  -3  -5  -1 29677.6 1137.58   5
  -3   5   1 26169.5 2080.71  21
  -3   5   1 26450.3 2395.65  19
   3  -5   1 28927.4 1170.36  16
  -3  -5  -1 28985.3 1140.09   6
  -3   5   1 31543.2 1165.66  13
  -3   5   1 30448.8 1180.77  12
  -3  -5  -1 28282.0 1106.85   2
  -3   5   1 29840.9 1138.76   1
  -3  -5   0 26322.8 1090.99   5
  -3  -5   0 27942.6 1086.51   2
  -3   5   0 26814.8 2167.49  21
  -3   5   0 25912.3 2380.10  19
   3  -5   0 27878.5 1119.48  16
  -3   5   0 28670.0 1147.49  15
  -3  -5   0 26452.7 1105.07   6
  -3   5   0 28137.8 1081.90   1
  -3   5   0 28914.9 1114.97  13
  -3   5   0 28966.0 1144.55  12
  -3  -5   1 30650.7 1185.91   5
  -3   5  -1 28869.7 2313.99  21
  -3  -5   1 29826.5 1158.96   2
   3  -5  -1 27824.9 1152.83  16
  -3   5  -1 29705.2 1124.07   1
  -3   5  -1 30321.1 1177.02  15
  -3  -5   1 29945.8 1201.56   6
  -3   5  -1 29100.4 1163.50  13
  -3  -5   2 13216.1 678.617   5
  -3   5  -2 14462.0 1654.44  21
  -3  -5   2 11885.8 585.442   4
  -3   5  -2 11495.2 1492.79  19
  -3   5  -2 13349.0 621.579   1
  -3  -5   2 13287.6 663.726   2
   3  -5  -2 12774.7 650.692  16
  -3   5  -2 13166.9 645.276  15
  -3  -5   2 12884.3 695.494   6
  -3   5  -2 12200.8 657.150  12
  -3  -5   3 37700.6 1412.54   5
  -3   5  -3 33464.3 1272.76   1
  -3   5  -3 37159.1 2842.54  21
  -3  -5   3 35025.5 1284.88   4
  -3   5  -3 35443.9 2687.31  19
  -3   5  -3 36687.9 1309.58  15
  -3  -5   3 36122.9 1431.05   6
  -3   5  -3 33290.5 1341.46  12
  -3   5  -4 150.714 444.826  21
  -3  -5   4 265.959 169.361   5
  -3   5  -4-128.403 320.326  19
  -3   5  -4 378.737 125.330   1
  -3  -5   4 211.688 121.087   4
  -3   5  -4 278.265 130.697  15
  -3   5  -4 298.542 155.613  13
  -3  -5   4 221.692 156.529   6
  -3   5  -4 253.489 137.383  12
  -3  -5   5 14861.3 791.041   5
  -3   5  -5 13683.4 1764.72  21
  -3   5  -5 13098.4 1538.44  19
  -3  -5   5 14748.4 680.196   4
  -3   5  -5 13425.5 619.990  15
  -3  -5   5 13199.6 763.466   6
  -3   5  -5 14004.5 705.214  13
  -3   5  -5 13735.9 683.198  12
  -3   5  -6 13975.9 1813.10  21
  -3   5  -6 14401.8 1569.28  19
  -3  -5   6 12767.8 643.265   4
  -3   5  -6 11653.5 642.055  13
  -3   5  -6 13415.7 653.165  12
  -3   5  -7 39792.8 3157.09  21
  -3   5  -7 42349.1 3353.27  20
  -3  -5   7 37561.7 1422.34   4
  -3  -5   7 36000.7 1539.12   6
  -3   5  -7 38687.9 1398.88  12
  -3  -5   8 37503.7 1574.60   5
  -3   5  -8 40894.8 3372.47  20
  -3  -5   8 35386.0 1399.86   4
   3  -5  -8 34389.4 2863.11   7
  -3  -5   8 34464.5 1509.54   6
  -3   5  -8 38794.6 1355.60  12
  -3  -5   9 7896.96 599.619   5
  -3   5  -9 9091.74 1471.73  21
  -3  -5   9 8419.24 522.203   4
   3  -5  -9 6019.35 1179.94   7
  -3   5  -9 8731.99 1626.60  20
  -3  -5   9 7385.50 566.526   6
  -3   5  -9 7583.95 433.544  12
  -3   5 -10 2168.14 768.589  21
  -3  -5  10 1288.83 287.144   5
  -3   5 -10 1529.82 809.984  20
  -3  -5  10 1800.99 259.244   4
  -3   5 -10 1919.61 220.894  14
   3  -5 -10 1267.64 561.062   7
  -3  -5  11 48517.4 1864.82   5
  -3   5 -11 46482.6 3418.66  21
  -3   5 -11 45998.3 3853.19  20
  -3  -5  11 49948.3 1747.48   4
   3  -5 -11 41651.0 3234.48   7
  -3   5 -11 44604.7 1596.94  14
  -3  -5  12 4108.17 418.137   5
  -3   5 -12 4279.27 909.128  21
  -3  -5  12 3829.13 354.176   4
   3  -5 -12 3658.68 874.402   7
  -3  -5  13 4911.58 433.134   5
  -3  -5  13 4174.54 363.693   4
  -3  -5  14 2845.66 325.612   5
  -3  -5  14 1975.67 248.146   4
   3  -5 -14 2244.81 245.539   3
  -3  -5  15 5284.11 408.430   5
  -3  -5  15 5226.30 373.747   4
   3  -5 -15 4732.48 342.240   3
  -3  -5  16 3797.49 290.729   4
   3  -5 -16 3010.76 253.004   3
  -3  -5  16 3145.31 286.363   5
  -3  -5  17 1835.79 192.278   4
  -3  -5  17 2293.04 253.593   2
   3  -5 -17 1838.85 183.854   3
  -3  -5  17 1659.27 187.283   5
  -3  -5  18 3845.71 291.017   2
  -3  -5  19 2255.79 187.461   2
  -3   6  17 2852.98 206.707   4
   3   6 -17 2565.09 203.363   3
   3  -6  16 1286.55 193.479  16
  -3   6  16 942.803 143.137   4
   3   6 -16 1121.83 163.859   3
  -3   6  15 3275.47 232.150  11
  -3   6  15 2704.10 253.476   4
   3   6 -15 2834.37 260.919   3
  -3   6  14 13590.5 653.842   4
  -3   6  14 13088.0 634.812  15
   3   6 -14 13200.9 656.502   3
  -3   6  14 14635.6 607.327  11
  -3   6  13 553.292 140.420  11
  -3   6  13 464.212 158.009   4
   3   6 -13 679.779 168.139   3
  -3   6  13 484.114 150.321  15
  -3   6  12 9507.44 540.425   4
  -3   6  12 9612.74 566.258  15
  -3   6  11 1336.38 215.436   4
  -3   6  10 11242.0 601.137   4
  -3   6   9 11587.6 607.547   4
  -3   6   8 877.503 442.795  19
  -3   6   8 816.652 178.469   4
   3  -6   8 786.465 208.294  16
  -3   6   8 827.942 164.063  12
  -3   6   7 18659.5 1894.60  19
  -3   6   7 18773.9 820.865   4
   3  -6   7 19685.3 970.868  16
  -3   6   7 18682.5 796.896  14
  -3   6   7 19527.8 838.909  12
  -3   6   6 43097.3 3049.79  19
  -3   6   6 40647.9 1463.84   4
   3  -6   6 40797.4 1625.94  16
  -3   6   6 40110.5 1471.97  14
  -3   6   6 43169.7 1519.24  12
   3  -6   5 8801.29 574.467  16
  -3   6   5 9203.63 1383.30  19
  -3   6   5 8400.37 504.603  12
   3  -6   4 11392.8 658.138  16
  -3   6   4 12014.6 631.621  12
  -3   6   4 11229.5 1540.05  19
  -3   6   3 623.192 459.907  19
  -3   6   3 464.454 137.210   1
   3  -6   3 238.247 150.579  16
  -3   6   3 366.288 164.285  12
  -3   6   2 10973.4 1274.60  21
  -3   6   2 13452.0 1751.21  19
   3  -6   2 11692.2 662.792  16
  -3   6   2 12601.5 639.725  13
  -3   6   2 13278.0 682.635  12
  -3   6   2 13138.2 627.055   1
  -3  -6  -1 6028.60 400.851   5
  -3   6   1 5884.53 976.655  21
  -3   6   1 5288.70 1086.35  19
   3  -6   1 5674.12 425.891  16
  -3   6   1 5956.46 387.791   1
  -3  -6  -1 6206.98 416.781   6
  -3   6   1 6169.34 422.734  13
  -3   6   1 6139.69 441.874  12
  -3  -6   0 11957.4 642.590   5
  -3  -6   0 13025.8 634.871   2
  -3   6   0 14222.6 1581.35  21
  -3   6   0 9754.83 1495.09  19
  -3   6   0 13329.5 626.057   1
   3  -6   0 12771.8 678.647  16
  -3  -6   0 12033.6 661.096   6
  -3   6   0 15222.7 706.990  13
  -3   6   0 14356.6 721.809  12
  -3  -6   1 6150.58 436.336   5
  -3   6  -1 5806.21 1046.74  21
  -3  -6   1 6054.97 413.501   2
  -3   6  -1 5405.46 370.456   1
   3  -6  -1 6148.37 432.387  16
  -3   6  -1 5847.36 418.267  15
  -3  -6   1 6360.43 457.114   6
  -3   6  -1 6281.02 437.399  13
  -3  -6   2 14117.0 716.712   5
  -3   6  -2 13089.9 623.314   1
  -3   6  -2 12992.9 1658.74  21
  -3   6  -2 13530.9 1684.92  19
  -3  -6   2 12961.1 675.954   2
   3  -6  -2 12884.7 680.305  16
  -3   6  -2 14691.9 684.650  15
  -3   6  -2 13560.6 712.135  13
  -3  -6   2 13485.7 746.653   6
  -3   6  -2 12570.1 701.439  12
  -3   6  -3 321.767 474.851  21
  -3  -6   3 223.850 165.422   5
  -3   6  -3-142.276 354.941  19
  -3   6  -3 236.972 125.432   1
  -3   6  -3 368.479 136.772  15
  -3  -6   3 259.569 182.512   6
  -3   6  -3 323.021 160.192  12
  -3  -6   4 12342.6 701.319   5
  -3  -6   4 10509.3 547.852   4
  -3   6  -4 9851.21 1386.53  19
  -3   6  -4 11947.5 573.337  15
  -3   6  -4 10398.7 1590.02  21
  -3  -6   4 11159.9 705.489   6
  -3   6  -4 11299.5 646.367  13
  -3   6  -4 11530.1 630.908  12
  -3  -6   5 9353.27 630.990   5
  -3   6  -5 7563.46 1380.41  21
  -3  -6   5 8522.43 477.188   4
  -3   6  -5 7772.31 1235.34  19
  -3   6  -5 8129.93 446.419  15
  -3  -6   5 7593.75 589.688   6
  -3   6  -5 8429.85 542.614  13
  -3   6  -5 8711.69 521.829  12
  -3  -6   6 39679.5 1632.84   5
  -3   6  -6 39627.9 3237.08  21
  -3   6  -6 40553.3 2806.55  19
  -3  -6   6 34866.9 1365.96   4
  -3   6  -6 37578.2 1451.18  13
  -3   6  -6 40315.4 1439.77  12
  -3   6  -7 15426.3 1991.20  21
  -3   6  -7 18742.4 2201.52  20
  -3  -6   7 18520.5 824.150   4
  -3   6  -7 18934.7 871.199  13
  -3   6  -7 19049.7 839.571  12
  -3  -6   8 1259.57 291.557   5
  -3  -6   8 959.154 184.788   4
  -3   6  -8 1697.85 749.325  20
   3  -6  -8 1183.37 597.203   7
  -3  -6   8 1144.95 258.440   6
  -3   6  -8 1260.31 191.411  12
  -3  -6   9 9874.78 706.543   5
  -3   6  -9 10248.9 1576.94  21
  -3   6  -9 7184.56 1538.64  20
  -3  -6   9 10406.0 575.105   4
   3  -6  -9 8782.31 1487.72   7
  -3  -6   9 10647.5 690.888   6
  -3   6  -9 10050.8 521.513  12
  -3  -6  10 10670.0 717.729   5
  -3   6 -10 11391.0 1636.63  21
  -3   6 -10 11242.3 1942.88  20
  -3  -6  10 9698.08 568.016   4
   3  -6 -10 8905.37 1505.68   7
  -3  -6  10 11449.7 698.915   6
  -3   6 -11 1638.86 634.927  21
  -3  -6  11 1518.88 287.987   5
  -3   6 -11 1715.38 678.054  20
  -3  -6  11 1370.47 220.454   4
  -3   6 -11 1774.85 199.617  14
   3  -6 -11 2280.60 705.246   7
  -3  -6  12 9976.52 651.980   5
  -3  -6  12 9418.00 542.742   4
  -3  -6  13 1061.01 234.796   5
  -3  -6  13 570.195 152.014   4
  -3  -6  14 14995.6 759.291   5
  -3  -6  14 13102.7 642.675   4
   3  -6 -14 14182.2 652.930   3
  -3  -6  15 2557.52 303.779   5
  -3  -6  15 2359.31 233.558   4
   3  -6 -15 2900.26 251.695   3
  -3  -6  16 943.705 168.607   5
  -3  -6  17 3118.02 278.949   2
  -3  -6  17 2465.59 214.282   5
  -3  -6  18 2235.65 210.567   2
  -3  -6  19 240.689 78.8730   2
   3  -7  17 1694.84 177.123  16
   3  -7  16 6471.29 401.589  16
   3   7 -16 5959.39 335.896   3
   3  -7  15 356.884 134.399  16
   3   7 -15 331.980 114.631   3
  -3   7  14 613.850 122.009  11
   3  -7  14 919.860 189.982  16
   3   7 -14 685.866 147.401   3
  -3   7  14 518.399 146.470  15
   3   7 -13 4837.98 369.997   3
   3  -7  13 6171.27 469.006  16
  -3   7  13 5318.49 387.467  15
  -3   7  13 5614.91 346.056  11
   3  -7  12 1868.80 277.733  16
   3   7 -12 1353.24 210.419   3
   3  -7  11 670.645 198.793  16
   3  -7  10 51029.3 1969.40  16
   3  -7   9 1924.38 294.275  16
   3  -7   8 6443.23 523.887  16
  -3   7   8 6921.69 423.274  12
  -3   7   7 7260.22 1227.92  19
   3  -7   7 7919.26 568.107  16
  -3   7   7 6952.73 424.357  14
  -3   7   7 7753.82 467.984  12
   3  -7   6 26172.8 1198.59  16
  -3   7   6 28326.8 1117.18  12
   3  -7   5 5786.96 469.947  16
  -3   7   5 4940.20 1093.50  19
  -3   7   5 5707.84 415.749  12
  -3   7   4 4928.30 1101.18  19
   3  -7   4 5949.82 467.720  16
  -3   7   4 6064.00 435.374  12
  -3   7   4 5414.85 370.935   1
  -3   7   3 672.721 151.730   1
  -3   7   3 363.445 406.024  19
   3  -7   3 784.855 198.845  16
  -3   7   3 818.321 179.128  13
  -3   7   3 1068.29 204.236  12
  -3   7   2 56423.6 3309.44  21
  -3   7   2 52903.4 4008.00  19
   3  -7   2 56799.0 2105.48  16
  -3   7   2 56723.0 1959.35   1
  -3   7   2 61508.3 2056.87  13
  -3   7   2 61808.0 2122.59  12
  -3  -7  -1 1857.73 230.651   5
  -3   7   1 1353.62 533.615  21
  -3   7   1 1111.15 654.861  19
   3  -7   1 1639.30 255.643  16
  -3   7   1 1454.40 199.229   1
  -3   7   1 1741.31 244.654  13
  -3  -7  -1 1433.05 234.735   6
  -3   7   1 1773.32 277.679  12
  -3  -7   0 35035.1 1329.94   5
  -3   7   0 34455.3 2678.88  21
  -3   7   0 32109.6 1237.93   1
   3  -7   0 34162.6 1379.94  16
  -3   7   0 35469.2 1373.50  13
  -3  -7   0 34824.8 1377.92   6
  -3   7   0 35833.3 1442.20  12
  -3   7  -1 1666.79 633.235  21
  -3  -7   1 1181.88 218.961   5
  -3   7  -1 1178.08 180.081   1
   3  -7  -1 846.491 204.909  16
  -3   7  -1 1127.67 234.354  13
  -3  -7   1 1156.02 200.909   2
  -3  -7   1 1265.24 254.569   6
  -3  -7   2 59300.1 2090.64   5
  -3   7  -2 63384.5 4104.23  21
  -3   7  -2 65929.5 4049.00  19
  -3  -7   2 56288.6 2023.70   2
   3  -7  -2 55425.0 2071.19  16
  -3   7  -2 56628.3 2010.40  15
  -3   7  -2 61890.8 2149.26  13
  -3  -7   2 61211.6 2197.55   6
  -3  -7   3 917.529 224.271   5
  -3   7  -3 754.445 476.482  19
  -3   7  -3 858.190 171.666  15
  -3  -7   3 660.552 238.682   6
  -3  -7   3 605.240 182.982   2
  -3   7  -3 462.188 191.475  12
  -3  -7   4 5647.16 479.781   5
  -3   7  -4 5197.36 1041.59  19
  -3   7  -4 5096.71 1264.67  21
  -3   7  -4 5394.83 358.271  15
  -3   7  -4 4927.95 443.634  13
  -3  -7   4 4343.59 475.647   6
  -3   7  -4 5123.51 418.632  12
  -3   7  -5 4727.12 1151.13  21
  -3  -7   5 5441.88 511.125   5
  -3   7  -5 6601.87 1137.02  19
  -3   7  -5 5459.90 448.242  13
  -3  -7   5 4619.24 472.979   6
  -3   7  -5 5008.09 398.050  12
  -3  -7   6 29004.8 1378.70   5
  -3   7  -6 22979.2 2529.88  21
  -3   7  -6 25262.2 2257.16  19
  -3   7  -6 26153.1 1148.71  13
  -3   7  -6 27530.2 1121.35  12
  -3   7  -7 7691.05 1434.82  21
  -3   7  -7 7709.51 1407.27  20
  -3  -7   7 6970.60 423.617   4
  -3   7  -7 7648.06 1144.54  19
  -3   7  -7 7456.97 500.379  13
  -3   7  -7 7779.88 482.193  12
  -3   7  -8 5050.15 1207.30  20
  -3  -7   8 3902.26 313.660   4
   3  -7  -8 2682.15 878.097   7
  -3  -7   8 4408.83 445.707   6
  -3   7  -8 4435.94 372.595  13
  -3   7  -8 4825.15 350.916  12
  -3   7  -9 2459.91 833.655  21
  -3  -7   9 2168.77 360.555   5
  -3   7  -9 3421.04 1021.60  20
  -3  -7   9 1699.17 215.137   4
   3  -7  -9 3361.72 988.584   7
  -3   7  -9 2228.11 231.255  12
  -3  -7   9 2335.14 336.583   6
  -3  -7  10 57373.0 2089.92   5
  -3   7 -10 52216.3 3749.28  21
  -3   7 -10 54001.3 4237.51  20
  -3  -7  10 48449.6 1777.29   4
   3  -7 -10 53795.1 3813.27   7
  -3  -7  10 55925.0 2034.95   6
  -3  -7  11 202.066 191.227   5
  -3  -7  11 215.340 123.103   4
  -3   7 -11 317.551 118.300  14
  -3  -7  12 1624.93 278.198   5
  -3  -7  12 1697.37 202.075   4
  -3  -7  13 5776.21 467.740   5
  -3  -7  14 1193.16 220.771   5
  -3  -7  15 268.091 147.373   5
  -3  -7  16 7256.79 424.817   5
  -3  -7  17 2332.01 225.793   2
  -3  -7  17 1751.39 174.494   5
  -3  -7  18 5130.54 301.587   2
   3  -8  16 146.793 97.5341  16
   3  -8  15 5054.31 364.694  16
  -3   8  14 3432.89 285.716  15
   3   8 -14 3899.95 286.764   3
  -3   8  14 3614.33 239.218  11
   3   8 -13 2033.67 220.774   3
   3  -8  13 2078.43 271.526  16
  -3   8  13 1846.93 234.318  15
  -3   8  13 2054.04 202.367  11
   3   8 -12 17712.8 808.691   3
   3  -8  12 20193.9 947.902  16
   3  -8  11 1068.80 232.985  16
   3  -8  10 1611.85 269.307  16
   3  -8   9 3781.68 401.055  16
  -3   8   8 2093.65 606.037  19
   3  -8   8 1889.53 295.388  16
  -3   8   8 2279.58 246.940  12
   3  -8   7 8828.35 616.596  16
  -3   8   7 8152.27 470.005  14
  -3   8   7 9338.12 524.197  12
  -3   8   7 7535.23 1293.13  19
  -3   8   6 9098.47 1492.96  19
   3  -8   6 10096.5 674.873  16
  -3   8   6 11360.5 610.725  12
  -3   8   5 4237.49 1046.33  19
   3  -8   5 3130.88 361.752  16
  -3   8   5 3286.60 327.140  12
   3  -8   4 30522.7 1342.91  16
  -3   8   4 32878.6 1251.79  13
  -3   8   4 31909.6 1298.51  12
   3  -8   3 10726.2 675.845  16
  -3   8   3 11495.6 625.123  13
  -3   8   3 11826.9 1916.85  19
  -3   8   3 11990.9 680.160  12
  -3   8   2 3358.39 1067.40  19
   3  -8   2 4695.55 415.605  16
  -3   8   2 4324.65 375.526  13
  -3   8   2 4730.91 436.757  12
  -3   8   1 1592.40 574.092  21
   3  -8   1 1007.93 212.745  16
  -3   8   1 1027.99 218.225  13
  -3  -8  -1 1185.17 217.521   6
  -3   8   1 1138.70 248.869  12
  -3   8   1 213.934 534.472  19
  -3  -8   0 68.1565 126.097   5
  -3   8   0 149.796 373.626  21
   3  -8   0 154.723 147.950  16
  -3   8   0 128.219 168.569  13
  -3  -8   0 65.6466 150.483   6
  -3   8   0 26.9804 190.353  12
  -3   8  -1 2053.49 740.467  21
  -3  -8   1 1213.73 215.549   5
  -3   8  -1 1072.00 599.354  19
   3  -8  -1 1612.10 257.178  16
  -3   8  -1 1435.29 263.215  13
  -3  -8   1 1807.44 288.468   6
  -3  -8   2 3979.16 375.510   5
  -3   8  -2 4534.29 1189.46  21
  -3  -8   2 4102.27 344.946   2
  -3   8  -2 2824.44 856.571  19
   3  -8  -2 3888.33 368.703  16
  -3   8  -2 3720.87 331.882  15
  -3   8  -2 4076.97 419.637  13
  -3  -8   2 3733.65 443.981   6
  -3  -8   3 10881.0 664.915   5
  -3   8  -3 8734.89 1663.77  21
  -3   8  -3 10992.6 1583.77  19
  -3  -8   3 10984.7 606.351   2
  -3   8  -3 9896.98 542.375  15
  -3  -8   3 9033.85 723.497   6
  -3   8  -3 9653.91 632.095  12
  -3  -8   4 35647.8 1464.18   5
  -3   8  -4 32274.0 2706.17  19
  -3   8  -4 30804.9 1189.43  15
  -3  -8   4 29513.6 1465.15   6
  -3   8  -4 35460.6 1363.30  12
  -3  -8   5 3801.85 459.170   5
  -3   8  -5 1956.32 845.997  21
  -3   8  -5 2964.61 809.299  19
  -3   8  -5 3540.22 386.134  13
  -3  -8   5 3987.28 447.721   6
  -3   8  -5 3460.68 345.509  12
  -3  -8   6 11429.6 855.625   5
  -3   8  -6 9725.45 1696.79  21
  -3   8  -6 9136.72 1358.09  19
  -3   8  -6 12628.3 704.010  13
  -3  -8   6 13850.4 826.225   6
  -3   8  -6 11931.0 658.194  12
  -3  -8   7 7529.81 695.943   5
  -3   8  -7 7450.80 1432.74  21
  -3   8  -7 6341.06 1035.49  19
  -3   8  -7 8506.15 540.115  13
  -3   8  -7 8581.28 507.943  12
   3  -8  -8 2036.02 774.600   7
  -3   8  -8 2195.40 272.993  13
  -3   8  -8 1821.56 227.270  12
  -3  -8   8 1874.94 318.280   6
   3  -8  -9 4877.61 1108.08   7
  -3  -8   9 4281.31 429.248   6
  -3   8  -9 3052.96 274.186  12
  -3  -8  10 1046.84 274.017   5
  -3  -8  10 1093.93 254.782   6
  -3  -8  11 310.851 183.069   5
  -3  -8  12 19668.4 957.371   5
  -3  -8  13 2634.05 312.413   5
  -3  -8  14 3603.50 333.139   5
  -3  -8  15 4175.61 328.549   5
  -3  -8  16 97.8846 100.078   5
  -3  -8  17 2053.03 193.889   2
  -3  -8  17 1658.90 154.310   5
  -3  -8  18 1110.09 124.792   2
   3  -9  15 5457.23 353.024  16
   3  -9  14 1320.66 193.429  16
  -3   9  14 1023.68 158.923  15
  -3   9  13 3588.49 304.742  15
  -3   9  13 3658.01 252.456  11
   3  -9  12 605.608 175.280  16
   3  -9  11 4862.11 425.977  16
   3  -9  10 5803.39 471.785  16
   3  -9   9 6929.57 531.499  16
   3  -9   8 18229.6 925.046  16
  -3   9   8 16316.2 753.748  12
   3  -9   7 24388.9 1158.64  16
  -3   9   7 25504.3 1036.44  12
  -3   9   6 1370.22 573.632  19
   3  -9   6 882.771 224.556  16
  -3   9   6 733.364 182.217  12
  -3   9   5 2680.57 911.350  19
   3  -9   5 3511.17 385.791  16
  -3   9   5 3417.09 339.784  12
  -3   9   4 874.649 597.595  19
   3  -9   4 446.535 181.973  16
  -3   9   4 430.815 156.765  13
  -3   9   4 557.445 201.237  12
   3  -9   3 10292.8 683.213  16
  -3   9   3 12493.2 655.747  13
  -3   9   3 12733.5 722.338  12
  -3   9   3 9413.99 1869.85  19
   3  -9   2 527.766 192.039  16
  -3   9   2 978.162 220.127  13
  -3   9   2 803.497 230.041  12
  -3   9   1 9523.61 1752.75  19
   3  -9   1 8951.19 600.353  16
  -3   9   1 9900.04 602.310  13
  -3  -9  -1 8683.66 561.216   6
  -3   9   1 7964.01 651.416  12
  -3  -9   0 1965.07 244.103   5
   3  -9   0 1886.93 276.904  16
  -3   9   0 1935.26 625.614  21
  -3   9   0 2135.26 320.012  13
  -3  -9   0 2349.39 316.979   6
  -3   9   0 1296.15 321.981  12
  -3  -9   1 7297.11 497.436   5
  -3   9  -1 6827.12 1387.11  21
  -3   9  -1 8349.54 1475.23  19
   3  -9  -1 7476.24 539.842  16
  -3   9  -1 7663.56 588.520  13
  -3  -9   1 7030.07 583.134   6
  -3   9  -2-226.624 357.528  21
  -3  -9   2 354.749 174.263   5
  -3   9  -2-168.855 376.727  19
   3  -9  -2 270.238 156.958  16
  -3   9  -2 163.094 127.452  15
  -3   9  -2 246.182 230.318  13
  -3  -9   2 137.640 230.351   6
  -3  -9   3 11653.8 706.486   5
  -3   9  -3 12738.7 1706.76  19
  -3  -9   3 10366.3 593.982   2
  -3   9  -3 11213.0 578.132  15
  -3  -9   3 11058.2 829.866   6
  -3   9  -3 13345.6 742.752  12
  -3   9  -4 240.696 379.917  21
  -3  -9   4 540.858 219.998   5
  -3   9  -4 150.630 375.929  19
  -3  -9   4 393.661 228.897   6
  -3  -9   4 420.350 162.345   2
  -3   9  -4 654.525 197.483  12
  -3   9  -5 1952.28 806.300  21
  -3  -9   5 2451.82 397.908   5
  -3   9  -5 2966.27 743.140  19
  -3   9  -5 3305.15 369.459  13
  -3   9  -5 2552.04 307.298  12
  -3  -9   5 2764.57 398.655   6
  -3   9  -6 1393.34 737.332  21
  -3  -9   6 900.627 290.649   5
  -3   9  -6 1439.07 485.440  19
  -3   9  -6 1289.92 257.893  13
  -3  -9   6 1485.01 306.935   6
  -3   9  -6 1444.46 226.510  12
  -3  -9   7 27906.7 1383.16   5
  -3   9  -7 28901.5 2799.60  21
  -3   9  -7 29271.6 1191.50  13
  -3   9  -7 27549.8 1125.85  12
  -3  -9   8 21192.0 1090.25   5
  -3  -9   8 20125.8 1021.81   6
  -3   9  -8 21050.0 913.322  13
  -3   9  -8 18563.5 838.056  12
  -3  -9   9 7134.48 543.825   6
  -3   9  -9 6156.41 383.468  12
  -3  -9  10 4810.12 442.659   6
  -3  -9  11 4247.20 410.818   5
  -3  -9  11 4050.45 389.881   6
  -3  -9  12 647.980 197.995   5
  -3  -9  13 4672.65 379.621   5
  -3  -9  14 1158.13 197.374   5
  -3  -9  15 5522.71 355.325   5
  -3  -9  16 1646.38 167.851   5
   3 -10  14 3229.44 267.368  16
  -3  10  14 2891.87 222.682  15
   3 -10  13 1560.68 202.780  16
  -3  10  13 1622.29 196.356  15
   3 -10  12 5220.49 393.774  16
   3 -10  11 4684.95 391.619  16
   3 -10  10 1806.39 261.592  16
   3 -10   9 21721.7 1025.90  16
   3 -10   8 70.6318 131.382  16
  -3  10   8 225.203 123.699  12
   3 -10   7 4969.49 450.671  16
  -3  10   7 4391.54 348.063  12
   3 -10   6 2417.35 324.452  16
  -3  10   6 2645.46 285.622  12
   3 -10   5 3472.89 382.852  16
  -3  10   5 3349.38 336.539  12
  -3  10   4 7719.78 1540.04  19
   3 -10   4 8686.82 604.935  16
  -3  10   4 8737.01 523.164  13
  -3  10   4 8860.84 580.143  12
  -3  10   3 1738.55 734.806  19
   3 -10   3 1987.06 283.860  16
  -3  10   3 1717.54 246.665  13
  -3  10   3 1779.18 287.202  12
   3 -10   2 6837.89 537.723  16
  -3  10   2 7113.58 500.007  13
  -3  10   2 7776.07 590.302  12
   3 -10   1 27768.5 1224.05  16
  -3 -10  -1 25529.6 1146.99   6
  -3  10   1 24094.9 1276.48  12
  -3  10   0 2986.05 791.879  21
   3 -10   0 4149.56 404.045  16
  -3  10   0 4109.71 424.602  13
  -3 -10   0 3574.35 398.258   6
  -3  10   0 2706.81 434.788  12
  -3 -10   1 24248.2 1070.04   5
  -3  10  -1 26519.0 2696.76  21
  -3  10  -1 26063.8 2609.45  19
   3 -10  -1 27156.8 1185.82  16
  -3  10  -1 27241.9 1083.19  15
  -3  10  -1 27956.1 1268.86  13
  -3 -10   1 23122.2 1217.48   6
  -3 -10   2 8672.92 547.726   5
  -3  10  -2 7808.50 1354.33  19
  -3  10  -2 7832.60 470.185  15
  -3  10  -2 6430.03 592.589  13
  -3 -10   2 7989.93 663.818   6
  -3  10  -3 2643.52 968.154  21
  -3 -10   3 1948.87 292.585   5
  -3  10  -3 2821.05 783.840  19
  -3  10  -3 2000.00 218.128  15
  -3  10  -3 2046.68 335.825  13
  -3 -10   3 1615.87 342.849   6
  -3  10  -3 1950.74 300.237  12
  -3 -10   4 7208.75 571.290   5
  -3  10  -4 9689.42 1646.13  21
  -3  10  -4 7964.14 1231.42  19
  -3 -10   4 8683.28 667.385   6
  -3  10  -4 8646.48 559.319  12
  -3 -10   5 2260.08 344.922   5
  -3 -10   5 2147.90 261.349   2
  -3  10  -5 3203.74 350.873  13
  -3 -10   5 2976.41 384.666   6
  -3  10  -5 2749.85 306.199  12
  -3 -10   6 2339.89 361.707   5
  -3  10  -6 3097.09 330.833  13
  -3 -10   6 2722.25 358.041   6
  -3  10  -6 2806.36 288.456  12
  -3 -10   7 4226.75 447.407   5
  -3  10  -7 4710.24 380.614  13
  -3  10  -7 4061.31 335.550  12
  -3 -10   8 99.9201 197.085   5
  -3  10  -8 133.149 141.470  13
  -3  10  -8 220.347 117.091  12
  -3 -10   9 21397.5 1026.25   5
  -3 -10   9 20597.5 1001.08   6
  -3 -10  10 2262.02 300.799   6
  -3 -10  12 3952.05 352.219   5
  -3 -10  13 1182.99 201.498   5
  -3 -10  14 3398.12 277.253   5
  -3 -10  14 3475.83 275.278   2
  -3 -10  15 4629.48 288.504   5
  -3 -10  15 4299.51 284.660   2
  -3 -10  16 651.044 98.2918   5
  -3 -10  16 622.344 98.9184   2
   3 -11  13 1696.77 197.530  16
  -3  11  13 1424.81 165.186  15
   3 -11  12 2653.64 254.417  16
  -3  11  12 2343.64 233.618  15
   3 -11  11 1659.91 219.556  16
   3 -11  10 1971.70 253.055  16
   3 -11   9 5070.41 410.989  16
   3 -11   8 1061.54 209.866  16
  -3  11   8 1001.44 159.457  12
   3 -11   7 1555.42 252.394  16
  -3  11   7 1335.09 201.221  12
   3 -11   6 572.478 178.269  16
  -3  11   6 960.551 194.062  12
   3 -11   5 8279.99 569.701  16
  -3  11   5 7758.32 510.107  12
   3 -11   4 5273.14 453.968  16
  -3  11   4 4785.21 414.758  12
   3 -11   3 1890.51 284.885  16
  -3  11   3 1832.22 248.397  13
  -3  11   3 1649.37 278.556  12
   3 -11   2 1154.25 231.305  16
  -3  11   2 1006.94 229.822  13
  -3  11   2 1222.90 260.151  12
   3 -11   1 8575.82 581.124  16
  -3 -11  -1 8009.12 521.182   6
  -3  11   1 8487.43 562.145  13
  -3  11   1 7430.68 590.913  12
   3 -11   0 898.709 216.776  16
  -3  11   0 1117.23 251.853  13
  -3 -11   0 850.285 214.986   6
  -3  11   0 1002.39 266.569  12
  -3 -11   1 6988.87 447.202   5
  -3  11  -1 7422.18 460.792  15
  -3  11  -1 7841.83 572.001  13
  -3 -11   1 6859.42 545.647   6
  -3 -11   2 1212.52 214.375   5
  -3  11  -2 1223.21 181.580  15
  -3  11  -2 1279.63 279.028  13
  -3 -11   2 1258.14 283.492   6
  -3 -11   3 826.989 198.509   5
  -3  11  -3 1382.32 282.124  13
  -3 -11   3 1615.29 298.261   6
  -3  11  -3 1629.73 257.732  12
  -3 -11   4 4695.70 425.043   5
  -3 -11   4 5946.32 508.276   6
  -3  11  -4 4947.96 406.108  12
  -3 -11   5 7242.90 545.970   5
  -3 -11   5 8741.33 611.152   6
  -3  11  -5 8384.47 512.103  12
  -3 -11   6 753.994 216.268   5
  -3  11  -6 859.202 204.498  13
  -3 -11   6 1130.39 247.744   6
  -3  11  -6 889.898 182.569  12
  -3 -11   7 1398.60 263.819   5
  -3  11  -7 1264.66 212.992  13
  -3 -11   7 818.021 172.691   2
  -3  11  -7 1030.79 173.055  12
  -3 -11   8 1211.22 240.145   5
  -3  11  -8 958.501 182.616  13
  -3 -11   8 905.897 175.390   2
  -3  11  -8 805.203 146.162  12
  -3 -11   9 4086.75 371.597   5
  -3 -11   9 4064.00 371.556   6
  -3 -11  10 2320.00 275.285   5
  -3 -11  10 2121.15 268.229   6
  -3 -11  10 1669.43 217.436   2
  -3 -11  11 1805.17 209.813   2
  -3 -11  12 2713.31 261.457   5
  -3 -11  12 2418.08 229.139   2
  -3 -11  13 1558.09 193.323   5
  -3 -11  13 1326.05 164.606   2
  -3 -11  14 2400.93 206.065   5
  -3 -11  14 2208.99 182.044   2
  -3 -11  15 3202.47 201.303   5
   3 -12  12 4170.40 279.613  16
  -3  12  12 3668.08 258.812  15
   3 -12  11 4608.29 326.410  16
  -3  12  11 4957.41 326.463  15
   3 -12  10 4788.06 352.227  16
   3 -12   9 5564.36 395.624  16
   3 -12   8 2064.86 249.949  16
   3 -12   7 2045.41 266.979  16
  -3  12   7 2088.60 215.573  12
   3 -12   6 2726.92 301.838  16
  -3  12   6 2319.94 250.096  12
   3 -12   5 2324.79 289.606  16
  -3  12   5 2364.63 261.943  12
   3 -12   4 9619.19 599.184  16
  -3  12   4 9433.41 563.853  12
   3 -12   3 14010.9 752.862  16
  -3  12   3 13536.1 672.866  13
  -3  12   3 12971.8 712.119  12
   3 -12   2 4199.53 380.833  16
  -3  12   2 3081.01 321.890  13
  -3  12   2 3693.20 364.769  12
   3 -12   1 1539.19 245.877  16
  -3  12   1 1705.83 252.133  13
  -3  12   1 1310.29 245.328  12
  -3  12   0 3671.58 297.946  15
  -3  12   0 2995.03 328.111  13
  -3  12   0 3169.74 357.364  12
  -3  12  -1 1493.31 252.277  13
  -3 -12   1 1187.98 233.268   6
  -3  12  -2 3451.20 363.137  13
  -3 -12   2 3556.45 370.606   6
  -3  12  -3 15697.9 769.992  13
  -3 -12   3 15302.5 799.460   6
  -3  12  -3 14950.0 727.761  12
  -3 -12   4 9568.83 611.201   6
  -3  12  -4 10146.5 556.551  12
  -3 -12   5 1932.64 259.254   5
  -3 -12   5 2665.17 316.242   6
  -3  12  -5 2361.24 252.850  12
  -3 -12   6 3054.02 316.606   5
  -3 -12   6 2912.74 327.839   6
  -3  12  -6 3090.57 296.357  13
  -3  12  -6 2818.88 260.555  12
  -3 -12   7 2110.74 262.687   5
  -3  12  -7 2084.81 234.261  13
  -3  12  -7 1855.90 202.584  12
  -3 -12   7 1856.03 268.261   6
  -3 -12   8 1333.52 223.299   5
  -3 -12   9 5834.21 406.470   5
  -3 -12   9 5992.45 422.279   6
  -3 -12  10 3579.24 314.311   5
  -3 -12  11 5177.01 349.930   5
  -3 -12  13 2867.19 215.765   5
  -3 -12  14 1210.16 115.766   5
   3 -13  10 6964.29 374.524  16
  -3  13  10 5905.49 350.951  15
   3 -13   9 682.841 134.499  16
   3 -13   8 2569.37 248.442  16
   3 -13   7 952.525 172.905  16
  -3  13   7 726.490 125.323  12
   3 -13   6 1295.48 199.717  16
  -3  13   6 1319.59 175.912  12
   3 -13   5 1016.01 191.324  16
  -3  13   5 1369.49 184.730  12
  -3  13   4 301.961 127.440  12
  -3  13   3 5622.66 402.617  12
  -3  13   2 1698.08 208.329  15
  -3  13   2 1282.70 211.737  12
  -3  13   1 142.126 127.229  13
  -3  13   1 408.497 149.745  12
  -3  13   0 1859.15 238.506  13
  -3  13   0 1772.29 245.287  12
  -3  13  -1 169.729 136.594  13
  -3 -13   1 144.177 119.950   6
  -3  13  -2 2178.93 257.859  13
  -3 -13   2 1461.86 230.247   6
  -3 -13   3 6311.98 444.767   6
  -3  13  -3 6185.95 419.354  13
  -3  13  -3 5641.51 397.334  12
  -3 -13   4 157.838 134.155   6
  -3  13  -4 97.7183 111.255  12
  -3 -13   5 1311.61 223.640   6
  -3  13  -5 1208.60 173.977  12
  -3 -13   6 1784.62 208.854   5
  -3  13  -6 1558.71 202.286  13
  -3 -13   6 1532.02 233.993   6
  -3  13  -6 1295.22 166.756  12
  -3 -13   7 671.735 151.548   5
  -3 -13   7 598.900 165.315   6
  -3 -13   8 2614.71 243.911   5
  -3 -13   9 605.073 135.727   5
  -3 -13  10 5383.03 325.898   5
  -3 -13  11 1519.16 158.812   5
  -3 -13  12 70.2983 60.9388   5
  -3  14   7 860.690 134.374  15
  -3  14   6 4619.49 303.103  15
  -3  14   5 410.636 117.011  15
  -3  14   5 522.844 116.244  12
  -3  14   4 2337.07 211.543  15
  -3  14   4 1974.04 203.705  12
  -3  14   3 1393.84 180.001  12
  -3  14   2 1729.73 203.595  12
  -3  14   1 477.904 136.065  12
  -3  14   0 601.796 146.553  12
  -3  14  -1 287.120 131.275  13
  -3  14  -2 2444.41 239.454  13
  -3  14  -2 2070.97 217.200  12
  -3  14  -3 1609.10 196.581  13
  -3  14  -3 1528.67 182.644  12
  -3 -14   3 1393.44 192.391   6
  -3 -14   4 1880.38 215.668   6
  -3  14  -4 2499.61 231.288  13
  -3  14  -4 1943.34 198.251  12
  -3 -14   5 612.957 143.926   6
  -3  14  -5 550.551 116.142  12
  -3 -14   6 4750.44 325.117   6
  -3 -14   9 1545.76 133.484   5
  -3  15   2 1792.65 173.056  12
  -3  15   1 38.5038 76.6859  12
  -3  15   0 11168.7 504.579  12
  -3  15  -2 1764.64 169.944  12
  -4   0   0 75284.8 2488.65  14
  -4   0   0 73390.9 2537.88   2
  -4   0   0 76768.6 2508.06  12
  -4   0   0 78174.0 2574.81   1
  -4   0   0 73469.0 2399.14  11
  -4   0   1 9947.39 593.656   1
  -4   0   1 9970.68 529.988  14
  -4   0  -1 9185.98 561.393   1
  -4   0   1 10117.2 546.172  12
  -4   0   1 8994.07 482.413  11
  -4   0  -1 8827.51 444.978  11
  -4   0  -2 7335.97 474.336   1
  -4   0  -2 6525.64 429.687  14
  -4   0   2 6557.04 419.222  14
  -4   0   2 6966.80 437.636  12
  -4   0   2 6408.96 393.119  11
  -4   0   3 2972.71 315.897   4
  -4   0  -3 3570.02 319.589   1
  -4   0  -3 3142.21 290.525  14
  -4   0   3 2924.58 271.144  14
  -4   0   3 3222.24 337.662   2
  -4   0   3 2996.00 281.337  12
  -4   0  -3 2927.49 289.935  12
  -4   0   3 3199.46 273.132  11
  -4   0   4 69.0056 116.228  11
  -4   0   4-74.5190 152.706   4
  -4   0  -4 48.7072 131.845   1
  -4   0   4-21.0272 165.850   2
  -4   0  -4 92.7033 115.614  14
  -4   0   4 68.2048 104.317  14
  -4   0   5 9245.61 574.777   4
  -4   0  -5 9157.06 507.969  14
  -4   0   5 9776.19 606.770   2
  -4   0   5 8928.54 503.595  11
  -4   0   6 14452.3 765.049   4
  -4   0  -6 14372.4 668.701  14
  -4   0   6 14930.1 799.996   2
  -4   0   6 14340.3 674.916  11
  -4   0   7 5155.60 437.552   4
  -4   0  -7 4612.55 328.003  14
  -4   0   7 4896.28 439.506   2
  -4   0   7 4611.20 346.399  11
  -4   0   8 19717.1 959.175   4
  -4   0   8 18459.6 944.051   2
  -4   0   8 18673.3 820.526  11
  -4   0   9 2104.43 316.592   4
  -4   0   9 1953.03 307.706   2
  -4   0  10 9131.47 658.464   4
  -4   0  10 9221.57 612.082   2
  -4   0  11 326.918 146.386  11
  -4   0  11 87.4729 230.111   4
  -4   0  11 320.611 195.310   2
  -4   0  12 13.6288 118.736  11
  -4   0  12 155.217 213.456   4
  -4   0  12 19.6808 147.266   2
  -4   0  13 2411.12 242.840  11
  -4   0  13 3231.75 373.693   4
  -4   0  13 2401.67 284.869   2
  -4   0  14 1294.46 238.662   4
  -4   0  14 787.030 176.516   2
  -4   0  15 3231.18 294.837   4
  -4   0  15 2545.76 236.920   2
  -4   0  16 7636.96 400.579   4
  -4   0  16 5293.60 302.884   2
  -4   0  17 3722.20 247.927   4
  -4   0  18 4620.94 240.054   4
  -4   1  18 2083.70 149.090   4
  -4   1  17 2242.63 192.716   4
  -4   1  16 257.412 112.513   4
  -4   1  15 1361.64 207.724   4
  -4   1  15 922.106 142.894   2
  -4   1  14 7263.10 410.074  11
  -4   1  14 7280.22 432.142   2
  -4   1  13 1576.96 199.795  11
  -4   1  13 1315.12 272.497   4
  -4   1  13 1619.61 220.694   2
  -4   1  12 9108.89 497.960  11
  -4   1  12 8691.57 661.082   4
  -4   1  12 9635.46 558.232   2
  -4   1  11 4841.75 352.871  11
  -4   1  11 4385.50 394.396   2
  -4   1  10 864.416 173.150  11
  -4   1  10 670.341 231.211   4
  -4   1  10 853.127 227.414   2
  -4   1   9 6039.34 486.935   4
  -4   1   9 4463.25 421.917   2
  -4   1   8 11221.6 669.434   4
  -4   1   8 10350.1 653.509   2
  -4   1   7 2800.14 326.369   4
  -4   1   7 3072.32 319.912  15
  -4   1   7 3561.14 369.137   2
  -4   1   7 3250.02 295.519  11
  -4   1   6 3494.94 350.659   4
  -4   1   6 3599.00 344.226  15
  -4   1   6 3475.45 367.953   2
  -4   1   6 3541.44 291.864  12
  -4   1   6 3214.59 297.182  11
  -4   1   5 1129.57 227.596   4
  -4   1   5 1328.62 228.876  15
  -4   1   5 1070.00 235.368   2
  -4   1   5 1247.60 181.611  14
  -4  -1  -5 1196.24 178.209  14
  -4   1   5 1180.43 189.348  12
  -4  -1  -4 19800.2 859.014   1
  -4   1   4 19145.5 889.117   4
  -4   1   4 18850.2 898.307  15
  -4   1   4 19169.3 824.166  14
  -4  -1  -4 19471.1 829.195  14
  -4   1   4 20635.7 943.398   2
  -4   1   4 18572.2 838.545  12
  -4  -1  -3 1761.75 230.664   1
  -4   1   3 1174.54 207.003   4
  -4   1   3 1565.20 249.664  15
  -4   1   3 1890.60 272.715   2
  -4   1   3 1522.71 209.940  14
  -4  -1  -3 1313.91 202.283  14
  -4   1   3 1775.35 227.701  12
  -4   1   2 1411.90 242.731   2
  -4   1   2 1623.04 220.225  14
  -4  -1  -2 1959.70 221.670  14
  -4  -1  -2 1434.34 222.928   1
  -4   1   2 1591.85 222.139  12
  -4  -1  -1 1862.87 250.013   1
  -4  -1  -1 1415.99 234.031   2
  -4   1   1 1717.52 223.885  14
  -4   1   1 2337.39 257.322  12
  -4  -1   0 113.900 95.4227  11
  -4  -1   0 132.598 137.058   1
  -4  -1   0 239.569 145.469   2
  -4   1   0 180.264 130.672  14
  -4  -1   0 523.296 151.347  14
  -4   1   0 206.156 143.521  12
  -4  -1   1 1842.26 221.154  14
  -4  -1   1 2156.84 276.305   2
  -4  -1   1 1897.76 266.460   1
  -4  -1   1 1830.08 196.024  11
  -4  -1   2 2323.24 293.973   2
  -4  -1   2 2171.90 221.045  11
  -4  -1   3 1235.50 185.517  11
  -4   1  -3 1373.91 216.330  14
  -4   1  -3 1315.46 205.152  12
  -4   1  -4 19839.0 871.093   1
  -4   1  -4 19759.9 867.193  14
  -4   1  -4 19028.8 851.490  12
  -4  -1   4 18911.3 803.322  11
  -4  -1   5 1081.96 177.002  11
  -4   1  -5 837.930 175.508  14
  -4  -1   5 1003.26 237.520   2
  -4   1  -5 935.118 181.920  12
  -4   1  -6 2753.44 270.932  14
  -4  -1   6 3189.20 355.991   2
  -4  -1   6 2859.09 269.295  11
  -4  -1   7 4029.81 324.878  11
  -4  -1   7 4646.68 443.312   2
  -4   1  -7 3898.09 310.766  14
  -4  -1   8 8997.24 516.254  11
  -4  -1   8 10199.8 658.700   2
  -4   1  -8 9147.25 486.426  14
  -4  -1   9 5594.74 480.555   2
  -4   1  -9 4701.83 309.039  14
  -4  -1  10 1354.55 277.878   2
  -4  -1  11 4664.03 349.709  11
  -4  -1  11 4346.04 428.016   2
  -4  -1  12 8736.83 574.725   2
  -4  -1  12 7931.90 464.005  11
  -4  -1  13 1148.60 221.741   2
  -4  -1  14 7661.07 475.958   2
  -4  -1  15 1478.94 195.907   2
  -4  -1  16 465.067 117.622   2
  -4   2  17 608.899 109.460   4
  -4   2  16 1375.17 174.942   4
  -4   2  15 1243.14 194.558   4
  -4   2  14 399.957 124.921  11
  -4   2  14 160.658 147.835   4
  -4   2  14 175.894 108.493   2
  -4   2  13 6851.82 399.071  11
  -4   2  13 6678.59 499.984   4
  -4   2  13 6463.49 408.053   2
  -4   2  12 2242.45 234.004  11
  -4   2  12 1913.30 308.602   4
  -4   2  12 2187.75 263.515   2
  -4   2  11 8471.99 474.927  11
  -4   2  11 9079.80 610.819   4
  -4   2  11 7819.96 508.251   2
  -4   2  10 618.358 156.349  11
  -4   2  10 581.835 213.878   4
  -4   2  10 531.185 156.697  15
  -4   2  10 512.404 180.342   2
  -4   2   9 4262.23 407.835   4
  -4   2   9 4046.44 350.866  15
  -4   2   9 3841.95 363.144   2
  -4   2   9 4111.52 331.322  11
  -4   2   8 8490.03 554.273   4
  -4   2   8 7471.11 498.997  15
  -4   2   8 7013.98 524.442   2
  -4   2   7 13204.4 718.261   4
  -4   2   7 13201.4 703.888  15
  -4   2   7 12723.6 713.359   2
  -4   2   7 13021.5 613.822  12
  -4   2   6 1406.88 250.264   4
  -4   2   6 1491.56 241.342  15
  -4   2   6 1586.72 256.887   2
  -4   2   6 1272.22 185.992  14
  -4   2   6 1405.97 200.820  12
  -4   2   5 15003.3 752.764   4
  -4   2   5 14512.0 767.341  15
  -4   2   5 14511.6 680.997  14
  -4   2   5 15122.2 777.499   2
  -4   2   5 14924.3 707.896  12
  -4  -2  -4 1684.89 215.303   1
  -4   2   4 1371.42 218.805   4
  -4   2   4 1341.73 243.784   2
  -4   2   4 1015.00 247.175  15
  -4   2   4 995.998 177.825  14
  -4   2   4 1230.62 197.878  12
  -4  -2  -3 3768.34 321.519   1
  -4   2   3 3110.77 333.823  15
  -4   2   3 3760.17 315.774  14
  -4   2   3 3850.90 360.624   2
  -4   2   3 3446.47 320.842  12
  -4   2   2 3118.60 323.562   1
  -4  -2  -2 2997.00 296.091   1
  -4   2   2 2754.50 282.844  14
  -4   2   2 3102.76 322.003   2
  -4   2   2 2492.78 278.033  12
  -4   2   1 2794.28 310.212   1
  -4   2   1 2566.59 272.020  14
  -4   2   1 2234.87 278.422   2
  -4  -2  -1 2599.91 280.881   1
  -4  -2  -1 2458.00 288.209   2
  -4   2   1 2442.63 280.396  12
  -4  -2   0 290.548 98.4600  11
  -4  -2   0 536.605 169.172   1
  -4   2   0 170.589 152.714   1
  -4  -2   0 166.371 151.779   2
  -4   2   0 363.611 138.208  14
  -4   2   0 382.523 158.934  12
  -4  -2   1 1924.51 199.124  11
  -4  -2   1 2235.04 275.703   1
  -4   2  -1 1980.45 257.864   1
  -4  -2   1 1780.20 268.822   2
  -4   2  -1 2202.38 261.163  14
  -4  -2   2 2744.63 249.211  11
  -4   2  -2 3741.69 327.301   1
  -4  -2   2 3250.26 339.954   2
  -4  -2   3 2343.76 235.428  11
  -4   2  -3 2008.89 259.138   1
  -4   2  -3 3106.91 300.631  14
  -4   2  -3 2940.36 299.794  12
  -4  -2   3 2994.85 340.842   2
  -4  -2   4 1389.43 193.932  11
  -4  -2   4 1318.48 229.217   4
  -4   2  -4 1467.91 223.022  14
  -4   2  -4 1198.68 206.848  12
  -4  -2   5 15236.9 689.100  11
  -4  -2   5 16853.7 801.682   4
  -4   2  -5 15008.7 734.952  14
  -4   2  -5 14325.3 717.289  12
  -4  -2   6 1402.89 204.951  11
  -4  -2   6 1915.00 279.769   4
  -4   2  -6 1665.27 224.837  14
  -4   2  -6 1253.47 198.466  12
  -4  -2   7 12382.5 632.026  11
  -4  -2   7 13934.1 805.488   2
  -4  -2   7 13940.0 752.987   4
  -4   2  -7 13561.3 658.670  14
  -4   2  -7 13370.8 633.847  12
  -4  -2   8 6378.59 420.838  11
  -4  -2   8 7503.57 575.933   2
  -4  -2   8 6969.49 519.825   4
  -4   2  -8 6324.72 404.686  14
  -4  -2   9 3783.18 320.258  11
  -4  -2   9 3558.24 419.258   2
  -4  -2   9 3094.18 366.455   4
  -4   2  -9 3699.93 277.586  14
  -4  -2  10 791.900 228.424   4
  -4   2 -10 872.613 129.805  14
  -4  -2  10 813.737 259.732   2
  -4  -2  11 8199.78 602.367   2
  -4  -2  11 7982.39 578.076   4
  -4  -2  12 2324.39 326.286   4
  -4  -2  12 2176.67 315.472   2
  -4  -2  13 5932.51 464.697   2
  -4  -2  13 7550.29 495.060   4
  -4  -2  14 363.140 154.878   4
  -4  -2  14 351.937 154.490   2
  -4  -2  15 864.070 164.120   4
  -4  -2  15 922.004 171.209   2
  -4  -2  16 1397.27 171.624   4
  -4  -2  16 1220.22 158.899   2
  -4  -2  17 383.608 93.0216   4
  -4  -2  17 384.796 80.1142   2
  -4   3  17 3989.33 229.324   4
  -4   3  16 1285.14 165.579   4
  -4   3  15 2649.71 207.446  11
  -4   3  15 2862.83 251.717   4
  -4   3  14 102.204 95.4221  11
  -4   3  14 91.3112 125.923   4
  -4   3  13 5645.62 344.270  11
  -4   3  13 5772.08 422.956   4
  -4   3  13 4663.80 309.885   2
  -4   3  12 6024.71 375.577  11
  -4   3  12 5368.83 372.242   2
  -4   3  11 4929.78 404.366   4
  -4   3  11 3990.58 321.484  15
  -4   3  11 4106.94 336.448   2
  -4   3  11 4477.77 332.413  11
  -4   3  10 8414.63 552.612   4
  -4   3  10 8649.94 508.324  15
  -4   3  10 7406.76 491.514   2
  -4   3  10 8284.56 476.325  11
  -4   3   9 5995.83 453.434   4
  -4   3   9 5335.14 416.716  15
  -4   3   9 5191.04 414.738   2
  -4   3   9 5262.81 382.472  11
  -4   3   8 6088.61 455.115   4
  -4   3   8 6774.11 471.582  15
  -4   3   8 5894.70 444.199   2
  -4   3   8 5472.42 359.846  12
  -4   3   7 19191.0 881.012   4
  -4   3   7 17799.0 886.563  15
  -4   3   7 18390.9 758.471  14
  -4   3   7 17161.8 856.199   2
  -4   3   7 18267.3 788.790  12
  -4   3   6 11127.2 620.453   4
  -4   3   6 12016.0 681.570  15
  -4   3   6 10685.5 547.441  14
  -4   3   6 10326.2 615.130   2
  -4   3   6 10849.2 572.417  12
  -4   3   5 10330.6 592.538   4
  -4   3   5 10903.9 660.542  15
  -4   3   5 12079.5 584.043  14
  -4   3   5 10772.8 621.208   2
  -4   3   5 9657.40 562.408  12
  -4   3   4 5649.72 420.014   4
  -4   3   4 6274.09 484.169  15
  -4   3   4 6357.35 413.575  14
  -4   3   4 5869.14 439.643   2
  -4   3   4 6160.25 430.121  12
  -4  -3  -4 5699.63 382.954   1
  -4  -3  -3 9075.30 503.453   1
  -4   3   3 8126.85 549.119   1
  -4   3   3 8663.46 583.224  15
  -4   3   3 8974.88 519.805  14
  -4   3   3 8677.44 538.341   2
  -4   3   3 8534.08 526.996  12
  -4   3   2 38982.9 1482.20   1
  -4  -3  -2 38197.6 1406.89   1
  -4   3   2 36867.5 1419.60  14
  -4  -3  -2 35472.1 1389.03   2
  -4   3   2 39667.5 1461.30  12
  -4   3   1 16751.1 853.271  15
  -4   3   1 17750.5 822.915  14
  -4  -3  -1 17552.2 804.649   1
  -4  -3  -1 17208.0 817.665   2
  -4   3   1 17602.1 844.446   1
  -4   3   1 17481.1 840.596  12
  -4   3   0 5112.28 421.611  15
  -4   3   0 5478.56 411.526  14
  -4   3   0 5059.81 405.603   1
  -4  -3   0 5366.25 421.251   2
  -4   3   0 5033.67 418.178  12
  -4  -3   0 5389.28 405.659   1
  -4  -3   1 19447.5 880.288   1
  -4   3  -1 20025.1 873.736   1
  -4   3  -1 19253.7 870.849  15
  -4   3  -1 20076.6 884.018  14
  -4  -3   1 19269.7 881.993   2
  -4   3  -2 35485.7 1329.11   1
  -4  -3   2 39031.5 1413.92   2
  -4  -3   3 7558.32 452.426  11
  -4   3  -3 8984.81 529.139   1
  -4   3  -3 9094.91 552.879  14
  -4   3  -3 9166.17 554.157  12
  -4  -3   3 8692.24 575.794   2
  -4  -3   4 5826.56 378.331  11
  -4  -3   4 6703.02 455.018   4
  -4   3  -4 5436.35 426.735  14
  -4   3  -4 6117.58 437.492  12
  -4  -3   4 5726.26 473.966   5
  -4   3  -4 5433.97 402.377   1
  -4  -3   4 6611.36 496.282   2
  -4  -3   5 9322.96 527.219  11
  -4  -3   5 11718.6 699.506   2
  -4  -3   5 11525.0 634.557   4
  -4   3  -5 10855.8 610.260  14
  -4   3  -5 10897.9 596.949  12
  -4  -3   6 9956.34 544.539  11
  -4  -3   6 12052.7 656.326   4
  -4   3  -6 10561.9 593.908  14
  -4   3  -6 10843.1 579.911  12
  -4  -3   7 15328.2 724.417  11
  -4  -3   7 16676.2 833.852   4
  -4   3  -7 14793.5 738.708  14
  -4   3  -7 16685.2 737.654  12
  -4  -3   7 17363.6 909.803   5
  -4  -3   8 6463.01 420.958  11
  -4  -3   8 7092.69 570.482   2
  -4  -3   8 6363.04 481.797   4
  -4   3  -8 6433.70 411.072  14
  -4   3  -8 5982.00 380.042  12
  -4  -3   8 6176.66 524.531   5
  -4  -3   9 5086.80 369.673  11
  -4  -3   9 5420.97 515.542   2
  -4  -3   9 5299.63 438.332   4
  -4   3  -9 4441.25 357.579  14
  -4  -3   9 4943.93 465.645   5
  -4  -3  10 9591.93 691.374   2
  -4  -3  10 8884.63 568.421   4
  -4   3 -10 7559.85 408.249  14
  -4  -3  10 7635.74 564.105   5
  -4  -3  11 4748.81 483.501   2
  -4  -3  11 5197.27 425.329   4
  -4  -3  12 5682.55 495.152   2
  -4  -3  12 5946.58 444.892   4
  -4  -3  13 5998.64 469.287   2
  -4  -3  13 6243.90 435.319   4
  -4  -3  14 123.292 118.419   4
  -4  -3  14 135.737 146.643   2
  -4  -3  15 3630.56 267.204   4
  -4  -3  15 2906.23 271.054   2
  -4  -3  16 1256.24 149.302   4
  -4  -3  16 1149.97 156.800   2
  -4  -3  17 3589.28 209.538   4
  -4  -3  17 3626.85 216.047   2
  -4   4  16 569.046 99.4715   4
  -4   4  16 339.315 76.3271   1
  -4   4  15 6282.44 320.681  11
  -4   4  15 5938.39 346.321   4
  -4   4  14 1899.65 182.821  11
  -4   4  14 1776.29 208.581   4
  -4   4  13 675.925 133.638  11
  -4   4  13 697.771 157.601   4
  -4   4  12 2405.34 272.553   4
  -4   4  12 2351.72 231.305  15
  -4   4  12 2553.86 232.947  11
  -4   4  11 2123.02 266.480   4
  -4   4  11 2012.07 235.030  15
  -4   4  11 2397.50 240.134  11
  -4   4  10 14.3588 118.800  11
  -4   4  10-17.5662 142.662   4
  -4   4  10 238.685 134.488  15
  -4   4   9 7191.83 474.601   4
  -4   4   9 6523.72 465.921  15
  -4   4   9 6222.38 424.677   2
  -4   4   8 1744.42 240.209   4
  -4   4   8 1544.78 223.022   2
  -4   4   8 1403.78 247.841  15
  -4   4   8 1159.74 154.798  14
  -4   4   8 1601.55 189.738  12
  -4   4   7 1789.87 254.974   4
  -4   4   7 1666.75 240.224   2
  -4   4   7 1840.79 282.256  15
  -4   4   7 1899.99 201.768  14
  -4   4   7 1741.52 214.200  12
  -4   4   6 2055.73 263.091   4
  -4   4   6 2207.74 319.097  15
  -4   4   6 2359.23 237.851  14
  -4   4   6 2008.26 260.046   2
  -4   4   6 2161.95 247.142  12
  -4   4   5 5340.86 393.196   4
  -4   4   5 5371.28 463.054  15
  -4   4   5 4851.14 360.382  14
  -4   4   5 5288.19 395.292  12
  -4   4   4 5497.18 435.259   1
  -4   4   4 5509.79 477.137  15
  -4   4   4 5074.68 379.683  14
  -4   4   4 5402.03 407.914  12
  -4   4   3 16651.1 806.039   1
  -4  -4  -3 14979.3 699.460   1
  -4   4   3 15313.5 753.162  14
  -4   4   3 16779.9 794.858  12
  -4  -4  -2 529.570 155.420   2
  -4   4   2 569.448 188.794   1
  -4   4   2 588.983 182.003  14
  -4  -4  -2 449.060 140.748   1
  -4   4   2 560.689 183.617  12
  -4  -4  -1 5712.69 398.260   1
  -4   4   1 6289.04 481.491  15
  -4   4   1 6608.29 456.234  14
  -4   4   1 6349.89 448.431   1
  -4  -4  -1 5675.02 411.283   2
  -4   4   1 6622.07 476.039  12
  -4   4   0 2200.37 265.996   1
  -4   4   0 1838.75 274.023  15
  -4   4   0 2017.63 269.023  14
  -4  -4   0 2154.08 256.193   1
  -4  -4   0 2105.84 260.108   2
  -4   4   0 1954.99 274.198  12
  -4  -4   1 6121.34 429.743   1
  -4   4  -1 5952.04 427.860   1
  -4   4  -1 5709.28 434.600  15
  -4   4  -1 6282.15 459.133  14
  -4  -4   1 5991.75 448.553   2
  -4   4  -2 573.401 168.435   1
  -4   4  -2 910.316 191.409  15
  -4  -4   2 681.702 202.307   2
  -4   4  -3 17611.5 810.749   1
  -4   4  -3 17225.0 856.527  12
  -4  -4   3 18378.7 901.557   5
  -4  -4   3 18302.9 897.294   2
  -4  -4   4 4596.39 427.351   2
  -4   4  -4 4319.24 387.741  14
  -4   4  -4 4287.62 376.558  12
  -4  -4   4 4347.77 415.306   5
  -4  -4   5 4286.45 422.652   2
  -4  -4   5 3409.56 328.163   4
  -4   4  -5 4031.58 364.257  14
  -4   4  -5 3393.01 330.590  12
  -4  -4   5 3816.00 402.760   5
  -4  -4   6 3104.69 371.888   2
  -4  -4   6 2647.26 302.055   4
  -4   4  -6 2860.41 307.145  14
  -4   4  -6 3152.48 299.655  12
  -4  -4   7 2430.21 291.955   4
  -4   4  -7 2566.03 275.320  14
  -4  -4   7 2540.91 358.565   2
  -4   4  -7 2232.30 244.721  12
  -4  -4   8 1274.80 287.948   5
  -4  -4   8 1363.23 235.413   4
  -4   4  -8 1126.34 188.450  14
  -4   4  -8 1527.89 189.132  12
  -4  -4   9 6698.86 468.892   4
  -4   4  -9 6159.69 405.741  14
  -4  -4   9 6640.07 547.532   5
  -4  -4  10-73.2398 186.693   5
  -4  -4  10-109.293 152.052   4
  -4   4 -10-32.7139 79.7707  14
  -4  -4  10 160.924 224.199   2
  -4  -4  11 2571.52 290.228   4
  -4  -4  11 2435.75 380.671   2
  -4  -4  11 2810.70 343.221   5
  -4  -4  12 2867.63 367.635   2
  -4  -4  12 2595.56 275.110   4
  -4  -4  13 1125.70 183.197   4
  -4  -4  13 1483.34 243.602   2
  -4  -4  14 1582.66 188.312   4
  -4  -4  14 1593.19 235.456   2
  -4  -4  15 9042.99 472.542   2
  -4  -4  15 7282.74 385.878   4
  -4  -4  16 743.289 105.747   4
  -4  -4  16 775.344 132.981   2
  -4  -4  17 781.999 102.240   2
  -4   5  15 9950.47 403.453  11
  -4   5  15 8442.39 392.097   4
  -4   5  14 1213.93 144.306  11
  -4   5  14 1035.21 151.957   4
  -4   5  14 969.865 136.535   1
  -4   5  13 1931.14 187.422  11
  -4   5  13 1268.15 178.262   4
  -4   5  12 3494.79 294.567   4
  -4   5  12 4083.14 305.704  15
  -4   5  12 4322.87 294.337  11
  -4   5  11 4156.29 327.571   4
  -4   5  11 4131.25 330.928  15
  -4   5  11 4519.76 318.873  11
  -4   5  10 2634.88 264.247   4
  -4   5  10 2210.53 269.738  15
  -4   5   9 7581.44 470.036   4
  -4   5   9 8297.17 531.195  15
  -4   5   8 5334.62 389.986   4
  -4   5   8 5473.36 445.215  15
  -4   5   8 5704.85 364.789  12
  -4   5   7 10042.8 550.891   4
  -4   5   7 10094.7 639.660  15
  -4   5   7 9147.10 485.285  14
  -4   5   7 9990.82 531.983  12
  -4   5   6 13522.1 708.743   1
  -4   5   6 13066.2 764.745  15
  -4   5   6 13047.8 626.471  14
  -4   5   6 12864.7 655.956  12
  -4   5   5 12451.6 657.300   1
   4  -5   5 10511.5 609.616  16
  -4   5   5 10806.8 709.789  15
  -4   5   5 11288.2 588.505  14
  -4   5   5 11573.3 621.351  12
   4  -5   4 29371.6 1247.66  16
  -4   5   4 32295.0 1252.89  14
  -4   5   4 33257.0 1293.62  12
  -4   5   4 34052.8 1303.11   1
   4  -5   3 4294.78 357.262  16
  -4   5   3 4712.52 384.132  14
  -4   5   3 4586.74 379.529   1
  -4   5   3 5228.91 411.789  12
  -4  -5  -2 6898.19 408.914   1
   4  -5   2 6945.37 456.272  16
  -4   5   2 7202.95 540.792  15
  -4   5   2 7001.28 472.663   1
  -4   5   2 6657.75 473.207  14
  -4   5   2 8460.63 533.983  12
  -4  -5  -1 8769.10 498.439   1
  -4   5   1 10580.8 581.042   1
  -4   5   1 9355.25 611.734  15
  -4   5   1 10323.7 600.710  14
  -4  -5  -1 9389.77 535.951   2
  -4   5   1 10846.9 631.285  12
  -4   5   0 17840.4 814.259   1
  -4   5   0 17635.3 857.214  15
  -4  -5   0 15926.5 751.764   1
  -4   5   0 17147.0 851.407  14
  -4  -5   0 16597.9 798.885   2
  -4   5   0 18620.6 901.136  12
  -4   5  -1 8809.24 535.006   1
  -4   5  -1 9836.62 583.532  15
  -4   5  -1 9892.07 603.097  14
  -4  -5   1 8840.06 521.953   1
  -4  -5   1 9188.68 561.970   2
  -4   5  -2 6112.08 429.395   1
  -4  -5   2 6581.95 452.409   1
  -4   5  -2 6158.61 439.805  15
  -4  -5   2 6642.03 475.409   2
  -4  -5   2 6345.55 478.041   5
  -4   5  -3 4307.29 389.594  12
  -4  -5   3 4161.43 402.409   2
  -4  -5   3 5021.04 445.534   5
  -4  -5   4 33917.2 1383.06   2
  -4   5  -4 32800.7 1356.57  14
  -4   5  -4 31520.6 1317.28  12
  -4  -5   4 33785.7 1408.28   5
  -4  -5   5 11051.8 684.694   2
  -4   5  -5 9496.49 612.770  14
  -4   5  -5 11286.6 622.159  12
  -4  -5   5 11696.4 728.798   5
  -4  -5   6 15044.7 826.970   2
  -4   5  -6 12779.4 705.588  14
  -4   5  -6 13390.6 685.588  12
  -4  -5   6 14397.9 847.477   5
  -4  -5   7 9968.78 692.517   2
  -4  -5   7 9388.63 546.586   4
  -4   5  -7 9325.35 556.680  14
  -4   5  -7 9859.24 539.397  12
  -4  -5   8 5043.13 514.593   2
  -4  -5   8 4961.03 379.399   4
  -4   5  -8 5399.76 383.303  14
  -4   5  -8 5111.93 347.028  12
  -4  -5   9 6924.71 448.896   4
  -4   5  -9 6628.87 408.276  14
  -4  -5   9 6715.49 574.170   5
  -4  -5  10 1689.82 304.159   5
  -4  -5  10 2242.72 246.429   4
  -4  -5  11 4473.86 333.544   4
  -4  -5  11 4163.37 402.744   5
  -4  -5  12 5118.06 463.074   2
  -4  -5  12 4788.69 333.217   4
  -4  -5  12 4946.14 406.247   5
  -4  -5  13 1601.24 185.269   4
  -4  -5  13 1805.15 267.934   2
  -4  -5  14 1373.81 158.552   4
  -4  -5  14 1342.65 208.414   2
  -4  -5  15 10431.0 515.897   2
  -4  -5  16 1136.20 144.187   2
  -4   6  14 64.8725 73.2723  11
  -4   6  13 1315.82 156.611  11
  -4   6  13 1396.20 157.428  15
  -4   6  12 1231.58 166.470  11
  -4   6  12 1172.40 176.788  15
  -4   6  11 1369.93 179.310   1
  -4   6  11 1349.94 173.951   4
  -4   6  11 1532.76 215.976  15
  -4   6  11 1716.74 199.066  11
  -4   6  10 1993.59 228.523   1
  -4   6  10 2002.71 211.788   4
   4  -6  10 2381.80 301.539  16
  -4   6  10 1984.83 249.983  15
  -4   6   9 3237.37 292.664   1
   4  -6   9 3396.45 365.403  16
  -4   6   9 4023.63 362.746  15
  -4   6   8 11871.9 672.259  15
  -4   6   8 11162.1 538.863  12
  -4   6   8 10251.7 566.482   1
   4  -6   7 6006.89 485.008  16
  -4   6   7 7620.26 555.023  15
  -4   6   7 6962.94 396.019  14
  -4   6   7 6882.83 427.018  12
  -4   6   7 6741.87 444.668   1
   4  -6   6 2745.66 309.009  16
  -4   6   6 3094.35 383.341  15
  -4   6   6 2988.71 268.623  14
  -4   6   6 3288.15 305.111   1
  -4   6   6 3002.35 291.249  12
   4  -6   5 5009.48 417.926  16
  -4   6   5 5478.13 508.469  15
  -4   6   5 5533.48 388.208  14
  -4   6   5 5452.17 397.339   1
  -4   6   5 5935.61 423.204  12
  -4   6   4 15142.2 1857.88  19
   4  -6   4 13170.0 714.415  16
  -4   6   4 12888.8 675.048   1
  -4   6   4 14151.9 691.919  14
  -4   6   4 14341.9 721.105  12
  -4   6   3 9461.59 1541.16  19
   4  -6   3 7358.80 499.851  16
  -4   6   3 6774.27 472.184   1
  -4   6   3 6396.12 542.140  15
  -4   6   3 8183.69 504.213  14
  -4   6   3 8169.94 528.199  12
  -4   6   2 8201.76 1487.50  19
  -4   6   2 7418.81 478.100   1
   4  -6   2 7143.55 490.312  16
  -4   6   2 8917.20 597.803  15
  -4   6   2 8560.83 528.482  14
  -4   6   2 7891.63 538.906  12
  -4   6   1 947.286 519.285  19
  -4  -6  -1 1231.71 191.206   2
  -4   6   1 1753.72 280.771  15
  -4   6   1 1546.53 220.971   1
  -4   6   1 1363.14 230.654  14
  -4   6   1 1673.07 276.803  12
  -4   6   0-186.665 465.693  19
  -4   6   0 328.502 139.985   1
  -4  -6   0 456.284 152.352   2
  -4   6   0 524.859 192.673  15
  -4   6   0 485.898 182.834  14
  -4   6   0 488.917 194.620  12
  -4  -6   1 1323.13 185.562   1
  -4   6  -1 1282.43 206.270   1
  -4   6  -1 1918.76 253.714  15
  -4  -6   1 1429.39 233.521   2
  -4   6  -1 1624.39 264.851  14
  -4   6  -2 6511.77 439.269  15
  -4   6  -2 7644.68 547.767  14
  -4  -6   2 5847.13 400.247   1
  -4  -6   2 6701.76 471.315   2
  -4  -6   2 7061.25 500.927   5
  -4  -6   3 7635.78 479.530   1
  -4   6  -3 8532.42 571.300  12
  -4  -6   3 7772.01 530.447   2
  -4  -6   3 8627.82 581.174   5
  -4  -6   4 13982.9 762.498   2
  -4   6  -4 13659.0 770.926  14
  -4   6  -4 13866.2 740.559  12
  -4  -6   4 14386.2 807.558   5
  -4  -6   5 5759.19 469.949   2
  -4   6  -5 4772.47 423.269  14
  -4   6  -5 5285.64 409.945  12
  -4  -6   5 5185.62 498.293   5
  -4  -6   6 3193.71 374.754   2
  -4   6  -6 3150.73 324.571  14
  -4   6  -6 3252.57 307.383  12
  -4  -6   6 3399.75 423.476   5
  -4  -6   7 6407.47 554.611   2
  -4   6  -7 6873.53 467.715  14
  -4   6  -7 7648.73 450.335  12
  -4  -6   7 6412.63 601.334   5
  -4  -6   8 11659.9 764.723   2
  -4   6  -8 11495.5 596.834  14
  -4   6  -8 10825.1 545.535  12
  -4   6  -9 3555.91 285.988  14
  -4  -6   9 3862.39 432.398   5
  -4  -6  10 2282.46 322.436   5
  -4  -6  10 1803.89 334.588   2
  -4  -6  11 1612.07 261.860   5
  -4  -6  12 1431.44 228.282   5
  -4  -6  13 1478.81 206.967   5
  -4  -6  14 26.3767 114.897   2
  -4  -6  15 1218.55 160.395   2
  -4  -6  16 6974.07 341.507   2
  -4   7  13 3669.57 233.529  11
  -4   7  13 3770.83 247.254  15
  -4   7  12 3560.57 272.099  15
  -4   7  12 3788.13 254.888  11
   4  -7  11 4765.68 360.103  16
  -4   7  11 5131.73 362.824  15
  -4   7  11 5560.28 334.429  11
   4  -7  10 75.3895 136.267  16
  -4   7  10 98.6210 124.374  15
   4  -7   9 754.127 182.526  16
  -4   7   9 910.636 203.244  15
  -4   7   8 595.158 139.446   1
   4  -7   8 523.468 173.062  16
  -4   7   8 737.986 204.875  15
  -4   7   8 773.369 141.340  12
   4  -7   7 2573.12 308.843  16
  -4   7   7 3115.31 370.710  15
  -4   7   7 2568.13 243.769   1
  -4   7   7 2642.15 228.817  14
  -4   7   7 2893.95 270.930  12
   4  -7   6 2687.30 310.372  16
  -4   7   6 3048.58 269.305   1
  -4   7   6 2727.75 380.547  15
  -4   7   6 3048.57 262.600  14
  -4   7   6 3093.46 287.764  12
  -4   7   5 3219.73 277.919   1
   4  -7   5 3395.46 334.055  16
  -4   7   5 3043.48 280.580  14
  -4   7   5 2945.44 300.557  12
  -4   7   4 6394.02 407.809   1
   4  -7   4 6661.32 482.207  16
  -4   7   4 6412.07 434.725  14
  -4   7   4 6921.52 472.201  12
  -4   7   3 3061.88 287.666   1
   4  -7   3 3249.06 335.573  16
  -4   7   3 4266.68 429.778  15
  -4   7   3 3288.27 319.045  14
  -4   7   3 4299.23 383.924  12
  -4   7   2 11899.3 610.374   1
   4  -7   2 11791.9 676.743  16
  -4   7   2 13758.1 768.511  15
  -4   7   2 13692.2 702.348  14
  -4   7   2 13431.4 737.552  12
  -4   7   1 5301.90 379.568   1
  -4   7   1 6194.31 476.308  15
  -4   7   1 6491.28 471.286  14
  -4   7   1 6185.92 495.807  12
  -4   7   0 1791.15 801.885  19
  -4  -7   0 1555.69 205.518   2
  -4   7   0 1803.48 261.467  15
  -4   7   0 1984.83 285.770  14
  -4   7   0 1602.07 289.232  12
  -4   7  -1 6263.11 444.328  15
  -4   7  -1 6787.04 513.031  14
  -4  -7   1 5598.52 398.699   2
  -4   7  -2 11071.0 605.526  15
  -4   7  -2 12563.1 751.490  14
  -4  -7   2 11986.5 631.077   2
  -4  -7   2 11747.0 667.327   5
  -4   7  -3 3530.16 295.542  15
  -4   7  -3 3780.12 377.204  12
  -4  -7   3 2990.82 326.463   2
  -4  -7   3 3522.26 370.312   5
  -4   7  -4 5231.84 468.892  14
  -4   7  -4 5371.98 432.609  12
  -4  -7   4 5902.78 442.812   2
  -4  -7   4 6081.47 499.594   5
  -4  -7   5 2610.08 310.251   2
  -4   7  -5 2623.47 325.871  14
  -4   7  -5 2954.59 304.072  12
  -4  -7   5 3241.23 390.383   5
  -4  -7   6 2391.26 324.205   2
  -4  -7   6 1857.53 340.517   5
  -4   7  -6 2386.88 286.861  14
  -4   7  -6 2035.38 243.937  12
  -4  -7   7 1879.22 389.660   5
  -4   7  -7 2328.36 272.790  14
  -4  -7   7 2202.86 314.875   2
  -4   7  -7 2356.43 246.854  12
  -4   7  -8 1084.67 182.044  14
  -4   7  -8 1350.16 171.280  12
  -4   7  -9 1046.49 160.369  14
  -4  -7   9 1242.63 258.328   2
  -4  -7  10 309.576 187.998   5
  -4  -7  10 227.123 177.502   2
  -4  -7  11 6278.18 466.309   2
  -4  -7  11 5458.38 433.844   5
  -4  -7  12 3852.04 342.261   2
  -4  -7  12 3977.23 336.317   5
  -4  -7  13 3782.27 295.687   5
  -4   8  12 436.316 99.8343  11
  -4   8  12 331.077 112.465  15
  -4   8  11 1142.06 150.840  11
   4  -8  11 1382.34 186.500  16
  -4   8  11 1052.43 165.965  15
   4  -8  10 6130.32 408.772  16
  -4   8  10 5620.91 396.529  15
   4  -8   9 4437.72 365.841  16
  -4   8   9 5019.86 397.412  15
   4  -8   8 5543.10 419.950  16
  -4   8   8 6096.58 462.250  15
  -4   8   8 4785.01 318.345  12
   4  -8   7 1938.26 263.164  16
  -4   8   7 1490.03 287.388  15
  -4   8   7 1709.03 202.723  12
   4  -8   6 2470.56 297.759  16
  -4   8   6 3145.23 259.833  14
  -4   8   6 3139.66 289.085  12
   4  -8   5 792.814 190.596  16
  -4   8   5 899.019 161.603  14
  -4   8   5 812.751 179.806  12
  -4   8   4 2489.66 224.980   1
   4  -8   4 2633.32 307.534  16
  -4   8   4 2836.66 377.527  15
  -4   8   4 3160.76 287.140  14
  -4   8   4 2982.11 308.088  12
   4  -8   3 2234.34 284.287  16
  -4   8   3 2862.26 354.308  15
  -4   8   3 2394.84 268.908  14
  -4   8   3 2438.59 301.165  12
  -4   8   3 2132.39 213.513   1
   4  -8   2 2901.70 314.847  16
  -4   8   2 4067.96 387.480  15
  -4   8   2 3231.11 326.909  14
  -4   8   2 3053.79 351.736  12
  -4   8   1 5152.44 425.365  15
  -4   8   1 5961.74 463.821  14
  -4   8   1 6397.07 515.845  12
  -4   8   0 26768.2 1131.08  15
  -4   8   0 29191.9 1237.34  14
  -4   8   0 26970.4 1281.03  12
  -4   8  -1 4958.09 380.460  15
  -4   8  -1 5413.99 477.847  14
  -4   8  -2 2055.13 238.633  15
  -4   8  -2 2386.99 344.487  14
  -4  -8   2 2579.82 251.617   2
  -4  -8   2 2537.68 293.653   5
  -4   8  -3 2465.55 313.405  12
  -4  -8   3 2072.49 247.954   2
  -4  -8   3 2796.41 317.647   5
  -4   8  -4 3456.86 336.150  12
  -4  -8   4 2461.67 281.201   2
  -4  -8   4 3245.15 364.796   5
  -4  -8   5 338.449 207.809   5
  -4   8  -5 541.272 193.656  14
  -4  -8   5 444.645 165.327   2
  -4   8  -5 500.181 161.507  12
  -4  -8   6 3575.80 345.602   2
  -4   8  -6 4185.12 362.173  14
  -4   8  -6 3937.69 321.877  12
  -4  -8   6 4032.49 460.788   5
  -4  -8   7 1296.54 317.877   5
  -4   8  -7 1993.04 239.144  14
  -4  -8   7 1468.80 243.579   2
  -4   8  -7 2104.99 221.215  12
  -4  -8   8 5691.07 442.761   2
  -4   8  -8 5916.97 385.937  14
  -4  -8   8 6319.08 533.564   5
  -4  -8   9 4049.81 367.877   2
  -4   8  -9 3325.49 263.721  14
  -4  -8  10 6393.66 447.733   2
  -4  -8  11 1734.89 240.081   5
  -4  -8  11 1105.42 202.954   2
  -4  -8  12 436.156 141.272   5
  -4  -8  12 501.135 146.781   2
  -4  -8  13 251.594 112.389   2
  -4  -8  14 734.876 120.340   2
   4  -9  11 6135.59 350.518  16
  -4   9  11 6192.24 357.143  15
  -4   9  11 5611.90 305.230  11
   4  -9  10 377.843 114.004  16
  -4   9  10 361.870 129.905  15
   4  -9   9 3218.48 289.418  16
  -4   9   9 3379.38 312.085  15
   4  -9   8 220.036 123.860  16
  -4   9   8 193.487 160.103  15
  -4   9   8 75.8771 88.5955  12
   4  -9   7 1545.28 219.057  16
  -4   9   7 1446.28 258.546  15
  -4   9   7 1563.32 184.975  12
   4  -9   6 2303.94 269.058  16
  -4   9   6 2051.95 194.311  14
  -4   9   6 1808.02 219.955  12
   4  -9   5 1796.32 247.284  16
  -4   9   5 2014.07 330.557  15
  -4   9   5 1569.54 201.202  14
  -4   9   5 2242.34 247.880  12
   4  -9   4 1538.76 226.360  16
  -4   9   4 1897.93 296.181  15
  -4   9   4 1353.71 196.192  14
  -4   9   4 1423.40 230.333  12
   4  -9   3 1816.01 249.047  16
  -4   9   3 1755.64 271.149  15
  -4   9   3 1529.60 218.015  14
  -4   9   3 1799.85 264.706  12
  -4   9   2 3067.36 321.823  15
  -4   9   2 3315.43 322.325  14
  -4   9   2 3314.46 366.099  12
  -4   9   1 695.451 185.478  15
  -4   9   1 842.175 207.545  14
  -4   9   1 1007.02 243.095  12
  -4   9   0 5276.25 382.243  15
  -4   9   0 5675.74 472.931  14
  -4   9  -1 1014.68 181.077  15
  -4   9  -1 878.442 244.413  14
  -4   9  -2 3132.23 262.817  15
  -4   9  -2 2898.76 392.044  14
  -4  -9   2 3302.31 305.876   5
  -4  -9   3 1359.14 222.578   5
  -4   9  -3 2035.75 267.752  12
  -4  -9   4 1158.22 232.671   5
  -4   9  -4 1592.97 238.382  12
  -4  -9   5 2355.91 311.260   5
  -4   9  -5 3026.24 313.512  14
  -4   9  -5 2330.96 258.860  12
  -4  -9   5 2409.84 242.019   2
  -4  -9   6 2083.76 304.681   5
  -4   9  -6 2470.91 269.688  14
  -4   9  -6 2826.78 255.785  12
  -4  -9   6 2177.17 240.221   2
  -4  -9   7 1680.06 282.729   5
  -4   9  -7 1468.41 203.484  14
  -4  -9   7 1384.92 209.991   2
  -4   9  -7 1353.89 177.958  12
  -4  -9   8-20.3336 157.138   5
  -4   9  -8 48.7450 102.626  14
  -4  -9   8 14.5197 114.522   2
  -4  -9   9 3475.99 297.331   2
  -4   9  -9 3434.51 247.291  14
  -4  -9   9 3861.99 356.426   5
  -4  -9  10 389.332 128.114   2
  -4  -9  11 5210.02 330.524   2
  -4  -9  12 2059.03 203.110   5
  -4  -9  12 1900.02 183.954   2
  -4  -9  13 168.402 79.9628   2
  -4  10  10 177.465 81.7689  11
  -4  10  10 119.902 96.6044  15
   4 -10   9 330.955 108.793  16
  -4  10   9 199.673 111.377  15
   4 -10   8 1933.25 212.550  16
  -4  10   8 1669.74 221.359  15
   4 -10   7 2963.08 276.893  16
  -4  10   7 2799.00 222.388  12
   4 -10   6 1024.55 181.398  16
  -4  10   6 1133.36 165.453  12
   4 -10   5 3633.58 326.193  16
  -4  10   5 3538.09 349.535  15
  -4  10   5 3290.23 253.728  14
  -4  10   5 3561.43 294.920  12
   4 -10   4 5210.59 389.281  16
  -4  10   4 4954.81 397.433  15
  -4  10   4 4431.43 325.433  14
  -4  10   4 5279.09 379.644  12
  -4  10   3 5776.89 428.887  15
  -4  10   3 6141.59 399.054  14
  -4  10   3 6133.47 443.670  12
  -4  10   2 4590.73 357.482  15
  -4  10   2 4586.31 360.587  14
  -4  10   2 4196.77 391.706  12
  -4  10   1 978.518 186.268  15
  -4  10   1 1261.63 215.247  14
  -4  10   1 1095.95 245.594  12
  -4  10   0 804.702 154.159  15
  -4  10   0 600.149 184.257  14
  -4  10   0 545.105 211.385  12
  -4  10  -1 1561.52 266.263  14
  -4  10  -2 4249.09 426.142  14
  -4  10  -2 5385.99 415.379  12
  -4  10  -3 6288.40 489.398  14
  -4  10  -3 6581.74 443.772  12
  -4  10  -4 6155.50 395.908  12
  -4 -10   4 4387.75 358.136   5
  -4  10  -5 4524.13 359.385  14
  -4  10  -5 4922.90 335.504  12
  -4 -10   6 1218.22 218.335   5
  -4  10  -6 1019.85 173.830  14
  -4  10  -6 1124.07 161.416  12
  -4  10  -7 2719.41 243.073  14
  -4 -10   7 2720.13 292.493   5
  -4 -10   8 1805.88 226.783   5
  -4  10  -8 1346.02 161.065  14
  -4 -10   9 386.609 133.465   5
  -4 -10  10 148.981 111.520   5
  -4  11   9 2441.06 221.155  15
   4 -11   8 463.277 110.941  16
   4 -11   7 2346.87 220.433  16
  -4  11   6 809.419 168.241  15
  -4  11   6 689.201 123.066  12
  -4  11   5 1329.43 197.046  15
  -4  11   5 1165.64 163.613  12
  -4  11   4 510.787 145.855  15
  -4  11   4 401.232 106.358  14
  -4  11   4 496.678 136.215  12
  -4  11   3 1476.78 199.668  15
  -4  11   3 1139.30 176.620  14
  -4  11   3 1671.37 221.954  12
  -4  11   2 801.652 154.934  15
  -4  11   2 772.586 158.099  14
  -4  11   2 869.389 187.742  12
  -4  11   1 3755.99 279.991  15
  -4  11   1 4014.47 324.537  14
  -4  11   1 4397.48 366.140  12
  -4  11   0 16.6668 119.040  14
  -4  11   0 18.4150 134.695  12
  -4  11  -1 3638.64 336.139  14
  -4  11  -2 1224.38 207.459  14
  -4  11  -2 1117.86 191.611  12
  -4  11  -3 1759.73 235.908  14
  -4  11  -3 1930.33 222.298  12
  -4  11  -4 601.289 137.960  12
  -4  11  -5 1258.19 177.727  14
  -4  11  -5 1018.14 148.912  12
  -4 -11   6 524.537 128.126   5
  -4  11  -6 597.125 128.473  14
  -4  11  -6 507.820 107.222  12
  -4  11  -7 2155.78 192.509  14
  -4 -11   7 2095.32 214.688   5
  -4 -11   8 214.011 108.611   5
  -4 -11   9 2758.84 215.396   5
  -4  12   5 1390.54 170.219  15
  -4  12   5 1368.34 147.953  12
  -4  12   4 3220.54 240.921  15
  -4  12   4 3287.43 244.200  12
  -4  12   3 1488.07 162.609  15
  -4  12   3 979.308 135.368  14
  -4  12   3 1358.31 170.129  12
  -4  12   2 445.213 116.699  14
  -4  12   2 678.339 135.299  12
  -4  12   1 295.191 106.365  14
  -4  12   1 369.200 127.714  12
  -4  12   0 3112.30 264.170  14
  -4  12   0 4158.20 303.512  12
  -4  12  -1 597.227 137.756  14
  -4  12  -2 655.541 138.250  14
  -4  12  -2 960.916 146.191  12
  -4  12  -3 1684.86 191.239  14
  -4  12  -3 1862.81 191.105  12
  -4  12  -4 2960.80 228.017  12
  -4  12  -5 1408.93 157.232  14
  -4  13   0 178.903 83.0395  12
  -5   0   0 128.513 137.683   1
  -5   0  -1 6715.80 435.450   1
  -5   0   1 7394.54 466.919   1
  -5   0   2 6618.46 449.616   1
  -5   0  -2 6275.97 404.873   1
  -5   0   3 2211.92 213.112  11
  -5   0   4 15180.3 648.181  11
  -5   0   5-11.2077 105.340  11
  -5   0   6 3357.85 266.398  11
  -5   0   6 3759.79 345.378   2
  -5   0   7 1518.56 184.623  11
  -5   0   7 1796.67 248.425   2
  -5   0   8 865.187 146.465  11
  -5   0   8 991.788 197.987   2
  -5   0   8 894.464 218.446   1
  -5   0   9 2301.44 207.460  11
  -5   0   9 2310.35 298.841   1
  -5   0   9 2334.88 252.921   2
  -5   0  10 1463.23 241.726   1
  -5   0  10 1745.60 214.547   2
  -5   0  11 130.217 127.147   1
  -5   0  12 2965.78 263.642   1
  -5   0  13-26.0089 71.0662   1
  -5   1  13 531.957 104.025   1
  -5   1  12 802.193 146.219   1
  -5   1  11 1446.43 206.165   1
  -5   1  10 1384.29 163.053  11
  -5   1  10 1569.06 230.146   1
  -5   1   9 319.607 110.800  11
  -5   1   9 474.270 154.644   1
  -5   1   8 1562.54 183.267  11
  -5   1   8 1827.30 252.462   1
  -5   1   7 131.498 110.029  11
  -5   1   7-18.0226 140.737   1
  -5   1   6 1839.53 204.521  11
  -5   1   6 2172.08 263.835   1
  -5   1   5 1445.89 181.395  11
  -5   1   5 1331.99 224.487   1
  -5   1   4 1623.21 191.880  11
  -5   1   4 2193.73 276.194   1
  -5   1   3 66.2715 97.0280  11
  -5  -1  -2 3718.11 300.320   1
  -5  -1  -1 3133.43 293.412   1
  -5  -1   0 2330.95 262.147   1
  -5  -1   1 3357.00 309.054   1
  -5  -1   2 4421.59 365.964   1
  -5  -1   3 35.1430 131.483   1
  -5  -1   4 1517.36 179.758  11
  -5  -1   4 2059.87 260.262   1
  -5  -1   5 1404.38 178.870  11
  -5  -1   5 1260.68 227.956   1
  -5  -1   6 2395.00 289.821   1
  -5  -1   6 1677.99 190.993  11
  -5  -1   6 2091.13 274.620   2
  -5  -1   7 117.774 141.942   1
  -5  -1   7 142.903 158.191   2
  -5  -1   8 1259.86 229.641   2
  -5  -1   9 343.243 160.285   2
  -5  -1  10 875.976 180.840   2
  -5  -1  11 1593.46 197.008   2
  -5   2  13 533.515 91.3524   1
  -5   2  12 600.362 114.960   1
  -5   2  11 1002.85 161.823   1
  -5   2  10 665.785 122.256  11
  -5   2  10 613.465 151.913   1
  -5   2   9 2121.97 198.955  11
  -5   2   9 2849.65 278.011   1
  -5   2   8 832.780 140.974  11
  -5   2   8 1157.64 196.677   1
  -5   2   7 15905.2 687.174  11
  -5   2   7 18070.7 803.582   1
  -5   2   6-11.2087 103.100  11
  -5   2   6-33.7555 133.121   1
  -5   2   5 5416.64 341.257  11
  -5   2   5 5762.88 422.256   1
  -5   2   4 973.360 162.956  11
  -5   2   4 967.783 199.677   1
  -5   2   3 731.587 141.589  11
  -5   2   3 872.935 186.721   1
  -5   2   2 380.572 116.183  11
  -5   2   2 347.157 157.903   1
  -5  -2  -1 8938.37 499.528   1
  -5   2   1 10263.5 554.865   1
  -5   2   0 830.196 189.559   1
  -5  -2   0 1285.99 193.097   1
  -5   2   0 1407.77 191.411  14
  -5  -2   1 9297.44 523.326   1
  -5   2  -1 9272.45 505.341  14
  -5   2  -1 8823.12 512.482   1
  -5  -2   2 274.633 148.803   1
  -5  -2   3 939.989 194.577   1
  -5   2  -3 911.560 160.951  14
  -5  -2   4 1145.51 211.067   1
  -5  -2   4 1137.52 214.560   2
  -5  -2   5 6250.06 464.017   1
  -5  -2   6-36.9430 138.217   1
  -5  -2   7 15386.3 784.982   1
  -5  -2   8 626.462 190.929   2
  -5  -2   8 1155.34 230.030   1
  -5  -2   9 2130.75 277.278   2
  -5  -2   9 1516.68 251.379   1
  -5  -2  10 576.469 177.972   1
  -5  -2  10 562.595 161.537   2
  -5  -2  11 1355.64 199.346   1
  -5  -2  11 1511.86 191.981   2
  -5  -2  12 841.049 139.010   1
  -5  -2  12 620.639 126.970   2
  -5  -2  13 444.877 94.7979   1
  -5   3  12 464.803 97.7859   1
  -5   3  11 2512.94 210.196   1
  -5   3  10 69.3552 96.5064   1
  -5   3   9 695.724 124.640  11
  -5   3   9 852.713 159.752   1
  -5   3   8 3789.89 261.995  11
  -5   3   8 3587.09 302.828   1
  -5   3   7 85.1651 103.588  11
  -5   3   7 208.490 131.901   1
  -5   3   6 2509.48 266.501   1
  -5   3   6 2301.09 216.799  11
  -5   3   5 5542.01 388.810   1
  -5   3   5 4798.68 320.781  11
  -5   3   4 1781.48 228.372   1
  -5   3   4 1635.29 194.539  11
  -5   3   3 3962.02 338.238   1
  -5   3   3 4039.59 294.649  11
  -5   3   2 489.354 131.946  11
  -5   3   2 545.028 158.776   1
  -5   3   2 354.263 129.078  14
  -5  -3  -1 1306.27 180.222   1
  -5   3   1 1143.18 202.766   1
  -5   3   1 1645.09 207.622  14
  -5   3   0 17629.1 775.206   1
  -5  -3   0 15615.5 724.875   1
  -5   3   0 18077.0 770.575  14
  -5   3  -1 1244.82 196.609   1
  -5  -3   1 940.253 176.953   1
  -5   3  -1 1035.45 185.877  14
  -5  -3   2 323.262 137.440   1
  -5  -3   3 4309.78 344.603   1
  -5   3  -3 4831.23 346.075  14
  -5  -3   3 4573.62 368.380   2
  -5   3  -4 1584.30 202.244  14
  -5  -3   4 1894.14 235.908   1
  -5  -3   4 2091.91 261.104   2
  -5   3  -5 4230.72 307.095  14
  -5  -3   5 4686.00 388.649   2
  -5  -3   5 4313.39 352.361   1
  -5  -3   6 2633.59 303.000   2
  -5  -3   6 2149.74 262.942   1
  -5  -3   7 136.501 134.634   1
  -5  -3   8 3524.20 326.043   1
  -5  -3   9 724.327 168.632   1
  -5  -3   9 644.214 194.551   2
  -5  -3  10 49.0072 142.341   2
  -5  -3  10 127.526 111.794   1
  -5  -3  11 2614.71 233.391   1
  -5  -3  11 2461.94 244.899   2
  -5  -3  12 510.514 114.720   2
  -5  -3  12 447.068 103.969   1
  -5  -3  13 233.550 65.4516   1
  -5   4  11 180.398 76.6618  11
  -5   4  11 35.3129 62.5855   1
  -5   4  10 45.2136 80.0697   1
  -5   4   9 468.332 108.949  11
  -5   4   9 288.287 103.011   1
  -5   4   8 172.711 94.1025  11
  -5   4   8 262.125 119.018   1
  -5   4   7 843.444 139.385  11
  -5   4   7 665.047 144.304   1
  -5   4   6 227.642 110.284  11
  -5   4   6 134.357 116.205   1
  -5   4   5 56.5881 99.4242  11
  -5   4   5 96.9140 113.502   1
  -5   4   4 385.646 122.809  11
  -5   4   4 410.414 138.986   1
  -5   4   3 2848.90 267.450   1
  -5   4   3 3022.66 250.094  14
  -5   4   3 2744.36 250.273  11
  -5   4   2 1189.65 179.632  11
  -5   4   2 1383.80 204.491   1
  -5   4   2 1643.94 196.030  14
  -5   4   2 1462.23 206.389  12
  -5   4   1 5108.47 360.935   1
  -5   4   1 5339.33 363.058  14
  -5   4   1 5867.23 391.761  12
  -5   4   1 4408.52 315.539  11
  -5   4   0 534.114 151.525   1
  -5  -4   0 617.554 137.084   1
  -5   4   0 640.027 159.424  14
  -5   4   0 795.862 174.726  12
  -5  -4   1 5954.28 371.969   1
  -5   4  -1 6700.27 424.778  14
  -5  -4   2 847.785 157.118   1
  -5   4  -2 1170.36 193.495  12
  -5  -4   3 2212.25 229.167   1
  -5   4  -3 2211.36 248.238  14
  -5  -4   3 2580.35 269.384   2
  -5  -4   4 584.864 144.323   1
  -5  -4   4 210.650 143.855   2
  -5   4  -4 330.475 125.628  14
  -5  -4   5 250.052 119.144   1
  -5  -4   5 68.4363 141.633   2
  -5   4  -5 206.157 109.587  14
  -5  -4   6 83.8311 106.867   1
  -5  -4   6 72.3879 164.007   2
  -5   4  -6 77.8486 86.8643  14
  -5  -4   7 907.835 210.937   2
  -5  -4   7 579.385 155.153   1
  -5  -4   8 537.435 186.058   2
  -5  -4   8 184.325 112.127   1
  -5  -4   9 637.535 142.540   1
  -5  -4  10 10.2494 83.2300   1
  -5  -4  11 230.686 109.013   2
  -5  -4  11 137.696 75.7428   1
  -5  -4  12 4294.61 253.612   2
  -5  -4  12 3294.87 205.099   1
  -5   5  10 1161.35 125.623   1
  -5   5   9 158.733 82.2234   1
  -5   5   8 2518.05 213.683   1
  -5   5   8 2946.07 216.524  11
  -5   5   7 417.114 104.044  11
  -5   5   7 510.953 122.138   1
  -5   5   6 1273.48 166.027  11
  -5   5   6 1475.18 178.866   1
  -5   5   5 3976.65 293.325   1
  -5   5   5 4180.24 289.574  11
  -5   5   4 906.211 158.374  11
  -5   5   4 836.222 157.066   1
  -5   5   4 907.451 136.836  14
  -5   5   4 1164.77 170.517  12
  -5   5   3 7026.53 414.894   1
  -5   5   3 7571.30 411.927  14
  -5   5   3 7640.73 438.500  12
  -5   5   3 7115.47 413.080  11
  -5   5   2 7649.42 425.862  14
  -5   5   2 7342.75 441.732  12
  -5   5   2 6777.76 409.149   1
  -5   5   1 1035.26 172.554  14
  -5   5   1 1244.90 200.058  12
  -5   5   0 420.687 142.832  14
  -5   5   0 523.526 159.289  12
  -5   5  -1 1654.35 228.027  14
  -5   5  -2 7609.12 469.411  12
  -5   5  -3 6651.68 416.877  12
  -5  -5   4 448.818 155.324   2
  -5   5  -4 715.044 150.494  14
  -5   5  -4 913.055 157.491  12
  -5   5  -5 4213.95 307.047  14
  -5  -5   5 3834.83 332.030   2
  -5  -5   6 1337.90 218.310   2
  -5   5  -6 1442.33 172.421  14
  -5  -5   7 255.433 151.355   2
  -5   5  -7 563.066 104.477  14
  -5  -5   8 2392.87 275.187   2
  -5  -5   9 280.318 145.563   2
  -5  -5  10 2004.37 217.341   2
  -5   6   8 1955.50 155.582   1
  -5   6   8 2144.17 178.425  11
  -5   6   7 250.231 91.3239  11
  -5   6   7 427.478 95.4966   1
  -5   6   6 2220.48 201.606  11
  -5   6   6 2000.75 180.598   1
  -5   6   5 1130.26 160.800  11
  -5   6   5 950.790 138.456   1
  -5   6   4 3721.44 248.666  14
  -5   6   4 4082.47 281.870  12
  -5   6   4 3121.42 243.818   1
  -5   6   3 1954.35 196.600  14
  -5   6   3 2552.31 239.423  12
  -5   6   2 540.110 134.437  14
  -5   6   2 599.420 155.556  12
  -5   6   1 4725.94 334.532  14
  -5   6   1 4634.04 361.600  12
  -5   6   0 238.151 131.116  14
  -5   6   0 525.594 162.641  12
  -5   6  -1 4219.84 342.686  14
  -5   6  -2 510.103 160.804  14
  -5   6  -2 742.112 167.108  12
  -5   6  -3 2155.25 232.234  12
  -5   6  -4 4037.39 311.993  14
  -5   6  -4 3709.26 283.510  12
  -5  -6   5 709.425 152.790   2
  -5   6  -5 1017.50 160.609  14
  -5   6  -6 1863.26 184.348  14
  -5  -6   6 1928.21 213.308   2
  -5  -6   7 396.716 134.525   2
  -5   6  -7 476.315 98.2274  14
  -5  -6   8 2371.78 238.959   2
  -5  -6   9 2722.76 230.406   2
  -5  -6  10 1782.19 170.605   2
  -5  -6  11 73.7723 63.6273   2
  -5   7   7 474.990 98.8764  11
  -5   7   6 607.222 117.035  11
  -5   7   5 804.909 133.607  11
  -5   7   4 156.994 79.3836  14
  -5   7   4 114.677 88.6495  12
  -5   7   3 2896.01 223.509  14
  -5   7   3 2866.40 250.491  12
  -5   7   2 2191.09 210.790  14
  -5   7   2 2261.19 239.767  12
  -5   7   1 6484.75 391.346  14
  -5   7   1 6656.77 435.769  12
  -5   7   0 12073.2 582.568  14
  -5   7   0 9593.49 587.491  12
  -5   7  -1 6196.95 419.145  14
  -5   7  -2 1265.50 211.132  14
  -5   7  -2 1820.75 225.857  12
  -5   7  -3 2934.42 249.461  12
  -5   7  -4 182.409 104.975  14
  -5   7  -4 236.385 99.4651  12
  -5   7  -5 1104.62 153.630  14
  -5   7  -6 623.052 107.509  14
  -5  -7   7 246.130 96.3379   2
  -5  -7   8 464.199 106.877   2
  -5  -7   9 581.241 98.6039   2
  -5   8   6 2111.69 174.532  11
  -5   8   5 59.0038 78.6817  11
  -5   8   4 1439.75 157.763  12
  -5   8   3 1283.78 143.954  14
  -5   8   3 1662.67 182.452  12
  -5   8   2 1114.51 144.502  14
  -5   8   2 1263.80 178.780  12
  -5   8   1 4924.11 314.271  14
  -5   8   1 3799.21 320.862  12
  -5   8   0 720.888 146.154  14
  -5   8   0 282.458 140.636  12
  -5   8  -1 3426.01 299.075  14
  -5   8  -2 1074.31 183.971  14
  -5   8  -2 1450.42 182.039  12
  -5   8  -3 1298.42 159.176  12
  -5   8  -4 1679.63 177.961  14
  -5   8  -4 1445.28 152.138  12
  -5   8  -5 111.598 74.2393  14
  -5   9   2 698.182 123.715  12
  -5   9   1 3620.72 239.018  14
  -5   9   1 2853.12 242.708  12
  -5   9   0 221.932 90.4283  14
  -5   9   0 429.391 116.101  12
  -5   9  -1 3543.15 261.112  14
  -5   9  -2 967.313 144.110  14
  -5   9  -2 1006.98 133.413  12
   0   0   0    0.00    0.00   0

TITL oc2h-jwp-409-d1 in P2(1)2(1)2(1)
REM P2(1)2(1)2(1) (#19 in standard setting)
CELL 1.54184   4.856451  14.586942  19.132343  90.0000  90.0000  90.0000
ZERR    4.00   0.000076   0.000248   0.000311   0.0000   0.0000   0.0000
LATT -1
SYMM -x+1/2,-y, z+1/2
SYMM -x, y+1/2,-z+1/2
SYMM  x+1/2,-y+1/2,-z
SFAC C H N O Br
UNIT 56.00 56.00 4.00 12.00 4.00
REM  CrysAlisPro recorded range (K): Min=170.0; max=170.1; aver:170.0
TEMP -103
SIZE 0.05 0.08 0.46
TREF
HKLF 4
END
;
_shelx_hkl_checksum              63183

_exptl_crystal_recrystallization_method 
'Re-crystallisation from solvent: Acetone Heptane vapour diffusion'
