# Supplementary material for: Highly Enantioselective Organocatalysis with Bidentate Halogen Bond Donors
Source: Angew Chem Int Ed Engl. 2025 Jun 1;64(30):e202506476. doi: 10.1002/anie.202506476 (PMC12281084; doi:10.1002/anie.202506476)
Supplement: Supplementary file 3 — Supporting Information [file ANIE-64-e202506476-s002.zip › 2366022.cif]

####################################################################### 
# 
# This file contains crystal structure data downloaded from the 
# Cambridge Structural Database (CSD) hosted by the Cambridge 
# Crystallographic Data Centre (CCDC).
# 
# Full information about CCDC data access policies and citation 
# guidelines are available at http://www.ccdc.cam.ac.uk/access/V1 
# 
# Audit and citation data items may have been added by the CCDC. 
# Please retain this information to preserve the provenance of 
# this file and to allow appropriate attribution of the data. 
# 
#######################################################################

data_oc2h-jwp-p-153
_database_code_depnum_ccdc_archive 'CCDC 2366022'
loop_
_audit_author_name
_audit_author_address
'Elric Engelage'
;Ruhr University Bochum
Germany
;
_audit_update_record             
;
2024-06-26 deposited with the CCDC.	2024-06-27 downloaded from the CCDC.
;

_audit_creation_method           SHELXL-2019/3
_shelx_SHELXL_version_number     2019/3
_chemical_name_systematic        ?
_chemical_name_common            ?
_chemical_melting_point          ?
_chemical_formula_moiety         ?
_chemical_formula_sum            'C14 H16 Br N O3'
_chemical_formula_weight         326.19

loop_
_atom_type_symbol
_atom_type_description
_atom_type_scat_dispersion_real
_atom_type_scat_dispersion_imag
_atom_type_scat_source
C C 0.0181 0.0091 'International Tables Vol C Tables 4.2.6.8 and 6.1.1.4'
H H 0.0000 0.0000 'International Tables Vol C Tables 4.2.6.8 and 6.1.1.4'
N N 0.0311 0.0180 'International Tables Vol C Tables 4.2.6.8 and 6.1.1.4'
O O 0.0492 0.0322 'International Tables Vol C Tables 4.2.6.8 and 6.1.1.4'
Br Br -0.6763 1.2805 'International Tables Vol C Tables 4.2.6.8 and 6.1.1.4'

_space_group_crystal_system      monoclinic
_space_group_IT_number           5
_space_group_name_H-M_alt        'C 2'
_space_group_name_Hall           'C 2y'

_shelx_space_group_comment       
;
The symmetry employed for this shelxl refinement is uniquely defined
by the following loop, which should always be used as a source of
symmetry information in preference to the above space-group names.
They are only intended as comments.
;

loop_
_space_group_symop_operation_xyz
'x, y, z'
'-x, y, -z'
'x+1/2, y+1/2, z'
'-x+1/2, y+1/2, -z'

_cell_length_a                   35.6233(5)
_cell_length_b                   4.54156(7)
_cell_length_c                   17.7645(2)
_cell_angle_alpha                90
_cell_angle_beta                 96.9299(13)
_cell_angle_gamma                90
_cell_volume                     2853.04(7)
_cell_formula_units_Z            8
_cell_measurement_temperature    170(2)
_cell_measurement_reflns_used    4963
_cell_measurement_theta_min      3.3
_cell_measurement_theta_max      66.5

_exptl_crystal_description       'cut needle'
_exptl_crystal_colour            'clear colourless'
_exptl_crystal_density_meas      ?
_exptl_crystal_density_method    ?
_exptl_crystal_density_diffrn    1.519
_exptl_crystal_F_000             1328
_exptl_transmission_factor_min   ?
_exptl_transmission_factor_max   ?
_exptl_crystal_size_max          0.030
_exptl_crystal_size_mid          0.020
_exptl_crystal_size_min          0.020
loop_
_exptl_crystal_face_index_h
_exptl_crystal_face_index_k
_exptl_crystal_face_index_l
_exptl_crystal_face_perp_dist
1 0 2 0.0190
-1 0 -2 0.0172
2 -1 0 0.1496
-2 1 0 0.1958
-1 0 1 0.0075
1 0 -1 0.0489
-2 0 1 0.0066
2 0 -1 0.0681
-1 0 0 0.0039
1 0 0 0.0775
-2 0 -1 0.0096
loop_
_exptl_oxdiff_crystal_face_indexfrac_h
_exptl_oxdiff_crystal_face_indexfrac_k
_exptl_oxdiff_crystal_face_indexfrac_l
_exptl_oxdiff_crystal_face_x
_exptl_oxdiff_crystal_face_y
_exptl_oxdiff_crystal_face_z
0.9962 0.0001 2.0023 -0.0456 -0.1774 0.0269
-0.9962 -0.0001 -2.0023 0.0456 0.1774 -0.0269
2.0027 -1.0002 0.0028 -0.0105 0.0237 0.3494
-2.0027 1.0002 -0.0028 0.0105 -0.0237 -0.3494
-1.0009 0.0001 1.0008 0.0406 -0.0835 -0.0014
1.0009 -0.0001 -1.0008 -0.0406 0.0835 0.0014
-2.0002 0.0001 1.0006 0.0829 -0.0800 -0.0112
2.0002 -0.0001 -1.0006 -0.0829 0.0800 0.0112
-0.9993 0.0000 -0.0002 0.0423 0.0035 -0.0099
0.9993 -0.0000 0.0002 -0.0423 -0.0035 0.0099
-1.9971 -0.0000 -1.0015 0.0862 0.0940 -0.0283
_exptl_absorpt_coefficient_mu    3.969
_shelx_estimated_absorpt_T_min   0.890
_shelx_estimated_absorpt_T_max   0.925
_exptl_absorpt_correction_T_min  0.501
_exptl_absorpt_correction_T_max  1.000
_exptl_absorpt_correction_type   gaussian
_exptl_absorpt_process_details   
;
CrysAlisPro 1.171.41.123a (Rigaku Oxford Diffraction, 2022)
Numerical absorption correction based on gaussian integration over
a multifaceted crystal model
Empirical absorption correction using spherical harmonics,
implemented in SCALE3 ABSPACK scaling algorithm.
;
_oxdiff_exptl_absorpt_empirical_full_min 0.522
_oxdiff_exptl_absorpt_empirical_full_max 2.757
_oxdiff_exptl_absorpt_empirical_details 
;
Empirical correction (ABSPACK) includes:
- Absorption correction using spherical harmonics
- Frame scaling
;
_diffrn_ambient_temperature      170.00(10)
_diffrn_ambient_environment      N~2~
_diffrn_source                   'micro-focus sealed X-ray tube'
_diffrn_source_type              'PhotonJet (Cu) X-ray Source'
_diffrn_radiation_probe          x-ray
_diffrn_radiation_type           'Cu K\a'
_diffrn_radiation_wavelength     1.54184
_diffrn_radiation_monochromator  mirror
_diffrn_measurement_device       'four-circle diffractometer'
_diffrn_measurement_device_type  'XtaLAB Synergy, Dualflex, HyPix'
_diffrn_detector                 'Hybrid Pixel Array Detector'
_diffrn_detector_type            HyPix
_diffrn_detector_area_resol_mean 10.0000
_diffrn_reflns_number            20782
_diffrn_reflns_av_unetI/netI     0.0302
_diffrn_reflns_av_R_equivalents  0.0364
_diffrn_reflns_limit_h_min       -41
_diffrn_reflns_limit_h_max       42
_diffrn_reflns_limit_k_min       -5
_diffrn_reflns_limit_k_max       5
_diffrn_reflns_limit_l_min       -21
_diffrn_reflns_limit_l_max       21
_diffrn_reflns_theta_min         3.319
_diffrn_reflns_theta_max         66.496
_diffrn_reflns_theta_full        66.496
_diffrn_measured_fraction_theta_max 0.999
_diffrn_measured_fraction_theta_full 0.999
_diffrn_reflns_Laue_measured_fraction_max 0.999
_diffrn_reflns_Laue_measured_fraction_full 0.999
_diffrn_reflns_point_group_measured_fraction_max 0.981
_diffrn_reflns_point_group_measured_fraction_full 0.981
_reflns_number_total             4963
_reflns_number_gt                4797
_reflns_threshold_expression     'I > 2\s(I)'
_reflns_Friedel_coverage         0.726
_reflns_Friedel_fraction_max     0.958
_reflns_Friedel_fraction_full    0.958
_diffrn_orient_matrix_type       
'CrysAlisPro convention (1999,Acta A55,543-557)'
_diffrn_orient_matrix_UB_11      -0.0423027000
_diffrn_orient_matrix_UB_12      -0.0742126000
_diffrn_orient_matrix_UB_13      -0.0017139000
_diffrn_orient_matrix_UB_21      -0.0034786000
_diffrn_orient_matrix_UB_22      -0.0308632000
_diffrn_orient_matrix_UB_23      -0.0868888000
_diffrn_orient_matrix_UB_31      0.0098842000
_diffrn_orient_matrix_UB_32      -0.3295577000
_diffrn_orient_matrix_UB_33      0.0085492000
_diffrn_measurement_details      
;
List of Runs (angles in degrees, time in seconds):

  # Type    Start    End  Width  t~exp~   \w     \q     \k     \f   Frames
#--------------------------------------------------------------------------
  1  \w   -122.00 -55.00   0.50    0.38    --  -47.28 -18.00 118.00  134
  2  \w     69.00  96.00   0.50    0.38    --   47.28  18.00 -73.00   54
  3  \w    -23.00   2.00   0.50    0.38    --   47.28 -18.00 118.00   50
  4  \w   -123.00 -95.00   0.50    1.52    --  -91.75 -18.00 118.00   56
  5  \w    138.00 167.00   0.50    1.52    --  105.91  18.00 -73.00   58
  6  \w     99.00 132.00   0.50    1.52    --  105.91  18.00 -73.00   66
  7  \w   -114.00 -89.00   0.50    0.38    --  -47.28-125.00-150.00   50
  8  \w    -34.00  25.00   0.50    0.38    --  -47.28  38.00  60.00  118
  9  \w    -21.00  27.00   0.50    0.38    --  -47.28  18.00 -73.00   96
 10  \w     46.00  72.00   0.50    0.38    --   47.28  38.00   0.00   52
 11  \w     38.00  70.00   0.50    0.38    --   47.28  38.00 -30.00   64
 12  \w     30.00  75.00   0.50    0.38    --   47.28  77.00  30.00   90
 13  \w     25.00  66.00   0.50    0.38    --   47.28  77.00   0.00   82
 14  \w     27.00  79.00   0.50    0.38    --   47.28  77.00  90.00  104
 15  \w   -162.00 -77.00   0.50    1.52    --  -91.75 -55.00  33.70  170
 16  \w   -155.00-126.00   0.50    1.52    --  -91.75 -68.00  64.69   58
 17  \w    -47.00 -20.00   0.50    1.52    --  -91.75  45.00 120.00   54
 18  \w   -163.00-137.00   0.50    1.52    --  -91.75 -74.00 -20.28   52
 19  \w   -161.00 -76.00   0.50    1.52    --  -91.75 -59.00  79.48  170
 20  \w    -47.00 -21.00   0.50    1.52    --  -91.75  45.00-120.00   52
 21  \w   -105.00 -74.00   0.50    1.52    --  -91.75 -68.00   8.00   62
 22  \w    -94.00 -69.00   0.50    1.52    --  -91.75 -77.00  60.00   50
 23  \w   -107.00 -72.00   0.50    1.52    --  -91.75 -71.00  76.93   70
 24  \w   -162.00 -70.00   0.50    1.52    --  -91.75 -77.00   0.00  184
 25  \w   -102.00 -77.00   0.50    1.52    --  -91.75 -67.00  46.35   50
 26  \w    -95.00 -70.00   0.50    1.52    --  -91.75 -74.00  38.51   50
 27  \w   -113.00 -70.00   0.50    1.52    --  -91.75 -75.00 -35.53   86
 28  \w   -161.00 -70.00   0.50    1.52    --  -91.75 -77.00 120.00  182
 29  \w    -95.00 -70.00   0.50    1.52    --  -91.75 -77.00  90.00   50
 30  \w   -122.00 -73.00   0.50    1.52    --  -91.75 -68.00  64.69   98
 31  \w   -100.00 -70.00   0.50    1.52    --  -91.75 -74.00 -10.37   60
 32  \w    -96.00 -71.00   0.50    1.52    --  -91.75 -72.00  17.35   50
 33  \w   -116.00 -70.00   0.50    1.52    --  -91.75 -74.00 -20.28   92
 34  \w   -161.00-135.00   0.50    1.52    --  -91.75 -73.00   9.60   52
 35  \w    -96.00 -71.00   0.50    1.52    --  -91.75 -73.00   9.60   50
 36  \w    -47.00 -20.00   0.50    1.52    --  -91.75  45.00  90.00   54
 37  \w   -161.00-133.00   0.50    1.52    --  -91.75 -74.00 -10.37   56
 38  \w    -95.00 -70.00   0.50    1.52    --  -91.75 -75.00  45.24   50
 39  \w    -95.00 -70.00   0.50    1.52    --  -91.75 -74.00  33.21   50
 40  \w    -95.00 -70.00   0.50    1.52    --  -91.75 -75.00  94.18   50
 41  \w   -102.00 -69.00   0.50    1.52    --  -91.75 -77.00  30.00   66
 42  \w    -96.00 -71.00   0.50    1.52    --  -91.75 -72.00   2.36   50
 43  \w   -100.00 -75.00   0.50    1.52    --  -91.75 -68.00  58.15   50
 44  \w   -160.00-114.00   0.50    1.52    --  -91.75 -74.00  33.21   92
 45  \w   -156.00-131.00   0.50    1.52    --  -91.75 -67.00  46.35   50
 46  \w    -96.00 -71.00   0.50    1.52    --  -91.75 -73.00  -0.37   50
 47  \w    -95.00 -70.00   0.50    1.52    --  -91.75 -75.00  47.59   50
 48  \w     35.00  72.00   0.50    1.52    --  105.91 -61.00 -30.00   74
 49  \w     35.00  60.00   0.50    1.52    --  105.91 -94.00-120.00   50
 50  \w     78.00 106.00   0.50    1.52    --  105.91 -94.00 -30.00   56
 51  \w     46.00  72.00   0.50    1.52    --  105.91 -61.00 -60.00   52
 52  \w     77.00 112.00   0.50    1.52    --  105.91-125.00 -30.00   70
 53  \w     33.00  62.00   0.50    1.52    --  105.91 -94.00 -30.00   58
 54  \w     33.00  73.00   0.50    1.52    --  105.91 -61.00 150.00   80
 55  \w     63.00 102.00   0.50    1.52    --  105.91 -94.00-120.00   78
 56  \w     35.00  74.00   0.50    1.52    --  105.91 -61.00   0.00   78
;
_diffrn_measurement_method       '\w scans'

_reflns_special_details          
;
 Reflections were merged by SHELXL according to the crystal
 class for the calculation of statistics and refinement.
 
 _reflns_Friedel_fraction is defined as the number of unique
 Friedel pairs measured divided by the number that would be
 possible theoretically, ignoring centric projections and
 systematic absences.
;

_computing_data_collection       'CrysAlisPro 1.171.41.123a (Rigaku OD, 2022)'
_computing_cell_refinement       'CrysAlisPro 1.171.41.123a (Rigaku OD, 2022)'
_computing_data_reduction        'CrysAlisPro 1.171.41.123a (Rigaku OD, 2022)'
_computing_structure_solution    
;
 shelXT  G. M. Sheldrick, Acta Crystallogr., Sect. A: Found. Crystallogr.,
 2008, 64, 112-122.
 shelXle C. B. Huebschle, G. M. Sheldrick and B. Dittrich J. Appl. Cryst.
  (2011). 44, 1281-1284
;
_computing_structure_refinement  'SHELXL-2019/3 (Sheldrick, 2019)'
_computing_molecular_graphics    
;
 Diamond 4 - Crystal and Molecular Structure Visualization
  Crystal Impact - Dr. H. Putz & Dr. K. Brandenburg GbR, 
  Kreuzherrenstr. 102, 53227 Bonn, Germany
  http://www.crystalimpact.com/diamond
 Mercury CSD 2.0 - New Features for the Visualization 
 and Investigation of Crystal Structures
  C. F. Macrae, I. J. Bruno, J. A. Chisholm, P. R. Edgington, P. McCabe,
  E. Pidcock, 
  L. Rodriguez-Monge, R. Taylor, J. van de Streek and P. A. Wood, 
  J. Appl. Cryst., 41, 466-470, 2008
;
_computing_publication_material  
'WinGX L. J. Farrugia, J. Appl. Crystallogr., 1999, 32, 837-838.'
_refine_special_details          ?
_refine_ls_structure_factor_coef Fsqd
_refine_ls_matrix_type           full
_refine_ls_weighting_scheme      calc
_refine_ls_weighting_details     
'w=1/[\s^2^(Fo^2^)+(0.0577P)^2^+3.8285P] where P=(Fo^2^+2Fc^2^)/3'
_atom_sites_solution_primary     'dual space'
_atom_sites_solution_secondary   diffmap
_atom_sites_solution_hydrogens   mixed
_refine_ls_hydrogen_treatment    mixed
_refine_ls_extinction_method     none
_refine_ls_extinction_coef       .
_refine_ls_abs_structure_details 
;
 Flack x determined using 1932 quotients [(I+)-(I-)]/[(I+)+(I-)]
 (Parsons, Flack and Wagner, Acta Cryst. B69 (2013) 249-259).
;
_refine_ls_abs_structure_Flack   0.00(3)
_chemical_absolute_configuration syn
_refine_ls_number_reflns         4963
_refine_ls_number_parameters     385
_refine_ls_number_restraints     13
_refine_ls_R_factor_all          0.0403
_refine_ls_R_factor_gt           0.0392
_refine_ls_wR_factor_ref         0.1047
_refine_ls_wR_factor_gt          0.1038
_refine_ls_goodness_of_fit_ref   1.075
_refine_ls_restrained_S_all      1.074
_refine_ls_shift/su_max          0.000
_refine_ls_shift/su_mean         0.000

loop_
_atom_site_label
_atom_site_type_symbol
_atom_site_fract_x
_atom_site_fract_y
_atom_site_fract_z
_atom_site_U_iso_or_equiv
_atom_site_adp_type
_atom_site_occupancy
_atom_site_site_symmetry_order
_atom_site_calc_flag
_atom_site_refinement_flags_posn
_atom_site_refinement_flags_adp
_atom_site_refinement_flags_occupancy
_atom_site_disorder_assembly
_atom_site_disorder_group
Br2 Br 0.43859(2) 0.50981(16) 0.93403(4) 0.0636(2) Uani 1 1 d . . . . .
O4 O 0.61177(12) 1.3341(9) 0.9360(2) 0.0548(10) Uani 1 1 d . . . . .
N1 N 0.71855(15) 0.1045(10) 0.3479(3) 0.0451(10) Uani 1 1 d . . . . .
H1 H 0.720(2) 0.28(2) 0.356(4) 0.068 Uiso 1 1 d . U . . .
C1 C 0.74774(15) 0.4876(14) 0.1341(3) 0.0469(11) Uani 1 1 d . . . . .
N2 N 0.58699(12) 0.9024(10) 0.8888(2) 0.0410(9) Uani 1 1 d . . . . .
H4 H 0.5904(19) 0.70(2) 0.895(4) 0.061 Uiso 1 1 d . U . . .
C2 C 0.71699(16) 0.5149(15) 0.0795(3) 0.0517(12) Uani 1 1 d . . . . .
H2 H 0.718839 0.629068 0.035295 0.062 Uiso 1 1 calc R U . . .
C3 C 0.68333(17) 0.3749(14) 0.0894(3) 0.0516(14) Uani 1 1 d . . . . .
H3 H 0.662142 0.391469 0.051679 0.062 Uiso 1 1 calc R U . . .
C4 C 0.68055(15) 0.2094(12) 0.1549(3) 0.0450(11) Uani 1 1 d . . . . .
C5 C 0.71189(15) 0.1881(13) 0.2095(3) 0.0418(10) Uani 1 1 d . . . . .
C6 C 0.74556(15) 0.3253(13) 0.2000(3) 0.0456(12) Uani 1 1 d . . . . .
H6 H 0.766811 0.309341 0.237654 0.055 Uiso 1 1 calc R U . . .
C7 C 0.64807(17) 0.0371(15) 0.1773(3) 0.0551(14) Uani 1 1 d . . . . .
H7A H 0.644532 -0.147705 0.147714 0.066 Uiso 1 1 calc R U . . .
H7B H 0.624409 0.153324 0.169299 0.066 Uiso 1 1 calc R U . . .
C8 C 0.65920(16) -0.0284(12) 0.2622(3) 0.0509(12) Uani 1 1 d . . . . .
H8 H 0.650658 -0.229719 0.275306 0.061 Uiso 1 1 calc R U . A 1
C9 C 0.70283(16) -0.0072(13) 0.2742(3) 0.0463(11) Uani 1 1 d . . . . .
H9 H 0.713539 -0.207512 0.267156 0.056 Uiso 1 1 calc R U . . .
C10 C 0.72976(17) -0.0628(12) 0.4072(3) 0.0476(13) Uani 1 1 d . . . . .
H10 H 0.738450 0.034770 0.453304 0.057 Uiso 1 1 calc R U . . .
C15 C 0.46713(14) 0.6435(15) 0.8570(3) 0.0490(12) Uani 1 1 d . . . . .
C16 C 0.45277(17) 0.6041(15) 0.7823(3) 0.0594(16) Uani 1 1 d . . . . .
H16 H 0.428970 0.510911 0.769652 0.071 Uiso 1 1 calc R U . . .
C17 C 0.47333(18) 0.7016(18) 0.7257(3) 0.0613(15) Uani 1 1 d . . . . .
H17 H 0.463380 0.679476 0.673990 0.074 Uiso 1 1 calc R U . . .
C18 C 0.50821(17) 0.8306(14) 0.7446(3) 0.0501(12) Uani 1 1 d . . . . .
C19 C 0.52234(15) 0.8680(12) 0.8211(3) 0.0425(11) Uani 1 1 d . . . . .
C20 C 0.50228(15) 0.7766(12) 0.8779(3) 0.0445(12) Uani 1 1 d . . . . .
H20 H 0.511887 0.802621 0.929673 0.053 Uiso 1 1 calc R U . . .
C21 C 0.56080(14) 1.0149(12) 0.8265(3) 0.0426(10) Uani 1 1 d . . . . .
H21 H 0.557661 1.231799 0.833101 0.051 Uiso 1 1 calc R U . . .
C22 C 0.57312(17) 0.9550(12) 0.7476(3) 0.0493(13) Uani 1 1 d . . . . .
H22 H 0.590308 1.112665 0.732448 0.059 Uiso 1 1 calc R U . B 1
C23 C 0.53602(19) 0.9458(14) 0.6951(3) 0.0587(15) Uani 1 1 d . . . . .
H23A H 0.528742 1.144724 0.675733 0.070 Uiso 1 1 calc R U . . .
H23B H 0.537932 0.812784 0.651525 0.070 Uiso 1 1 calc R U . . .
C24 C 0.60986(14) 1.0659(11) 0.9362(3) 0.0403(11) Uani 1 1 d . . . . .
H24 H 0.626253 0.964902 0.973762 0.048 Uiso 1 1 calc R U . . .
Br1 Br 0.79411(2) 0.67144(19) 0.11873(4) 0.0656(2) Uani 1 1 d . . . . .
O1 O 0.72995(16) -0.3297(10) 0.4080(2) 0.0734(14) Uani 1 1 d . . . . .
O2A O 0.64260(13) 0.1901(12) 0.3054(2) 0.0625(10) Uani 0.675(8) 1 d . . P C 1
C11A C 0.6346(3) 0.119(3) 0.3767(5) 0.061(2) Uani 0.675(8) 1 d . . P C 1
H11A H 0.653430 0.215577 0.414387 0.074 Uiso 0.675(8) 1 calc R U P C 1
H11B H 0.637413 -0.096540 0.383797 0.074 Uiso 0.675(8) 1 calc R U P C 1
C12A C 0.5964(7) 0.206(4) 0.3918(13) 0.058(4) Uani 0.675(8) 1 d D . P C 1
H12A H 0.575422 0.138510 0.353209 0.070 Uiso 0.675(8) 1 calc R U P C 1
C13A C 0.5870(3) 0.228(2) 0.4678(5) 0.061(2) Uani 0.675(8) 1 d D . P C 1
H13A H 0.608297 0.186359 0.508447 0.073 Uiso 0.675(8) 1 calc R U P C 1
C14A C 0.5479(4) 0.192(10) 0.4913(19) 0.088(5) Uani 0.675(8) 1 d . . P C 1
H14A H 0.528960 0.223967 0.447325 0.132 Uiso 0.675(8) 1 calc R U P C 1
H14B H 0.544259 0.335757 0.530847 0.132 Uiso 0.675(8) 1 calc R U P C 1
H14C H 0.545180 -0.007660 0.510969 0.132 Uiso 0.675(8) 1 calc R U P C 1
O3A O 0.5913(6) 0.495(3) 0.4234(6) 0.060(3) Uani 0.675(8) 1 d D . P C 1
O5A O 0.59026(11) 0.6701(10) 0.7468(2) 0.0535(9) Uani 0.457(8) 1 d D . P D 1
O6A O 0.634(6) 0.35(2) 0.640(5) 0.066(2) Uani 0.457(8) 1 d D . P D 1
C25A C 0.6297(5) 0.633(12) 0.7611(14) 0.060(6) Uani 0.457(8) 1 d D . P D 1
H25A H 0.634564 0.475468 0.799589 0.073 Uiso 0.457(8) 1 calc R U P D 1
H25B H 0.640336 0.817044 0.784893 0.073 Uiso 0.457(8) 1 calc R U P D 1
C26A C 0.6520(4) 0.561(3) 0.6980(7) 0.0525(19) Uani 0.457(8) 1 d D . P D 1
H26A H 0.679862 0.539096 0.711919 0.063 Uiso 0.457(8) 1 calc R U P D 1
C27A C 0.6396(4) 0.653(4) 0.6211(8) 0.059(2) Uani 0.457(8) 1 d D . P D 1
H27A H 0.616280 0.777280 0.614486 0.071 Uiso 0.457(8) 1 calc R U P D 1
C28A C 0.6668(7) 0.704(8) 0.5633(16) 0.077(4) Uani 0.457(8) 1 d D . P D 1
H28A H 0.655329 0.634245 0.513566 0.116 Uiso 0.457(8) 1 calc R U P D 1
H28B H 0.690271 0.595745 0.578416 0.116 Uiso 0.457(8) 1 calc R U P D 1
H28C H 0.672305 0.914753 0.560461 0.116 Uiso 0.457(8) 1 calc R U P D 1
O2B O 0.64260(13) 0.1901(12) 0.3054(2) 0.0625(10) Uani 0.325(8) 1 d . . P C 2
C11B C 0.6133(6) 0.045(6) 0.3367(11) 0.061(2) Uani 0.325(8) 1 d . . P C 2
H11C H 0.620539 -0.164026 0.345519 0.074 Uiso 0.325(8) 1 calc R U P C 2
H11D H 0.590276 0.049095 0.299479 0.074 Uiso 0.325(8) 1 calc R U P C 2
C12B C 0.6048(17) 0.169(10) 0.406(3) 0.058(4) Uani 0.325(8) 1 d D . P C 2
H12B H 0.624088 0.127174 0.450061 0.070 Uiso 0.325(8) 1 calc R U P C 2
C13B C 0.5671(6) 0.219(5) 0.4254(11) 0.061(2) Uani 0.325(8) 1 d D . P C 2
H13B H 0.546205 0.157436 0.385863 0.073 Uiso 0.325(8) 1 calc R U P C 2
C14B C 0.5593(13) 0.19(2) 0.499(4) 0.088(5) Uani 0.325(8) 1 d . . P C 2
H14D H 0.555961 -0.020308 0.510011 0.132 Uiso 0.325(8) 1 calc R U P C 2
H14E H 0.535988 0.295890 0.505265 0.132 Uiso 0.325(8) 1 calc R U P C 2
H14F H 0.580240 0.268946 0.533527 0.132 Uiso 0.325(8) 1 calc R U P C 2
O3B O 0.5900(13) 0.466(7) 0.4036(18) 0.060(3) Uani 0.325(8) 1 d D . P C 2
O5B O 0.59026(11) 0.6701(10) 0.7468(2) 0.0535(9) Uani 0.543(8) 1 d D . P D 2
O6B O 0.634(5) 0.355(19) 0.634(5) 0.066(2) Uani 0.543(8) 1 d D . P D 2
C25B C 0.6291(4) 0.683(10) 0.7420(10) 0.060(6) Uani 0.543(8) 1 d D . P D 2
H25C H 0.642279 0.517759 0.770244 0.073 Uiso 0.543(8) 1 calc R U P D 2
H25D H 0.639751 0.870531 0.763700 0.073 Uiso 0.543(8) 1 calc R U P D 2
C26B C 0.6338(3) 0.664(3) 0.6605(7) 0.0525(19) Uani 0.543(8) 1 d D . P D 2
H26B H 0.619351 0.809090 0.625903 0.063 Uiso 0.543(8) 1 calc R U P D 2
C27B C 0.6672(3) 0.533(3) 0.6345(7) 0.059(2) Uani 0.543(8) 1 d D . P D 2
H27B H 0.688213 0.486380 0.675149 0.071 Uiso 0.543(8) 1 calc R U P D 2
C28B C 0.6792(6) 0.632(6) 0.5603(13) 0.077(4) Uani 0.543(8) 1 d D . P D 2
H28D H 0.656851 0.662324 0.523338 0.116 Uiso 0.543(8) 1 calc R U P D 2
H28E H 0.695380 0.480713 0.541445 0.116 Uiso 0.543(8) 1 calc R U P D 2
H28F H 0.693386 0.816761 0.567775 0.116 Uiso 0.543(8) 1 calc R U P D 2

loop_
_atom_site_aniso_label
_atom_site_aniso_U_11
_atom_site_aniso_U_22
_atom_site_aniso_U_33
_atom_site_aniso_U_23
_atom_site_aniso_U_13
_atom_site_aniso_U_12
Br2 0.0529(3) 0.0801(5) 0.0581(3) -0.0132(3) 0.0084(2) -0.0169(3)
O4 0.067(2) 0.030(2) 0.062(2) 0.0024(18) -0.0153(18) 0.0006(18)
N1 0.069(3) 0.028(2) 0.038(2) -0.0036(16) 0.0039(19) 0.0048(17)
C1 0.054(3) 0.047(3) 0.040(2) -0.003(2) 0.009(2) 0.010(3)
N2 0.051(2) 0.025(2) 0.045(2) 0.0062(16) -0.0008(18) -0.0018(16)
C2 0.068(3) 0.049(3) 0.038(2) -0.001(3) 0.005(2) 0.018(3)
C3 0.066(3) 0.051(3) 0.034(3) -0.003(2) -0.008(2) 0.017(3)
C4 0.057(3) 0.033(3) 0.043(3) -0.009(2) -0.002(2) 0.011(2)
C5 0.057(3) 0.031(2) 0.037(2) -0.003(2) 0.003(2) 0.015(2)
C6 0.053(3) 0.042(3) 0.041(3) -0.001(2) 0.002(2) 0.015(2)
C7 0.061(3) 0.045(3) 0.057(3) -0.017(3) -0.004(2) 0.008(3)
C8 0.066(3) 0.027(3) 0.060(3) -0.005(2) 0.005(3) -0.005(2)
C9 0.069(3) 0.026(2) 0.042(2) -0.002(2) 0.000(2) 0.007(2)
C10 0.070(3) 0.033(3) 0.038(3) -0.002(2) 0.000(2) 0.001(2)
C15 0.042(2) 0.055(3) 0.049(3) -0.009(3) 0.001(2) -0.003(2)
C16 0.052(3) 0.070(5) 0.052(3) -0.011(3) -0.009(2) -0.007(3)
C17 0.067(3) 0.069(4) 0.043(3) -0.006(3) -0.014(2) 0.000(3)
C18 0.063(3) 0.047(3) 0.038(3) 0.002(2) -0.005(2) 0.004(3)
C19 0.051(3) 0.032(3) 0.042(3) 0.002(2) -0.005(2) 0.002(2)
C20 0.050(3) 0.042(3) 0.039(2) -0.006(2) -0.005(2) 0.001(2)
C21 0.057(3) 0.027(2) 0.041(2) 0.003(2) -0.004(2) -0.004(2)
C22 0.069(3) 0.034(3) 0.046(3) 0.009(2) 0.010(2) -0.007(2)
C23 0.084(4) 0.050(4) 0.040(3) 0.008(2) -0.002(3) -0.001(3)
C24 0.045(3) 0.032(3) 0.042(3) 0.0060(19) 0.000(2) 0.0000(19)
Br1 0.0636(4) 0.0746(4) 0.0609(4) 0.0090(4) 0.0170(3) 0.0061(3)
O1 0.137(4) 0.028(2) 0.048(2) -0.0002(19) -0.019(2) 0.002(3)
O2A 0.074(3) 0.056(2) 0.063(2) -0.008(2) 0.028(2) -0.009(2)
C11A 0.060(5) 0.073(6) 0.052(5) 0.019(4) 0.012(3) 0.007(4)
C12A 0.065(13) 0.052(7) 0.059(11) 0.010(6) 0.014(7) 0.002(6)
C13A 0.058(5) 0.072(6) 0.052(5) 0.009(4) 0.008(3) 0.000(4)
C14A 0.049(12) 0.127(8) 0.093(9) 0.020(8) 0.033(11) 0.005(16)
O3A 0.074(3) 0.062(4) 0.044(7) 0.000(5) 0.009(6) 0.003(3)
O5A 0.061(2) 0.043(2) 0.058(2) 0.003(2) 0.0137(17) -0.009(2)
O6A 0.070(3) 0.056(3) 0.073(10) -0.011(6) 0.013(10) -0.011(2)
C25A 0.059(4) 0.051(14) 0.073(10) -0.011(12) 0.015(5) -0.014(4)
C26A 0.052(5) 0.049(5) 0.056(5) 0.006(4) 0.004(4) -0.004(4)
C27A 0.051(4) 0.063(6) 0.064(5) 0.006(5) 0.010(4) -0.003(5)
C28A 0.062(14) 0.093(14) 0.082(6) 0.002(8) 0.030(8) 0.006(8)
O2B 0.074(3) 0.056(2) 0.063(2) -0.008(2) 0.028(2) -0.009(2)
C11B 0.060(5) 0.073(6) 0.052(5) 0.019(4) 0.012(3) 0.007(4)
C12B 0.065(13) 0.052(7) 0.059(11) 0.010(6) 0.014(7) 0.002(6)
C13B 0.058(5) 0.072(6) 0.052(5) 0.009(4) 0.008(3) 0.000(4)
C14B 0.049(12) 0.127(8) 0.093(9) 0.020(8) 0.033(11) 0.005(16)
O3B 0.074(3) 0.062(4) 0.044(7) 0.000(5) 0.009(6) 0.003(3)
O5B 0.061(2) 0.043(2) 0.058(2) 0.003(2) 0.0137(17) -0.009(2)
O6B 0.070(3) 0.056(3) 0.073(10) -0.011(6) 0.013(10) -0.011(2)
C25B 0.059(4) 0.051(14) 0.073(10) -0.011(12) 0.015(5) -0.014(4)
C26B 0.052(5) 0.049(5) 0.056(5) 0.006(4) 0.004(4) -0.004(4)
C27B 0.051(4) 0.063(6) 0.064(5) 0.006(5) 0.010(4) -0.003(5)
C28B 0.062(14) 0.093(14) 0.082(6) 0.002(8) 0.030(8) 0.006(8)

_geom_special_details            
;
 All esds (except the esd in the dihedral angle between two l.s. planes)
 are estimated using the full covariance matrix.  The cell esds are taken
 into account individually in the estimation of esds in distances, angles
 and torsion angles; correlations between esds in cell parameters are only
 used when they are defined by crystal symmetry.  An approximate (isotropic)
 treatment of cell esds is used for estimating esds involving l.s. planes.
;

loop_
_geom_bond_atom_site_label_1
_geom_bond_atom_site_label_2
_geom_bond_distance
_geom_bond_site_symmetry_2
_geom_bond_publ_flag
Br2 C15 1.900(6) . ?
O4 C24 1.220(6) . ?
N1 C10 1.321(7) . ?
N1 C9 1.453(7) . ?
N1 H1 0.83(9) . ?
C1 C2 1.379(8) . ?
C1 C6 1.394(8) . ?
C1 Br1 1.900(6) . ?
N2 C24 1.327(7) . ?
N2 C21 1.451(6) . ?
N2 H4 0.92(9) . ?
C2 C3 1.387(9) . ?
C2 H2 0.9500 . ?
C3 C4 1.398(8) . ?
C3 H3 0.9500 . ?
C4 C5 1.391(7) . ?
C4 C7 1.490(9) . ?
C5 C6 1.380(8) . ?
C5 C9 1.516(8) . ?
C6 H6 0.9500 . ?
C7 C8 1.542(8) . ?
C7 H7A 0.9900 . ?
C7 H7B 0.9900 . ?
C8 O2B 1.425(7) . ?
C8 O2A 1.425(7) . ?
C8 C9 1.546(8) . ?
C8 H8 1.0000 . ?
C9 H9 1.0000 . ?
C10 O1 1.212(7) . ?
C10 H10 0.9500 . ?
C15 C16 1.374(8) . ?
C15 C20 1.399(8) . ?
C16 C17 1.386(9) . ?
C16 H16 0.9500 . ?
C17 C18 1.378(9) . ?
C17 H17 0.9500 . ?
C18 C19 1.402(7) . ?
C18 C23 1.496(9) . ?
C19 C20 1.369(8) . ?
C19 C21 1.516(7) . ?
C20 H20 0.9500 . ?
C21 C22 1.543(7) . ?
C21 H21 1.0000 . ?
C22 O5B 1.432(8) . ?
C22 O5A 1.432(8) . ?
C22 C23 1.524(9) . ?
C22 H22 1.0000 . ?
C23 H23A 0.9900 . ?
C23 H23B 0.9900 . ?
C24 H24 0.9500 . ?
O2A C11A 1.371(9) . ?
C11A C12A 1.47(3) . ?
C11A H11A 0.9900 . ?
C11A H11B 0.9900 . ?
C12A C13A 1.43(3) . ?
C12A O3A 1.447(15) . ?
C12A H12A 1.0000 . ?
C13A O3A 1.465(14) . ?
C13A C14A 1.510(19) . ?
C13A H13A 1.0000 . ?
C14A H14A 0.9800 . ?
C14A H14B 0.9800 . ?
C14A H14C 0.9800 . ?
O5A C25A 1.409(18) . ?
O6A C27A 1.42(9) . ?
O6A C26A 1.48(7) . ?
C25A C26A 1.48(2) . ?
C25A H25A 0.9900 . ?
C25A H25B 0.9900 . ?
C26A C27A 1.447(17) . ?
C26A H26A 1.0000 . ?
C27A C28A 1.509(19) . ?
C27A H27A 1.0000 . ?
C28A H28A 0.9800 . ?
C28A H28B 0.9800 . ?
C28A H28C 0.9800 . ?
O2B C11B 1.40(2) . ?
C11B C12B 1.41(7) . ?
C11B H11C 0.9900 . ?
C11B H11D 0.9900 . ?
C12B C13B 1.45(7) . ?
C12B O3B 1.45(2) . ?
C12B H12B 1.0000 . ?
C13B C14B 1.37(7) . ?
C13B O3B 1.47(2) . ?
C13B H13B 1.0000 . ?
C14B H14D 0.9800 . ?
C14B H14E 0.9800 . ?
C14B H14F 0.9800 . ?
O5B C25B 1.398(15) . ?
O6B C27B 1.42(9) . ?
O6B C26B 1.48(7) . ?
C25B C26B 1.479(18) . ?
C25B H25C 0.9900 . ?
C25B H25D 0.9900 . ?
C26B C27B 1.453(15) . ?
C26B H26B 1.0000 . ?
C27B C28B 1.502(18) . ?
C27B H27B 1.0000 . ?
C28B H28D 0.9800 . ?
C28B H28E 0.9800 . ?
C28B H28F 0.9800 . ?

loop_
_geom_angle_atom_site_label_1
_geom_angle_atom_site_label_2
_geom_angle_atom_site_label_3
_geom_angle
_geom_angle_site_symmetry_1
_geom_angle_site_symmetry_3
_geom_angle_publ_flag
C10 N1 C9 124.4(5) . . ?
C10 N1 H1 115(5) . . ?
C9 N1 H1 121(5) . . ?
C2 C1 C6 121.2(5) . . ?
C2 C1 Br1 119.3(4) . . ?
C6 C1 Br1 119.4(4) . . ?
C24 N2 C21 125.2(4) . . ?
C24 N2 H4 114(4) . . ?
C21 N2 H4 120(4) . . ?
C1 C2 C3 119.7(5) . . ?
C1 C2 H2 120.2 . . ?
C3 C2 H2 120.2 . . ?
C2 C3 C4 120.1(5) . . ?
C2 C3 H3 120.0 . . ?
C4 C3 H3 120.0 . . ?
C5 C4 C3 119.1(5) . . ?
C5 C4 C7 111.2(5) . . ?
C3 C4 C7 129.7(5) . . ?
C6 C5 C4 121.3(5) . . ?
C6 C5 C9 128.6(4) . . ?
C4 C5 C9 110.0(5) . . ?
C5 C6 C1 118.6(5) . . ?
C5 C6 H6 120.7 . . ?
C1 C6 H6 120.7 . . ?
C4 C7 C8 104.2(4) . . ?
C4 C7 H7A 110.9 . . ?
C8 C7 H7A 110.9 . . ?
C4 C7 H7B 110.9 . . ?
C8 C7 H7B 110.9 . . ?
H7A C7 H7B 108.9 . . ?
O2B C8 C7 108.5(5) . . ?
O2A C8 C7 108.5(5) . . ?
O2B C8 C9 111.0(4) . . ?
O2A C8 C9 111.0(4) . . ?
C7 C8 C9 104.9(5) . . ?
O2A C8 H8 110.7 . . ?
C7 C8 H8 110.7 . . ?
C9 C8 H8 110.7 . . ?
N1 C9 C5 112.6(5) . . ?
N1 C9 C8 114.7(4) . . ?
C5 C9 C8 103.6(4) . . ?
N1 C9 H9 108.6 . . ?
C5 C9 H9 108.6 . . ?
C8 C9 H9 108.6 . . ?
O1 C10 N1 125.9(5) . . ?
O1 C10 H10 117.1 . . ?
N1 C10 H10 117.1 . . ?
C16 C15 C20 121.9(5) . . ?
C16 C15 Br2 119.0(4) . . ?
C20 C15 Br2 119.1(4) . . ?
C15 C16 C17 119.4(5) . . ?
C15 C16 H16 120.3 . . ?
C17 C16 H16 120.3 . . ?
C18 C17 C16 120.0(5) . . ?
C18 C17 H17 120.0 . . ?
C16 C17 H17 120.0 . . ?
C17 C18 C19 119.7(5) . . ?
C17 C18 C23 130.4(5) . . ?
C19 C18 C23 110.0(5) . . ?
C20 C19 C18 121.3(5) . . ?
C20 C19 C21 129.4(4) . . ?
C18 C19 C21 109.3(5) . . ?
C19 C20 C15 117.7(5) . . ?
C19 C20 H20 121.1 . . ?
C15 C20 H20 121.1 . . ?
N2 C21 C19 112.7(4) . . ?
N2 C21 C22 113.8(4) . . ?
C19 C21 C22 102.6(4) . . ?
N2 C21 H21 109.2 . . ?
C19 C21 H21 109.2 . . ?
C22 C21 H21 109.2 . . ?
O5B C22 C23 108.0(5) . . ?
O5A C22 C23 108.0(5) . . ?
O5B C22 C21 109.7(4) . . ?
O5A C22 C21 109.7(4) . . ?
C23 C22 C21 103.9(5) . . ?
O5A C22 H22 111.6 . . ?
C23 C22 H22 111.6 . . ?
C21 C22 H22 111.6 . . ?
C18 C23 C22 103.7(4) . . ?
C18 C23 H23A 111.0 . . ?
C22 C23 H23A 111.0 . . ?
C18 C23 H23B 111.0 . . ?
C22 C23 H23B 111.0 . . ?
H23A C23 H23B 109.0 . . ?
O4 C24 N2 125.9(5) . . ?
O4 C24 H24 117.0 . . ?
N2 C24 H24 117.0 . . ?
C11A O2A C8 118.6(6) . . ?
O2A C11A C12A 113.8(11) . . ?
O2A C11A H11A 108.8 . . ?
C12A C11A H11A 108.8 . . ?
O2A C11A H11B 108.8 . . ?
C12A C11A H11B 108.8 . . ?
H11A C11A H11B 107.7 . . ?
C13A C12A O3A 61.1(11) . . ?
C13A C12A C11A 121.1(13) . . ?
O3A C12A C11A 118(2) . . ?
C13A C12A H12A 115.2 . . ?
O3A C12A H12A 115.2 . . ?
C11A C12A H12A 115.2 . . ?
C12A C13A O3A 59.9(8) . . ?
C12A C13A C14A 125.6(17) . . ?
O3A C13A C14A 113.5(18) . . ?
C12A C13A H13A 115.1 . . ?
O3A C13A H13A 115.1 . . ?
C14A C13A H13A 115.1 . . ?
C13A C14A H14A 109.5 . . ?
C13A C14A H14B 109.5 . . ?
H14A C14A H14B 109.5 . . ?
C13A C14A H14C 109.5 . . ?
H14A C14A H14C 109.5 . . ?
H14B C14A H14C 109.5 . . ?
C12A O3A C13A 59.0(13) . . ?
C25A O5A C22 122(2) . . ?
C27A O6A C26A 59.6(9) . . ?
O5A C25A C26A 120.1(18) . . ?
O5A C25A H25A 107.3 . . ?
C26A C25A H25A 107.3 . . ?
O5A C25A H25B 107.3 . . ?
C26A C25A H25B 107.3 . . ?
H25A C25A H25B 106.9 . . ?
C27A C26A O6A 58(5) . . ?
C27A C26A C25A 121.4(18) . . ?
O6A C26A C25A 116(5) . . ?
C27A C26A H26A 116.1 . . ?
O6A C26A H26A 116.1 . . ?
C25A C26A H26A 116.1 . . ?
O6A C27A C26A 62(5) . . ?
O6A C27A C28A 115(5) . . ?
C26A C27A C28A 122.7(16) . . ?
O6A C27A H27A 115.3 . . ?
C26A C27A H27A 115.3 . . ?
C28A C27A H27A 115.3 . . ?
C27A C28A H28A 109.5 . . ?
C27A C28A H28B 109.5 . . ?
H28A C28A H28B 109.5 . . ?
C27A C28A H28C 109.5 . . ?
H28A C28A H28C 109.5 . . ?
H28B C28A H28C 109.5 . . ?
C11B O2B C8 105.2(11) . . ?
O2B C11B C12B 114(3) . . ?
O2B C11B H11C 108.8 . . ?
C12B C11B H11C 108.8 . . ?
O2B C11B H11D 108.8 . . ?
C12B C11B H11D 108.8 . . ?
H11C C11B H11D 107.7 . . ?
C11B C12B C13B 125(4) . . ?
C11B C12B O3B 118(4) . . ?
C13B C12B O3B 60.8(19) . . ?
C11B C12B H12B 114.1 . . ?
C13B C12B H12B 114.1 . . ?
O3B C12B H12B 114.1 . . ?
C14B C13B C12B 121(3) . . ?
C14B C13B O3B 121(5) . . ?
C12B C13B O3B 59.7(18) . . ?
C14B C13B H13B 114.8 . . ?
C12B C13B H13B 114.8 . . ?
O3B C13B H13B 114.8 . . ?
C13B C14B H14D 109.5 . . ?
C13B C14B H14E 109.5 . . ?
H14D C14B H14E 109.5 . . ?
C13B C14B H14F 109.5 . . ?
H14D C14B H14F 109.5 . . ?
H14E C14B H14F 109.5 . . ?
C12B O3B C13B 59(3) . . ?
C25B O5B C22 112.9(19) . . ?
C27B O6B C26B 59.9(8) . . ?
O5B C25B C26B 106.6(12) . . ?
O5B C25B H25C 110.4 . . ?
C26B C25B H25C 110.4 . . ?
O5B C25B H25D 110.4 . . ?
C26B C25B H25D 110.4 . . ?
H25C C25B H25D 108.6 . . ?
C27B C26B C25B 121.9(14) . . ?
C27B C26B O6B 58(5) . . ?
C25B C26B O6B 112(3) . . ?
C27B C26B H26B 116.9 . . ?
C25B C26B H26B 116.9 . . ?
O6B C26B H26B 116.9 . . ?
O6B C27B C26B 62(5) . . ?
O6B C27B C28B 119(4) . . ?
C26B C27B C28B 119.3(12) . . ?
O6B C27B H27B 115.3 . . ?
C26B C27B H27B 115.3 . . ?
C28B C27B H27B 115.3 . . ?
C27B C28B H28D 109.5 . . ?
C27B C28B H28E 109.5 . . ?
H28D C28B H28E 109.5 . . ?
C27B C28B H28F 109.5 . . ?
H28D C28B H28F 109.5 . . ?
H28E C28B H28F 109.5 . . ?

_refine_diff_density_max         0.546
_refine_diff_density_min         -0.417
_refine_diff_density_rms         0.050

_shelx_res_file                  
;
TITL shelxt_a.res in C2
    oc2h-jwp-p-153.res
    created by SHELXL-2019/3 at 12:28:05 on 25-Jun-2024
REM Old TITL oc2h-jwp-p-153-b in C2
REM SHELXT solution in C2: R1 0.137, Rweak 0.044, Alpha 0.001
REM <I/s>   0.000 for    0 systematic absences,  Orientation as input
REM Flack x = -0.224 ( 0.052 ) from  2045 Parsons' quotients
REM Formula found by SHELXT:  C29 N2 O6 Br2
CELL 1.54184  35.623273   4.541559  17.764545  90.0000  96.9299  90.0000
ZERR    8.00   0.000490   0.000073   0.000243   0.0000   0.0013   0.0000
LATT -7
SYMM -X, Y, -Z
SFAC C H N O BR
UNIT 112 128 8 24 8
TEMP -103
SIZE 0.02 0.02 0.03
L.S. 10
BOND $H
omit -3 133
LIST 4
acta
FMAP 2
PLAN 20
EADP O5A O5B
EXYZ O5A O5B
EADP C28A C28B
EADP O6A O6B
EADP C25A C25B
EADP C26A C26B
EADP C27A C27B
SADI C25A C26A C25B C26B
SADI C25A O5A C25B O5B
EADP O2A O2B
EXYZ O2A O2B
EADP O3A O3B
EADP C12A C12B
EADP C14A C14B
EADP C13B C13A
EADP C11B C11A
SADI C12A O3A C12B O3B C13A O3A C13B O3B
SADI 0.02 C27A C28A C27B C28B
SADI 0.02 C26A C27A C27B C26B
SADI 0.02 C27A O6A C27B O6B
SADI 0.02 C26A O6A C26B O6B
WGHT    0.057700    3.828500
FVAR       2.55144   0.67487   0.45670
BR2   5    0.438592    0.509805    0.934028    11.00000    0.05292    0.08009 =
         0.05808   -0.01315    0.00837   -0.01688
O4    4    0.611766    1.334078    0.935981    11.00000    0.06721    0.03003 =
         0.06157    0.00244   -0.01528    0.00061
N1    3    0.718550    0.104508    0.347907    11.00000    0.06918    0.02807 =
         0.03751   -0.00361    0.00394    0.00481
H1    2    0.720104    0.283844    0.356158    11.00000   -1.50000
C1    1    0.747741    0.487641    0.134140    11.00000    0.05448    0.04667 =
         0.04046   -0.00279    0.00937    0.01005
N2    3    0.586986    0.902415    0.888756    11.00000    0.05081    0.02545 =
         0.04508    0.00617   -0.00077   -0.00179
H4    2    0.590420    0.703797    0.895181    11.00000   -1.50000
C2    1    0.716986    0.514925    0.079509    11.00000    0.06789    0.04940 =
         0.03773   -0.00058    0.00545    0.01834
AFIX  43
H2    2    0.718839    0.629068    0.035295    11.00000   -1.20000
AFIX   0
C3    1    0.683328    0.374924    0.089412    11.00000    0.06578    0.05131 =
         0.03427   -0.00348   -0.00777    0.01689
AFIX  43
H3    2    0.662142    0.391469    0.051679    11.00000   -1.20000
AFIX   0
C4    1    0.680555    0.209424    0.154897    11.00000    0.05682    0.03335 =
         0.04287   -0.00879   -0.00193    0.01128
C5    1    0.711894    0.188110    0.209526    11.00000    0.05677    0.03121 =
         0.03683   -0.00256    0.00318    0.01524
C6    1    0.745561    0.325252    0.200049    11.00000    0.05272    0.04241 =
         0.04059   -0.00146    0.00162    0.01478
AFIX  43
H6    2    0.766811    0.309341    0.237654    11.00000   -1.20000
AFIX   0
C7    1    0.648066    0.037097    0.177276    11.00000    0.06133    0.04463 =
         0.05660   -0.01677   -0.00400    0.00794
AFIX  23
H7A   2    0.644532   -0.147705    0.147714    11.00000   -1.20000
H7B   2    0.624409    0.153324    0.169299    11.00000   -1.20000
AFIX   0
C8    1    0.659203   -0.028363    0.262223    11.00000    0.06570    0.02659 =
         0.05975   -0.00525    0.00530   -0.00505
AFIX  13
H8    2    0.650658   -0.229719    0.275306    11.00000   -1.20000
AFIX   0
C9    1    0.702830   -0.007209    0.274163    11.00000    0.06923    0.02607 =
         0.04198   -0.00165    0.00000    0.00722
AFIX  13
H9    2    0.713539   -0.207512    0.267156    11.00000   -1.20000
AFIX   0
C10   1    0.729759   -0.062806    0.407176    11.00000    0.06980    0.03316 =
         0.03833   -0.00227   -0.00004    0.00112
AFIX  43
H10   2    0.738450    0.034770    0.453304    11.00000   -1.20000
AFIX   0
C15   1    0.467126    0.643543    0.856967    11.00000    0.04201    0.05541 =
         0.04851   -0.00875    0.00071   -0.00263
C16   1    0.452767    0.604108    0.782343    11.00000    0.05246    0.06981 =
         0.05228   -0.01149   -0.00912   -0.00655
AFIX  43
H16   2    0.428970    0.510911    0.769652    11.00000   -1.20000
AFIX   0
C17   1    0.473332    0.701591    0.725747    11.00000    0.06690    0.06853 =
         0.04316   -0.00554   -0.01442    0.00038
AFIX  43
H17   2    0.463380    0.679476    0.673990    11.00000   -1.20000
AFIX   0
C18   1    0.508207    0.830559    0.744565    11.00000    0.06259    0.04696 =
         0.03794    0.00242   -0.00543    0.00357
C19   1    0.522344    0.867961    0.821075    11.00000    0.05146    0.03186 =
         0.04151    0.00181   -0.00549    0.00212
C20   1    0.502276    0.776589    0.877855    11.00000    0.05023    0.04198 =
         0.03887   -0.00607   -0.00450    0.00094
AFIX  43
H20   2    0.511887    0.802621    0.929673    11.00000   -1.20000
AFIX   0
C21   1    0.560796    1.014865    0.826509    11.00000    0.05738    0.02720 =
         0.04091    0.00348   -0.00358   -0.00358
AFIX  13
H21   2    0.557661    1.231799    0.833101    11.00000   -1.20000
AFIX   0
C22   1    0.573121    0.954964    0.747597    11.00000    0.06907    0.03356 =
         0.04613    0.00929    0.00988   -0.00717
AFIX  13
H22   2    0.590308    1.112665    0.732448    11.00000   -1.20000
AFIX   0
C23   1    0.536017    0.945754    0.695057    11.00000    0.08433    0.04954 =
         0.03997    0.00756   -0.00211   -0.00128
AFIX  23
H23A  2    0.528742    1.144724    0.675733    11.00000   -1.20000
H23B  2    0.537932    0.812784    0.651525    11.00000   -1.20000
AFIX   0
C24   1    0.609862    1.065878    0.936199    11.00000    0.04547    0.03207 =
         0.04204    0.00596    0.00000    0.00000
AFIX  43
H24   2    0.626253    0.964902    0.973762    11.00000   -1.20000
AFIX   0
BR1   5    0.794108    0.671441    0.118726    11.00000    0.06355    0.07464 =
         0.06092    0.00896    0.01704    0.00611
O1    4    0.729954   -0.329714    0.408016    11.00000    0.13657    0.02812 =
         0.04821   -0.00019   -0.01873    0.00242
Part 1
O2A   4    0.642604    0.190137    0.305362    21.00000    0.07355    0.05602 =
         0.06280   -0.00775    0.02842   -0.00914
C11A  1    0.634649    0.118927    0.376716    21.00000    0.05974    0.07333 =
         0.05207    0.01893    0.01154    0.00708
AFIX  23
H11A  2    0.653430    0.215577    0.414387    21.00000   -1.20000
H11B  2    0.637413   -0.096540    0.383797    21.00000   -1.20000
AFIX   0
C12A  1    0.596437    0.205989    0.391776    21.00000    0.06527    0.05150 =
         0.05937    0.00961    0.01379    0.00237
AFIX  13
H12A  2    0.575422    0.138510    0.353209    21.00000   -1.20000
AFIX   0
C13A  1    0.587009    0.227667    0.467779    21.00000    0.05797    0.07231 =
         0.05196    0.00922    0.00796    0.00034
AFIX  13
H13A  2    0.608297    0.186359    0.508447    21.00000   -1.20000
AFIX   0
C14A  1    0.547922    0.191784    0.491293    21.00000    0.04905    0.12747 =
         0.09253    0.02044    0.03269    0.00494
AFIX 137
H14A  2    0.528960    0.223967    0.447325    21.00000   -1.50000
H14B  2    0.544259    0.335757    0.530847    21.00000   -1.50000
H14C  2    0.545180   -0.007660    0.510969    21.00000   -1.50000
AFIX   0
O3A   4    0.591345    0.494780    0.423396    21.00000    0.07398    0.06242 =
         0.04439    0.00022    0.00948    0.00268
O5A   4    0.590263    0.670052    0.746773    31.00000    0.06125    0.04299 =
         0.05788    0.00279    0.01368   -0.00906
O6A   4    0.633991    0.353274    0.640014    31.00000    0.07000    0.05648 =
         0.07275   -0.01126    0.01350   -0.01080
C25A  1    0.629742    0.633078    0.761140    31.00000    0.05858    0.05149 =
         0.07307   -0.01101    0.01490   -0.01385
AFIX  23
H25A  2    0.634564    0.475468    0.799589    31.00000   -1.20000
H25B  2    0.640336    0.817044    0.784893    31.00000   -1.20000
AFIX   0
C26A  1    0.651952    0.560970    0.698047    31.00000    0.05185    0.04890 =
         0.05624    0.00634    0.00395   -0.00371
AFIX  13
H26A  2    0.679862    0.539096    0.711919    31.00000   -1.20000
AFIX   0
C27A  1    0.639649    0.653348    0.621074    31.00000    0.05124    0.06344 =
         0.06450    0.00586    0.01045   -0.00274
AFIX  13
H27A  2    0.616280    0.777280    0.614486    31.00000   -1.20000
AFIX   0
C28A  1    0.666766    0.703960    0.563315    31.00000    0.06177    0.09324 =
         0.08230    0.00168    0.03047    0.00607
AFIX 137
H28A  2    0.655329    0.634245    0.513566    31.00000   -1.50000
H28B  2    0.690271    0.595745    0.578416    31.00000   -1.50000
H28C  2    0.672305    0.914753    0.560461    31.00000   -1.50000
AFIX   0
Part 2
O2B   4    0.642604    0.190137    0.305362   -21.00000    0.07355    0.05602 =
         0.06280   -0.00775    0.02842   -0.00914
C11B  1    0.613326    0.044756    0.336664   -21.00000    0.05974    0.07333 =
         0.05207    0.01893    0.01154    0.00708
AFIX  23
H11C  2    0.620539   -0.164026    0.345519   -21.00000   -1.20000
H11D  2    0.590276    0.049095    0.299479   -21.00000   -1.20000
AFIX   0
C12B  1    0.604777    0.168681    0.405659   -21.00000    0.06527    0.05150 =
         0.05937    0.00961    0.01379    0.00237
AFIX  13
H12B  2    0.624088    0.127174    0.450061   -21.00000   -1.20000
AFIX   0
C13B  1    0.567105    0.219078    0.425408   -21.00000    0.05797    0.07231 =
         0.05196    0.00922    0.00796    0.00034
AFIX  13
H13B  2    0.546205    0.157436    0.385863   -21.00000   -1.20000
AFIX   0
C14B  1    0.559263    0.188730    0.498804   -21.00000    0.04905    0.12747 =
         0.09253    0.02044    0.03269    0.00494
AFIX 137
H14D  2    0.555961   -0.020308    0.510011   -21.00000   -1.50000
H14E  2    0.535988    0.295890    0.505265   -21.00000   -1.50000
H14F  2    0.580240    0.268946    0.533527   -21.00000   -1.50000
AFIX   0
O3B   4    0.589973    0.466195    0.403649   -21.00000    0.07398    0.06242 =
         0.04439    0.00022    0.00948    0.00268
O5B   4    0.590263    0.670052    0.746773   -31.00000    0.06125    0.04299 =
         0.05788    0.00279    0.01368   -0.00906
O6B   4    0.634278    0.354575    0.633855   -31.00000    0.07000    0.05648 =
         0.07275   -0.01126    0.01350   -0.01080
C25B  1    0.629111    0.683288    0.742003   -31.00000    0.05858    0.05149 =
         0.07307   -0.01101    0.01490   -0.01385
AFIX  23
H25C  2    0.642279    0.517759    0.770244   -31.00000   -1.20000
H25D  2    0.639751    0.870531    0.763700   -31.00000   -1.20000
AFIX   0
C26B  1    0.633783    0.664060    0.660518   -31.00000    0.05185    0.04890 =
         0.05624    0.00634    0.00395   -0.00371
AFIX  13
H26B  2    0.619351    0.809090    0.625903   -31.00000   -1.20000
AFIX   0
C27B  1    0.667156    0.533427    0.634458   -31.00000    0.05124    0.06344 =
         0.06450    0.00586    0.01045   -0.00274
AFIX  13
H27B  2    0.688213    0.486380    0.675149   -31.00000   -1.20000
AFIX   0
C28B  1    0.679244    0.631863    0.560308   -31.00000    0.06177    0.09324 =
         0.08230    0.00168    0.03047    0.00607
AFIX 137
H28D  2    0.656851    0.662324    0.523338   -31.00000   -1.50000
H28E  2    0.695380    0.480713    0.541445   -31.00000   -1.50000
H28F  2    0.693386    0.816761    0.567775   -31.00000   -1.50000
Part 0
REM #####
AFIX   0
HKLF 4


REM  shelxt_a.res in C2
REM wR2 = 0.1047, GooF = S = 1.075, Restrained GooF = 1.074 for all data
REM R1 = 0.0392 for 4797 Fo > 4sig(Fo) and 0.0403 for all 4963 data
REM 385 parameters refined using 13 restraints

END

WGHT      0.0577      3.8278

REM Highest difference peak  0.546,  deepest hole -0.417,  1-sigma level  0.050
Q1    1   0.7715  0.6645  0.0936  11.00000  0.05    0.55
Q2    1   0.6701  0.4735  0.0241  11.00000  0.05    0.48
Q3    1   0.4522  0.3786  0.9575  11.00000  0.05    0.35
Q4    1   0.7088  0.7170  0.0042  11.00000  0.05    0.34
Q5    1   0.4420  0.5381  0.8926  11.00000  0.05    0.32
Q6    1   0.4419  0.6787  0.9536  11.00000  0.05    0.29
Q7    1   0.7890  0.6218  0.1607  11.00000  0.05    0.26
Q8    1   0.7006  0.2047  0.1791  11.00000  0.05    0.21
Q9    1   0.6806 -0.0360  0.2764  11.00000  0.05    0.21
Q10   1   0.4188  0.7823  0.9434  11.00000  0.05    0.21
Q11   1   0.4802  0.7868  0.8637  11.00000  0.05    0.20
Q12   1   0.6536  0.3576  0.3079  11.00000  0.05    0.20
Q13   1   0.6278  1.0369  0.6408  11.00000  0.05    0.20
Q14   1   0.4111  0.2795  0.9438  11.00000  0.05    0.19
Q15   1   0.6555  0.0789  0.3296  11.00000  0.05    0.19
Q16   1   0.5299  1.0119  0.8218  11.00000  0.05    0.19
Q17   1   0.4204  0.4985  0.9345  11.00000  0.05    0.18
Q18   1   0.6694  0.9288  0.6596  11.00000  0.05    0.18
Q19   1   0.7219  0.3523  0.2082  11.00000  0.05    0.18
Q20   1   0.6394  0.1621  0.2835  11.00000  0.05    0.17
;
_shelx_res_checksum              26914

_shelx_hkl_file                  
;
   0  -4   0 11691.6 526.076  52
   0  -4   0 12137.1 581.624  55
   0  -4   0 11110.5 501.742  48
   0  -4  -1 2001.50 211.877  55
   0  -4   1 2023.92 197.135  52
   0  -4   1 2268.24 246.950  55
   0  -4  -1 2002.18 182.046  52
   0  -4  -1 1910.57 165.505  56
   0  -4  -1 1697.65 161.696  48
   0  -4   1 1714.65 156.881  48
   0  -4   2 1862.92 197.358  52
   0  -4   2 2006.41 252.428  55
   0  -4  -2 2178.22 180.268  52
   0  -4  -2 2167.99 185.843  56
   0  -4   2 2100.70 205.530  51
   0  -4  -3 1072.75 151.115  56
   0  -4   3 1449.41 232.323  55
   0  -4  -3 1007.84 135.807  52
   0  -4   3 1240.90 174.105  52
   0  -4   3 1072.35 158.688  51
   0  -4   4 3999.26 335.997  55
   0  -4  -4 3922.35 255.164  56
   0  -4   4 3493.62 268.155  52
   0  -4  -4 3820.88 239.934  50
   0  -4  -5 961.682 150.696  56
   0  -4  -5 929.859 127.933  50
   0  -4   5 988.611 173.728  52
   0  -4   6 3018.98 257.211  52
   0  -4  -6 2547.13 216.383  56
   0  -4  -6 3100.10 203.449  50
   0  -4  -7 13584.0 593.023  56
   0  -4   7 13410.7 647.887  52
   0  -4  -7 14265.0 618.902  36
   0  -4  -7 14462.9 567.181  50
   0  -4  -8 12882.9 555.398  56
   0  -4   8 12143.4 627.081  52
   0  -4  -8 13573.5 605.851  36
   0  -4   9 6230.55 395.818  55
   0  -4  10 2005.78 231.919  55
   0  -4  11 2705.33 252.842  55
   0  -4  12 843.199 163.677  55
   0  -4  13 1978.14 194.490  55
   0  -4  13 2120.16 227.133  52
   0  -4  14 2185.25 167.494  55
   0  -4  14 2828.70 217.368  52
   0  -2   0 95610.3 3324.08   8
   0  -2  -1 28163.9 1110.30   8
   0  -2  -2 14961.5 683.091   8
   0  -2  -3 28536.7 1154.97   8
   0  -2   4 20076.5 903.198   9
   0  -2  -4 22246.0 929.905   8
   0  -2  -5 7876.63 467.577   8
   0  -2   5 7399.06 508.002   9
   0  -2  -5 6542.50 309.244  17
   0  -2  -5 7838.95 332.865  18
   0  -2   6 18839.5 1021.78   9
   0  -2  -6 20315.1 913.646   8
   0  -2  -6 19761.5 726.736  18
   0  -2   6 17259.1 777.620  28
   0  -2   7 32735.6 1602.06   9
   0  -2  -7 32710.7 1407.51   8
   0  -2  -7 34130.2 1191.30  18
   0  -2   7 30902.6 1260.41  28
   0  -2   8 71995.8 2917.34   9
   0  -2  -8 65425.6 2324.53  18
   0  -2   8 69452.9 2445.00  28
   0  -2   9 43794.5 1607.07  28
   0  -2  -9 39899.3 1440.23  18
   0  -2   9 42474.9 2070.83   9
   0  -2  -9 37220.6 1428.41  56
   0  -2   9 42663.8 1506.42  49
   0  -2  10 6675.05 466.318  28
   0  -2 -10 6098.62 319.106  18
   0  -2  10 6389.85 719.117   9
   0  -2 -10 5513.59 303.168  56
   0  -2  10 6271.03 365.913  49
   0  -2 -11 5183.52 295.330  56
   0  -2 -11 6234.67 325.451  18
   0  -2 -11 5647.09 299.547   6
   0  -2  11 5310.53 706.375   9
   0  -2  11 5614.48 465.961  28
   0  -2  12 12576.5 611.467  55
   0  -2 -12 11977.8 533.509  56
   0  -2 -12 12042.7 559.854  17
   0  -2 -12 13779.7 574.406  18
   0  -2 -12 13116.4 548.010   6
   0  -2  12 11883.0 1122.75   9
   0  -2  12 12243.0 738.615  28
   0  -2  13 5936.53 385.837  55
   0  -2 -13 7066.84 353.250   6
   0  -2  13 6487.88 863.765   9
   0  -2  13 6815.88 543.165  28
   0  -2 -13 6984.77 374.082  18
   0  -2 -13 6639.04 369.788  17
   0  -2 -14 4330.39 507.336   8
   0  -2 -14 4926.61 296.478   6
   0  -2  14 6670.08 870.693   9
   0  -2  14 5462.67 484.368  28
   0  -2 -14 5707.42 329.814  17
   0  -2 -15 1572.17 168.170   6
   0  -2  15 1499.57 303.702  28
   0  -2 -15 1199.55 179.952  17
   0  -2 -16 945.806 139.857   6
   0  -2  16 1418.14 285.591  28
   0  -2 -16 1016.90 163.161  17
   0  -2 -17 1682.49 152.882   6
   0  -2  17 1602.99 279.326  28
   0  -2 -17 1352.08 166.453  17
   0  -2  18 1111.14 229.304  28
   0  -2 -18 1141.57 136.654  17
   0  -2  19 55.8608 154.738  28
   0  -2 -19 256.879 85.6610  17
   0   0   2 48961.0 1678.27   1
   0   0   3 20686.7 775.761   1
   0   0   4 224931. 7391.65   1
   0   0   4 218883. 7289.94   7
   0   0   5 121731. 4399.41  14
   0   0   5 131643. 4334.06   1
   0   0   5 125568. 4200.73   7
   0   0   6 241737. 8011.01  14
   0   0  -6 249508. 7901.42   2
   0   0   6 227901. 7713.69   7
   0   0  -7 10453.2 561.637   2
   0   0   7 9890.07 722.627  14
   0   0  -8 1110.79 208.064   2
   0   0   8 1469.96 524.991  14
   0   0   9 16554.4 627.520  40
   0   0  -9 15943.4 853.101   2
   0   0   9 17227.3 632.085  28
   0   0  10 2931.30 169.416  29
   0   0  10 3059.53 179.264  28
   0   0 -10 2741.18 155.187  27
   0   0  10 2762.16 170.449  19
   0   0  10 2829.57 164.363  23
   0   0 -10 3265.24 356.517   2
   0   0  10 2996.16 175.176  40
   0   0  11 2720.33 177.028  40
   0   0  11 2760.97 163.344  30
   0   0  11 3058.49 188.495  28
   0   0  11 2795.21 177.982  29
   0   0 -11 2636.34 165.881  27
   0   0  11 2732.46 167.639  23
   0   0 -11 3034.71 364.644   2
   0   0  11 2796.79 177.729  19
   0   0  12 83.5492 82.8434  40
   0   0  12 97.6512 62.9918  30
   0   0  12 168.735 91.5540  28
   0   0  12 71.7420 74.3511  29
   0   0 -12 242.998 218.089  11
   0   0  12 248.117 86.7311  19
   0   0  12 142.023 68.9824  23
   0   0 -12 152.821 200.879   2
   0   0  13 6610.25 840.515   9
   0   0  13 6395.53 347.730  40
   0   0  13 6692.76 320.133  30
   0   0  13 6760.67 353.568  28
   0   0  13 6303.04 339.180  29
   0   0  13 6847.70 333.073  23
   0   0 -13 6979.65 565.857  11
   0   0 -13 8115.35 657.100   2
   0   0  13 6781.50 346.333  19
   0   0  14 2228.77 211.298  28
   0   0  14 2506.76 203.354  19
   0   0 -14 2639.09 380.805  11
   0   0  14 2267.93 578.653   9
   0   0  14 2555.98 191.461  23
   0   0  15 23614.6 942.675  28
   0   0  15 22226.4 916.278  19
   0   0 -15 23222.6 1219.33  11
   0   0  15 21000.4 1696.53   9
   0   0 -15 23290.4 922.781   6
   0   0  15 22495.0 896.772  23
   0   0  16 21949.8 904.782  28
   0   0  16 21197.1 877.113  19
   0   0 -16 18824.6 1126.85  11
   0   0 -16 22783.2 884.895   6
   0   0  16 20326.6 1697.56   9
   0   0  16 20132.1 843.311  23
   0   0  17 15935.0 715.225  19
   0   0 -17 17044.6 720.540   6
   0   0  17 16506.3 754.075  28
   0   0 -18 863.559 160.991   6
   0   0  18 844.678 142.120  19
   0   0  18 731.408 167.942  28
   0   0 -19 362.366 128.102   6
   0   0  19 434.834 152.389  28
   0   0 -20 1299.92 154.046   6
   0   0  20 1343.49 182.407  28
   0   0 -21 8385.59 356.672   6
   0   0  21 6653.70 393.102  28
   0   2   0 108371. 3684.04  10
   0   2  -1 23505.6 883.101  11
   0   2  -2 14095.6 585.689  11
   0   2   2 12294.0 586.058  13
   0   2   3 28118.7 1061.79  13
   0   2  -3 28436.3 1107.09  11
   0   2   3 26975.7 1099.51  12
   0   2   4 18478.7 787.198  12
   0   2   4 18665.6 738.928  13
   0   2  -4 20481.1 850.512  11
   0   2   5 5983.36 417.319   9
   0   2   5 6596.42 356.474  12
   0   2  -5 6699.38 429.852  11
   0   2   5 6361.67 299.073  13
   0   2   6 15965.8 864.923   9
   0   2   6 16340.5 687.182  12
   0   2  -6 16602.7 801.601  11
   0   2   6 16393.5 720.633  14
   0   2   7 31180.5 1460.93   9
   0   2   7 31081.7 1180.52  12
   0   2   7 31607.2 1216.04  14
   0   2  -7 29702.4 1320.08  11
   0   2   8 65272.9 2602.14   9
   0   2   8 57370.0 2149.94  12
   0   2  -8 63201.8 2356.63  11
   0   2  -9 36746.6 1588.66  11
   0   2   9 37777.7 1864.29   9
   0   2   9 36375.0 1287.42  28
   0   2 -10 6882.30 538.087  11
   0   2  10 6868.65 513.274  14
   0   2  10 7843.30 766.888   9
   0   2  10 6107.89 291.896  28
   0   2 -11 4812.52 465.441  11
   0   2  11 4584.46 539.665  14
   0   2  11 4803.50 248.542  28
   0   2  11 5185.85 687.393   9
   0   2  12 11311.6 493.380  40
   0   2 -12 11843.8 771.181  11
   0   2  12 11407.3 477.854  28
   0   2 -13 6392.90 316.087   6
   0   2  13 6059.81 321.307  29
   0   2  13 5999.56 308.354  28
   0   2  13 6447.08 331.278  40
   0   2  13 6354.44 341.625  19
   0   2 -13 6171.53 556.768  11
   0   2 -14 5052.81 277.824   6
   0   2  14 5064.98 281.591  28
   0   2  14 5572.17 299.612  23
   0   2 -14 4660.47 492.527  11
   0   2  14 5155.52 307.217  19
   0   2  14 5499.86 304.436  40
   0   2 -15 1395.97 141.985   6
   0   2  15 1358.61 144.416  28
   0   2  15 1350.10 147.893  23
   0   2 -15 1079.96 259.651  11
   0   2  15 1079.48 500.475  14
   0   2  15 1296.99 160.069  19
   0   2  15 1225.11 150.121  40
   0   2  16 704.242 118.940  28
   0   2  16 689.491 122.268  40
   0   2  16 779.801 120.206  30
   0   2  16 819.246 134.824  19
   0   2  16 833.268 127.180  23
   0   2  16 888.922 105.512  22
   0   2 -16 781.090 116.895   6
   0   2  17 1225.61 140.056  28
   0   2  17 1222.98 141.797  29
   0   2  17 1454.86 142.440  30
   0   2  17 1102.84 127.196  43
   0   2 -17 1198.19 124.632   6
   0   2  17 1232.68 140.828  23
   0   2  18 1351.64 135.582  23
   0   2 -18 1173.38 111.920   6
   0   2  18 1427.03 131.593  30
   0   2  18 1278.95 141.490  28
   0   2  19 237.000 85.5841  28
   0   2  19 167.474 71.6456  23
   0   4   0 9244.23 672.330  12
   0   4   1 2487.03 332.775  12
   0   4  -2 2154.29 374.752  13
   0   4  -3 1465.72 363.804  13
   0   4   4 2765.39 295.466  14
   0   4  -4 2486.89 433.862  13
   0   4   5 551.246 183.338  14
   0   4  -5 664.968 295.026  13
   0   4   6 2144.16 266.896  14
   0   4   8 12470.6 522.529  40
   0   4   9 6547.13 322.719  40
   0   4  10 2403.15 172.080  40
   0   4  10 1976.64 166.100  29
   0   4  11 3249.68 216.001  23
   0   4  11 3025.71 201.518  29
   0   4  11 2961.19 198.312  40
   0   4  12 871.917 115.458  23
   0   4  12 853.819 111.226  29
   0   4  12 869.150 111.293  40
   0   4  13 2138.77 164.038  23
   0   4  13 2127.83 171.485  30
   0   4  13 2081.92 156.988  40
   0   4  13 2290.87 159.893  29
   0   4  14 2809.08 187.979  30
   0   4  14 2884.07 178.575  29
   0   4  14 2865.95 191.011  43
   0   4  14 2984.18 178.112  22
   0   4  14 3099.99 187.906  23
  -1  -5   8 617.628 152.996  52
  -1  -5   7 1227.27 165.492  52
  -1  -5   7 1134.17 116.756  50
  -1  -5   6 729.425 132.539  52
  -1  -5   6 522.621 100.395  50
  -1  -5   5 1645.63 162.631  52
  -1  -5   5 1529.49 145.185  50
  -1  -5   4 95.1717 93.2892  52
  -1  -5   4 116.755 89.9175  50
  -1  -5   3 5010.91 262.116  52
  -1  -5   3 4530.90 249.486  50
  -1  -5   2 1244.89 129.391  52
   1  -5  -2 1247.70 119.740  50
  -1  -5   2 1300.96 125.494  50
  -1  -5   1 411.246 91.4689  52
   1  -5  -1 407.388 86.4810  50
  -1  -5   1 389.846 88.1748  50
   1  -5   0 358.445 84.3430  50
  -1  -5   0 260.056 83.4407  50
   1  -5   1 493.893 96.4007  52
   1  -5   1 727.275 98.7780  50
   1  -5   2 1698.29 142.821  52
   1  -5   2 1450.98 130.027  50
   1  -5   3 3445.12 206.999  52
   1  -5   3 3080.08 191.153  50
   1  -5   4 99.8945 88.5110  52
  -1  -5  -4 38.2983 80.2135  50
   1  -5   4 162.371 81.4697  50
   1  -5   5 3887.15 234.635  52
   1  -5   5 3287.77 198.153  50
   1  -5   6 3149.40 219.896  52
   1  -5   6 2583.63 165.806  50
   1  -5   7 854.905 150.269  52
   1  -5   8 98.4157 115.620  52
   1  -3 -17 2458.47 184.874  36
   1  -3 -17 3095.07 186.298  17
   1  -3 -16 3861.81 252.175  36
   1  -3 -16 3852.95 243.140  17
  -1  -3  15 3678.56 253.614  55
  -1  -3  14 5599.79 336.935  53
  -1  -3  14 6180.44 365.313  55
  -1  -3  13 421.681 137.927  53
  -1  -3  13 847.085 195.215  55
  -1  -3  12 9472.56 517.380  55
  -1  -3  12 9277.85 492.961  53
   1  -3 -12 8077.77 437.982  17
  -1  -3  11 23533.7 999.554  53
   1  -3 -11 23973.5 929.300  56
  -1  -3  11 25612.3 1031.23  55
   1  -3 -11 22108.6 929.667  17
   1  -3 -10 3797.41 260.757  56
  -1  -3  10 3529.34 297.253  53
  -1  -3  10 3494.23 311.649  55
   1  -3 -10 3606.05 263.313  17
   1  -3  -9 1167.33 156.905  56
  -1  -3   9 961.956 173.559  53
  -1  -3   9 1064.36 218.695  55
   1  -3  -9 910.764 161.884  17
   1  -3  -8 6231.68 296.825  50
  -1  -3   8 5586.16 387.813  55
  -1  -3   8 5445.40 353.053  53
   1  -3  -8 5090.23 313.410  17
   1  -3  -7 3631.33 216.720  50
  -1  -3   7 3408.43 265.071  53
  -1  -3   7 3560.73 301.261  55
   1  -3  -7 3631.63 243.904  17
  -1  -3   6 5259.16 362.863  55
   1  -3  -6 4796.68 287.924  56
  -1  -3   6 5550.65 328.290  53
   1  -3  -6 5220.91 292.936  17
   1  -3  -6 5882.20 323.769  36
   1  -3  -6 5392.73 273.956  50
   1  -3  -5 1642.10 164.260  56
  -1  -3   5 1360.11 206.558  55
  -1  -3   5 1562.04 172.207  53
   1  -3  -5 1424.13 157.114  17
   1  -3  -5 1565.79 167.686  36
   1  -3  -5 1817.46 152.173  50
   1  -3  -4 394.709 95.9328  52
   1  -3  -4 347.710 104.475  56
  -1  -3   4 476.847 121.888  53
   1  -3  -4 220.325 107.437  17
   1  -3  -4 366.475 99.2417  48
   1  -3  -4 316.119 101.827  50
   1  -3  -4 227.500 106.308  36
  -1  -3   3 1680.57 175.591  53
   1  -3  -3 1562.82 144.254  52
   1  -3  -3 1431.37 145.450  56
   1  -3  -3 1307.97 138.933  48
   1  -3  -3 1402.11 144.997  36
  -1  -3   2 2895.51 226.252  53
   1  -3  -2 3077.80 206.348  52
  -1  -3   2 3615.39 277.884  55
   1  -3  -2 3274.19 200.543  36
  -1  -3   1 4292.10 292.190  55
  -1  -3   1 3951.51 257.530  53
  -1  -3   1 3966.33 249.613  52
   1  -3  -1 4628.31 255.368  52
   1  -3   0 9727.91 432.344  52
  -1  -3   0 9362.54 464.349  55
   1  -3   0 9631.84 467.948  55
  -1  -3   0 8726.84 420.366  52
  -1  -3  -1 8672.36 419.068  55
   1  -3   1 7787.31 423.077  55
   1  -3   1 7250.18 378.534  52
  -1  -3  -1 8020.24 377.967  52
   1  -3   2 40283.4 1385.16  55
   1  -3   2 36839.3 1328.33  53
  -1  -3  -2 36304.2 1297.51  52
  -1  -3  -2 35134.7 1298.55  56
  -1  -3  -2 34704.5 1309.58  48
  -1  -3  -2 34102.6 1343.69  51
  -1  -3  -2 34806.4 1291.49  36
  -1  -3  -3 1638.32 233.854   8
  -1  -3  -3 2241.92 166.927  52
  -1  -3  -3 2230.08 176.913  56
   1  -3   3 2006.66 182.787  53
   1  -3   3 1728.05 219.578  55
  -1  -3  -3 1817.71 167.971  48
  -1  -3  -3 2104.25 180.230  36
  -1  -3  -4 20826.6 810.139  36
  -1  -3  -4 20754.1 985.778   8
  -1  -3  -4 20489.2 805.062  56
  -1  -3  -4 20401.1 781.200  52
   1  -3   4 21104.4 832.782  53
  -1  -3  -4 19845.7 793.109  17
  -1  -3  -4 21355.6 798.615  50
  -1  -3  -4 19772.8 806.644  48
  -1  -3  -5 18685.0 764.784  36
  -1  -3  -5 19545.6 962.179   8
  -1  -3  -5 17799.8 749.480  56
   1  -3   5 19744.2 783.880  53
   1  -3   5 18628.5 814.421  55
  -1  -3  -5 18511.3 746.316  17
  -1  -3  -5 20307.8 741.022  50
  -1  -3  -5 18397.8 753.153  48
  -1  -3  -6 29485.7 1127.15  36
  -1  -3  -6 32468.7 1387.49   8
  -1  -3  -6 30326.3 1076.45  50
  -1  -3  -6 27469.3 1088.75  17
   1  -3   6 28608.3 1172.31  55
   1  -3   6 30027.9 1137.48  53
  -1  -3  -6 28921.0 1103.63  56
  -1  -3  -7 21951.9 920.971  17
  -1  -3  -7 25554.7 977.860  36
  -1  -3  -7 25059.5 904.615  50
   1  -3   7 24134.6 1010.83  55
   1  -3   7 24710.0 979.857  53
  -1  -3  -8 3072.65 198.511  50
   1  -3   8 2601.47 270.850  55
   1  -3   8 3147.27 249.544  53
  -1  -3  -8 3081.96 227.560  56
  -1  -3  -8 2693.71 218.634  17
   1  -3   9 2548.08 238.571  53
  -1  -3  -9 2928.73 227.395  56
   1  -3   9 2805.91 279.590  55
  -1  -3  -9 2303.48 207.030  17
   1  -3  10 11961.7 605.583  55
   1  -3  10 11485.1 569.905  53
  -1  -3 -10 12465.1 536.636  56
  -1  -3 -10 10483.3 519.729  17
   1  -3  11 6307.18 379.697  53
  -1  -3 -11 6575.65 356.911  56
   1  -3  11 6783.53 430.006  55
  -1  -3 -11 5576.48 347.599  17
   1  -3  12 4545.95 312.108  53
   1  -3  12 5463.19 383.811  55
   1  -3  13 1810.19 184.387  53
   1  -3  13 2216.81 248.357  55
   1  -3  14 1076.26 185.774  55
  -1  -3 -15 299.151 141.379  36
   1  -3  15 375.866 131.589  55
  -1  -3 -15 383.186 126.913  17
  -1  -3 -16 404.963 118.010  17
  -1  -3 -16 422.229 119.736  36
  -1  -3 -17 62.5004 87.2587  36
   1  -1 -20 628.644 113.838   6
  -1  -1  20 683.218 173.449  28
   1  -1 -19 2850.48 208.766   6
   1  -1 -19 2176.60 173.489  17
  -1  -1  19 2794.46 291.431  28
   1  -1 -18 3679.85 257.435   6
   1  -1 -18 3326.17 229.645  17
   1  -1 -17 2599.38 228.247   6
   1  -1 -17 2689.58 208.468  17
  -1  -1  17 3141.34 309.270  28
   1  -1 -16 1817.50 196.435   6
  -1  -1  16 1873.33 564.869   9
  -1  -1  16 1635.01 240.920  28
   1  -1 -15 3920.95 273.071   6
  -1  -1  15 3723.83 710.209   9
   1  -1 -15 3307.01 225.350  18
  -1  -1  15 3980.43 325.183  28
   1  -1 -14 23112.9 917.069   6
  -1  -1  14 23430.8 1749.31   9
   1  -1 -14 22262.2 877.046  18
  -1  -1  14 24287.1 992.705  28
   1  -1 -13 6950.88 327.306  37
   1  -1 -13 6618.71 328.014  18
   1  -1 -13 6324.32 352.752   6
  -1  -1  13 6644.18 868.425   9
   1  -1 -13 6638.61 486.200  11
  -1  -1  13 6678.41 400.575  28
   1  -1 -12 4758.45 251.502  18
  -1  -1  12 5071.24 316.866  28
   1  -1 -12 4608.43 251.860  37
   1  -1 -12 4369.85 374.067  11
   1  -1 -11 14767.0 595.932  18
  -1  -1  11 15879.5 659.768  28
   1  -1 -11 17469.6 941.363   2
   1  -1 -11 15572.5 602.022  37
   1  -1 -11 15011.2 765.522  11
   1  -1 -10 2687.06 169.180  18
  -1  -1  10 2747.87 197.255  28
   1  -1 -10 2974.16 345.841   2
   1  -1 -10 2737.10 277.301  11
   1  -1 -10 2753.17 163.336  24
   1  -1 -10 2578.01 169.122  37
  -1  -1   9 34413.6 1314.69  28
   1  -1  -9 37822.9 1565.49   2
   1  -1  -9 36223.2 1426.33  11
   1  -1  -9 36690.6 1275.37  24
   1  -1  -9 37896.8 1284.32  37
  -1  -1   8 71708.1 2505.15  28
   1  -1  -8 73290.0 2605.62  11
   1  -1  -8 77646.5 2740.42   2
   1  -1  -7 126998. 4421.04  11
   1  -1  -7 133501. 4542.74   2
   1  -1  -6 183515. 6276.43  11
   1  -1  -6 192616. 6388.84   2
   1  -1  -5 8202.58 356.675  11
   1  -1  -5 8085.01 427.585   2
   1  -1  -4 67590.7 2258.59  11
   1  -1  -4 66151.9 2340.75   2
  -1  -1   4 65052.7 2337.51   1
  -1  -1   3 323014. 11053.3   1
   1  -1  -3 342004. 11061.8   2
  -1  -1   2 697775. 23079.3   1
  -1  -1   1 23116.8 909.039   8
   1  -1  -1 26139.6 896.711   8
  -1  -1   0 8457.52 367.634   8
   1  -1   0 8073.06 338.006   8
  -1  -1  -1 67665.5 2335.33   2
   1  -1   1 73309.2 2384.15   9
  -1  -1  -1 72555.5 2412.46   8
  -1  -1  -2 334690. 11470.5   2
  -1  -1  -2 354175. 11514.7   8
   1  -1   2 358374. 11554.1   9
  -1  -1  -3 124930. 4230.88   2
  -1  -1  -4 14589.7 621.643   2
  -1  -1  -5 11413.2 544.666   2
  -1  -1  -6 28912.7 1173.25   2
  -1  -1  -7 100932. 3606.21   2
  -1  -1  -8 13142.4 727.087   2
   1  -1   8 14373.6 571.030  28
   1  -1   9 392.198 105.840  28
  -1  -1  -9 435.170 90.5295  37
  -1  -1  -9 384.376 171.528   2
  -1  -1  -9 327.515 77.0488  18
  -1  -1 -10 51193.4 1797.74  18
   1  -1  10 52532.2 1859.93  28
  -1  -1 -10 53560.4 1800.08  37
  -1  -1 -10 54077.5 2133.26   2
  -1  -1 -10 50729.4 1969.20  11
   1  -1  10 50192.7 1828.84  19
   1  -1  11 9283.69 926.993   9
  -1  -1 -11 9496.71 411.140  18
   1  -1  11 9529.65 472.147  28
  -1  -1 -11 10174.7 415.302  37
  -1  -1 -11 9547.66 675.981   2
  -1  -1 -11 9745.19 569.773  11
   1  -1  11 9364.15 444.735  19
  -1  -1 -12 6271.98 300.683  18
   1  -1  12 5763.26 360.370  28
  -1  -1 -12 6362.82 451.745  11
  -1  -1 -12 6351.80 561.185   2
   1  -1  12 6689.75 848.303   9
   1  -1  12 5729.74 329.751  19
  -1  -1 -13 14371.5 781.509  11
   1  -1  13 14799.5 637.294  19
  -1  -1 -13 13745.6 579.705  18
   1  -1  13 14445.9 1294.09   9
   1  -1  13 14785.5 682.898  28
   1  -1  14 42132.8 1550.37  19
  -1  -1 -14 40737.1 1482.85  18
   1  -1  14 41341.6 1612.11  28
   1  -1  14 41993.2 2513.03   9
   1  -1  15 18176.1 838.644  28
  -1  -1 -15 17279.4 737.234   6
  -1  -1 -16 1984.65 191.021  17
   1  -1  16 1961.27 276.010  28
   1  -1  16 2447.69 607.637   9
  -1  -1 -16 2286.61 213.804   6
  -1  -1 -17 1695.59 171.553  17
   1  -1  17 1479.06 253.385  28
  -1  -1 -17 1800.70 190.677   6
  -1  -1 -18 5441.85 300.754  17
   1  -1  18 6009.33 443.658  28
  -1  -1 -18 6392.01 342.589   6
  -1  -1 -19 3206.11 200.567  17
   1  -1  19 3857.20 337.482  28
  -1  -1 -19 3559.01 235.144   6
   1  -1  20 1192.67 205.235  28
  -1  -1 -20 1384.60 137.486   6
  -1   1  20 549.406 102.680  19
   1   1 -20 845.661 108.452   6
  -1   1  20 528.788 119.421  28
   1   1 -19 2623.47 194.274   6
  -1   1  19 2667.46 213.382  28
  -1   1  19 2657.03 202.763  19
   1   1 -18 3822.26 243.365   6
  -1   1  18 3649.15 260.247  28
  -1   1  18 3183.19 232.213  23
  -1   1  18 3890.09 258.546  19
  -1   1  17 2284.39 182.012  30
  -1   1  17 2381.27 208.294  28
   1   1 -17 2486.81 206.455   6
  -1   1  17 2839.53 204.614  23
  -1   1  17 2672.84 216.920  19
  -1   1  16 1192.46 155.964  19
  -1   1  16 1363.32 165.171  40
  -1   1  16 1576.89 151.032  30
  -1   1  16 1555.93 163.971  29
  -1   1  16 1160.36 157.617  28
  -1   1  16 1496.63 140.807  43
   1   1 -16 1507.72 324.924  11
   1   1 -16 1419.21 168.952   6
  -1   1  16 1179.00 461.787   9
  -1   1  16 1298.19 143.536  23
   1   1 -15 3664.61 252.928   6
  -1   1  15 3677.16 235.861  30
   1   1 -15 3784.66 219.693  27
  -1   1  15 3987.23 256.800  28
  -1   1  15 3859.72 249.863  29
  -1   1  15 4097.23 264.380  40
   1   1 -15 3239.09 435.241  11
  -1   1  15 3723.86 253.718  19
  -1   1  15 3834.08 244.551  23
  -1   1  14 22574.0 846.441  23
   1   1 -14 21486.5 851.851   6
  -1   1  14 21651.8 1666.42   9
  -1   1  14 21035.7 856.123  19
  -1   1  14 20238.9 845.752  40
   1   1 -14 22722.9 805.038  27
  -1   1  14 21750.1 848.054  29
  -1   1  14 21251.7 847.615  28
  -1   1  13 5758.21 291.464  28
  -1   1  13 5574.77 288.074  29
   1   1 -13 5104.12 250.219  27
   1   1 -13 5315.89 290.890   6
  -1   1  13 5988.12 832.337   9
  -1   1  13 5046.61 286.727  40
  -1   1  13 5353.60 295.167  19
  -1   1  12 5085.69 268.143  29
   1   1 -12 5053.91 233.460  27
  -1   1  12 5511.67 271.819  28
  -1   1  11 13790.9 565.761  28
   1   1 -11 15050.7 531.566  27
   1   1 -11 13382.9 812.294  11
   1   1 -11 15000.0 843.215   2
   1   1 -10 2405.78 135.249  27
  -1   1  10 2422.11 155.637  28
  -1   1  10 2539.14 487.751  14
   1   1 -10 2929.09 326.646   2
   1   1  -9 34227.9 1123.84  27
  -1   1   9 30801.2 1147.30  28
  -1   1   9 30056.7 1391.00  14
   1   1  -9 32461.8 1391.29   2
  -1   1   8 57614.3 1984.12  28
   1   1  -8 61177.9 2221.19   2
   1   1  -7 116401. 4089.98   2
   1   1  -6 175698. 6007.14   2
   1   1  -5 8544.12 439.920   2
  -1   1   5 9230.34 382.747  12
  -1   1   5 8947.52 398.058  14
  -1   1   4 67039.2 2354.76   1
   1   1  -4 65004.7 2355.64   2
  -1   1   4 67310.6 2323.19  14
  -1   1   4 69386.4 2305.86  12
  -1   1   3 311202. 10335.5   1
   1   1  -3 310839. 10339.1   2
  -1   1   3 306256. 10320.6  12
  -1   1   3 312506. 10290.9  13
  -1   1   2 622659. 20789.1   1
  -1   1   2 634849. 20794.4  13
   1   1  -1 18698.9 685.245  11
   1   1   0 11886.3 435.134  11
  -1   1  -1 70710.4 2369.65   2
   1   1   1 71044.6 2398.29   9
   1   1   2 327881. 10785.6  13
   1   1   2 319410. 10834.8   9
  -1   1  -3 112283. 4012.93   2
   1   1   3 120544. 4010.75  12
   1   1   3 121679. 3981.65  13
  -1   1  -4 14111.9 611.745   2
   1   1   4 15089.1 577.288  12
  -1   1  -5 10992.7 537.263   2
   1   1   5 12083.2 483.494  12
  -1   1  -6 30966.0 1240.40   2
   1   1   6 31805.7 1155.15  12
  -1   1  -7 82108.3 3232.37   2
   1   1   7 97445.3 3167.17  14
  -1   1  -8 11397.8 642.987   2
   1   1   8 12315.1 470.571  28
  -1   1  -9 976.425 196.736   2
   1   1   9 1355.14 331.516  14
   1   1   9 966.492 93.1894  28
  -1   1 -10 45596.6 1904.66   2
   1   1  10 42407.4 1951.59  14
   1   1  10 45168.5 1642.28  40
   1   1  10 47382.4 1636.51  28
  -1   1 -10 48346.3 1596.51  27
   1   1  11 7899.93 357.767  29
  -1   1 -11 7829.79 317.289  27
   1   1  11 8519.09 361.408  28
   1   1  11 8814.53 869.961   9
   1   1  11 7040.72 749.210  14
  -1   1 -11 8358.32 588.780   2
   1   1  12 6161.37 301.643  28
   1   1  12 6055.86 301.964  29
  -1   1 -12 5678.93 503.837   2
   1   1  12 6397.05 794.497   9
   1   1  12 4949.53 743.112  14
   1   1  13 12016.4 520.141  23
   1   1  13 12516.0 529.542  29
   1   1  13 12757.6 531.445  28
   1   1  13 13057.7 1195.19   9
   1   1  13 11860.4 538.191  19
   1   1  14 35799.4 1320.14  30
   1   1  14 35153.0 1325.82  28
   1   1  14 36797.2 1333.78  29
   1   1  14 36673.4 1326.25  23
   1   1  14 37817.4 2317.91   9
   1   1  14 36046.7 1342.07  19
   1   1  14 35613.1 1292.03  22
   1   1  15 16250.8 690.749  40
   1   1  15 15489.4 661.969  30
   1   1  15 15924.0 677.451  28
   1   1  15 16005.7 681.034  29
   1   1  15 16733.2 677.394  23
  -1   1 -15 14518.3 953.983  11
  -1   1 -15 16484.1 674.407   6
   1   1  15 16656.5 1487.06   9
   1   1  15 15824.9 635.737  22
   1   1  15 16483.0 690.956  19
   1   1  16 2950.36 228.084  19
   1   1  16 2831.07 209.402  30
   1   1  16 3127.19 233.082  28
   1   1  16 2972.13 229.251  29
   1   1  16 2498.07 205.541  23
  -1   1 -16 2780.93 407.810  11
   1   1  16 2824.54 201.878  43
  -1   1 -16 3253.11 228.521   6
   1   1  16 3006.85 659.839   9
   1   1  17 1233.57 163.312  28
  -1   1 -17 1636.11 169.123   6
   1   1  17 1418.54 160.830  23
   1   1  17 1250.64 161.855  19
   1   1  17 1533.04 153.615  30
   1   1  18 5282.27 300.852  23
   1   1  18 5304.94 317.603  19
  -1   1 -18 5467.99 300.983   6
   1   1  18 5270.95 327.850  28
   1   1  19 3463.94 238.537  19
  -1   1 -19 3556.14 221.992   6
   1   1  19 3281.87 246.779  28
   1   1  20 1463.12 142.367  19
  -1   1 -20 1691.93 140.606   6
   1   1  20 1335.68 159.078  28
  -1   3  17 3069.04 201.022  19
  -1   3  17 2936.79 187.706  30
  -1   3  17 2849.69 182.829  43
  -1   3  17 2943.07 188.430  29
  -1   3  16 3944.37 214.749  22
  -1   3  16 4478.26 257.403  19
  -1   3  16 3668.11 231.858  30
  -1   3  16 4114.20 241.549  40
  -1   3  16 3796.92 231.680  29
  -1   3  15 4752.12 282.449  19
  -1   3  15 4416.54 258.931  29
  -1   3  15 4455.70 262.677  23
  -1   3  15 4474.46 263.419  40
  -1   3  14 5661.55 319.865  19
  -1   3  14 5220.26 297.579  29
  -1   3  14 5709.28 309.567  23
  -1   3  14 5509.21 305.858  40
  -1   3  13 1055.98 143.985  19
  -1   3  13 787.016 104.752  28
  -1   3  13 974.358 127.623  29
  -1   3  13 1109.48 136.407  40
  -1   3  12 9908.32 462.916  19
   1   3 -12 9662.56 668.827  11
  -1   3  12 9073.68 406.117  28
  -1   3  12 9403.91 439.009  40
  -1   3  11 22269.1 824.570  28
   1   3 -11 20241.3 1116.03  11
  -1   3  10 3198.98 189.970  28
   1   3 -10 2605.65 353.594  11
  -1   3  10 3258.63 418.728  14
   1   3  -9 1301.58 266.061  11
  -1   3   9 1711.93 298.606  14
   1   3  -8 5375.67 456.369  11
  -1   3   8 5388.97 410.419  14
  -1   3   7 3950.12 334.305  14
  -1   3   7 3255.33 276.939  12
  -1   3   6 5307.71 387.790  14
  -1   3   6 5392.83 347.002  12
  -1   3   5 1327.77 220.260  14
  -1   3   5 1392.66 198.276  12
  -1   3   4 168.031 142.004  12
  -1   3   3 1652.06 234.317  12
  -1   3   2 2888.62 275.552  13
  -1   3   2 2440.30 301.244  12
  -1   3   1 4342.35 372.222  13
   1   3   0 11285.5 679.811  13
   1   3   1 7992.38 526.807  13
   1   3   2 33725.8 1359.85  13
   1   3   2 31556.2 1395.45  12
   1   3   3 941.943 206.901  12
   1   3   3 1277.00 182.982  13
   1   3   4 16359.1 781.147  12
   1   3   5 19130.4 857.874  12
   1   3   6 27997.9 1149.15  12
   1   3   6 28256.3 1192.13  14
   1   3   7 21422.0 946.383  12
   1   3   7 23501.0 1007.26  14
  -1   3  -8 3312.28 358.895  11
   1   3   8 2993.41 284.391  12
   1   3   8 3131.33 321.472  14
  -1   3  -9 1946.25 299.757  11
  -1   3 -10 10676.5 704.872  11
  -1   3 -11 5341.95 494.890  11
   1   3  11 4799.26 541.563  14
   1   3  11 5306.98 296.039  40
   1   3  11 5903.54 320.073  19
   1   3  12 4613.62 270.749  29
   1   3  12 4866.92 289.497  19
   1   3  12 3870.22 554.698  14
  -1   3 -12 3740.01 410.583  11
   1   3  12 4812.77 278.461  40
   1   3  13 1900.10 174.017  23
   1   3  13 2211.27 196.167  19
   1   3  13 2085.88 179.247  40
   1   3  13 2080.02 176.068  29
   1   3  14 957.500 140.054  19
   1   3  14 854.213 125.635  23
   1   3  14 865.005 124.760  40
   1   3  14 770.197 121.438  29
   1   3  15 270.225 80.7373  22
   1   3  15 295.041 102.668  19
   1   3  15 287.757 92.7647  23
   1   3  15 341.459 93.6636  40
   1   3  15 271.515 94.3906  29
   1   3  16 132.697 92.8446  19
   1   3  16 386.212 91.6075  23
   1   3  16 278.033 76.1098  22
   1   3  16 374.545 95.2437  43
   1   3  16 248.282 86.2809  29
   1   3  16 298.759 91.7885  30
   1   3  17 89.2260 76.0042  19
   1   3  17 23.7604 65.7872  30
   1   3  17 91.1019 69.8922  43
   1   5   7 524.592 82.7498  22
  -2  -4  14 851.484 150.635  52
  -2  -4  13 494.949 125.811  55
  -2  -4  12 664.905 156.411  55
  -2  -4  11 949.048 178.953  55
  -2  -4  10 2635.03 255.052  55
  -2  -4  10 2500.13 227.433  53
  -2  -4   9 2527.03 237.238  53
  -2  -4   9 2148.78 245.141  55
  -2  -4   8 837.668 169.484  51
  -2  -4   8 871.520 191.638  55
  -2  -4   8 896.118 164.324  53
   2  -4  -7 4302.93 245.972  50
  -2  -4   7 3417.85 295.101  51
  -2  -4   7 4329.86 319.974  52
   2  -4  -7 3882.46 267.240  56
  -2  -4   7 3409.34 315.108  55
  -2  -4   7 3983.00 294.905  53
  -2  -4   6 6175.60 406.274  51
   2  -4  -6 7530.14 353.283  50
  -2  -4   6 7924.76 426.584  52
   2  -4  -6 7739.16 381.933  56
  -2  -4   6 6428.69 429.234  55
  -2  -4   5 1383.84 191.321  51
   2  -4  -5 1404.70 170.836  56
  -2  -4   5 1807.18 202.472  52
  -2  -4   4 4301.62 315.236  51
  -2  -4   4 4417.76 297.789  52
   2  -4  -4 4547.19 273.997  56
  -2  -4   3 8732.25 489.586  51
  -2  -4   3 9337.24 523.551  55
  -2  -4   3 9610.66 475.302  52
   2  -4  -3 9407.15 435.033  56
   2  -4  -3 9987.86 440.373  52
  -2  -4   2 12776.8 568.485  48
   2  -4  -2 13278.0 570.521  50
  -2  -4   2 12814.6 622.541  51
  -2  -4   2 13217.6 589.432  52
  -2  -4   2 14038.4 659.581  55
   2  -4  -2 13444.4 594.133  55
   2  -4  -2 13032.6 562.114  52
   2  -4  -2 12555.6 545.166  56
  -2  -4   1 9912.54 466.241  48
  -2  -4   1 9438.49 508.050  51
   2  -4  -1 10624.3 476.646  50
  -2  -4   1 9770.98 472.733  52
   2  -4  -1 10318.8 467.111  52
  -2  -4   1 10803.4 543.634  55
   2  -4  -1 9476.07 428.183  56
   2  -4  -1 9428.78 495.402  55
   2  -4   0 8709.32 421.794  50
  -2  -4   0 7864.30 403.934  48
   2  -4   0 9064.32 470.762  55
  -2  -4   0 7574.56 400.025  52
  -2  -4   0 7871.55 384.009  56
   2  -4   0 8404.45 415.466  52
  -2  -4   0 8914.86 470.526  55
  -2  -4  -1 2520.20 202.827  48
   2  -4   1 2342.54 214.700  52
  -2  -4  -1 2514.27 195.499  56
   2  -4   1 2903.94 266.931  55
  -2  -4  -1 2343.82 195.468  52
  -2  -4  -2 611.360 123.845  48
  -2  -4  -2 713.792 139.061  50
   2  -4   2 782.927 188.925  55
  -2  -4  -2 646.242 119.467  52
   2  -4   2 674.939 145.576  52
  -2  -4  -2 805.843 134.921  56
  -2  -4  -3 2625.45 205.258  50
   2  -4   3 2558.51 273.777  55
  -2  -4  -3 2607.30 193.301  52
  -2  -4  -3 2615.36 210.712  56
   2  -4   3 2536.62 223.548  52
  -2  -4  -4 12333.4 531.542  50
   2  -4   4 11899.0 568.547  52
  -2  -4  -4 12473.7 551.655  56
   2  -4   4 12015.8 622.917  55
  -2  -4  -5 5868.44 305.491  50
  -2  -4  -5 6019.54 337.096  56
   2  -4   5 5749.47 355.596  52
   2  -4   6 1310.73 183.622  52
  -2  -4  -6 1236.17 143.348  50
  -2  -4  -6 1479.24 174.937  56
  -2  -4  -7 6735.48 321.430  50
  -2  -4  -7 6490.90 389.090  36
  -2  -4  -7 6225.28 349.119  56
   2  -4   7 6377.96 388.204  52
   2  -4   7 5534.09 403.837  55
  -2  -4  -8 5260.27 367.909  36
   2  -4   8 4685.36 365.267  55
  -2  -4  -8 5630.67 323.245  56
   2  -4   8 5729.80 382.252  52
  -2  -4  -9 229.887 195.296  36
   2  -4   9 530.401 192.234  55
  -2  -4 -10 744.467 207.177  36
   2  -4  10 984.620 192.734  55
   2  -4  11 1918.19 222.812  55
   2  -4  12 2236.64 216.972  55
   2  -4  13 1617.62 175.194  55
   2  -4  14 646.558 112.656  55
   2  -2 -19 3505.26 205.768  17
  -2  -2  18 3619.39 339.154  28
   2  -2 -18 3522.18 227.894  17
   2  -2 -17 10820.7 480.609  17
   2  -2 -17 10514.8 459.405   6
   2  -2 -16 7224.77 382.192  17
  -2  -2  16 6945.54 529.292  28
   2  -2 -16 6962.95 357.750   6
   2  -2 -15 2132.42 219.141  17
  -2  -2  15 2823.81 358.767  28
   2  -2 -15 2334.06 198.364   6
   2  -2 -14 12085.6 549.884  18
   2  -2 -14 11723.8 551.618  17
  -2  -2  14 12265.0 746.475  28
   2  -2 -14 12268.7 539.372   6
  -2  -2  14 11825.8 1181.63   9
   2  -2 -13 5990.55 332.210  18
   2  -2 -13 5461.52 314.923   6
  -2  -2  13 5096.97 755.080   9
  -2  -2  13 5908.02 502.039  28
  -2  -2  12 1040.53 178.551  55
   2  -2 -12 870.495 144.459  18
   2  -2 -12 896.795 133.654   6
  -2  -2  12 879.100 401.228   9
  -2  -2  12 804.925 257.032  28
  -2  -2  11 26180.1 1050.08  55
   2  -2 -11 25188.5 969.047  56
   2  -2 -11 26680.7 990.059  18
   2  -2 -11 26166.9 978.405   6
  -2  -2  11 25704.0 1643.79   9
  -2  -2  11 24126.2 1167.97  28
  -2  -2  10 7062.19 401.215  55
   2  -2 -10 6746.30 333.774  56
   2  -2 -10 6468.95 338.642  18
  -2  -2  10 7106.83 752.158   9
  -2  -2  10 7441.38 493.971  28
   2  -2  -9 18810.7 728.115  56
   2  -2  -9 17474.2 728.490  18
  -2  -2   9 21464.1 1284.61   9
  -2  -2   9 21944.0 890.743  28
   2  -2  -8 31055.4 1089.59  37
   2  -2  -8 27464.8 1074.51  18
  -2  -2   8 31386.9 1575.85   9
  -2  -2   8 31211.7 1186.91  28
   2  -2  -7 25492.2 913.030  37
   2  -2  -7 23187.4 904.102  18
  -2  -2   7 26004.5 1311.58   9
   2  -2  -7 27511.6 1141.18   8
  -2  -2   7 24169.1 977.729  28
   2  -2  -6 11400.7 460.424  37
   2  -2  -6 11465.5 601.603   8
  -2  -2   6 11566.3 725.073   9
   2  -2  -6 10555.6 453.087  18
   2  -2  -5 21137.0 915.823   8
  -2  -2   5 21306.7 1009.48   9
  -2  -2   4 34096.1 1370.03   9
   2  -2  -4 36016.2 1360.56   8
   2  -2  -3 21593.1 887.006   8
   2  -2  -2 47925.2 1738.63   8
   2  -2  -1 67740.1 2368.84   8
  -2  -2   0 65452.5 2371.44   8
  -2  -2  -1 21369.3 922.982   8
  -2  -2  -2 9335.44 515.411   8
  -2  -2  -3 37261.2 1478.16   8
   2  -2   4 68192.3 2596.67   9
  -2  -2  -4 72707.8 2623.86   8
  -2  -2  -4 71610.0 2429.00  17
   2  -2   5 36334.5 1519.13   9
  -2  -2  -5 36646.9 1447.37   8
  -2  -2  -5 34054.2 1233.68  17
  -2  -2  -6 23388.4 1042.00   8
   2  -2   6 23617.7 1180.37   9
  -2  -2  -6 21812.7 823.574  17
   2  -2   6 21873.0 915.429  28
   2  -2   7 24199.0 1342.36   9
  -2  -2  -7 25282.8 1163.55   8
  -2  -2  -7 26717.2 947.791  18
   2  -2   7 22938.6 1021.52  28
  -2  -2  -8 13409.6 541.010  18
  -2  -2  -8 12671.4 751.014   8
   2  -2   8 12850.9 955.912   9
  -2  -2  -8 12275.8 528.743  56
   2  -2   8 12226.5 631.871  28
  -2  -2  -9 2563.39 191.428  56
  -2  -2  -9 2338.04 191.603  17
  -2  -2  -9 2835.23 205.411  18
   2  -2   9 2971.14 494.538   9
   2  -2   9 2897.39 239.490  49
   2  -2   9 3207.84 311.891  28
  -2  -2 -10 3687.98 233.215  56
  -2  -2 -10 4202.18 252.286  18
  -2  -2 -10 3378.03 238.552  17
   2  -2  10 4615.40 631.754   9
   2  -2  10 3210.57 268.596  49
   2  -2  10 3728.20 363.856  28
  -2  -2 -11 2753.84 205.428  56
  -2  -2 -11 2798.49 228.133  17
   2  -2  11 2714.94 544.301   9
  -2  -2 -11 2848.13 198.811   6
   2  -2  11 3040.50 263.933  49
   2  -2  11 2492.66 335.433  28
  -2  -2 -12 6509.17 342.388  56
  -2  -2 -12 6799.78 371.404  17
   2  -2  12 6595.44 857.084   9
  -2  -2 -12 6875.91 348.946   6
   2  -2  12 7135.33 407.744  49
   2  -2  12 7571.24 560.358  28
  -2  -2 -13 13049.8 914.702   8
   2  -2  13 14408.2 1287.43   9
  -2  -2 -13 14640.7 595.823   6
  -2  -2 -13 13590.7 616.452  17
   2  -2  13 12731.4 797.912  28
  -2  -2 -14 11688.2 530.869  17
   2  -2  14 9706.93 525.173  55
   2  -2  14 10698.3 705.219  28
   2  -2  14 10539.4 1131.47   9
  -2  -2 -14 11188.2 813.656   8
  -2  -2 -14 11390.4 500.684   6
   2  -2  15 1581.54 314.168  28
  -2  -2 -15 1731.20 196.084  17
  -2  -2 -15 1572.69 162.031   6
   2  -2  16 3693.05 409.148  28
  -2  -2 -16 3878.05 269.074  17
  -2  -2 -16 4091.65 249.404   6
  -2  -2 -17 4648.05 278.818  17
  -2  -2 -17 4692.48 255.641   6
  -2  -2 -18 495.776 110.422  17
   2  -2  18 457.188 210.613  28
   2  -2  19 503.302 179.914  28
   2   0 -21 27.9674 86.9386   6
  -2   0  20 132.974 120.946  28
   2   0 -20 87.1145 104.686   6
  -2   0  19 60.5167 130.122  28
   2   0 -19 111.412 122.504   6
  -2   0  18 48.3156 129.172  28
  -2   0  18 28.4855 97.3098  19
   2   0 -18-18.9503 130.679   6
  -2   0  17 23.5962 129.348  28
   2   0 -17-19.7993 131.413   6
  -2   0  17-49.4127 93.0704  19
  -2   0  16 20657.0 846.322  28
  -2   0  16 18312.4 771.360  23
   2   0 -16 18568.1 1079.50  11
  -2   0  16 19697.5 808.197  19
   2   0 -16 20284.3 821.826   6
  -2   0  16 16956.6 1531.73   9
  -2   0  15 20888.0 848.303  28
  -2   0  15 19162.0 792.522  23
   2   0 -15 18862.8 1094.22  11
  -2   0  15 20373.7 823.632  19
   2   0 -15 21123.1 839.254   6
  -2   0  15 20896.2 1635.49   9
   2   0 -14 2538.15 217.141   6
  -2   0  14 2594.56 199.773  29
  -2   0  14 2707.07 220.543  28
  -2   0  14 2675.09 187.169  23
   2   0 -14 2350.39 368.447  11
  -2   0  14 2610.58 214.282  40
  -2   0  14 2468.92 196.624  19
  -2   0  13 15424.7 609.874  29
  -2   0  13 14191.2 614.365  28
   2   0 -13 14826.8 581.077  27
  -2   0  13 14288.7 589.372  23
  -2   0  13 14432.8 611.949  40
  -2   0  13 14600.4 607.009  19
   2   0 -13 16061.5 900.512  11
   2   0 -12 555.330 102.235  27
  -2   0  12 662.121 97.8391  29
   2   0 -12 693.637 233.480  11
  -2   0  12 727.495 106.624  40
  -2   0  12 630.454 90.7237  23
  -2   0  12 595.820 97.8374  19
   2   0 -11 8343.50 336.793  27
  -2   0  11 7743.41 347.256  29
  -2   0  11 7820.73 340.471  23
   2   0 -11 8125.54 555.679  11
  -2   0  11 7671.77 352.323  40
  -2   0  11 7988.89 353.568  19
   2   0 -10 95300.0 3465.17  11
   2   0 -10 102792. 3565.90   2
  -2   0  10 96423.0 3210.22  29
   2   0 -10 92298.4 3186.35  27
  -2   0  10 95837.5 3215.89  40
   2   0  -9 272626. 9095.69  27
   2   0  -9 289740. 9432.52   2
  -2   0   8 11688.0 839.626  14
  -2   0   8 10740.3 443.784   7
  -2   0   8 12068.3 623.555   1
   2   0  -8 12206.6 639.247   2
  -2   0   7 346.056 347.141  14
  -2   0   7 127.021 51.7712   7
   2   0  -7 43.1739 128.258   2
  -2   0   7 124.750 128.867   1
  -2   0   6 12478.3 609.993   1
   2   0  -6 13955.3 630.426   2
  -2   0   5 7338.79 387.891   1
  -2   0   4 160941. 5440.46   1
  -2   0   3 38883.3 1380.16   1
  -2   0   2 4274.56 206.780   1
  -2   0   1 5592.98 228.879   1
   2   0   1 5287.31 266.957   9
   2   0   2 21083.3 726.527  14
   2   0   3 877.232 127.411  14
   2   0   4 185496. 6255.90  14
   2   0   5 50355.3 1881.38  14
   2   0   6 35584.6 1491.94  14
   2   0   7 148476. 5054.62  14
  -2   0  -7 134921. 4879.69   2
   2   0   8 133083. 4711.06  14
  -2   0  -8 123208. 4491.61   2
  -2   0  -9 2202.57 293.214   2
   2   0   9 2160.17 139.835  29
   2   0   9 2334.40 149.264  28
   2   0   9 2823.04 546.160  14
   2   0   9 2506.46 151.110  40
   2   0   9 2322.06 147.610  19
   2   0  10 592.436 80.2436  30
  -2   0 -10 799.574 212.091   2
   2   0  10 682.731 90.1803  29
   2   0  10 737.673 98.4339  28
  -2   0 -10 558.199 81.3459  27
   2   0  10 743.176 90.0925  23
   2   0  10 565.246 87.6924  19
   2   0  10 674.328 93.2482  40
   2   0  11 12161.9 501.219  19
   2   0  11 11861.4 504.185  40
   2   0  11 11360.5 479.979  30
   2   0  11 12255.0 502.623  28
   2   0  11 12439.8 500.238  29
   2   0  11 11135.2 471.833  43
   2   0  11 11836.8 488.331  23
   2   0  11 13422.6 1091.25   9
  -2   0 -11 13299.3 795.939   2
   2   0  12 66864.7 3220.07   9
   2   0  12 66140.7 2358.64  40
   2   0  12 65666.7 2332.46  30
   2   0  12 67788.8 2362.93  28
   2   0  12 69237.0 2358.83  29
   2   0  12 68865.2 2346.31  23
   2   0  12 67360.8 2356.85  19
  -2   0 -12 68103.3 2752.60   2
  -2   0 -13 26569.1 1358.22   2
   2   0  13 25039.3 935.665  30
   2   0  13 24285.9 956.972  29
   2   0  13 24919.1 969.021  28
   2   0  13 24508.2 944.134  23
  -2   0 -13 23439.4 1223.85  11
   2   0  13 24394.9 957.655  19
   2   0  13 24136.9 1715.33   9
  -2   0 -14 1169.64 306.210   2
   2   0  14 1009.64 129.326  30
   2   0  14 1329.93 178.179  28
   2   0  14 1199.27 144.352  23
  -2   0 -14 1689.24 329.805  11
   2   0  14 1151.67 154.547  19
   2   0  15 11591.2 567.603  28
   2   0  15 11205.8 528.550  23
  -2   0 -15 12115.8 812.372  11
   2   0  15 11073.9 1195.95   9
   2   0  15 11624.2 551.199  19
   2   0  16-18.8495 92.7742  23
   2   0  16 214.186 150.342  28
  -2   0 -16 158.212 143.721   6
   2   0  16-273.339 381.201   9
   2   0  16 120.478 115.335  19
  -2   0 -16 63.5209 202.984  11
   2   0  17 322.995 123.205  19
   2   0  17 299.485 153.848  28
  -2   0 -17 402.017 152.067   6
   2   0  18 378.624 124.614  19
  -2   0 -18 508.269 149.305   6
   2   0  18 303.216 147.195  28
  -2   0 -19 311.845 126.699   6
   2   0  19 290.347 140.090  28
  -2   0 -20 40.7141 103.409   6
   2   0  20 11.6956 121.186  28
  -2   2  19 3791.30 224.492  28
  -2   2  19 3438.10 203.630  23
  -2   2  19 3894.53 229.727  19
  -2   2  18 3825.32 225.282  23
  -2   2  18 3548.74 214.869  30
  -2   2  18 3510.46 227.479  28
  -2   2  18 3837.49 232.653  29
  -2   2  17 8862.98 412.621  29
  -2   2  17 9511.28 419.045  28
  -2   2  17 8628.65 401.101  30
  -2   2  17 8609.66 403.327  23
  -2   2  17 8295.66 391.092  43
   2   2 -17 8106.67 381.493   6
  -2   2  16 5284.62 291.500  30
  -2   2  16 5476.60 300.720  29
  -2   2  16 5566.68 298.619  28
  -2   2  16 4896.50 261.176  22
  -2   2  16 5335.54 294.436  23
   2   2 -16 5467.61 286.009   6
   2   2 -15 2394.42 183.135   6
  -2   2  15 2201.88 178.892  28
  -2   2  15 2234.34 199.072  19
   2   2 -15 2213.72 347.093  11
  -2   2  15 2598.17 191.803  23
  -2   2  15 2359.05 193.399  40
  -2   2  14 10467.7 470.473  28
  -2   2  14 11118.9 491.778  40
  -2   2  14 10633.7 498.075  19
   2   2 -14 9978.41 733.790  11
   2   2 -14 10772.6 470.723   6
  -2   2  13 4424.89 253.651  28
   2   2 -13 4513.89 217.579  27
   2   2 -13 5270.00 509.317  11
   2   2 -13 4486.40 254.468   6
  -2   2  13 4375.57 264.032  40
  -2   2  12 936.237 112.976  28
   2   2 -12 873.331 107.852  27
  -2   2  12 496.822 335.472   9
   2   2 -12 842.181 267.792  11
  -2   2  12 1186.69 495.364  14
  -2   2  11 22399.3 878.798  28
   2   2 -11 24763.3 852.646  27
   2   2 -11 21759.0 1174.27  11
  -2   2  10 6766.48 320.491  28
   2   2 -10 7559.85 323.818  27
   2   2 -10 7339.06 570.492  11
  -2   2  10 7345.29 749.584   9
   2   2  -9 19861.7 1005.29  11
  -2   2   9 18636.3 1204.62   9
  -2   2   8 28040.2 1136.59  14
   2   2  -8 27028.2 1250.05  11
  -2   2   8 28438.0 1443.19   9
   2   2  -7 23762.8 1070.03  11
  -2   2   7 22639.1 900.805  12
  -2   2   7 23470.7 951.133  14
  -2   2   7 22528.1 1172.05   9
  -2   2   6 8765.52 468.471  14
   2   2  -6 8917.54 543.074  11
  -2   2   6 9744.40 438.968  12
  -2   2   6 9071.87 596.020   9
  -2   2   5 14510.0 629.497  12
   2   2  -5 15577.6 738.694  11
  -2   2   5 15603.3 751.077   9
  -2   2   4 31434.6 1193.02  12
  -2   2   4 30437.9 1140.47  13
   2   2  -3 21301.6 842.254  11
  -2   2   3 19120.1 781.744  13
  -2   2   3 19523.2 821.299  12
   2   2  -2 47187.4 1706.97  11
   2   2  -1 79908.4 2806.58  10
  -2   2   0 58493.2 2028.83  11
   2   2   0 60678.5 2099.53  10
  -2   2   0 60566.0 2058.19  10
   2   2   1 16980.5 762.430  13
  -2   2  -1 18006.9 699.170  11
   2   2   2 9228.47 463.151  13
   2   2   3 34514.1 1352.13  12
   2   2   3 35393.3 1307.99  13
   2   2   4 61839.9 2211.01  12
   2   2   4 61093.5 2156.89  13
   2   2   5 28794.1 1103.36  12
   2   2   5 27334.7 1208.68   9
   2   2   6 23172.0 916.813  12
   2   2   6 21151.1 1086.23   9
  -2   2  -6 22938.7 949.047   2
   2   2   7 21743.0 808.503  28
   2   2   7 24312.7 929.040  12
   2   2   7 23405.3 1196.00   9
  -2   2  -7 24518.3 997.631   2
   2   2   8 9403.98 733.615   9
   2   2   8 9064.02 480.228  12
   2   2   8 9307.58 373.722  28
   2   2   9 2456.59 414.053   9
   2   2   9 3212.46 304.761  14
   2   2   9 2538.01 153.372  28
   2   2  10 3554.08 530.802   9
   2   2  10 3155.21 181.385  28
  -2   2 -10 2823.20 359.893  11
   2   2  10 3277.80 372.630  14
   2   2  11 2136.77 166.883  40
   2   2  11 2015.03 396.473  14
  -2   2 -11 1799.24 318.450  11
   2   2  11 1833.44 452.514   9
   2   2  11 1917.85 144.658  28
   2   2  12 6746.01 330.133  28
   2   2  12 6972.04 362.325  19
   2   2  12 7209.06 355.876  40
  -2   2 -12 8034.49 621.798  11
   2   2  12 6646.64 711.219  14
   2   2  12 7488.14 355.573  29
  -2   2 -13 11882.6 525.801   6
  -2   2 -13 11825.8 811.808  11
   2   2  13 12925.4 566.505  19
   2   2  13 13249.6 552.686  29
   2   2  13 13067.3 535.148  28
   2   2  13 13134.4 556.096  40
  -2   2 -14 10027.3 455.187   6
   2   2  14 10271.1 461.629  28
   2   2  14 10779.1 478.604  29
  -2   2 -14 9798.41 729.207  11
   2   2  14 10492.6 495.122  19
   2   2  14 10683.9 485.792  40
   2   2  15 1247.50 144.543  30
   2   2  15 1456.54 144.293  28
   2   2  15 1382.10 157.417  29
   2   2  15 1225.75 154.592  40
   2   2  15 1470.47 154.845  23
   2   2  15 1401.00 131.606  22
   2   2  15 1376.15 160.555  19
  -2   2 -15 1174.61 137.741   6
   2   2  16 3014.20 192.821  22
   2   2  16 3723.55 249.805  19
   2   2  16 2806.10 212.395  30
   2   2  16 3307.06 221.599  28
   2   2  16 2854.60 219.929  40
   2   2  16 3154.91 218.365  43
   2   2  16 3230.48 223.102  23
  -2   2 -16 3057.72 201.202   6
   2   2  17 3738.29 236.253  30
   2   2  17 3932.32 247.410  28
  -2   2 -17 3648.45 213.976   6
   2   2  17 3695.16 233.215  43
   2   2  17 4064.85 265.403  19
   2   2  17 4197.66 247.556  23
   2   2  18 513.184 99.4087  23
  -2   2 -18 548.178 84.6726   6
   2   2  18 477.416 103.480  28
   2   2  18 628.706 100.352  30
   2   2  19 486.352 84.6262  23
  -2   4  14 710.468 94.2639  29
  -2   4  14 598.465 100.341  30
  -2   4  14 700.060 92.0700  40
  -2   4  14 694.701 88.4729  22
  -2   4  14 818.462 102.173  23
  -2   4  13 419.397 89.3767  40
  -2   4  13 434.909 88.7639  29
  -2   4  13 440.141 96.7379  30
  -2   4  13 393.541 90.9661  23
  -2   4  13 395.987 86.9381  19
  -2   4  12 691.311 105.897  40
  -2   4  12 796.391 110.271  19
  -2   4  12 791.934 113.082  23
  -2   4  12 630.346 102.420  29
  -2   4  11 1348.07 140.019  19
  -2   4  11 1469.05 139.774  29
  -2   4  11 1512.46 142.426  40
  -2   4  10 2347.77 178.792  19
  -2   4  10 2302.40 177.008  40
  -2   4   9 2227.03 174.948  40
   2   4  -6 5249.18 574.208  13
  -2   4   6 6203.35 431.598  14
   2   4  -5 1919.77 368.779  13
  -2   4   5 1725.91 234.758  14
  -2   4   4 3617.68 325.318  14
   2   4  -4 4097.77 511.521  13
   2   4  -3 7853.21 675.143  13
  -2   4   3 6617.20 456.220  14
   2   4  -2 12364.8 855.900  13
   2   4  -1 9422.99 691.420  13
  -2   4   0 6792.36 555.237  12
   2   4   0 6828.93 589.253  12
   2   4   1 2418.11 340.616  12
  -2   4  -2 1065.83 301.573  13
   2   4   2 971.988 227.556  12
   2   4   3 1972.27 277.751  12
  -2   4  -3 1929.90 381.878  13
   2   4   4 9604.33 594.925  14
   2   4   5 4610.91 384.112  14
   2   4   6 1372.32 236.366  14
   2   4   8 5115.63 271.541  29
   2   4   9 287.040 94.9596  23
   2   4   9 212.471 77.5488  29
   2   4  10 856.130 107.662  40
   2   4  10 948.715 123.287  23
   2   4  10 904.905 114.307  29
   2   4  11 1455.19 133.715  40
   2   4  11 1392.45 143.335  23
   2   4  11 1430.58 132.830  29
   2   4  12 2099.89 165.856  23
   2   4  12 2180.71 160.259  29
   2   4  12 1862.43 151.264  40
   2   4  12 2113.77 177.417  30
   2   4  13 1058.94 113.873  29
   2   4  13 1144.03 137.425  43
   2   4  13 1274.37 135.000  30
   2   4  13 1179.71 123.113  23
   2   4  14 889.197 111.215  43
   2   4  14 881.132 103.608  23
   2   4  14 681.760 103.302  30
  -3  -5   8 360.050 129.088  52
  -3  -5   8 277.474 81.8990  50
  -3  -5   7 2280.82 197.944  52
  -3  -5   7 1978.59 166.845  50
  -3  -5   6 409.388 120.058  52
  -3  -5   6 461.211 112.223  50
  -3  -5   5 92.8388 96.4600  52
  -3  -5   5 155.663 100.326  50
  -3  -5   4 239.471 98.2290  52
  -3  -5   4 221.446 95.9871  50
  -3  -5   3 1495.73 136.875  52
   3  -5  -3 1427.28 125.771  50
  -3  -5   3 1222.08 133.395  50
  -3  -5   2 1235.93 125.132  52
   3  -5  -2 1354.85 122.779  50
  -3  -5   2 1166.27 129.138  50
   3  -5  -1 8.80313 67.5785  50
   3  -5   0 2072.21 145.676  50
   3  -5   1 2270.07 160.684  52
   3  -5   1 2069.64 147.824  50
   3  -5   2 624.605 101.808  52
   3  -5   2 712.551 95.9780  50
  -3  -5  -2 521.084 96.4442  50
   3  -5   3 118.225 86.2916  52
   3  -5   3 60.1623 68.9983  50
  -3  -5  -3 157.103 79.1010  50
   3  -5   4 11.8845 83.2220  52
   3  -5   4 106.500 70.9632  50
  -3  -5  -4 37.4227 76.3823  50
   3  -5   5 2313.70 178.289  52
   3  -5   5 2144.24 140.572  50
   3  -5   6 1262.54 147.593  52
   3  -5   6 1320.42 202.291  55
   3  -5   7 594.530 162.409  55
   3  -5   7 324.989 118.271  52
   3  -3 -17 485.123 97.3557  36
   3  -3 -16 455.508 119.064  36
  -3  -3  15 238.302 107.733  53
  -3  -3  14 1928.71 211.917  53
  -3  -3  14 2294.41 215.857  55
   3  -3 -14 2455.34 216.721  17
  -3  -3  13 413.241 154.568  53
  -3  -3  13 173.762 154.763  55
   3  -3 -13 510.812 146.000  17
  -3  -3  12 975.653 194.631  53
  -3  -3  12 1258.58 216.308  55
   3  -3 -12 1148.59 172.921  17
  -3  -3  11 348.319 172.837  53
  -3  -3  11 552.808 188.098  55
   3  -3 -11 320.633 146.678  17
  -3  -3  10 10492.7 576.872  53
  -3  -3  10 10135.0 555.393  55
   3  -3 -10 10734.8 484.736  56
   3  -3 -10 9345.74 481.096  17
   3  -3  -9 18570.6 765.402  56
  -3  -3   9 20078.1 869.743  53
  -3  -3   9 19464.5 866.448  55
   3  -3  -9 18407.8 777.495  17
  -3  -3   8 6952.94 406.455  53
  -3  -3   8 6646.21 429.522  55
   3  -3  -8 6552.18 318.231  50
   3  -3  -8 5825.35 341.867  17
  -3  -3   7 27480.6 1085.23  53
  -3  -3   7 27628.0 1119.17  55
   3  -3  -7 26343.0 1024.76  56
   3  -3  -7 28599.3 1001.88  50
   3  -3  -7 25561.6 1023.97  17
   3  -3  -6 3144.45 229.305  36
   3  -3  -6 3028.66 217.442  56
  -3  -3   6 3269.64 292.017  55
  -3  -3   6 3029.65 236.974  53
   3  -3  -6 2830.19 192.907  50
   3  -3  -6 2998.84 213.938  17
  -3  -3   5 33123.5 1220.96  55
  -3  -3   5 29269.3 1154.38  53
   3  -3  -5 29303.6 1106.94  56
   3  -3  -5 29806.4 1111.61  36
   3  -3  -5 29661.6 1103.14  17
   3  -3  -4 36816.2 1280.38  52
  -3  -3   4 35952.8 1334.25  53
   3  -3  -4 35083.3 1283.90  56
   3  -3  -4 33464.5 1274.04  36
   3  -3  -4 34131.5 1273.09  17
   3  -3  -3 70770.1 2304.13  50
   3  -3  -3 60699.3 2279.09  48
   3  -3  -3 63632.9 2284.23  56
   3  -3  -3 69019.1 2296.62  52
  -3  -3   3 69363.9 2345.19  53
   3  -3  -3 65462.1 2275.94  17
  -3  -3   2 9812.41 483.917  55
   3  -3  -2 8770.64 409.246  52
  -3  -3   2 8973.64 478.718  51
  -3  -3   1 29889.9 1166.87  52
   3  -3  -1 31722.1 1171.75  52
  -3  -3   1 33813.6 1236.05  55
  -3  -3   1 32696.4 1250.30  51
   3  -3   0 657.101 147.460  55
  -3  -3   0 557.073 150.792  55
  -3  -3   0 581.240 144.955  51
  -3  -3   0 680.453 112.908  52
   3  -3   0 706.984 124.568  52
   3  -3   1 52204.2 1920.18  55
  -3  -3  -1 52219.8 1861.16  52
   3  -3   1 51538.2 1878.39  52
  -3  -3  -1 55495.4 1913.75  55
  -3  -3  -1 53226.3 1891.54  48
  -3  -3  -1 52930.0 1941.97  51
  -3  -3  -2 1095.96 149.878  36
   3  -3   2 1434.52 190.697  55
  -3  -3  -2 1401.21 150.135  56
  -3  -3  -2 1154.55 159.453  55
  -3  -3  -2 1067.85 123.582  52
   3  -3   2 1391.85 148.644  53
  -3  -3  -2 1476.15 254.879   8
  -3  -3  -2 1223.15 148.370  48
  -3  -3  -2 1293.95 172.189  51
  -3  -3  -3 12840.4 547.203  36
   3  -3   3 12392.2 593.349  55
  -3  -3  -3 11945.1 538.277  56
   3  -3   3 12040.1 546.083  53
  -3  -3  -3 12529.9 516.840  52
  -3  -3  -3 13547.7 742.054   8
  -3  -3  -3 13287.0 560.681  48
  -3  -3  -4 1211.70 165.638  36
  -3  -3  -4 1367.83 131.468  52
  -3  -3  -4 1402.69 157.184  56
   3  -3   4 1261.34 156.463  53
  -3  -3  -4 1225.61 251.741   8
  -3  -3  -4 1196.97 154.841  48
  -3  -3  -4 1241.62 141.939  50
  -3  -3  -5 5728.44 483.709   8
  -3  -3  -5 5612.69 319.708  36
  -3  -3  -5 5375.97 282.801  50
  -3  -3  -5 4861.64 295.827  48
  -3  -3  -5 4964.03 301.247  56
   3  -3   5 5273.51 311.468  53
  -3  -3  -5 5133.19 292.822  17
  -3  -3  -6 10958.9 723.225   8
  -3  -3  -6 9258.19 466.650  36
  -3  -3  -6 9834.29 456.639  48
  -3  -3  -6 9782.91 421.378  50
   3  -3   6 9878.09 469.096  53
   3  -3   6 9315.92 506.974  55
  -3  -3  -6 9022.50 442.234  17
  -3  -3  -7 6627.07 380.810  36
  -3  -3  -7 6951.24 319.906  50
   3  -3   7 6443.86 365.453  53
   3  -3   7 7013.68 417.338  55
  -3  -3  -7 5770.24 339.927  17
  -3  -3  -8 6836.33 662.352   8
  -3  -3  -8 6271.36 378.702  36
  -3  -3  -8 6340.33 307.283  50
   3  -3   8 6588.61 410.656  55
  -3  -3  -8 6196.85 347.916  56
   3  -3   8 6279.39 363.130  53
  -3  -3  -8 5799.47 338.525  17
  -3  -3  -9 2545.64 459.890   8
  -3  -3  -9 1868.86 192.511  17
  -3  -3  -9 1883.94 192.095  56
   3  -3   9 2074.71 207.394  53
   3  -3   9 1956.60 235.676  55
  -3  -3 -10 1100.75 174.880  17
   3  -3  10 1088.30 158.897  53
  -3  -3 -10 1321.12 170.244  56
   3  -3  10 947.537 208.249  55
  -3  -3 -11 10690.6 481.366  56
   3  -3  11 9325.63 481.322  53
   3  -3  11 9723.26 545.621  55
   3  -3  12 15628.7 709.853  55
  -3  -3 -12 15269.6 617.483  56
   3  -3  13 1886.43 243.770  55
  -3  -3 -14 4603.92 291.657  17
   3  -3  14 4487.79 324.619  55
  -3  -3 -14 4867.32 321.608  36
  -3  -3 -15 5930.26 324.818  17
   3  -3  15 5260.73 334.937  55
  -3  -3 -15 6306.55 348.317  36
  -3  -3 -16 1175.26 148.995  36
  -3  -3 -17 1155.00 125.415  36
   3  -1 -20 2478.73 178.564   6
   3  -1 -20 1975.31 148.366  17
  -3  -1  20 1830.78 227.694  28
   3  -1 -19 2955.15 216.498   6
   3  -1 -19 2699.63 189.743  17
  -3  -1  19 2453.90 274.633  28
   3  -1 -18 8565.70 421.580   6
   3  -1 -18 7596.80 382.829  17
  -3  -1  18 8154.21 498.950  28
   3  -1 -17 3382.71 254.740   6
  -3  -1  17 2779.31 296.594  28
   3  -1 -16 8258.96 423.653   6
  -3  -1  16 7263.81 971.880   9
   3  -1 -16 7623.69 375.732  18
  -3  -1  16 8374.28 489.585  28
   3  -1 -15 23295.1 902.473   6
   3  -1 -15 21769.2 853.232  18
  -3  -1  15 21832.8 957.253  28
   3  -1 -14 1871.86 167.138  18
  -3  -1  14 2134.12 543.836   9
   3  -1 -14 1969.18 197.229   6
   3  -1 -14 1833.47 165.256  37
  -3  -1  14 2337.74 237.551  28
   3  -1 -13 26944.7 966.352  37
  -3  -1  13 26382.3 1043.26  28
   3  -1 -13 25363.9 963.867  18
   3  -1 -13 25497.9 997.963   6
   3  -1 -13 24198.2 1168.33  11
   3  -1 -12 35106.5 1211.96  37
  -3  -1  12 33343.5 1271.13  28
   3  -1 -12 32548.6 1205.76  18
   3  -1 -12 32275.7 1413.37  11
   3  -1 -12 32215.0 1235.62   6
   3  -1 -12 34478.9 1195.60  24
   3  -1 -11 64035.8 2155.14  24
   3  -1 -11 61059.4 2364.01  11
  -3  -1  11 64373.2 2219.78  28
   3  -1 -11 59503.2 2185.63   6
   3  -1 -11 63852.1 2166.92  37
  -3  -1  10 31164.1 1166.81  28
   3  -1 -10 32315.3 1123.19  24
   3  -1 -10 31383.8 1296.92  11
   3  -1 -10 31629.8 1131.38  37
  -3  -1   9 24324.8 914.618  28
   3  -1  -9 24636.3 1025.74  11
   3  -1  -9 23878.4 882.036  37
   3  -1  -9 25442.3 880.854  24
   3  -1  -8 4115.89 291.144  11
  -3  -1   7 89969.0 3253.72   1
   3  -1  -7 91416.8 3142.31  11
  -3  -1   7 89552.9 3173.21   7
  -3  -1   6 78409.5 2808.74   1
   3  -1  -6 77680.9 2709.11  11
  -3  -1   6 79309.8 2761.70   7
  -3  -1   5 71685.2 2569.38   1
   3  -1  -5 71612.2 2483.16  11
  -3  -1   5 74480.9 2552.31   7
  -3  -1   4 82094.6 2823.56   7
  -3  -1   4 80074.5 2817.11   1
  -3  -1   3 92827.7 3160.74   7
  -3  -1   3 90697.6 3132.14   1
  -3  -1   2 14520.1 590.731   7
  -3  -1   2 14008.8 547.611   1
  -3  -1   1 142482. 4951.16   8
  -3  -1   1 152976. 4950.51   7
   3  -1  -1 145507. 4872.57   8
   3  -1  -1 144534. 4889.54   3
  -3  -1   1 147853. 4886.18   1
  -3  -1   0 283632. 9482.88   8
  -3  -1  -1 262848. 8828.43   8
   3  -1   1 264434. 8834.49   9
   3  -1   2 59220.8 2217.19   9
  -3  -1  -2 63134.4 2171.32   8
   3  -1   3 34283.5 1382.04   9
   3  -1   4 140164. 4959.08   9
   3  -1   5 179467. 6335.95   9
   3  -1   6 94512.0 3606.42   9
   3  -1   7 48639.3 2053.67   9
  -3  -1  -7 42659.6 1733.23   2
  -3  -1  -8 28459.0 1220.60   2
   3  -1   8 26554.6 1023.68  28
  -3  -1  -9 25382.3 1211.14   2
  -3  -1  -9 26255.7 959.855  18
   3  -1   9 27450.5 1022.91  28
  -3  -1 -10 26890.5 947.802  18
   3  -1  10 24741.8 980.071  19
  -3  -1 -10 25551.7 1240.79   2
   3  -1  10 26712.1 1607.77   9
   3  -1  10 25370.8 1013.64  28
  -3  -1 -11 28625.5 1021.82  18
   3  -1  11 26504.2 1064.13  19
  -3  -1 -11 28154.6 1363.77   2
   3  -1  11 29492.0 1792.11   9
  -3  -1 -12 7524.60 352.301  18
  -3  -1 -12 8369.56 659.999   2
   3  -1  12 8088.15 410.984  19
  -3  -1 -12 6876.86 502.151  11
   3  -1  12 6567.94 857.278   9
  -3  -1 -13 1571.11 347.266   2
  -3  -1 -13 2142.69 291.386  11
   3  -1  13 2263.16 216.716  19
   3  -1  13 1433.96 498.933   9
   3  -1  14 7474.06 413.402  19
  -3  -1 -14 6795.17 363.856  17
   3  -1  14 6842.41 955.046   9
   3  -1  15 7587.04 423.894  19
   3  -1  15 8214.11 1053.60   9
  -3  -1 -15 7883.12 406.652   6
  -3  -1 -15 6956.66 373.621  17
   3  -1  16 1009.04 454.544   9
  -3  -1 -16 645.499 147.827   6
  -3  -1 -16 554.090 127.948  17
  -3  -1 -17 1779.73 188.757   6
  -3  -1 -17 1534.30 163.245  17
  -3  -1 -18 2166.80 193.246   6
  -3  -1 -18 1738.67 160.966  17
  -3  -1 -19 715.837 125.376   6
  -3  -1 -20 3542.94 212.122   6
  -3   1  20 2430.71 173.506  19
   3   1 -20 2165.93 162.545   6
  -3   1  20 2499.13 199.046  28
  -3   1  19 2698.63 202.421  19
   3   1 -19 2723.00 200.619   6
  -3   1  19 3040.45 223.922  28
   3   1 -18 6807.39 366.714   6
  -3   1  18 7413.51 382.893  19
  -3   1  18 7757.48 397.983  28
  -3   1  18 7504.90 363.187  23
  -3   1  17 3007.86 201.648  30
  -3   1  17 3188.62 227.033  29
  -3   1  17 3403.43 237.413  28
   3   1 -17 3024.62 228.336   6
  -3   1  17 2917.62 224.811  19
  -3   1  17 2966.23 212.523  23
  -3   1  16 8586.18 425.813  40
  -3   1  16 8204.02 396.580  30
  -3   1  16 8618.70 419.882  29
  -3   1  16 9171.17 431.800  28
   3   1 -16 8561.01 423.220   6
   3   1 -16 7644.50 668.318  11
  -3   1  16 8437.16 425.840  19
  -3   1  16 8254.55 403.497  23
  -3   1  15 20483.4 799.194  23
   3   1 -15 19732.8 1140.08  11
  -3   1  15 22145.3 1704.72   9
   3   1 -15 19569.3 810.084   6
  -3   1  15 20227.2 810.905  28
   3   1 -15 20923.3 768.006  27
  -3   1  15 21091.9 811.270  29
  -3   1  15 19842.7 813.831  40
  -3   1  15 19411.5 813.122  19
  -3   1  14 1909.05 157.259  23
  -3   1  14 2062.89 564.990   9
   3   1 -14 1784.53 179.090   6
  -3   1  14 1809.65 164.131  40
  -3   1  14 1519.06 159.854  19
  -3   1  14 1909.60 166.980  28
   3   1 -14 1702.91 144.037  27
  -3   1  14 1639.75 156.995  29
  -3   1  13 25608.1 932.853  29
  -3   1  13 24889.2 934.774  28
   3   1 -13 23981.3 883.550  27
   3   1 -13 24332.0 941.053   6
  -3   1  13 24461.4 937.953  40
  -3   1  13 27138.4 1687.48  14
  -3   1  12 29928.4 1099.41  28
   3   1 -12 30144.4 1053.31  27
   3   1 -12 30056.2 1112.08   6
  -3   1  12 30367.6 1105.88  40
  -3   1  12 28037.4 1713.15  14
   3   1 -11 54656.7 2218.55  11
  -3   1  11 49057.9 2440.09  14
  -3   1  11 55562.4 1909.08  28
   3   1 -11 55637.9 1866.27  27
   3   1 -11 53669.0 1917.02   6
   3   1 -10 30894.3 1342.54  11
   3   1 -10 30389.7 1041.45  27
  -3   1  10 29230.2 1073.38  28
   3   1  -9 23327.2 1109.12  11
   3   1  -9 26005.7 869.471  27
  -3   1   9 23362.6 889.211  28
   3   1  -8 2248.82 280.967  11
  -3   1   7 92626.2 3093.37  14
  -3   1   7 88606.4 3139.50   1
  -3   1   6 84401.0 2837.65  14
  -3   1   6 77703.6 2893.00   1
   3   1  -5 60976.6 2362.48  11
  -3   1   5 66488.6 2267.69  12
  -3   1   5 70298.9 2307.62  14
  -3   1   5 66191.2 2364.26   1
  -3   1   4 75639.3 2547.58  14
   3   1  -4 71050.1 2600.69  11
  -3   1   4 76265.4 2518.80  12
  -3   1   4 71633.3 2585.57   1
  -3   1   3 81698.5 2682.43  13
  -3   1   3 79815.3 2711.14  12
   3   1  -3 78294.6 2770.99  11
  -3   1   3 78130.4 2747.92   1
   3   1  -2 11327.3 467.323  11
  -3   1   2 10705.3 436.189   1
   3   1  -1 147716. 4941.06  11
  -3   1   1 144513. 4919.22   1
   3   1  -1 150408. 4927.64   3
   3   1   0 293535. 9770.04  10
   3   1   1 245066. 8202.94  13
   3   1   1 246274. 8220.81   9
   3   1   2 60365.0 2123.00  12
   3   1   2 62215.9 2100.84  13
   3   1   2 59200.2 2172.11   9
   3   1   3 29646.6 1053.74  13
   3   1   3 29121.4 1076.51  12
   3   1   3 29335.0 1190.89   9
   3   1   4 143199. 4832.54  12
   3   1   4 143696. 5032.38   9
   3   1   5 162522. 5318.83  12
   3   1   5 151743. 5311.67  14
   3   1   5 163423. 5598.86   9
   3   1   6 84759.2 2973.70  14
   3   1   6 86919.5 2984.46  12
   3   1   6 92858.8 3335.56   9
   3   1   7 47053.6 2066.32   9
   3   1   7 49907.8 1705.95  14
  -3   1  -8 24678.9 1134.06   2
   3   1   8 29550.6 1085.78  14
   3   1   8 28392.9 1455.83   9
   3   1   8 25968.0 937.321  28
   3   1   9 24125.6 885.567  28
   3   1   9 25260.9 1100.87  14
  -3   1  -9 22607.2 1102.34   2
   3   1   9 25506.3 899.402  40
   3   1   9 25787.4 1452.90   9
   3   1  10 25207.7 923.669  19
   3   1  10 21662.9 1181.45  14
  -3   1 -10 24696.5 1167.39   2
   3   1  10 24814.0 904.554  28
   3   1  10 24917.6 915.369  40
   3   1  10 26756.0 1553.26   9
   3   1  11 27453.1 1014.80  23
  -3   1 -11 26496.1 1287.44   2
   3   1  11 27678.0 1011.37  28
   3   1  11 28756.0 1024.40  40
   3   1  11 29552.5 1751.30   9
   3   1  12 6152.19 305.106  28
  -3   1 -12 5550.61 510.217   2
   3   1  12 4587.14 721.798  14
   3   1  12 6570.36 809.089   9
   3   1  12 6021.16 305.265  23
   3   1  13 2983.47 210.710  23
   3   1  13 2592.69 614.577  14
  -3   1 -13 2952.98 391.927   2
   3   1  13 2946.70 205.192  30
   3   1  13 2880.11 203.401  28
   3   1  13 3194.00 218.307  29
   3   1  13 2755.75 182.659  22
   3   1  13 2742.19 595.476   9
   3   1  14 7221.37 369.500  30
   3   1  14 7432.34 379.852  28
   3   1  14 7213.09 380.427  29
   3   1  14 7415.81 377.511  23
   3   1  14 6108.94 905.543   9
   3   1  14 7846.25 355.843  22
   3   1  14 7489.34 393.123  19
   3   1  15 7025.23 392.267  19
   3   1  15 6849.55 343.428  22
   3   1  15 7071.79 369.514  30
   3   1  15 7269.85 386.963  28
   3   1  15 7328.84 389.054  29
   3   1  15 7542.78 382.207  23
  -3   1 -15 8190.15 662.623  11
   3   1  15 7293.37 365.650  43
   3   1  15 5986.66 920.936   9
   3   1  16 518.489 134.436  19
   3   1  16 567.990 117.416  23
   3   1  16 351.345 105.383  30
   3   1  16 558.285 126.519  28
  -3   1 -16 436.806 227.163  11
   3   1  16 417.787 101.198  43
  -3   1 -16 365.104 125.151   6
   3   1  16 456.098 394.440   9
   3   1  17 1479.38 180.866  28
  -3   1 -17 1493.11 165.399   6
   3   1  17 1193.52 154.560  23
   3   1  17 1307.19 148.894  30
   3   1  17 1452.17 174.708  19
   3   1  18 1485.01 182.751  28
   3   1  18 1768.24 169.182  23
   3   1  18 1620.12 180.974  19
  -3   1 -18 1702.39 166.575   6
  -3   1 -19 583.515 111.578   6
   3   1  19 593.101 137.148  28
   3   1  19 613.737 121.310  19
   3   1  20 3130.39 209.075  19
   3   1  20 3148.54 234.735  28
  -3   1 -20 3350.98 192.340   6
  -3   3  17 449.636 85.3487  29
  -3   3  17 473.305 92.5342  40
  -3   3  17 494.097 87.8462  23
  -3   3  17 428.747 95.5505  19
  -3   3  17 487.147 88.4750  30
  -3   3  17 411.951 82.9355  43
  -3   3  16 296.282 101.971  19
  -3   3  16 331.918 75.3669  22
  -3   3  16 535.948 100.751  40
  -3   3  16 381.526 93.1823  30
  -3   3  16 419.342 96.8978  29
  -3   3  15 279.453 89.3319  29
  -3   3  15 298.190 79.8956  28
  -3   3  15 466.736 102.394  40
  -3   3  15 360.524 99.1332  23
  -3   3  15 296.985 101.808  19
  -3   3  14 2215.19 197.177  19
  -3   3  14 2211.36 186.264  29
  -3   3  14 2539.77 168.791  28
  -3   3  14 2031.88 180.618  40
  -3   3  13 551.604 120.307  19
  -3   3  13 282.013 99.2529  29
  -3   3  13 382.685 86.3011  28
  -3   3  13 354.011 105.176  40
   3   3 -12 1072.93 249.951  11
  -3   3  12 702.874 447.615  14
  -3   3  12 1036.22 115.452  28
  -3   3  12 939.476 133.668  40
   3   3 -11 197.345 185.566  11
  -3   3  11 31.7846 345.235  14
  -3   3  11 347.358 82.4147  28
   3   3 -11 389.138 110.076  27
  -3   3  10 9612.74 691.639  14
   3   3 -10 9043.85 652.451  11
  -3   3  10 9538.23 414.931  28
   3   3  -9 18533.4 969.320  11
  -3   3   9 18899.1 929.625  14
  -3   3   9 16735.8 671.667  28
   3   3  -8 7611.23 563.652  11
  -3   3   8 7513.83 509.187  14
  -3   3   7 27621.7 1170.53  14
  -3   3   6 2218.58 263.487  14
  -3   3   5 27950.9 1137.84  12
  -3   3   5 27928.7 1186.39  14
  -3   3   4 30219.5 1211.81  12
  -3   3   3 62051.7 2302.47  12
  -3   3   2 7255.53 455.914  13
  -3   3   1 28149.8 1223.73  13
   3   3  -1 27107.0 1285.44  13
   3   3   0 324.498 190.153  13
   3   3   1 49123.5 1948.19  13
   3   3   2 619.274 177.246  13
   3   3   2 508.200 221.504  12
   3   3   3 11936.3 667.143  12
   3   3   3 11693.5 603.947  13
   3   3   4 1302.74 172.468  13
   3   3   4 894.500 206.058  12
   3   3   5 4385.80 352.008  12
   3   3   6 7886.23 480.867  12
   3   3   6 8635.33 519.469  14
   3   3   7 6853.90 435.649  12
  -3   3  -8 6108.87 491.848  11
   3   3   8 6272.56 417.944  12
   3   3   9 2425.72 181.117  19
  -3   3  -9 1939.14 307.117  11
   3   3   9 1859.63 155.372  40
   3   3  10 1070.70 133.414  19
  -3   3 -10 1181.98 253.387  11
   3   3  10 1098.53 285.674  14
   3   3  10 1199.31 130.811  40
   3   3  11 9215.53 428.306  29
   3   3  11 10059.2 438.311  40
   3   3  11 9349.62 447.246  19
   3   3  11 8706.28 667.893  14
  -3   3 -11 8362.96 627.740  11
   3   3  12 14128.7 606.341  29
   3   3  12 15255.7 634.583  19
   3   3  12 14811.3 619.209  23
   3   3  12 14759.1 612.896  40
   3   3  13 2370.96 193.235  23
   3   3  13 2521.36 192.942  40
   3   3  13 2584.72 208.519  19
   3   3  13 2406.74 188.170  29
   3   3  14 4838.89 273.233  29
   3   3  14 4565.57 271.015  40
   3   3  14 4306.19 267.773  23
   3   3  14 4707.85 287.124  19
   3   3  14 4579.95 277.542  30
   3   3  15 6225.03 316.265  29
   3   3  15 5934.17 314.977  40
   3   3  15 5723.96 310.674  23
   3   3  15 5999.87 297.708  22
   3   3  15 5855.28 328.990  19
   3   3  15 5699.57 314.426  43
   3   3  16 1472.06 140.448  23
   3   3  16 1309.21 137.646  43
   3   3  16 1171.54 115.213  22
   3   3  16 1329.71 145.806  19
   3   3  16 1298.58 135.603  29
   3   3  17 828.468 109.000  43
   3   3  17 1466.76 127.867  23
   3   3  17 982.190 101.500  25
   3   3  17 1324.13 131.636  19
   3   3  17 1056.23 117.291  30
  -4  -4  14 194.615 122.176  52
  -4  -4  13 165.544 106.463  55
  -4  -4  12 2839.51 238.845  55
  -4  -4  12 2969.87 227.547  53
  -4  -4  11 1876.60 211.751  55
  -4  -4  11 1906.72 207.000  53
  -4  -4  10 2266.61 246.370  55
  -4  -4  10 3031.55 267.321  53
  -4  -4   9 2016.21 235.070  55
  -4  -4   9 2320.09 253.244  53
  -4  -4   9 2125.14 267.217  51
  -4  -4   8 1028.26 190.015  53
  -4  -4   8 858.191 198.329  55
  -4  -4   8 1234.11 224.955  51
  -4  -4   7 12.4585 164.313  55
  -4  -4   7 134.845 133.126  53
  -4  -4   7 88.7044 139.267  51
  -4  -4   7 146.213 146.013  52
  -4  -4   6 2444.40 272.193  55
  -4  -4   6 3581.56 279.629  52
  -4  -4   6 3152.03 263.540  53
  -4  -4   6 2657.67 274.289  51
  -4  -4   5 3011.08 251.695  52
  -4  -4   5 2532.50 256.479  51
  -4  -4   4 5576.34 338.811  52
  -4  -4   4 5450.12 317.243  48
   4  -4  -4 5732.12 296.073  50
  -4  -4   4 5337.93 371.764  51
   4  -4  -3 13412.2 567.964  52
   4  -4  -3 13556.8 561.093  56
  -4  -4   3 13904.1 604.074  52
  -4  -4   3 13951.3 671.640  55
   4  -4  -3 12351.7 554.055  50
  -4  -4   3 13879.5 598.257  48
  -4  -4   3 12612.8 640.920  51
  -4  -4   2 8830.10 497.389  55
   4  -4  -2 7630.51 420.362  55
   4  -4  -2 8816.15 414.074  52
  -4  -4   2 8447.73 426.403  52
  -4  -4   2 8320.42 472.976  51
   4  -4  -2 8361.23 403.431  50
  -4  -4   2 8798.54 432.396  48
  -4  -4   1 224.298 93.1247  56
  -4  -4   1 187.684 156.110  55
   4  -4  -1 391.834 142.901  55
   4  -4  -1 253.024 109.392  52
  -4  -4   1 148.913 107.207  52
   4  -4  -1 225.568 106.622  50
  -4  -4   1 487.846 152.788  51
  -4  -4   1 298.443 114.743  48
   4  -4   0 733.646 143.939  52
  -4  -4   0 591.717 123.052  52
   4  -4   0 739.720 174.282  55
  -4  -4   0 851.720 132.408  56
   4  -4   0 1034.16 145.592  50
  -4  -4   0 589.066 130.095  48
   4  -4   1 2859.46 226.706  52
  -4  -4  -1 2189.31 187.990  52
  -4  -4  -1 2639.24 211.880  56
   4  -4   1 3297.61 281.189  55
  -4  -4  -1 2493.11 211.122  48
   4  -4   1 2809.30 219.438  50
  -4  -4  -2 396.766 127.991  56
  -4  -4  -2 257.268 98.1982  52
   4  -4   2 477.576 142.740  52
   4  -4   2 249.207 173.953  55
  -4  -4  -2 461.471 125.369  50
  -4  -4  -2 403.692 122.392  48
  -4  -4  -3 6790.80 375.223  56
   4  -4   3 7635.25 462.560  55
   4  -4   3 6703.78 384.836  52
  -4  -4  -3 7233.34 368.422  50
  -4  -4  -3 7289.10 382.790  48
   4  -4   4 6255.61 429.809  55
   4  -4   4 6313.77 369.959  52
  -4  -4  -4 6424.28 356.182  56
  -4  -4  -4 6469.05 334.379  50
   4  -4   5 7565.71 422.262  52
  -4  -4  -5 8167.45 411.031  56
   4  -4   5 8842.46 507.520  55
  -4  -4  -5 7699.71 374.401  50
  -4  -4  -6 5446.97 314.706  56
  -4  -4  -6 4829.52 272.565  50
  -4  -4  -7 1462.31 172.561  56
  -4  -4  -7 1093.97 203.036  36
  -4  -4  -7 1170.62 136.067  50
   4  -4   8 1728.32 255.410  55
  -4  -4  -8 2796.44 281.241  36
   4  -4   9 2850.48 289.744  55
  -4  -4  -9 3207.18 310.901  36
  -4  -4 -10 404.998 129.908  56
   4  -4  10 220.203 161.754  55
  -4  -4 -10 499.952 207.138  36
   4  -4  11 3505.96 287.604  55
  -4  -4 -11 3827.20 313.714  36
   4  -4  12 1177.99 178.792  55
  -4  -4 -12 833.273 164.037  36
   4  -4  13 1538.73 173.022  55
   4  -4  13 1545.61 171.092  52
   4  -2 -19 1103.51 122.946  17
   4  -2 -18 1455.08 153.517  17
  -4  -2  17 1198.66 242.095  28
   4  -2 -17 1406.02 165.847  17
   4  -2 -17 1126.89 136.168   6
  -4  -2  16 956.588 238.015  28
   4  -2 -16 1245.05 170.467  17
   4  -2 -16 1202.16 146.318   6
  -4  -2  15 2237.80 325.747  28
   4  -2 -15 3026.09 228.320  18
   4  -2 -15 2501.76 223.406  17
   4  -2 -15 2697.08 211.488   6
  -4  -2  14 357.575 230.916  28
   4  -2 -14 624.786 137.058  18
   4  -2 -14 482.624 122.767   6
  -4  -2  14 385.609 353.860   9
  -4  -2  13 3628.46 396.084  28
   4  -2 -13 3502.93 254.548  18
  -4  -2  13 3698.30 643.032   9
   4  -2 -13 3830.29 251.389   6
  -4  -2  12 13818.3 799.586  28
   4  -2 -12 14604.6 603.492   6
  -4  -2  12 13074.9 1173.24   9
   4  -2 -12 13683.1 605.458  18
   4  -2 -11 24700.4 960.985  18
  -4  -2  11 24538.4 1008.73  55
   4  -2 -11 26405.2 970.752  37
  -4  -2  11 25649.7 1631.64   9
   4  -2 -11 26033.8 958.809   6
  -4  -2  10 15073.0 764.198  28
   4  -2 -10 14762.2 588.761  37
   4  -2 -10 13994.3 577.094  18
   4  -2 -10 12692.9 559.946  56
  -4  -2  10 13963.9 634.855  55
  -4  -2   9 33537.2 1249.22  28
   4  -2  -9 27180.3 1073.15  56
  -4  -2   9 32943.7 1171.69  55
   4  -2  -9 30403.1 1089.29  37
   4  -2  -9 27880.0 1083.43  18
  -4  -2   8 4717.34 323.573  28
   4  -2  -8 5079.31 252.075  24
   4  -2  -8 4550.98 247.996  18
   4  -2  -8 4648.62 255.204  37
   4  -2  -8 4366.36 245.031  56
   4  -2  -7 28026.0 1024.39  37
   4  -2  -7 29569.1 1022.53  24
   4  -2  -7 26924.4 1023.51  18
   4  -2  -6 92112.4 3228.71  37
   4  -2  -6 96923.2 3228.16  24
   4  -2  -6 100111. 3399.33   8
   4  -2  -5 19844.3 728.577  24
   4  -2  -5 19545.1 835.877   8
   4  -2  -4 30490.4 1093.85  18
   4  -2  -4 31146.8 1175.48   8
   4  -2  -3 63761.1 2259.21   3
   4  -2  -3 72691.5 2338.46   8
   4  -2  -2 124554. 4207.37   8
  -4  -2   1 71312.8 2595.38   8
  -4  -2   0 3209.20 293.269   8
  -4  -2  -1 8895.50 520.479   8
  -4  -2  -2 10639.4 589.754   8
  -4  -2  -3 37498.0 1344.74   2
  -4  -2  -3 40419.2 1555.92   8
  -4  -2  -4 53639.5 1922.12   2
  -4  -2  -4 55071.9 2089.13   8
   4  -2   4 51094.5 2067.25   9
  -4  -2  -4 54533.4 1867.54  17
  -4  -2  -5 38052.9 1449.74   2
  -4  -2  -5 40480.8 1594.69   8
   4  -2   5 37998.2 1646.32   9
   4  -2   5 37782.3 1466.31  28
  -4  -2  -5 37624.9 1351.72  17
  -4  -2  -6 59549.9 2103.45   2
  -4  -2  -6 56288.1 2194.03   8
   4  -2   6 59639.2 2384.55   9
  -4  -2  -7 32494.6 1316.44   2
   4  -2   7 32641.9 1617.97   9
  -4  -2  -7 29623.2 1363.42   8
   4  -2   7 30063.3 1246.16  28
  -4  -2  -8 18949.7 757.875  17
   4  -2   8 18674.9 880.353  28
   4  -2   8 20307.0 1271.57   9
  -4  -2  -8 20096.8 1015.07   8
  -4  -2  -8 21705.0 978.085   2
   4  -2   8 18828.6 788.606  49
  -4  -2  -8 19774.4 764.189  56
  -4  -2  -9 9400.35 448.615  17
   4  -2   9 9180.28 578.465  28
   4  -2   9 10776.4 934.834   9
  -4  -2  -9 9574.54 676.848   8
  -4  -2  -9 9936.72 637.174   2
   4  -2   9 9900.48 490.511  49
  -4  -2  -9 10720.4 455.090  56
  -4  -2 -10 4991.33 305.214  17
   4  -2  10 5496.49 450.249  28
   4  -2  10 4776.53 682.518   9
  -4  -2 -10 5565.91 517.019   8
  -4  -2 -10 5080.61 289.624  56
   4  -2  10 5445.32 345.072  49
   4  -2  11 24693.4 1191.87  28
  -4  -2 -11 26447.3 1005.31  17
  -4  -2 -11 24093.4 1318.55   8
   4  -2  11 25362.1 1694.34   9
  -4  -2 -11 25622.3 975.226  56
   4  -2  11 25784.1 1043.47  49
   4  -2  12 24785.0 1214.11  28
  -4  -2 -12 26443.3 1009.01  17
  -4  -2 -12 25824.9 973.944   6
   4  -2  12 25128.3 1755.31   9
  -4  -2 -12 24219.3 1336.87   8
  -4  -2 -12 24757.6 967.429  56
   4  -2  12 26160.5 1058.06  49
   4  -2  13 22086.8 1085.82  28
  -4  -2 -13 20111.9 840.809  17
   4  -2  13 17920.6 1509.39   9
  -4  -2 -13 21037.9 812.961   6
  -4  -2 -13 17387.0 1131.00   8
  -4  -2 -13 20614.8 799.210  56
   4  -2  13 20484.1 878.044  49
  -4  -2 -14 3476.07 233.335   6
  -4  -2 -14 3439.30 442.577   8
  -4  -2 -14 3181.76 257.524  17
   4  -2  14 3433.06 409.403  28
  -4  -2 -15 4135.05 257.432   6
  -4  -2 -15 3967.58 284.966  17
   4  -2  15 4106.52 444.136  28
  -4  -2 -16 1775.24 163.805   6
  -4  -2 -16 1443.25 179.990  17
   4  -2  16 1598.04 312.423  28
  -4  -2 -17 1145.71 146.879  17
   4  -2  17 930.042 259.534  28
  -4  -2 -18 454.714 104.736  17
   4  -2  18 455.939 207.170  28
   4  -2  19 444.050 174.307  28
   4   0 -21 125.339 87.5679   6
   4   0 -20 1153.85 145.953   6
   4   0 -19 6739.06 370.663   6
  -4   0  18 5376.57 322.132  19
   4   0 -18 6874.88 369.711   6
  -4   0  17 3735.86 257.068  19
   4   0 -17 3767.56 280.360   6
   4   0 -16 1893.29 324.983  11
  -4   0  16 1827.03 177.156  19
   4   0 -16 1524.21 195.113   6
   4   0 -15 121.256 196.526  11
   4   0 -15 123.165 133.118   6
  -4   0  15 135.512 92.9526  19
  -4   0  14 12139.5 525.928  19
  -4   0  14 12165.8 522.568  29
  -4   0  14 11988.5 503.547  23
   4   0 -14 10951.8 759.613  11
  -4   0  14 11819.9 530.066  40
   4   0 -14 12186.5 549.494   6
  -4   0  13 93662.8 3276.85  19
  -4   0  13 97366.9 3274.17  29
   4   0 -13 97415.6 3251.81  27
  -4   0  13 94496.4 3256.28  23
   4   0 -13 95605.5 3610.65  11
  -4   0  13 96466.4 3284.02  40
   4   0 -13 94127.7 3299.91   6
  -4   0  12 33865.9 1206.53  19
  -4   0  12 33490.6 1198.20  29
   4   0 -12 33697.7 1181.09  27
  -4   0  12 32509.3 1184.70  23
   4   0 -12 35048.8 1499.02  11
  -4   0  12 33185.4 1205.55  40
   4   0 -12 32644.2 1225.32   6
  -4   0  11 1146.26 111.335  40
   4   0 -11 1311.26 115.129  27
  -4   0  11 1107.45 103.795  29
   4   0 -10 43590.8 1476.44  27
   4   0 -10 43075.8 1472.97  33
  -4   0  10 42104.9 1489.96  29
   4   0 -10 46238.0 1766.95  11
  -4   0  10 42958.8 1497.59  40
  -4   0  10 42382.3 1521.20   4
   4   0  -9 20398.6 708.249  27
   4   0  -9 21279.9 938.397  11
  -4   0   9 20110.2 746.904   4
  -4   0   9 19931.7 970.186   1
  -4   0   9 18489.9 756.719   7
  -4   0   8 1933.94 245.336   1
   4   0  -8 1941.27 259.330   2
   4   0  -8 1933.64 249.540  11
   4   0  -7 4710.75 349.399   2
  -4   0   7 4312.75 327.716   1
   4   0  -7 4556.03 330.782  11
  -4   0   6 436.821 138.975   1
   4   0  -6 539.174 134.097   2
   4   0  -6 556.299 140.519  11
  -4   0   5 244.914 122.930   1
   4   0  -5 732.194 146.231  11
  -4   0   4 373.212 136.333   1
  -4   0   3 67212.4 2338.20   1
  -4   0   2 13017.8 523.554   1
  -4   0   1 23374.9 827.112   8
  -4   0   0 85.9728 38.0008   8
   4   0   1 104616. 3626.55   9
   4   0   2 57654.2 1909.94   9
   4   0   2 50052.9 1690.21  14
   4   0   3 999999. 32329.4   9
   4   0   3 966820. 32096.4  14
   4   0   4 60975.7 2256.30   9
   4   0   4 56976.1 2016.36  14
   4   0   5 29065.8 1269.27   9
   4   0   5 25121.5 1060.33  14
   4   0   6 7545.62 580.584   9
   4   0   6 5922.24 493.296  14
   4   0   7 55502.8 2376.75   9
   4   0   7 56135.7 2248.37  14
   4   0   8 53357.0 2409.90   9
   4   0   8 55519.8 2297.70  14
  -4   0  -9 16537.0 858.589   2
   4   0   9 15062.5 586.650  29
   4   0   9 15489.0 591.002  28
   4   0   9 17042.0 1105.81   9
   4   0   9 14622.9 579.569  23
   4   0   9 15292.8 592.694  40
   4   0   9 15159.0 591.495  19
   4   0  10 41.8939 66.8958  19
   4   0  10 76.2208 69.3583  23
   4   0  10 140.422 78.0533  40
   4   0  10-5.21083 55.7485  30
   4   0  10 70.3347 68.7981  28
   4   0  10 58.1927 70.5822  29
   4   0  10 34.6106 57.3011  43
   4   0  10 308.228 350.976   9
  -4   0 -10-25.3484 201.226   2
   4   0  11 8660.97 403.837  19
   4   0  11 8282.66 401.863  40
   4   0  11 8377.30 387.015  30
   4   0  11 9033.66 404.901  29
   4   0  11 9423.91 413.053  28
  -4   0 -11 8931.18 659.708   2
   4   0  11 8682.62 395.009  23
   4   0  11 8883.43 386.713  43
   4   0  11 8758.60 895.865   9
   4   0  12 3512.10 208.833  43
   4   0  12 2839.90 215.674  19
   4   0  12 3036.51 226.585  28
   4   0  12 3354.86 210.950  30
   4   0  12 3229.13 217.960  23
   4   0  12 3316.04 598.831   9
  -4   0 -12 3218.93 411.251   2
   4   0  13 8653.07 431.571  19
   4   0  13 8651.30 410.169  30
   4   0  13 8202.23 431.077  28
   4   0  13 8761.55 418.934  23
   4   0  13 8074.37 975.812   9
  -4   0 -13 7613.20 688.294   2
   4   0  14 16325.4 694.162  19
   4   0  14 15829.3 659.737  30
   4   0  14 14841.0 687.684  28
   4   0  14 15698.2 672.045  23
  -4   0 -14 14186.8 926.886  11
  -4   0 -14 16716.7 1054.70   2
   4   0  14 14195.6 1355.29   9
   4   0  15 14553.7 643.070  30
   4   0  15 15328.5 707.583  28
   4   0  15 14768.6 679.819  19
   4   0  15 15420.7 669.078  23
  -4   0 -15 15831.6 965.859  11
  -4   0 -15 16731.4 1086.09   2
   4   0  15 14927.5 1437.55   9
   4   0  16-92.3386 345.560   9
  -4   0 -16 160.999 214.456  11
   4   0  16 237.263 156.028  28
   4   0  16 174.944 126.676  19
   4   0  16 50.3994 98.6781  23
   4   0  17 985.015 197.185  28
   4   0  17 941.928 159.036  19
  -4   0 -17 1177.22 180.635   6
   4   0  18 5411.59 386.526  28
   4   0  18 5260.93 344.324  19
  -4   0 -18 6434.57 351.555   6
  -4   0 -19 16533.7 637.322   6
   4   0  19 12075.9 666.291  28
  -4   0 -20 1947.87 169.709   6
   4   0  20 1592.83 200.162  28
  -4   2  19 1485.93 141.602  19
  -4   2  19 1542.85 127.492  23
  -4   2  19 1661.24 147.513  28
  -4   2  18 1612.51 140.026  23
  -4   2  18 1653.63 150.365  29
  -4   2  18 1525.91 148.952  28
  -4   2  18 1457.56 132.092  30
  -4   2  18 1741.69 161.936  19
  -4   2  17 1155.57 128.962  23
  -4   2  17 1298.22 140.624  28
  -4   2  17 1154.35 133.752  29
  -4   2  17 1169.18 127.193  30
   4   2 -17 1104.73 121.915   6
   4   2 -16 1066.14 127.912   6
  -4   2  16 976.083 125.866  23
  -4   2  16 992.803 128.629  28
  -4   2  16 1053.60 131.753  29
   4   2 -15 2593.62 158.556  27
  -4   2  15 2402.15 186.161  28
  -4   2  15 2416.65 188.814  29
   4   2 -15 2180.98 179.587   6
   4   2 -15 2703.47 378.916  11
  -4   2  15 1747.47 587.637  14
   4   2 -14 791.789 101.184  27
  -4   2  14 677.416 112.653  28
   4   2 -14 727.145 270.001  11
  -4   2  14 516.299 533.635  14
  -4   2  14 611.801 119.577  40
   4   2 -14 852.995 122.784   6
   4   2 -13 3863.61 442.734  11
  -4   2  13 3081.34 224.390  40
  -4   2  13 3527.07 221.559  28
   4   2 -13 3724.34 194.305  27
   4   2 -13 3385.65 220.847   6
   4   2 -12 11388.4 800.773  11
  -4   2  12 12217.6 537.687  28
   4   2 -12 14035.2 512.116  27
  -4   2  12 14721.2 1263.46   9
   4   2 -11 21229.4 1147.63  11
  -4   2  11 20673.2 843.895  28
   4   2 -11 24264.1 829.113  27
  -4   2  11 25924.1 1622.63   9
  -4   2  10 11584.8 766.696  14
   4   2 -10 13015.8 781.333  11
   4   2  -9 28553.2 1313.73  11
  -4   2   9 28287.4 1241.06  14
  -4   2   8 4766.61 368.638  14
   4   2  -8 3868.24 391.142  11
   4   2  -7 28752.0 1197.20  11
  -4   2   7 28699.3 1070.77  14
   4   2  -6 94085.1 3374.31  11
  -4   2   6 92755.7 3253.20  14
  -4   2   6 93221.0 3195.62  12
  -4   2   5 16923.3 688.159  12
  -4   2   5 17052.9 731.314  14
   4   2  -5 18640.2 825.084  11
  -4   2   4 24448.2 912.338  13
   4   2  -4 26980.0 1058.85  11
  -4   2   4 25147.5 961.846  12
   4   2  -3 70446.4 2505.81  11
  -4   2   3 67965.2 2464.44  12
  -4   2   3 71392.9 2441.60  13
   4   2  -2 133573. 4630.58  10
   4   2  -1 75071.2 2667.47  10
   4   2   0 3614.02 247.284  10
   4   2   1 7875.56 437.527  13
   4   2   2 10391.3 512.229  13
   4   2   3 35953.1 1339.24  13
   4   2   3 35368.7 1385.33  12
  -4   2  -4 48950.8 1768.75   2
   4   2   4 49415.2 1779.83  13
   4   2   4 50760.0 1834.51  12
   4   2   5 36487.0 1335.40  12
  -4   2  -5 33350.6 1309.18   2
   4   2   5 34154.9 1456.65   9
   4   2   6 51879.9 1824.51  12
  -4   2  -6 47979.7 1838.68   2
   4   2   6 47474.9 2029.53   9
   4   2   7 27815.1 1091.41  12
   4   2   7 27165.7 1098.98  14
   4   2   7 25149.5 1341.89   9
  -4   2  -7 28081.1 1149.04   2
   4   2   8 18613.8 773.907  14
   4   2   8 17288.4 757.655  12
  -4   2  -8 17729.2 830.062   2
   4   2   8 15370.0 1026.48   9
   4   2   8 16300.0 621.235  28
   4   2   9 8948.20 381.056  28
  -4   2  -9 8963.77 565.740   2
   4   2   9 10335.2 546.859  14
   4   2   9 9840.46 409.155  40
   4   2   9 10315.7 843.196   9
   4   2  10 4003.00 235.550  19
   4   2  10 3985.39 209.315  28
  -4   2 -10 3926.11 367.888   2
   4   2  10 4376.90 596.971   9
   4   2  10 3817.95 225.761  40
   4   2  10 4479.88 393.477  14
   4   2  11 21111.5 1115.39  14
   4   2  11 22485.8 855.174  29
   4   2  11 21588.6 828.379  28
   4   2  11 22403.9 867.576  19
   4   2  11 23843.9 1539.63   9
   4   2  11 23001.6 859.259  40
   4   2  12 22580.1 860.113  28
   4   2  12 23315.3 884.617  29
   4   2  12 22296.6 896.964  19
  -4   2 -12 21235.5 1177.34  11
   4   2  12 23601.1 890.501  23
   4   2  12 24315.5 893.753  40
   4   2  13 16927.7 716.657  29
   4   2  13 18014.1 702.444  28
  -4   2 -13 17107.5 1015.10  11
   4   2  13 19198.8 747.400  19
  -4   2 -13 17084.2 696.516   6
   4   2  13 17849.0 726.590  40
   4   2  14 2893.75 218.669  40
   4   2  14 3129.43 222.716  29
   4   2  14 3088.34 209.068  28
   4   2  14 2936.04 220.222  30
   4   2  14 3479.22 249.370  19
  -4   2 -14 3076.35 204.818   6
  -4   2 -14 2775.06 389.866  11
   4   2  14 2552.35 591.910  14
   4   2  15 4070.42 253.247  29
   4   2  15 3612.34 232.763  28
  -4   2 -15 3565.53 220.098   6
   4   2  15 3589.04 260.380  19
   4   2  15 3548.81 221.176  22
   4   2  15 3294.26 241.680  30
   4   2  15 3493.34 247.901  40
   4   2  16 1751.73 172.868  30
   4   2  16 1898.45 179.850  29
   4   2  16 1821.41 167.763  28
   4   2  16 1820.54 170.480  43
   4   2  16 1837.99 186.484  19
   4   2  16 1759.35 149.516  22
  -4   2 -16 2026.89 157.053   6
   4   2  16 1981.75 176.264  23
   4   2  17 776.769 118.374  30
   4   2  17 861.120 125.732  28
   4   2  17 869.898 122.412  43
   4   2  17 884.147 126.359  23
   4   2  17 976.652 145.367  19
  -4   2 -17 844.046 106.095   6
   4   2  18 283.328 90.2489  23
   4   2  18 163.857 93.5898  19
   4   2  18 222.393 91.6583  28
   4   2  18 292.769 85.0102  30
   4   2  19 538.239 91.3697  23
  -4   4  14 77.3922 66.2254  40
  -4   4  14 106.891 61.5224  29
  -4   4  14 35.7162 67.1782  30
  -4   4  14 65.9623 64.5476  23
  -4   4  13 209.197 76.3945  40
  -4   4  13 146.048 79.4839  19
  -4   4  13 213.271 80.1608  23
  -4   4  13 230.026 75.6069  29
  -4   4  12 3175.57 197.991  40
  -4   4  12 2888.06 201.883  19
  -4   4  12 2846.73 195.021  29
  -4   4  11 1725.53 151.822  40
  -4   4  11 1438.49 147.857  19
  -4   4  11 1662.14 148.763  29
  -4   4  10 2358.52 188.361  19
  -4   4  10 2647.58 195.224  40
  -4   4   9 1484.96 147.508  19
   4   4  -6 2486.25 394.716  13
  -4   4   6 2652.00 293.415  14
   4   4  -5 3718.14 467.809  13
  -4   4   5 2619.92 282.982  14
   4   4  -4 6532.10 606.338  13
  -4   4   4 4942.51 382.766  14
   4   4  -3 13087.6 873.510  13
  -4   4   3 10693.5 597.598  14
   4   4  -2 7357.88 631.610  13
  -4   4   2 7135.97 456.699  14
   4   4  -1 209.544 197.014  13
   4   4  -1 586.843 271.706  12
   4   4   0 466.552 210.313  13
   4   4   0 672.416 252.103  12
   4   4   1 1525.40 294.853  12
   4   4   2 93.9918 181.301  12
   4   4   3 5771.70 454.453  12
   4   4   4 5620.25 425.460  12
   4   4   5 6374.71 473.504  14
   4   4   6 3989.00 358.747  14
   4   4   7 789.334 103.367  23
   4   4   8 1890.13 157.006  23
   4   4   8 1946.18 150.011  29
   4   4   9 2720.89 190.808  23
   4   4   9 2722.81 182.224  29
   4   4  10 209.655 76.8661  29
   4   4  10 126.192 80.4677  23
   4   4  10 393.184 106.050  30
   4   4  11 4144.53 240.510  23
   4   4  11 3836.95 224.926  29
   4   4  11 3769.50 250.135  30
   4   4  12 1294.09 142.840  30
   4   4  12 1340.55 136.384  23
   4   4  12 1224.27 123.560  29
   4   4  12 1314.34 149.506  43
   4   4  12 1323.42 134.505  22
   4   4  13 1385.56 132.509  23
   4   4  13 1271.83 141.679  43
   4   4  13 1463.56 130.291  22
   4   4  13 1361.97 140.983  30
  -5  -5   8 106.428 90.1189  50
  -5  -5   8 221.303 105.054  52
  -5  -5   7 1101.24 148.623  50
  -5  -5   7 1053.98 136.944  52
  -5  -5   6 2220.01 200.842  50
  -5  -5   6 2597.20 186.262  52
  -5  -5   5 4315.52 266.477  50
  -5  -5   5 4250.06 240.772  52
  -5  -5   4 1628.01 159.963  50
  -5  -5   4 1504.84 140.394  52
  -5  -5   3 2615.28 173.736  52
   5  -5  -2 723.887 95.8308  50
  -5  -5   2 629.321 96.0125  52
   5  -5  -1 66.0928 71.0103  50
  -5  -5   0 3404.28 206.541  50
   5  -5   0 3818.97 195.963  50
   5  -5   1 7836.90 333.691  50
  -5  -5  -1 7817.57 347.025  50
   5  -5   1 7865.99 349.884  52
  -5  -5  -2 418.461 86.4358  50
   5  -5   2 575.334 85.4123  50
   5  -5   2 601.698 99.9584  52
  -5  -5  -3 190.992 76.3805  50
   5  -5   3 237.090 69.8814  50
   5  -5   3 234.035 82.5901  52
  -5  -5  -4 215.433 77.6680  50
   5  -5   4 338.529 93.4445  52
   5  -5   4 189.585 143.712  55
   5  -5   5 1117.84 195.838  55
   5  -5   5 800.428 118.464  52
   5  -5   6 1917.12 236.747  55
   5  -5   6 1712.71 162.685  52
   5  -5   7 782.335 182.740  55
   5  -3 -17 2314.37 162.771  36
  -5  -3  16 2430.74 196.160  53
  -5  -3  15 1170.88 163.690  53
   5  -3 -15 872.149 153.212  17
  -5  -3  14 3750.64 264.015  55
  -5  -3  14 3978.35 309.384  53
   5  -3 -14 3972.58 277.494  17
  -5  -3  13 5240.29 356.768  55
  -5  -3  13 5586.30 403.181  53
   5  -3 -13 5814.55 344.423  17
  -5  -3  12 6739.40 461.214  53
  -5  -3  12 6226.08 404.879  55
   5  -3 -12 6438.45 375.584  17
  -5  -3  11 7173.59 495.019  53
  -5  -3  11 7624.01 459.107  55
   5  -3 -11 7303.54 406.826  17
  -5  -3  10 12862.7 683.957  53
  -5  -3  10 13034.4 635.268  55
   5  -3 -10 10948.9 550.660  17
  -5  -3   9 12774.5 631.258  53
  -5  -3   9 11402.9 597.614  55
  -5  -3   8 11645.6 592.028  53
  -5  -3   8 12295.8 611.571  55
   5  -3  -8 11108.3 529.533  17
  -5  -3   7 171.668 128.876  53
   5  -3  -7 306.654 123.674  56
  -5  -3   7 407.960 187.256  55
   5  -3  -7 390.036 126.241  17
   5  -3  -6 6490.45 354.611  36
  -5  -3   6 6892.14 388.211  53
   5  -3  -6 7266.00 353.329  56
  -5  -3   6 7926.63 457.171  55
   5  -3  -6 6723.58 348.723  17
   5  -3  -5 6208.54 311.747  56
   5  -3  -5 5550.16 289.446  50
   5  -3  -5 5306.91 297.392  17
   5  -3  -4 1134.15 135.880  56
   5  -3  -4 1237.71 135.612  52
  -5  -3   4 1251.65 200.228  55
   5  -3  -4 1162.87 125.701  50
   5  -3  -4 1066.44 127.354  17
   5  -3  -3 3170.98 202.776  50
   5  -3  -3 3303.20 203.462  56
   5  -3  -3 3538.21 214.754  52
  -5  -3   2 1786.37 176.407  48
   5  -3  -2 1727.07 157.523  50
  -5  -3   2 2301.26 227.678  51
   5  -3  -2 1723.61 158.510  52
  -5  -3   2 1885.12 182.897  53
  -5  -3   1 19618.5 838.069  51
  -5  -3   1 19356.4 782.927  48
   5  -3  -1 18595.2 753.166  52
  -5  -3   1 20304.0 817.398  55
  -5  -3   1 18721.3 750.899  52
  -5  -3   1 18766.2 779.465  53
  -5  -3   0 19439.7 835.600  51
  -5  -3   0 18779.9 781.517  48
   5  -3   0 18006.8 786.538  55
  -5  -3   0 20038.2 809.399  55
  -5  -3   0 19775.6 780.432  53
  -5  -3   0 19167.7 749.620  52
  -5  -3  -1 23274.1 932.623  48
  -5  -3  -1 23956.5 977.556  51
  -5  -3  -1 25112.8 1150.75   8
  -5  -3  -1 22676.9 888.105  52
  -5  -3  -1 23968.8 945.303  55
   5  -3   1 23999.8 956.397  55
  -5  -3  -2 36120.9 1370.82  36
  -5  -3  -2 39284.0 1445.62  51
  -5  -3  -2 39287.7 1403.47  48
  -5  -3  -2 37366.5 1623.97   8
   5  -3   2 37871.4 1427.61  55
  -5  -3  -2 35913.5 1371.45  56
  -5  -3  -2 37848.8 1348.51  52
  -5  -3  -3 19624.2 796.299  36
  -5  -3  -3 20360.6 844.856  51
  -5  -3  -3 20686.8 813.082  48
  -5  -3  -3 19254.5 1021.86   8
  -5  -3  -3 19556.0 754.892  52
  -5  -3  -3 19834.1 794.458  56
   5  -3   3 19446.5 840.367  55
  -5  -3  -4 26690.9 1045.03  36
  -5  -3  -4 28197.0 1021.42  50
  -5  -3  -4 27818.5 1055.16  48
  -5  -3  -4 29053.7 1336.17   8
  -5  -3  -4 27371.0 1041.44  56
   5  -3   4 25312.0 1025.98  53
  -5  -3  -4 26944.9 994.625  52
  -5  -3  -5 33592.0 1265.08  36
  -5  -3  -5 34986.7 1223.46  50
  -5  -3  -5 36418.2 1596.28   8
   5  -3   5 31066.7 1239.23  53
  -5  -3  -5 33251.1 1256.49  56
  -5  -3  -6 527.503 266.984   8
  -5  -3  -6 493.859 147.718  36
   5  -3   6 362.402 104.579  53
  -5  -3  -6 539.731 106.461  50
  -5  -3  -6 561.052 134.297  17
  -5  -3  -7 3642.83 481.565   8
  -5  -3  -7 3175.60 261.215  36
  -5  -3  -7 3279.24 237.442  56
   5  -3   7 2536.94 217.748  53
  -5  -3  -7 3176.78 197.257  50
  -5  -3  -7 3038.77 230.742  17
  -5  -3  -8 15611.5 709.394  36
  -5  -3  -8 16713.9 698.835  56
   5  -3   8 15500.2 690.057  53
  -5  -3  -8 17182.4 645.724  50
  -5  -3  -8 15598.3 680.137  17
  -5  -3  -9 13046.2 624.864  36
   5  -3   9 13679.1 599.270  53
  -5  -3  -9 14257.5 605.082  56
  -5  -3  -9 12262.4 583.418  17
  -5  -3 -10 2550.20 215.232  56
   5  -3  10 2058.76 253.390  55
   5  -3  10 2057.49 184.078  53
  -5  -3 -10 1908.46 223.861  36
  -5  -3 -10 1423.74 453.936   8
  -5  -3 -11 6269.99 396.237  36
  -5  -3 -11 7295.65 375.110  56
   5  -3  11 6938.63 448.841  55
  -5  -3 -12 96.2287 151.570  36
  -5  -3 -12 218.128 124.649  56
   5  -3  12 135.398 166.207  55
  -5  -3 -13 825.348 160.690  17
   5  -3  13 661.685 188.409  55
  -5  -3 -13 615.048 165.519  36
   5  -3  14 987.829 189.460  55
  -5  -3 -14 1026.04 175.819  36
   5  -3  15 261.996 133.713  55
  -5  -3 -15 276.908 128.499  36
  -5  -3 -16 1086.84 140.936  36
  -5  -3 -17 53.4607 78.1434  36
  -5  -1  20 2692.28 255.047  28
   5  -1 -20 2088.72 153.663  17
   5  -1 -19 1042.54 145.807   6
  -5  -1  19 1026.86 197.514  28
   5  -1 -19 1035.24 133.980  17
   5  -1 -18 674.910 145.450   6
  -5  -1  18 588.014 179.915  28
   5  -1 -17 1273.34 180.539   6
  -5  -1  17 1250.60 209.388  28
   5  -1 -17 1206.82 136.409  18
  -5  -1  16 1376.14 502.528   9
   5  -1 -16 1695.44 187.680   6
  -5  -1  16 1426.84 208.895  28
   5  -1 -16 1263.54 146.231  18
  -5  -1  15 8820.03 479.944  28
   5  -1 -15 8484.13 394.183  37
  -5  -1  15 8390.15 1014.13   9
   5  -1 -15 8666.00 439.586   6
   5  -1 -15 8189.17 395.124  18
   5  -1 -14 6455.07 335.780  18
   5  -1 -14 6965.54 380.442   6
   5  -1 -14 6898.59 340.210  37
   5  -1 -13 12890.9 516.673  37
  -5  -1  13 12153.7 568.994  28
   5  -1 -13 12144.8 514.356  18
   5  -1 -13 11487.3 694.589  11
   5  -1 -13 12056.6 495.360  24
   5  -1 -13 11810.9 544.102   6
   5  -1 -12 6275.61 334.527   6
   5  -1 -12 6074.47 452.926  11
  -5  -1  12 6500.68 350.834  28
   5  -1 -12 6024.27 291.252  24
   5  -1 -12 6320.62 307.798  37
   5  -1 -11 7787.01 373.483   6
  -5  -1  11 8012.83 384.208  28
   5  -1 -11 7537.76 336.593  24
   5  -1 -11 8025.92 508.261  11
   5  -1 -11 8024.85 350.607  37
  -5  -1  10 13998.4 562.541  28
   5  -1 -10 13641.0 688.532  11
   5  -1 -10 12888.6 519.168  24
   5  -1 -10 13995.3 532.429  37
   5  -1  -9 80359.6 2723.76  37
   5  -1  -9 85516.0 2725.86  34
  -5  -1   9 79320.3 2750.49  28
   5  -1  -9 81063.8 2889.46  11
  -5  -1   9 78682.8 2883.81   7
   5  -1  -9 79984.6 2717.83  24
  -5  -1   9 77482.8 3013.10   1
  -5  -1   9 76524.5 2743.83   4
  -5  -1   8 10688.7 610.142   1
   5  -1  -8 9916.77 400.062  37
  -5  -1   8 10885.6 536.669   7
   5  -1  -8 10593.3 522.210  11
  -5  -1   7 4067.17 333.274   1
  -5  -1   7 4230.65 291.512   7
   5  -1  -7 4047.51 273.058  11
  -5  -1   6 54147.0 2036.23   1
  -5  -1   6 54361.4 1989.69   7
   5  -1  -6 55691.3 1950.44  11
  -5  -1   5 46369.5 1683.81   7
  -5  -1   5 45500.2 1705.52   1
   5  -1  -4 77217.3 2634.33  10
  -5  -1   4 82102.1 2749.77   7
  -5  -1   4 79326.4 2751.01   1
  -5  -1   3 105865. 3474.93   7
  -5  -1   3 96491.4 3453.60   1
  -5  -1   2 149412. 4869.95   7
  -5  -1   2 138879. 4840.07   1
   5  -1  -1 332183. 11055.7   3
  -5  -1   0 81865.1 2813.42   7
  -5  -1  -1 602239. 19965.7   7
   5  -1   2 64267.3 2371.59   9
  -5  -1  -2 64019.2 2209.40   7
   5  -1   3 44952.8 1791.76   9
   5  -1   4 44806.5 1848.83   9
   5  -1   5 43503.2 1881.18   9
   5  -1   6 10312.4 743.686   9
   5  -1   7 6465.97 627.949   9
   5  -1   8 78924.2 3247.66   9
  -5  -1  -8 74727.9 2852.84   2
  -5  -1  -9 38621.4 1326.69  18
   5  -1   9 35951.3 1368.14  19
   5  -1   9 36951.3 1972.00   9
  -5  -1  -9 37644.4 1618.19   2
  -5  -1 -10 32082.3 1151.74  18
   5  -1  10 32190.1 1870.40   9
   5  -1  10 32132.6 1208.96  19
  -5  -1 -10 31571.1 1472.10   2
   5  -1  11 20073.2 813.855  49
  -5  -1 -11 21499.0 1119.12   2
   5  -1  11 19959.7 830.554  19
   5  -1  11 21179.4 1509.79   9
   5  -1  12 25251.3 999.440  19
  -5  -1 -12 24022.2 932.987  17
   5  -1  12 24065.3 1731.85   9
  -5  -1 -12 25339.3 1317.17   2
   5  -1  13 23311.7 960.025  19
  -5  -1 -13 23170.0 1282.71   2
  -5  -1 -13 22959.6 894.387  17
  -5  -1 -13 22453.4 1104.76  11
   5  -1  13 23106.8 1748.93   9
  -5  -1 -14 571.416 135.676  17
   5  -1  14 332.172 141.525  19
  -5  -1 -14 826.678 272.744   2
   5  -1  14 179.019 348.983   9
  -5  -1 -15 54.7026 105.110  17
   5  -1  15 62.7944 121.354  19
   5  -1  15-92.2212 345.102   9
   5  -1  16 2089.90 220.911  19
  -5  -1 -16 2411.45 198.661  17
  -5  -1 -16 2570.23 219.668   6
  -5  -1 -17 12255.2 556.153  17
  -5  -1 -17 15090.8 609.172   6
  -5  -1 -18 4208.06 246.212  17
  -5  -1 -18 5221.73 290.935   6
  -5  -1 -19 3763.01 236.465   6
  -5  -1 -20 782.406 105.900   6
  -5   1  20 1904.54 173.675  28
   5   1 -20 1868.64 151.080   6
   5   1 -19 862.008 126.341   6
  -5   1  19 1000.81 137.116  28
  -5   1  19 958.927 126.824  19
   5   1 -18 627.093 132.320   6
  -5   1  18 578.737 116.654  19
  -5   1  18 735.093 131.330  28
  -5   1  17 1242.59 154.926  40
  -5   1  17 1262.61 127.696  30
  -5   1  17 1061.94 151.536  28
  -5   1  17 1662.29 160.647  29
   5   1 -17 1569.09 168.650   6
  -5   1  17 1420.13 155.124  19
  -5   1  17 1437.06 144.115  23
  -5   1  16 1232.47 148.696  40
  -5   1  16 1244.81 127.057  30
   5   1 -16 1192.57 135.461  27
  -5   1  16 1003.93 144.111  28
  -5   1  16 1004.00 135.928  29
   5   1 -16 1221.41 158.166   6
   5   1 -16 1389.69 302.213  11
  -5   1  16 1028.49 143.912  19
  -5   1  16 1399.71 141.631  23
  -5   1  15 6702.50 342.888  23
   5   1 -15 7412.12 331.491  27
  -5   1  15 6826.04 352.091  29
  -5   1  15 7568.93 369.914  28
  -5   1  15 7156.05 364.223  40
   5   1 -15 6648.86 365.771   6
  -5   1  15 6879.55 363.483  19
   5   1 -15 6335.34 597.186  11
  -5   1  14 5943.83 317.421  40
   5   1 -14 6101.74 283.915  27
  -5   1  14 5601.65 310.316  28
  -5   1  14 6080.04 310.434  29
   5   1 -14 5661.74 322.536   6
  -5   1  13 10391.1 447.184  29
  -5   1  13 10373.9 454.881  40
  -5   1  13 10575.2 1056.45  14
   5   1 -13 10076.5 464.106   6
  -5   1  13 9821.82 447.290  28
   5   1 -13 10115.5 411.855  27
   5   1 -12 6906.46 285.414  33
  -5   1  12 5912.07 840.781  14
   5   1 -12 6586.67 335.770   6
  -5   1  12 6959.65 327.307  28
   5   1 -12 6683.97 290.453  27
   5   1 -11 7490.96 302.899  33
   5   1 -11 8323.73 588.250  11
   5   1 -11 7354.28 352.295   6
   5   1 -11 8018.98 313.926  27
  -5   1  11 7047.30 337.098  28
   5   1 -10 12405.8 452.031  27
  -5   1  10 11518.0 472.986  28
   5   1 -10 11683.4 704.789  11
   5   1 -10 11571.5 437.554  33
  -5   1   9 79143.9 2750.34   4
  -5   1   9 85373.5 3037.56   1
   5   1  -9 79657.3 2710.21  27
   5   1  -9 80070.3 2990.50  11
  -5   1   9 71996.0 3075.81  14
   5   1  -9 82309.4 2702.67  33
   5   1  -8 11570.1 635.712  11
  -5   1   8 10733.8 709.946  14
  -5   1   8 11752.2 642.813   1
   5   1  -7 3373.11 300.472  11
  -5   1   7 3163.12 369.861  14
  -5   1   7 3353.40 292.776   1
   5   1  -6 45423.2 1819.18  11
  -5   1   6 47775.3 1828.47   1
  -5   1   5 53853.2 1807.00  14
   5   1  -5 47122.7 1854.29  11
  -5   1   5 50374.5 1862.38   1
   5   1  -4 75591.7 2768.40  11
  -5   1   4 79339.0 2661.27  12
  -5   1   4 81848.8 2710.06  14
  -5   1   4 78017.2 2769.37   1
  -5   1   3 98309.3 3365.80  13
  -5   1   3 103613. 3389.81  12
  -5   1   3 108881. 3429.13  14
   5   1  -3 101830. 3480.98  11
  -5   1   3 100006. 3476.13   1
   5   1  -2 132842. 4559.09  11
  -5   1   2 136528. 4559.92   1
   5   1  -1 339259. 11296.8  10
   5   1  -1 338173. 11271.3   3
   5   1   0 65939.2 2286.79  10
   5   1   1 525300. 17438.5  13
   5   1   2 49837.7 1712.25  13
   5   1   2 46434.7 1813.37   9
   5   1   3 39139.0 1360.69  13
   5   1   3 37592.6 1376.99  12
   5   1   3 37072.1 1519.10   9
   5   1   4 41875.4 1499.41  12
   5   1   4 41981.2 1709.23   9
   5   1   5 41312.7 1476.12  12
   5   1   5 39638.0 1738.21   9
   5   1   6 8657.32 428.392  12
   5   1   6 8982.16 410.164  14
   5   1   6 9175.99 668.608   9
   5   1   7 4404.63 214.443  40
   5   1   7 4805.05 518.254   9
   5   1   7 5163.34 293.382  14
  -5   1  -8 63816.3 2533.32   2
   5   1   8 68745.7 2316.48  29
   5   1   8 66228.4 2304.89  28
   5   1   8 67462.4 2325.53  19
   5   1   8 72674.3 2954.46   9
   5   1   8 66683.0 2316.47  40
   5   1   9 34180.1 1366.62  14
  -5   1  -9 31185.1 1409.23   2
   5   1   9 32442.3 1175.42  29
   5   1   9 32939.4 1169.06  28
   5   1   9 33573.7 1182.43  40
   5   1   9 33249.0 1189.85  19
   5   1   9 35966.9 1821.19   9
   5   1  10 29088.1 1046.50  40
   5   1  10 24686.6 1279.44  14
  -5   1 -10 26941.7 1289.00   2
   5   1  10 28283.0 1039.43  29
   5   1  10 28932.9 1034.71  28
   5   1  10 29113.5 1057.12  19
   5   1  10 31437.1 1747.11   9
   5   1  11 19301.6 739.286  40
   5   1  11 18651.1 731.780  23
  -5   1 -11 18452.1 996.322   2
   5   1  11 18883.4 727.257  28
   5   1  11 19131.3 749.336  19
   5   1  11 20604.5 1431.09   9
   5   1  12 24420.8 1681.35   9
   5   1  12 24697.1 920.682  40
   5   1  12 22725.7 901.827  30
   5   1  12 23890.9 905.257  28
  -5   1 -12 23752.9 1217.19   2
   5   1  12 20583.0 1365.20  14
   5   1  12 23593.1 885.483  22
   5   1  12 24116.5 912.084  23
   5   1  13 21566.4 873.883  40
   5   1  13 21248.2 858.956  30
   5   1  13 22339.0 865.496  28
   5   1  13 21960.6 862.517  23
  -5   1 -13 20892.0 1162.30   2
   5   1  13 23288.8 1705.31   9
   5   1  13 22500.6 839.630  22
   5   1  14 542.709 112.379  43
   5   1  14 505.106 118.007  30
   5   1  14 558.156 122.839  28
  -5   1 -14 204.741 184.962   2
   5   1  14 857.840 434.927   9
   5   1  14 532.549 104.396  22
   5   1  14 295.709 111.852  23
   5   1  15 58.7259 80.5327  22
   5   1  15 185.071 101.983  23
   5   1  15 167.130 120.514  19
   5   1  15 35.9047 87.8548  30
   5   1  15 87.5421 105.116  28
  -5   1 -15 167.674 211.251  11
   5   1  15 68.5141 92.0986  43
   5   1  15-89.4720 334.824   9
   5   1  16 2136.22 213.500  19
   5   1  16 2092.47 190.243  30
   5   1  16 2406.79 217.487  28
   5   1  16 2216.96 198.855  23
  -5   1 -16 1579.00 336.123  11
   5   1  16 2251.24 188.095  43
  -5   1 -16 1973.92 188.827   6
   5   1  17 11322.9 533.917  28
  -5   1 -17 10606.8 485.545   6
   5   1  17 10893.4 509.118  23
   5   1  17 11675.9 537.255  19
   5   1  17 9656.78 488.478  30
   5   1  18 4459.25 287.900  19
   5   1  18 4098.16 263.515  23
   5   1  18 4218.92 296.536  28
  -5   1 -18 4349.52 257.369   6
   5   1  19 3525.63 242.845  19
  -5   1 -19 3627.93 219.062   6
   5   1  19 3617.23 265.867  28
  -5   1 -20 953.648 101.939   6
   5   1  20 630.046 128.900  28
   5   1  20 628.024 106.204  19
  -5   3  17 2349.96 164.349  30
  -5   3  17 2939.32 176.112  23
  -5   3  17 2803.27 179.601  40
  -5   3  17 2540.13 179.426  19
  -5   3  16 3353.80 214.018  40
  -5   3  16 3342.13 207.532  29
  -5   3  16 3270.41 195.415  28
  -5   3  16 3547.98 226.990  19
  -5   3  15 1034.33 131.966  40
  -5   3  15 1104.23 127.299  29
  -5   3  15 997.424 113.402  28
  -5   3  15 1130.64 140.258  19
  -5   3  14 3332.69 210.574  28
  -5   3  14 3724.74 247.405  19
  -5   3  14 3633.44 229.301  29
  -5   3  14 3123.26 219.247  40
  -5   3  13 5021.78 265.507  28
  -5   3  13 4661.16 280.831  40
  -5   3  12 6214.31 313.419  28
   5   3 -12 6368.19 281.468  27
  -5   3  11 5331.16 637.095  14
   5   3 -11 4686.22 493.184  11
   5   3 -11 6960.19 321.201  27
  -5   3  11 7334.31 336.779  28
  -5   3  10 10096.0 737.586  14
   5   3 -10 9506.52 688.791  11
  -5   3  10 10193.9 443.992  28
  -5   3   9 9999.92 661.064  14
   5   3  -9 9157.54 652.391  11
  -5   3   8 11068.3 631.177  14
   5   3  -8 9011.87 649.080  11
  -5   3   7 737.754 217.099  14
   5   3  -7 662.799 265.124  10
  -5   3   6 8356.80 492.787  14
   5   3  -6 7919.85 639.488  10
  -5   3   5 4784.02 358.309  14
   5   3  -5 5971.23 517.646  10
  -5   3   4 1296.94 203.831  14
   5   3  -4 994.678 243.351  10
  -5   3   3 2333.50 238.099  12
  -5   3   2 1368.13 203.909  12
   5   3  -2 2070.61 320.234  13
   5   3  -1 18271.1 960.570  13
   5   3   0 17521.8 908.038  13
   5   3   1 22564.7 1050.59  13
   5   3   2 33077.2 1373.56  13
   5   3   2 33042.5 1436.95  12
   5   3   3 17561.6 890.571  12
   5   3   3 18552.2 838.063  13
   5   3   4 20865.7 921.673  13
   5   3   4 22894.9 1007.99  12
   5   3   5 28653.3 1211.21  12
   5   3   6 538.218 177.805  12
   5   3   7 3446.09 198.299  40
   5   3   7 3803.54 321.143  12
   5   3   7 3309.34 204.486  19
   5   3   8 14125.9 580.513  40
   5   3   8 14515.5 721.148  12
   5   3   8 14942.6 744.046  14
   5   3   8 14745.7 597.043  19
   5   3   9 13031.8 532.360  29
   5   3   9 12355.8 524.848  40
  -5   3  -9 12795.3 781.425  11
   5   3   9 12581.4 690.450  14
   5   3   9 12669.6 543.672  19
   5   3  10 1952.20 160.571  29
   5   3  10 2100.73 178.267  19
   5   3  10 1895.49 158.514  40
  -5   3 -10 1835.86 298.785  11
   5   3  10 1971.34 307.266  14
   5   3  11 5882.76 312.275  29
   5   3  11 6105.59 323.081  23
   5   3  11 6335.29 546.724  14
  -5   3 -11 5632.43 507.877  11
   5   3  11 5871.51 317.856  40
   5   3  11 6456.74 338.636  19
   5   3  12 113.108 85.9657  40
   5   3  12 111.467 92.7687  23
   5   3  12 249.260 106.769  19
   5   3  12 162.609 88.3327  29
   5   3  13 662.509 115.551  23
   5   3  13 613.966 125.045  19
   5   3  13 555.912 110.768  29
   5   3  13 647.666 116.900  40
   5   3  13 615.627 123.185  30
   5   3  14 1001.36 136.820  30
   5   3  14 784.311 120.291  29
   5   3  14 1051.76 131.224  40
   5   3  14 1083.97 134.232  23
   5   3  14 1044.71 123.302  22
   5   3  14 989.496 140.014  19
   5   3  15 303.690 95.7283  29
   5   3  15 310.260 85.2199  47
   5   3  15 305.850 104.990  19
   5   3  15 219.856 82.4372  22
   5   3  15 229.948 91.7613  23
   5   3  15 200.247 94.1498  43
   5   3  16 1491.64 154.167  19
   5   3  16 1261.09 120.692  22
   5   3  16 1308.35 136.478  43
   5   3  16 1520.13 134.891  25
   5   3  16 1516.35 142.765  23
   5   3  17 104.019 71.2569  15
   5   3  17 153.102 78.8097  19
   5   3  17 5.62479 68.2494  43
   5   3  17 58.7134 65.6536  23
   5   3  17 88.5355 73.0185  30
   5   5   5 768.241 88.4768  47
   5   5   6 1407.79 118.700  47
   5   5   7 755.314 90.9324  38
   5   5   7 742.006 90.8969  47
  -6  -4  14 2337.22 200.047  52
  -6  -4  13 4129.03 255.712  53
  -6  -4  12 457.515 142.810  55
  -6  -4  12 579.743 145.952  53
  -6  -4  11 118.043 133.188  55
  -6  -4  11-13.0237 134.249  53
  -6  -4  11 293.874 191.379  51
  -6  -4  10 848.569 194.195  53
  -6  -4  10 789.862 175.473  55
  -6  -4  10 842.269 236.414  51
  -6  -4   9 176.117 161.379  53
  -6  -4   9 173.863 162.349  55
  -6  -4   9 20.7131 205.119  51
  -6  -4   8 2435.12 272.018  53
  -6  -4   8 2174.03 252.395  55
  -6  -4   8 2768.35 272.790  52
  -6  -4   8 2458.29 303.019  51
  -6  -4   7 351.687 162.106  53
  -6  -4   7 450.010 186.030  55
  -6  -4   7 349.131 170.801  51
  -6  -4   7 329.474 158.199  52
  -6  -4   6 6046.12 369.810  52
  -6  -4   6 6666.89 385.260  53
  -6  -4   6 5440.42 390.392  55
   6  -4  -6 5863.51 305.830  50
  -6  -4   6 5867.98 415.702  51
  -6  -4   5 1685.76 240.173  55
  -6  -4   5 1374.40 183.498  52
  -6  -4   5 1721.16 225.578  51
  -6  -4   5 1319.71 164.053  48
   6  -4  -5 1346.38 148.427  50
  -6  -4   4 8013.28 415.748  52
   6  -4  -4 7621.77 364.590  50
  -6  -4   4 8283.93 474.790  51
  -6  -4   4 7318.98 407.513  48
   6  -4  -3 5084.65 286.146  52
  -6  -4   3 5099.56 309.731  52
  -6  -4   3 5436.73 371.400  51
   6  -4  -3 4724.56 268.806  50
  -6  -4   3 4657.81 304.877  48
   6  -4  -2 2966.55 217.064  52
  -6  -4   2 2444.74 211.541  52
  -6  -4   2 2703.25 277.202  55
   6  -4  -2 3031.59 231.686  55
  -6  -4   2 2954.91 238.088  48
   6  -4  -2 2927.59 203.382  50
  -6  -4   2 2974.47 279.826  51
  -6  -4   1 651.666 129.053  52
  -6  -4   1 808.691 128.856  56
   6  -4  -1 633.714 147.872  55
   6  -4  -1 834.054 141.015  52
  -6  -4   1 805.876 178.173  51
   6  -4  -1 829.486 129.010  50
  -6  -4   1 696.371 140.244  48
  -6  -4   0 1659.52 163.611  52
   6  -4   0 2271.77 200.201  52
  -6  -4   0 1867.65 182.646  56
   6  -4   0 1892.16 216.264  55
  -6  -4   0 1934.17 197.332  48
   6  -4   0 2024.36 175.471  50
  -6  -4   0 1678.61 223.358  51
  -6  -4  -1 5880.85 329.599  56
   6  -4   1 5512.05 372.887  55
  -6  -4  -1 5973.56 301.458  52
   6  -4   1 5197.11 304.494  50
  -6  -4  -1 5369.82 333.197  48
  -6  -4  -2 14620.9 645.959  56
  -6  -4  -2 14959.8 604.128  52
   6  -4   2 14998.2 717.957  55
  -6  -4  -2 14585.3 657.216  48
   6  -4   2 14946.9 632.610  50
  -6  -4  -2 15433.5 645.887  50
  -6  -4  -3 5723.94 336.604  56
  -6  -4  -3 5713.42 322.041  50
  -6  -4  -3 5529.15 337.307  48
   6  -4   4 7953.71 494.531  55
  -6  -4  -4 7837.13 403.045  56
  -6  -4  -4 7187.38 396.329  48
  -6  -4  -4 7703.13 372.066  50
  -6  -4  -5 3745.24 268.735  56
   6  -4   5 3843.77 347.837  55
  -6  -4  -5 3827.30 233.733  50
  -6  -4  -6 1917.68 197.933  56
  -6  -4  -6 1866.91 161.024  50
  -6  -4  -7 4598.65 294.433  56
  -6  -4  -7 5370.75 347.200  36
  -6  -4  -7 4480.13 253.783  50
   6  -4   8 9483.77 504.445  52
   6  -4   8 9825.70 557.252  55
  -6  -4  -8 10016.5 530.157  36
   6  -4   9 2355.63 289.643  55
   6  -4   9 2622.76 265.248  52
   6  -4  10 1841.03 246.003  55
  -6  -4 -10 1925.74 183.460  56
  -6  -4 -10 1504.83 231.556  36
   6  -4  10 1632.22 212.231  52
   6  -4  11 1388.75 204.713  55
  -6  -4 -11 1869.92 220.426  36
   6  -4  11 1254.94 186.320  52
   6  -4  12 526.046 156.116  55
  -6  -4 -12 488.962 136.063  36
   6  -4  12 611.266 138.341  52
   6  -4  13 343.355 122.327  55
   6  -4  13 425.897 108.716  52
  -6  -4 -13 309.828 105.463  36
   6  -2 -19 2295.38 165.621  17
   6  -2 -18 1995.28 171.613  17
   6  -2 -17 183.545 114.491  17
  -6  -2  17 83.9560 170.229  28
   6  -2 -16 4368.44 265.132   6
   6  -2 -16 4462.60 279.643  18
   6  -2 -16 3751.34 267.297  17
  -6  -2  16 4577.74 399.530  28
   6  -2 -15 9447.90 454.080   6
   6  -2 -15 10183.2 467.934  18
  -6  -2  14 12829.6 1231.60   9
   6  -2 -14 14114.8 621.962   6
   6  -2 -14 15137.5 637.579  18
  -6  -2  14 14015.3 806.975  28
   6  -2 -13 10533.3 499.226   6
  -6  -2  13 9957.78 1050.53   9
   6  -2 -13 11004.9 509.053  18
  -6  -2  13 11556.6 703.826  28
   6  -2 -12 19716.1 806.067  18
   6  -2 -12 21427.4 811.228  37
   6  -2 -12 19828.3 800.847   6
  -6  -2  12 18780.7 1423.92   9
  -6  -2  12 18441.8 990.661  28
   6  -2 -11 22644.3 877.535  18
   6  -2 -11 24260.0 880.240  37
   6  -2 -11 23587.2 873.903   6
  -6  -2  10 2497.60 304.817  28
  -6  -2  10 2969.22 247.556  55
   6  -2 -10 3198.86 214.071  24
   6  -2 -10 2998.25 218.956  37
   6  -2 -10 3319.73 220.116  18
  -6  -2   9 473.445 158.163  28
   6  -2  -9 400.183 103.367  24
   6  -2  -9 217.525 93.5169  18
   6  -2  -9 350.704 108.776  37
  -6  -2   9 379.558 141.495  55
   6  -2  -8 796.127 113.342  24
   6  -2  -8 910.327 122.614  18
   6  -2  -8 801.636 108.903  56
   6  -2  -8 821.558 122.061  37
   6  -2  -7 25851.7 980.237  37
   6  -2  -7 27909.1 977.691  24
   6  -2  -6 34508.3 1243.86  24
   6  -2  -6 37648.8 1372.78   8
   6  -2  -5 44296.6 1569.26   8
   6  -2  -5 42066.1 1495.85  18
   6  -2  -4 129534. 4245.80  37
   6  -2  -4 128007. 4250.39  18
   6  -2  -4 122278. 4338.30   3
  -6  -2   4 127478. 4320.96   1
   6  -2  -4 121676. 4277.56   8
  -6  -2   3 123031. 4291.28   1
   6  -2  -3 128144. 4301.92   3
   6  -2  -3 128750. 4254.15  24
  -6  -2   2 23732.3 844.774   1
  -6  -2   1 18184.7 862.214   8
  -6  -2   0 49737.9 1933.30   8
  -6  -2  -1 54648.8 1818.72   8
  -6  -2  -1 42846.0 1513.09   1
  -6  -2  -2 103106. 3724.30   8
  -6  -2  -3 73551.9 2622.24  17
  -6  -2  -3 77028.6 2678.09   2
  -6  -2  -3 79878.0 2645.64  36
  -6  -2  -3 81870.5 2891.15   8
   6  -2   4 8700.21 488.082  28
  -6  -2  -4 8250.02 431.504   2
  -6  -2  -4 8085.88 365.944  17
  -6  -2  -4 8598.91 556.308   8
  -6  -2  -5 10088.9 533.277   2
   6  -2   5 10554.9 561.068  28
  -6  -2  -5 10907.5 654.992   8
   6  -2   5 9781.66 683.583   9
  -6  -2  -6 18680.9 823.979   2
  -6  -2  -6 18555.5 922.825   8
   6  -2   6 16674.7 1016.47   9
   6  -2   7 7394.08 472.553  28
   6  -2   7 8245.70 720.513   9
  -6  -2  -7 7563.69 556.229   8
  -6  -2  -7 7669.20 495.259   2
  -6  -2  -7 7867.52 373.319  17
  -6  -2  -8 13585.1 568.209  17
   6  -2   8 13320.1 704.551  28
   6  -2   8 14467.9 1052.36   9
  -6  -2  -8 12234.5 770.795   8
   6  -2   8 12604.5 580.998  49
  -6  -2  -8 14285.4 760.984   2
  -6  -2  -8 13091.9 559.020  56
  -6  -2  -9 6595.97 351.809  17
   6  -2   9 6739.41 495.655  28
   6  -2   9 7612.20 793.246   9
  -6  -2  -9 6309.77 545.261   8
   6  -2   9 6145.84 367.687  49
  -6  -2  -9 6906.64 524.210   2
  -6  -2  -9 6949.06 348.649  56
  -6  -2 -10 11151.0 516.505  17
   6  -2  10 11377.8 690.480  28
   6  -2  10 12170.9 1068.93   9
  -6  -2 -10 10187.3 736.289   8
   6  -2  10 10739.1 539.301  49
  -6  -2 -10 11613.3 731.697   2
  -6  -2 -10 10941.7 493.435  56
  -6  -2 -11 7596.39 409.215  17
   6  -2  11 7709.03 584.593  28
   6  -2  11 7670.88 889.294   9
  -6  -2 -11 6686.29 599.477   8
   6  -2  11 8108.64 454.091  49
  -6  -2 -11 9007.20 649.258   2
  -6  -2 -11 7883.52 383.487  56
   6  -2  12 1300.90 310.038  28
  -6  -2 -12 1633.60 200.105  17
  -6  -2 -12 1455.91 158.824  56
  -6  -2 -12 1023.87 281.754   8
   6  -2  12 885.000 408.573   9
   6  -2  12 1086.60 193.825  49
   6  -2  13 3529.21 426.679  28
  -6  -2 -13 3655.09 274.750  17
  -6  -2 -13 3208.93 221.522  56
  -6  -2 -13 3434.52 231.146   6
  -6  -2 -13 2945.08 434.257   8
   6  -2  13 3267.90 285.820  49
  -6  -2 -14 676.082 157.998  17
  -6  -2 -14 900.978 136.783   6
  -6  -2 -14 695.830 257.712   8
   6  -2  14 792.625 290.832  28
   6  -2  15 6510.38 393.081  55
  -6  -2 -15 7368.99 361.065   6
  -6  -2 -15 7584.40 391.569  17
   6  -2  15 6498.82 568.697  28
  -6  -2 -16 4375.17 255.676   6
  -6  -2 -16 4618.97 281.922  17
   6  -2  16 4518.54 460.336  28
  -6  -2 -17 3517.88 229.622  17
   6  -2  17 3385.56 384.561  28
   6  -2  18 4218.61 393.440  28
  -6   0  21 936.162 145.835  28
   6   0 -20 22.0420 102.567   6
  -6   0  20-20.4237 110.313  28
   6   0 -19 537.071 144.447   6
  -6   0  19 155.819 127.113  28
   6   0 -18 57.3365 126.864   6
  -6   0  17 3131.93 225.837  19
   6   0 -17 3637.46 268.427   6
   6   0 -16 6006.49 555.221  11
   6   0 -16 6653.10 381.259   6
  -6   0  16 6450.50 344.731  19
  -6   0  15 3964.27 257.348  40
   6   0 -15 4164.56 452.120  11
   6   0 -15 3715.46 281.572   6
  -6   0  15 4012.39 252.645  19
  -6   0  15 4194.38 251.625  29
  -6   0  15 4320.77 278.973  28
  -6   0  14 5206.50 287.843  40
   6   0 -14 4744.21 271.874  27
  -6   0  14 5284.14 305.042  28
  -6   0  14 4883.27 271.075  29
   6   0 -14 4816.19 490.993  11
   6   0 -14 5096.62 314.576   6
  -6   0  14 5172.11 282.630  19
  -6   0  13 15854.1 650.799  40
  -6   0  13 16576.5 644.419  29
  -6   0  13 17070.8 674.081  28
   6   0 -13 17241.8 636.335  27
  -6   0  13 15694.5 627.384  23
   6   0 -13 16666.5 926.470  11
   6   0 -13 15979.2 683.001   6
  -6   0  13 16110.6 651.929  19
  -6   0  12 53312.6 1909.85  23
  -6   0  12 55605.0 1923.28  29
  -6   0  12 56944.1 1949.13  28
   6   0 -12 55675.9 1910.21  27
  -6   0  12 56052.1 1935.27  40
   6   0 -12 55554.4 1964.93   6
   6   0 -12 59033.4 2266.43  11
   6   0 -11 37994.6 1302.25  27
  -6   0  11 39116.3 1338.82  28
  -6   0  11 36074.7 1311.20  29
   6   0 -11 36875.9 1296.27  33
  -6   0  11 36585.6 1351.18   4
  -6   0  11 37081.5 1657.94   1
  -6   0  11 37836.9 1323.83  40
   6   0 -11 39759.3 1609.34  11
  -6   0  10 61230.4 2060.33  28
   6   0 -10 62027.0 2030.61  27
   6   0 -10 57174.2 2025.39  33
  -6   0  10 59577.8 2077.18   4
  -6   0  10 59368.4 2362.25   1
  -6   0  10 58867.9 2047.81  40
   6   0 -10 64107.5 2322.52  11
  -6   0   9 299.463 167.251   1
  -6   0   9 252.180 76.7145   4
   6   0  -9 197.606 68.8453  27
  -6   0   9 333.385 65.8553  28
   6   0  -9 206.810 68.4781  33
   6   0  -9 182.441 157.429  11
  -6   0   8 3140.42 311.976   1
   6   0  -8 3238.20 304.969  11
  -6   0   7 90520.2 3280.98   1
   6   0  -7 92625.5 3249.41  11
  -6   0   6 677326. 22247.2   1
   6   0  -6 712718. 22215.8  11
  -6   0   5 138113. 4575.41   1
  -6   0   5 124882. 4647.92  14
  -6   0   4 96192.0 3343.61   1
  -6   0   3 24559.6 975.841   1
   6   0  -3 25787.9 898.819  13
   6   0  -2 157731. 5253.79  13
  -6   0   1 4818.30 232.107   8
   6   0  -1 4590.47 200.375  13
  -6   0   0 97133.5 3192.48   8
   6   0   0 93175.0 3147.95  12
   6   0   1 87407.0 3023.84   9
   6   0   1 83290.7 2815.11  12
   6   0   2 66867.9 2484.45   9
   6   0   3 13101.3 727.283   9
   6   0   3 13436.6 482.038  14
   6   0   4 79675.4 2982.73   9
   6   0   4 78083.1 2674.33  14
   6   0   5 288688. 9616.82   9
   6   0   5 272228. 9311.48  14
   6   0   6 28647.0 1421.65   9
   6   0   6 28005.5 1219.37  14
   6   0   7 27067.5 1449.68   9
   6   0   7 27973.5 1296.62  14
   6   0   8 35869.1 1809.02   9
   6   0   8 34373.2 1250.72  19
   6   0   8 36110.0 1246.87  23
   6   0   8 34763.6 1247.22  29
   6   0   8 35534.7 1248.32  28
   6   0   9 21486.2 797.150  23
   6   0   9 21243.2 793.128  30
   6   0   9 21176.5 801.571  29
   6   0   9 21356.9 800.181  28
   6   0   9 21600.8 791.589  43
   6   0   9 21885.6 1353.45   9
   6   0   9 20588.1 801.167  19
   6   0  10 67882.7 2351.31  23
  -6   0 -10 71194.9 2715.31   2
   6   0  10 68211.7 2348.33  30
   6   0  10 67475.1 2357.97  29
   6   0  10 67650.2 2358.34  28
   6   0  10 67118.7 2342.19  43
   6   0  10 68388.1 3120.43   9
   6   0  10 67129.0 2360.34  19
   6   0  10 68757.5 2333.77  22
   6   0  11 135669. 4586.30  23
  -6   0 -11 137441. 5007.96   2
   6   0  11 137375. 4581.60  30
   6   0  11 139053. 4601.36  28
   6   0  11 132059. 4571.70  43
   6   0  11 134692. 5515.71   9
   6   0  11 132292. 4592.97  19
   6   0  11 134236. 4560.82  22
   6   0  12 7484.94 377.972  23
  -6   0 -12 8255.96 669.047   2
   6   0  12 7463.40 369.815  30
   6   0  12 7777.12 398.482  28
   6   0  12 7242.43 361.631  43
   6   0  12 6502.23 852.567   9
   6   0  12 7567.49 388.480  19
   6   0  12 7045.98 349.865  22
   6   0  13 6362.84 354.046  23
   6   0  13 6631.47 350.512  30
   6   0  13 5811.75 360.220  28
   6   0  13 6304.87 359.875  19
   6   0  13 6019.62 331.253  43
   6   0  13 6438.84 887.322   9
  -6   0 -13 6968.31 640.930   2
   6   0  14 1038.32 449.581   9
   6   0  14 975.078 147.652  30
   6   0  14 1121.00 178.564  28
   6   0  14 1086.03 168.982  19
   6   0  14 1051.15 152.434  23
  -6   0 -14 938.888 310.588   2
   6   0  15 76201.7 2735.64  30
   6   0  15 77879.0 2809.35  28
   6   0  15 79030.8 3949.16   9
  -6   0 -15 86638.0 3347.63   2
  -6   0 -15 76981.8 3125.92  11
   6   0  15 79168.0 2784.33  19
   6   0  15 76369.9 2754.76  23
   6   0  16 14672.0 1438.58   9
  -6   0 -16 15763.0 979.475  11
   6   0  16 15032.4 746.216  28
   6   0  16 16449.9 729.474  19
   6   0  17 3653.12 322.940  28
   6   0  17 3765.16 294.713  19
  -6   0 -17 3843.91 280.320   6
  -6   0 -18 69.8337 130.670   6
   6   0  18 78.1040 116.245  19
   6   0  18-29.0065 150.280  28
  -6   0 -19 74.9979 107.200   6
   6   0  19 57.0467 102.734  19
   6   0  19 93.8382 141.905  28
   6   0  20 403.556 140.681  28
  -6   0 -20 513.949 106.832   6
  -6   2  19 2504.41 176.393  19
  -6   2  19 2595.73 178.838  28
  -6   2  18 1772.49 146.879  23
  -6   2  18 1961.22 167.803  19
  -6   2  18 2188.91 168.374  28
  -6   2  18 1881.16 156.677  29
  -6   2  18 1920.21 163.080  40
  -6   2  17 138.658 82.1869  29
  -6   2  17 210.964 88.3460  28
  -6   2  17 127.866 77.9848  30
  -6   2  17 126.171 69.7216  23
  -6   2  17 162.007 93.9650  19
  -6   2  17 149.692 90.5279  40
  -6   2  16 3562.84 227.020  23
   6   2 -16 3562.32 226.342   6
  -6   2  16 3744.81 236.224  29
  -6   2  16 3910.02 239.655  28
   6   2 -16 3647.26 200.910  27
   6   2 -15 7258.94 610.534  11
  -6   2  15 7200.10 912.132  14
   6   2 -15 7175.33 364.055   6
  -6   2  15 7702.53 375.300  29
  -6   2  15 7673.43 375.801  28
   6   2 -15 7947.50 335.034  27
   6   2 -14 13051.5 852.240  11
   6   2 -14 11914.0 535.311   6
  -6   2  14 12519.1 541.021  28
   6   2 -14 13189.5 498.031  27
   6   2 -13 8234.60 679.971  11
   6   2 -13 9586.56 437.449   6
   6   2 -13 9669.94 396.662  27
  -6   2  13 9797.26 438.272  28
   6   2 -12 19771.2 700.465  27
  -6   2  12 18027.2 729.483  28
   6   2 -12 18011.2 1046.96  11
   6   2 -11 24215.6 833.277  27
  -6   2  11 21023.2 843.409  28
   6   2 -11 22421.4 1171.18  11
   6   2 -10 4115.23 226.230  33
   6   2 -10 3772.72 417.808  11
  -6   2  10 3136.24 482.698  14
   6   2  -9 765.145 161.166  33
   6   2  -9 577.976 207.683  11
  -6   2   9 569.930 279.315  14
   6   2  -8 478.632 198.760  11
  -6   2   8 567.885 231.766  14
   6   2  -7 32190.4 1396.43  11
  -6   2   7 32741.5 1283.62  14
  -6   2   6 32984.4 1238.57  12
   6   2  -6 37689.6 1460.94  11
  -6   2   6 36478.9 1328.72  14
  -6   2   5 39993.4 1377.41  12
  -6   2   5 40756.0 1443.84  14
  -6   2   4 116522. 4041.15  12
  -6   2   4 121042. 4087.53  14
   6   2  -4 126408. 4187.23  11
  -6   2   4 114589. 4062.57   1
   6   2  -4 123008. 4135.27   3
  -6   2   3 120655. 4214.72  12
   6   2  -3 129918. 4364.26  10
   6   2  -2 28570.3 1175.36  10
   6   2  -1 14853.6 683.428  10
   6   2   0 44957.7 1709.87  13
   6   2   1 50692.5 1880.74  13
   6   2   2 89145.2 3149.07  13
   6   2   2 90319.3 3201.35  12
   6   2   3 65896.0 2395.97  12
   6   2   3 65972.7 2349.08  13
   6   2   4 7521.52 386.413  13
   6   2   4 7375.98 422.760  12
  -6   2  -4 7086.85 376.326   2
   6   2   5 9115.78 471.938  12
  -6   2  -5 8466.28 453.790   2
   6   2   5 8705.50 577.765   9
   6   2   6 17948.4 754.711  12
  -6   2  -6 15700.4 755.331   2
   6   2   6 17327.1 951.018   9
   6   2   7 6062.09 568.095   9
   6   2   7 7574.84 418.943  12
   6   2   7 7429.68 413.775  14
   6   2   7 6402.28 303.377  19
  -6   2  -7 6513.53 427.302   2
   6   2   7 6972.58 303.443  40
   6   2   8 10643.4 831.218   9
   6   2   8 12305.3 581.016  14
   6   2   8 11443.8 579.787  12
   6   2   8 11118.3 468.758  19
  -6   2  -8 11171.5 623.495   2
   6   2   8 11185.8 459.678  40
   6   2   9 5753.67 287.450  40
   6   2   9 5846.45 284.858  29
   6   2   9 4888.17 597.283   9
   6   2   9 6309.06 407.093  14
  -6   2  -9 5592.34 433.429   2
   6   2   9 5979.00 296.544  19
   6   2  10 9465.62 436.251  19
   6   2  10 9463.92 887.897   9
   6   2  10 10054.0 427.480  29
   6   2  10 9495.40 401.141  28
   6   2  10 10575.5 603.890  14
  -6   2 -10 9311.65 615.501   2
   6   2  10 9495.45 425.993  40
   6   2  11 6960.45 343.576  40
   6   2  11 7666.34 835.389   9
   6   2  11 6508.65 311.923  28
   6   2  11 6737.32 337.333  29
   6   2  11 6761.67 342.925  23
   6   2  11 5872.76 556.436  14
  -6   2 -11 7118.14 534.477   2
   6   2  11 6967.43 353.644  19
   6   2  12 1147.34 137.043  29
   6   2  12 1241.11 121.927  28
   6   2  12 962.560 413.134  14
   6   2  12 942.499 133.339  23
   6   2  12 1118.56 144.126  19
   6   2  12 984.773 135.655  40
   6   2  13 2944.39 222.856  30
   6   2  13 2814.36 217.187  29
   6   2  13 3030.34 201.967  28
   6   2  13 3071.38 223.381  23
  -6   2 -13 2575.54 385.859  11
   6   2  13 2151.36 545.143  14
   6   2  13 2979.10 223.308  40
   6   2  13 3195.12 234.783  19
   6   2  14 309.733 106.742  30
  -6   2 -14 379.517 98.2159   6
   6   2  14 409.830 115.126  29
   6   2  14 334.495 87.0159  28
   6   2  14 394.642 95.1057  22
   6   2  14 409.306 117.409  19
  -6   2 -14 722.027 254.073  11
   6   2  14 418.509 117.673  40
   6   2  15 5823.93 301.753  38
   6   2  15 6365.66 344.252  30
   6   2  15 6104.37 338.562  29
   6   2  15 5642.33 321.282  28
   6   2  15 6400.88 341.690  43
   6   2  15 6043.81 310.456  47
   6   2  15 6269.03 360.398  19
   6   2  15 5965.79 311.979  22
  -6   2 -15 6299.61 308.147   6
   6   2  16 4169.53 258.950  30
   6   2  16 3663.40 242.390  28
   6   2  16 4257.38 276.134  19
   6   2  16 3513.91 222.580  22
   6   2  16 3540.31 225.567  25
  -6   2 -16 3940.24 222.047   6
   6   2  16 3680.43 245.563  43
   6   2  17 3221.11 218.009  30
   6   2  17 3312.21 237.062  19
   6   2  17 3008.76 218.077  23
   6   2  17 3291.03 218.613  43
  -6   2 -17 3182.25 187.276   6
   6   2  18 4735.92 275.670  19
   6   2  18 4319.72 253.789  23
   6   2  18 4369.28 249.129  30
  -6   4  14 2272.53 155.095  29
  -6   4  14 2314.46 156.775  40
  -6   4  14 2359.94 159.506  23
  -6   4  13 4475.37 239.263  29
  -6   4  13 4687.24 244.544  40
  -6   4  13 4381.30 243.901  23
  -6   4  13 4317.42 247.767  19
  -6   4  12 535.283 98.8621  40
  -6   4  12 705.426 111.130  19
  -6   4  12 686.811 106.642  29
  -6   4  11 118.249 84.1273  40
  -6   4  11 152.504 84.5230  19
   6   4 -10 749.544 108.160  27
   6   4  -6 4818.01 512.279  13
  -6   4   6 3818.51 359.824  14
   6   4  -5 1622.57 328.112  13
  -6   4   5 1729.42 236.131  14
   6   4  -4 8714.16 693.967  13
  -6   4   4 7103.46 452.398  14
   6   4  -3 4947.48 526.434  13
  -6   4   3 3826.15 312.209  14
   6   4  -2 2759.93 386.459  13
  -6   4   2 1981.60 228.938  14
   6   4  -1 586.048 272.387  12
   6   4  -1 984.506 255.480  13
   6   4   0 1221.27 251.255  13
   6   4   0 829.887 273.951  12
   6   4   1 6593.88 558.149  12
   6   4   2 12888.3 769.040  12
   6   4   3 5509.19 452.632  12
   6   4   4 7448.52 510.216  12
   6   4   5 3396.93 342.481  14
   6   4   5 3261.52 320.763  12
   6   4   7 3793.24 230.939  30
   6   4   8 9612.91 434.858  30
   6   4   8 9179.19 414.230  23
   6   4   9 3064.34 212.781  30
   6   4   9 2888.75 194.863  23
   6   4  10 1870.13 169.271  30
   6   4  10 1866.27 156.856  23
   6   4  11 1014.16 116.030  29
   6   4  11 1447.79 143.276  22
   6   4  11 1365.97 145.305  30
   6   4  11 1283.84 131.201  23
   6   4  11 1322.63 149.158  43
   6   4  12 495.759 111.645  43
   6   4  12 553.839 98.8269  22
   6   4  12 461.604 94.6691  23
   6   4  12 527.076 106.198  30
   6   4  13 423.959 93.0154  30
   6   4  13 346.500 97.9627  43
   6   4  13 238.561 83.5704  47
   6   4  13 290.324 78.3843  22
   6   4  13 277.238 78.9390  23
   6   4  13 164.340 78.3434  38
  -7  -5   7 362.832 83.5490  52
  -7  -5   7 348.334 134.671  50
  -7  -5   6 923.736 106.108  52
  -7  -5   6 945.476 161.268  50
  -7  -5   5 1711.61 136.519  52
  -7  -5   4 1608.70 126.507  52
  -7  -5   3 700.453 91.7319  52
  -7  -5   2 17.9150 83.1158  50
   7  -5  -1 1660.82 122.061  50
  -7  -5   1 1492.46 141.671  50
  -7  -5   0 1466.40 134.315  50
   7  -5   0 1444.74 116.213  50
   7  -5   1 559.541 82.3211  50
  -7  -5  -1 553.410 94.5658  50
  -7  -5  -2 1643.90 129.521  50
   7  -5   3 2769.29 223.405  55
  -7  -5  -3 2483.50 155.912  50
   7  -5   4 852.988 171.787  55
  -7  -5  -4 766.123 94.5161  50
   7  -5   5 82.0602 158.191  55
   7  -5   6 763.469 193.329  55
   7  -5   7 1151.64 208.126  55
   7  -3 -17 2004.87 153.042  17
  -7  -3  16 1757.52 181.490  53
   7  -3 -16 2382.87 181.469  17
  -7  -3  15 885.851 169.329  53
   7  -3 -15 963.713 148.211  17
  -7  -3  14 982.514 194.997  53
   7  -3 -14 1032.05 163.532  17
  -7  -3  13 414.270 193.423  53
  -7  -3  13 412.497 142.857  55
   7  -3 -13 492.352 162.368  17
  -7  -3  12 722.391 235.463  53
  -7  -3  12 559.109 166.432  55
   7  -3 -12 721.960 168.846  17
  -7  -3  11 173.417 202.855  53
  -7  -3  11 216.985 170.622  55
   7  -3 -11 93.3889 145.374  17
  -7  -3  10 460.180 228.578  53
  -7  -3  10 348.906 187.226  55
   7  -3 -10 397.296 164.960  17
  -7  -3   9 15470.9 750.643  55
  -7  -3   9 16789.5 810.775  53
   7  -3  -9 15356.1 700.092  17
  -7  -3   8 1004.66 211.416  55
  -7  -3   8 1237.77 205.736  53
   7  -3  -8 1217.08 187.098  17
  -7  -3   7 41409.3 1576.35  55
   7  -3  -7 39995.1 1484.15  17
   7  -3  -6 17896.9 723.970  56
   7  -3  -6 18440.2 731.427  17
   7  -3  -6 17544.2 698.783  50
   7  -3  -5 17302.9 691.860  56
  -7  -3   5 19372.5 813.585  55
   7  -3  -5 17446.2 688.716  17
   7  -3  -5 17010.6 670.450  50
   7  -3  -4 13270.6 553.953  56
  -7  -3   4 14766.1 664.696  55
  -7  -3   4 12701.6 604.675  53
   7  -3  -4 14028.7 549.340  50
   7  -3  -3 2085.76 160.263  56
  -7  -3   3 2390.18 239.127  55
  -7  -3   3 1810.60 183.040  53
   7  -3  -3 2097.40 159.876  50
  -7  -3   2 22726.1 907.597  52
  -7  -3   2 23889.1 945.363  53
  -7  -3   2 25735.7 1026.68  51
   7  -3  -2 24182.7 894.760  50
  -7  -3   1 69866.7 2514.67  52
  -7  -3   1 75574.3 2591.08  55
   7  -3  -1 71830.0 2549.12  55
  -7  -3   1 71936.8 2552.51  53
  -7  -3   1 76745.2 2635.82  51
   7  -3  -1 72925.7 2509.26  50
  -7  -3   1 72563.3 2566.15  48
  -7  -3   0 43694.8 1596.53  55
   7  -3   0 42777.0 1548.16  52
  -7  -3   0 41899.6 1527.86  52
  -7  -3   0 41898.6 1562.62  53
   7  -3   0 44336.6 1586.82  55
  -7  -3   0 44759.8 1641.76  51
  -7  -3   0 41718.8 1577.50  48
  -7  -3  -1 4944.46 347.722  51
  -7  -3  -1 5014.21 309.323  48
   7  -3   1 5203.47 294.188  52
  -7  -3  -1 4523.07 259.011  52
   7  -3   1 5063.15 324.183  55
  -7  -3  -1 5111.19 472.648   8
  -7  -3  -2 11293.8 474.833  52
   7  -3   2 11185.4 515.239  52
  -7  -3  -2 11519.1 743.154   8
  -7  -3  -2 11638.8 579.446  51
  -7  -3  -2 11369.2 539.002  48
  -7  -3  -2 11461.1 522.239  36
   7  -3   3 4790.86 280.866  54
  -7  -3  -3 5812.44 325.688  56
  -7  -3  -3 5683.50 278.632  52
  -7  -3  -3 5950.65 518.075   8
  -7  -3  -3 6070.11 371.472  51
  -7  -3  -3 6170.73 345.646  48
  -7  -3  -3 5725.27 337.209  36
  -7  -3  -4 30134.1 1182.99  56
  -7  -3  -4 32184.4 1514.42   8
  -7  -3  -4 32183.3 1160.01  50
  -7  -3  -4 31117.0 1195.04  36
   7  -3   5 10365.4 472.963  53
  -7  -3  -5 10301.0 757.868   8
  -7  -3  -5 10642.0 461.003  50
  -7  -3  -5 10649.9 514.670  36
  -7  -3  -6 4923.74 303.319  56
   7  -3   6 4668.49 273.772  53
  -7  -3  -6 4362.36 505.111   8
  -7  -3  -6 4669.10 253.363  50
  -7  -3  -6 4347.53 289.212  48
  -7  -3  -6 4454.86 307.712  36
  -7  -3  -7 1113.46 166.427  56
   7  -3   7 1169.17 140.651  53
  -7  -3  -7 1374.95 346.113   8
  -7  -3  -7 1085.87 161.624  48
   7  -3   7 1038.87 195.970  49
  -7  -3  -7 1248.82 131.521  50
  -7  -3  -7 1202.92 186.731  36
  -7  -3  -8 370.411 132.109  56
  -7  -3  -8 366.298 261.995   8
   7  -3   8 281.524 173.613  49
  -7  -3  -8 398.996 102.080  50
  -7  -3  -8 315.901 153.518  36
  -7  -3  -9 1920.05 434.788   8
  -7  -3  -9 1430.38 204.220  36
  -7  -3  -9 2227.92 209.466  56
  -7  -3 -10 2702.06 531.415   8
  -7  -3 -10 3161.71 236.839  56
  -7  -3 -10 2430.80 247.591  36
  -7  -3 -11 511.717 133.465  56
   7  -3  11 595.410 193.726  55
  -7  -3 -11 369.654 160.490  36
  -7  -3 -11 170.656 138.160  17
  -7  -3 -12 4734.70 323.259  36
  -7  -3 -12 5158.05 297.275  56
   7  -3  12 4852.48 370.115  55
  -7  -3 -13 338.450 147.689  36
   7  -3  13 593.693 188.143  55
  -7  -3 -14 3936.26 283.231  36
   7  -3  14 4861.46 325.797  55
   7  -3  15 4091.96 281.240  55
   7  -3  16 1130.95 130.626  55
  -7  -1  20 1076.65 175.904  28
   7  -1 -20 1422.87 126.316  17
  -7  -1  19 194.298 140.352  28
   7  -1 -19 375.788 106.440  17
   7  -1 -19 374.297 118.650   6
  -7  -1  18 4635.34 346.014  28
   7  -1 -18 4755.41 262.274  18
   7  -1 -18 5211.83 311.212   6
  -7  -1  17 1050.58 182.533  28
   7  -1 -17 1153.80 135.990  18
   7  -1 -17 1061.97 169.420   6
  -7  -1  16 6970.58 954.963   9
   7  -1 -16 6928.73 391.829   6
   7  -1 -16 6593.97 342.648  18
  -7  -1  16 7471.66 430.122  28
   7  -1 -16 6914.19 341.494  37
   7  -1 -15 10386.1 496.396   6
   7  -1 -15 9637.24 446.538  18
   7  -1 -15 9861.57 443.453  37
  -7  -1  15 10118.6 520.348  28
  -7  -1  14 15570.9 678.661  28
   7  -1 -14 13776.9 604.482  18
   7  -1 -14 14736.4 650.585   6
   7  -1 -14 15225.4 589.965  24
   7  -1 -14 14943.1 604.797  37
   7  -1 -13 39825.3 1478.46   6
  -7  -1  13 43221.7 1505.41  28
   7  -1 -13 38624.8 1418.17  24
   7  -1 -13 40248.7 1436.24  37
   7  -1 -12 29699.8 1152.35   6
  -7  -1  12 31229.3 1165.96  28
   7  -1 -12 30902.4 1106.81  24
   7  -1 -12 31128.4 1119.66  37
   7  -1 -11 5366.07 261.463  34
  -7  -1  11 5624.35 299.290  28
   7  -1 -11 5247.52 292.150   6
   7  -1 -11 5245.34 257.981  24
   7  -1 -11 5398.80 268.426  37
   7  -1 -10 5415.00 260.692  34
  -7  -1  10 5965.06 292.210  28
  -7  -1  10 5898.10 397.344   7
  -7  -1  10 5468.37 283.688   4
  -7  -1  10 6114.05 494.176   1
   7  -1 -10 5422.39 267.095  37
   7  -1 -10 5668.87 261.206  24
  -7  -1   9 92376.9 3041.36  28
  -7  -1   9 87773.8 3190.64   7
   7  -1  -9 91360.6 3013.51  34
   7  -1  -9 87823.7 3007.07  24
  -7  -1   9 87278.7 3313.27   1
  -7  -1   9 85761.7 3034.32   4
  -7  -1   8 90415.5 3094.39   7
   7  -1  -8 87986.0 2911.68  34
  -7  -1   8 83843.0 2929.76   4
  -7  -1   8 85704.8 3174.90   1
   7  -1  -8 85625.1 2907.04  24
  -7  -1   7 55713.3 2178.61   1
  -7  -1   7 59249.5 2121.25   7
  -7  -1   6 74782.7 2744.09   1
  -7  -1   6 76545.4 2697.50   7
  -7  -1   5 43614.5 1709.57   1
   7  -1  -5 45449.9 1593.14  10
  -7  -1   5 47977.1 1693.74   7
  -7  -1   4 31851.4 1286.77   1
  -7  -1   4 35546.4 1284.18   7
  -7  -1   3 181941. 6168.25   1
  -7  -1   2 7260.58 370.490   1
   7  -1  -1 84296.8 2917.77   3
  -7  -1   0 102029. 3486.12   7
  -7  -1  -1 117886. 3998.27   7
   7  -1   2 98073.3 3545.52   9
  -7  -1  -2 97378.4 3319.65   7
  -7  -1  -3 29699.3 1056.71   7
   7  -1   3 27161.7 1290.59   9
   7  -1   4 83529.1 3194.93   9
   7  -1   5 10571.7 745.841   9
   7  -1   6 27675.5 1451.01   9
   7  -1   7 46905.1 2135.86   9
  -7  -1  -7 44936.5 1548.80  17
   7  -1   7 43066.2 1612.83  28
   7  -1   8 160081. 5938.76   9
   7  -1   8 154011. 5225.45  19
  -7  -1  -8 155340. 5178.04  17
   7  -1   8 151216. 5252.50  28
   7  -1   9 49168.1 1900.06  30
   7  -1   9 53649.4 1925.25  28
   7  -1   9 52066.3 2562.30   9
   7  -1   9 52391.9 1885.19  19
  -7  -1  -9 53713.7 1833.67  17
  -7  -1  -9 53473.1 2159.12   2
   7  -1  10 17821.3 783.151  28
   7  -1  10 18877.1 1365.10   9
   7  -1  10 16834.2 737.835  19
  -7  -1 -10 17660.3 690.816  17
  -7  -1 -10 17857.5 988.137   2
   7  -1  11 14470.3 687.713  28
   7  -1  11 14516.8 1253.50   9
   7  -1  11 13682.6 635.029  19
  -7  -1 -11 15667.9 917.972   2
  -7  -1 -11 13661.0 579.160  17
  -7  -1 -12 19034.2 758.261  17
   7  -1  12 19070.9 877.536  28
   7  -1  12 19663.8 1565.98   9
   7  -1  12 19649.3 833.590  19
  -7  -1 -12 19326.1 1115.44   2
   7  -1  12 18474.2 789.410  49
  -7  -1 -13 21675.0 846.127  17
   7  -1  13 22356.4 1000.57  28
   7  -1  13 22116.6 1723.36   9
   7  -1  13 21400.5 924.009  19
  -7  -1 -13 20860.6 1229.61   2
   7  -1  13 20842.0 871.401  49
   7  -1  14 8375.90 553.767  28
  -7  -1 -14 9070.53 426.209  17
  -7  -1 -14 8219.63 719.895   2
   7  -1  14 8259.68 484.510  19
   7  -1  14 9715.89 1124.76   9
   7  -1  15 5481.88 454.793  28
  -7  -1 -15 5484.48 312.789  17
  -7  -1 -15 6617.26 636.039   2
   7  -1  15 4639.25 834.467   9
   7  -1  15 5470.50 374.399  19
   7  -1  16 2196.45 236.741  19
  -7  -1 -16 2520.02 196.369  17
   7  -1  16 2585.89 338.660  28
   7  -1  17 1155.22 260.412  28
  -7  -1 -17 1254.14 143.549  17
  -7  -1 -17 1182.18 163.575   6
   7  -1  18 782.839 234.463  28
  -7  -1 -18 1060.04 145.871   6
   7  -1  19 345.564 177.999  28
  -7  -1 -19 262.502 93.9506   6
  -7   1  20 1365.45 145.555  28
  -7   1  19 379.368 113.692  28
   7   1 -19 326.544 102.783   6
  -7   1  19 396.952 97.0135  19
  -7   1  18 4254.88 259.300  19
   7   1 -18 4091.68 262.663   6
  -7   1  18 4021.08 265.930  28
   7   1 -17 1000.75 152.403   6
  -7   1  17 883.978 138.603  28
  -7   1  17 974.192 130.337  29
  -7   1  17 1077.28 139.217  40
  -7   1  17 896.521 116.556  23
  -7   1  17 926.465 130.226  19
  -7   1  16 6855.24 958.307   9
   7   1 -16 5884.46 337.889   6
   7   1 -16 6248.39 308.171  27
  -7   1  16 5574.19 313.476  29
  -7   1  16 6182.39 334.368  28
  -7   1  16 5633.11 304.386  23
   7   1 -16 5794.57 573.109  11
  -7   1  16 6464.97 335.942  40
  -7   1  16 6508.25 339.672  19
   7   1 -15 8639.45 429.380   6
   7   1 -15 8883.97 384.332  27
  -7   1  15 9290.40 427.359  28
  -7   1  15 8881.45 409.917  29
  -7   1  15 8711.43 400.918  23
   7   1 -15 8605.00 693.198  11
  -7   1  15 8574.02 417.679  40
  -7   1  15 7951.26 411.077  19
  -7   1  14 15682.8 612.117  29
   7   1 -14 14338.7 565.046  33
  -7   1  14 14289.7 612.670  40
  -7   1  14 15701.1 627.141  28
   7   1 -14 15009.8 576.581  27
   7   1 -14 14029.0 629.162   6
   7   1 -14 15715.4 957.938  11
  -7   1  13 38050.4 1363.11  40
   7   1 -13 37150.9 1306.92  33
  -7   1  13 38546.2 1365.21  28
   7   1 -13 37023.4 1313.35  27
   7   1 -13 37827.1 1380.90   6
   7   1 -12 24266.1 915.480  33
   7   1 -12 27760.4 929.446  27
  -7   1  12 26663.2 973.910  28
   7   1 -12 26241.9 989.038   6
   7   1 -11 4720.12 220.286  27
  -7   1  11 4741.17 243.994  28
   7   1 -11 4307.40 252.104   6
   7   1 -11 4508.73 213.072  33
   7   1 -11 4592.64 451.775  11
  -7   1  11 5145.01 771.032  14
  -7   1  10 5950.27 299.476   4
  -7   1  10 7256.77 533.392   1
  -7   1  10 5069.48 696.414  14
   7   1 -10 5611.21 470.105  11
   7   1 -10 5711.50 254.126  33
   7   1 -10 5797.33 249.729  31
   7   1 -10 6664.43 270.787  27
  -7   1   9 90548.7 3288.18   1
  -7   1   9 88485.9 2998.27   4
   7   1  -9 83560.2 3225.03  11
   7   1  -9 89934.7 2951.23  33
   7   1  -9 87464.1 2942.74  31
   7   1  -9 87425.0 2956.01  27
   7   1  -8 79972.9 2761.30  33
  -7   1   8 84737.2 3041.24   1
  -7   1   8 84493.3 2791.61   4
  -7   1   8 78485.9 3100.84  14
   7   1  -8 83498.6 3009.05  11
  -7   1   7 51235.1 1942.75   1
  -7   1   7 48735.9 1955.64  14
   7   1  -7 50687.9 1922.21  11
  -7   1   6 77674.5 2733.83   1
  -7   1   6 76027.6 2700.17  14
   7   1  -6 71965.1 2700.95  11
  -7   1   5 41995.4 1603.78   1
   7   1  -5 40463.2 1581.55  11
  -7   1   5 43480.9 1550.58  14
  -7   1   4 32388.6 1322.70   1
   7   1  -4 32215.4 1307.02  11
  -7   1   3 172480. 6185.64   1
  -7   1   3 183344. 6043.01  12
  -7   1   3 191323. 6107.48  14
   7   1  -3 171049. 6168.01  11
  -7   1   2 8111.38 414.754   1
  -7   1   2 8977.88 349.914  14
   7   1  -2 7608.50 416.420  10
   7   1  -1 77383.6 2788.88   3
   7   1  -1 77199.6 2796.88  10
  -7   1   1 83150.0 2714.38  14
   7   1   0 87183.9 3010.21  10
   7   1   1 108622. 3706.10  13
   7   1   2 86393.6 3191.10   9
   7   1   2 89630.3 3035.54  13
   7   1   2 88163.2 3053.57  12
   7   1   3 25473.6 1188.07   9
   7   1   3 28125.7 1035.21  12
   7   1   3 27642.5 1016.95  13
   7   1   4 72237.5 2846.45   9
   7   1   4 75947.8 2606.01  12
   7   1   5 7794.60 614.195   9
   7   1   5 9470.94 438.308  12
   7   1   6 26852.4 1340.04   9
   7   1   6 25736.0 986.377  12
   7   1   6 24401.0 947.622  14
   7   1   7 43909.3 1549.60  40
   7   1   7 44393.9 1546.97  29
   7   1   7 44983.4 2079.43   9
   7   1   7 47492.0 1620.33  14
   7   1   7 44784.0 1559.78  19
   7   1   8 144288. 4843.90  40
   7   1   8 147810. 5543.09   9
   7   1   8 141816. 4839.25  29
   7   1   8 142399. 4828.41  28
   7   1   8 156552. 4949.35  14
   7   1   8 142836. 4842.76  23
   7   1   8 144636. 4852.92  19
   7   1   9 49396.2 2422.00   9
   7   1   9 49041.5 1722.88  28
   7   1   9 50569.1 1736.08  29
   7   1   9 51542.7 1740.76  40
  -7   1  -9 42653.4 1956.94   2
   7   1   9 48354.1 1900.50  14
   7   1   9 50348.3 1748.41  19
   7   1  10 14840.5 1176.76   9
   7   1  10 15985.8 621.199  29
   7   1  10 16176.8 613.474  28
   7   1  10 15230.9 619.822  40
  -7   1 -10 13733.3 836.869   2
   7   1  10 13515.0 848.031  14
   7   1  10 15684.3 632.273  19
   7   1  11 13525.0 542.581  22
   7   1  11 13515.2 575.123  19
   7   1  11 13833.4 569.378  40
   7   1  11 12522.2 555.749  30
   7   1  11 13262.6 558.939  29
   7   1  11 14505.9 561.773  28
  -7   1 -11 12891.4 807.469   2
   7   1  11 14148.1 1199.86   9
   7   1  12 18348.3 750.319  40
   7   1  12 19020.5 1493.84   9
   7   1  12 17852.3 737.972  30
   7   1  12 18786.7 746.870  29
   7   1  12 18028.0 734.188  28
  -7   1 -12 17208.2 1013.89   2
   7   1  12 18189.9 739.362  23
   7   1  12 19170.9 765.021  19
   7   1  12 18325.5 718.868  22
   7   1  13 20953.3 813.389  23
  -7   1 -13 18861.5 1102.52   2
   7   1  13 19208.2 797.173  43
   7   1  13 19966.1 770.125  38
   7   1  13 19896.6 807.845  30
   7   1  13 20086.1 811.221  28
   7   1  13 20298.2 784.173  22
   7   1  13 19247.3 770.077  47
   7   1  13 20424.6 1605.11   9
   7   1  14 8607.07 425.510  43
   7   1  14 8433.75 431.158  23
  -7   1 -14 7635.05 655.686   2
   7   1  14 8569.38 428.896  30
   7   1  14 8865.95 441.753  28
   7   1  14 8185.57 402.256  22
   7   1  14 7699.12 992.846   9
   7   1  15 5135.91 309.237  43
   7   1  15 5378.23 322.358  23
   7   1  15 5244.19 288.860  25
  -7   1 -15 4933.42 527.522  11
   7   1  15 4530.53 305.192  30
   7   1  15 5505.31 337.156  28
   7   1  15 5458.63 301.112  22
  -7   1 -15 4954.90 528.060   2
   7   1  15 5094.89 831.304   9
   7   1  16 2226.19 204.777  30
   7   1  16 2084.68 220.867  28
   7   1  16 2769.59 214.204  43
   7   1  16 2707.70 223.794  23
   7   1  16 2407.21 181.270  15
   7   1  16 2606.09 233.679  19
   7   1  17 805.853 132.914  30
   7   1  17 889.026 160.092  28
   7   1  17 911.622 142.828  23
   7   1  17 944.145 163.432  19
  -7   1 -17 1078.75 147.682   6
  -7   1 -18 909.677 128.010   6
   7   1  18 920.281 148.880  19
   7   1  18 720.822 148.639  28
  -7   1 -19 325.629 90.1365   6
   7   1  19 177.756 97.9141  19
   7   1  19 146.681 106.946  28
  -7   3  17 2025.33 144.824  30
  -7   3  17 2147.64 143.199  28
  -7   3  17 2351.09 163.515  19
  -7   3  17 1998.86 152.659  40
  -7   3  17 2067.44 147.633  23
  -7   3  16 2176.79 155.730  28
  -7   3  16 2296.45 178.110  19
  -7   3  16 2228.20 168.111  40
  -7   3  16 2294.67 164.816  23
  -7   3  15 780.736 118.308  40
  -7   3  15 933.995 131.410  19
  -7   3  15 942.837 112.776  28
  -7   3  15 848.786 117.750  29
  -7   3  14 721.476 121.953  40
   7   3 -14 661.985 87.1559  27
  -7   3  14 751.746 106.910  28
  -7   3  13 431.861 92.9859  28
   7   3 -13 527.844 94.2112  27
  -7   3  12 527.578 104.814  28
   7   3 -12 762.386 123.491  27
   7   3 -12 930.830 254.853  10
  -7   3  12 774.833 470.177  14
  -7   3  11 48.2702 87.2303  28
   7   3 -11 152.534 139.039  27
  -7   3  11-38.1068 372.772  14
   7   3 -11 134.596 192.360  10
  -7   3  10-92.0846 347.781  14
   7   3 -10 167.757 195.209  10
  -7   3   9 12272.1 774.593  14
   7   3  -9 11717.6 820.120  10
   7   3  -9 11615.6 523.427  33
  -7   3   8 1096.75 288.313  14
   7   3  -8 627.602 263.669  10
  -7   3   7 39309.4 1575.84  14
   7   3  -7 38835.9 1805.07  10
  -7   3   6 18938.4 871.997  14
   7   3  -6 20024.1 1101.90  10
  -7   3   5 14567.2 703.714  14
   7   3  -5 15971.6 922.133  10
   7   3  -4 14390.1 863.018  13
  -7   3   4 12937.1 639.926  14
   7   3  -4 13810.8 814.265  10
   7   3  -3 2915.21 323.017  10
   7   3  -3 2357.09 347.048  13
  -7   3   3 2273.86 234.647  14
   7   3  -2 22704.3 1139.12  13
   7   3  -1 69281.0 2678.98  13
   7   3   0 43875.0 1804.93  13
   7   3   1 5350.32 472.603  12
   7   3   1 5106.27 416.361  13
   7   3   2 10884.7 668.152  12
   7   3   2 10465.4 600.150  13
   7   3   3 5465.77 387.261  13
   7   3   3 5582.59 447.169  12
   7   3   4 27398.4 1156.88  13
   7   3   4 29322.0 1236.79  12
   7   3   5 10009.8 583.084  12
   7   3   6 4543.38 371.045  12
   7   3   7 889.936 104.954  29
   7   3   7 931.892 109.255  19
   7   3   7 1048.67 227.742  12
   7   3   7 1153.34 222.373  14
   7   3   7 965.240 103.699  40
   7   3   8 183.180 74.9710  29
   7   3   8 139.070 77.9468  19
   7   3   8 220.880 75.8644  40
   7   3   8 191.213 173.954  12
   7   3   8 293.081 178.615  14
   7   3   9 1461.94 136.893  29
   7   3   9 1449.11 145.050  19
   7   3   9 1623.69 259.509  14
   7   3   9 1338.75 130.336  40
   7   3   9 1455.10 147.897  23
   7   3  10 1902.76 159.431  29
   7   3  10 2133.77 177.096  19
   7   3  10 2259.72 315.988  14
   7   3  10 1863.13 157.947  40
   7   3  10 1925.59 166.633  23
   7   3  11 497.418 118.408  30
   7   3  11 560.464 103.202  29
   7   3  11 407.457 98.3549  23
   7   3  11 488.842 110.468  19
   7   3  11 590.112 108.379  40
   7   3  11 823.394 296.461  14
   7   3  12 5055.98 284.310  29
   7   3  12 5630.88 316.306  19
   7   3  12 5346.95 299.506  23
   7   3  12 4955.61 299.759  30
   7   3  12 4785.93 280.819  40
   7   3  13 340.193 102.118  40
   7   3  13 439.241 116.578  30
   7   3  13 485.146 101.484  29
   7   3  13 374.273 113.207  43
   7   3  13 464.980 115.610  19
   7   3  13 344.670 104.020  23
   7   3  13 369.174 96.0380  22
   7   3  14 4055.50 251.677  23
   7   3  14 4022.52 236.814  22
   7   3  14 3765.68 259.225  19
   7   3  14 3818.68 243.792  29
   7   3  14 3935.36 255.190  30
   7   3  15 4569.28 247.306  38
   7   3  15 4769.63 274.660  30
   7   3  15 4318.35 234.197  26
   7   3  15 4956.85 270.476  23
   7   3  15 4228.42 265.147  43
   7   3  15 5035.24 286.366  19
   7   3  15 4457.50 250.467  22
   7   3  15 4300.73 245.512  47
   7   3  16 1306.15 131.508  25
   7   3  16 1572.74 144.063  23
   7   3  16 1769.14 148.591  15
   7   3  16 1477.16 141.900  43
   7   3  16 1677.20 134.301  22
   7   3  16 1805.56 161.120  19
   7   5   4 673.032 79.4451  26
   7   5   5 70.0074 54.3159  26
   7   5   5 13.4671 51.5647  38
   7   5   6 716.439 88.2935  26
   7   5   6 712.193 86.3574  38
  -8  -4  14 395.005 102.320  52
  -8  -4  13 882.888 159.087  52
  -8  -4  13 1072.75 150.125  53
  -8  -4  12 4685.10 382.080  51
  -8  -4  12 5028.59 339.927  53
  -8  -4  12 4596.82 331.741  52
  -8  -4  11 2265.65 335.235  51
  -8  -4  11 2051.79 260.515  53
  -8  -4  10 1529.44 202.411  55
  -8  -4  10 2026.71 275.533  53
  -8  -4   9 10682.3 694.880  51
  -8  -4   9 11060.2 553.000  52
  -8  -4   9 10974.0 622.472  53
  -8  -4   9 9006.72 513.201  55
  -8  -4   8 8138.64 547.101  51
  -8  -4   8 8068.22 484.421  53
  -8  -4   8 6128.80 408.100  55
  -8  -4   8 6573.59 410.970  52
  -8  -4   7 9309.71 478.791  48
  -8  -4   7 10802.6 620.800  51
  -8  -4   7 10405.3 512.395  52
  -8  -4   7 9779.08 529.916  55
  -8  -4   6 9509.69 504.273  48
  -8  -4   6 11016.3 608.383  51
  -8  -4   6 11317.9 525.203  52
  -8  -4   6 10119.7 551.727  55
  -8  -4   5 831.921 166.015  48
   8  -4  -5 1001.78 125.793  50
  -8  -4   5 738.684 148.000  52
  -8  -4   5 1025.45 201.603  51
  -8  -4   5 801.089 204.721  55
  -8  -4   4 4879.78 319.656  48
  -8  -4   4 4680.51 369.488  51
   8  -4  -4 5052.42 264.556  50
  -8  -4   4 4666.99 298.432  52
  -8  -4   3 6922.74 392.373  48
   8  -4  -3 6495.89 326.522  50
  -8  -4   3 7571.35 455.361  51
  -8  -4   3 7558.03 377.577  52
  -8  -4   2 7884.54 414.863  48
   8  -4  -2 7034.26 344.787  50
  -8  -4   2 7943.65 471.320  51
   8  -4  -2 6881.60 378.812  55
  -8  -4   2 7641.45 376.386  52
  -8  -4   2 7574.98 378.488  56
  -8  -4   1 1625.31 187.689  48
   8  -4  -1 1383.12 141.394  50
  -8  -4   1 1373.17 219.650  51
  -8  -4   1 1393.16 148.646  52
  -8  -4   1 1402.97 166.815  56
   8  -4  -1 1334.44 173.397  55
  -8  -4   0 13567.0 635.539  51
   8  -4   0 11052.8 502.422  50
  -8  -4   0 12256.7 571.846  48
  -8  -4   0 12539.2 555.756  56
   8  -4   0 11843.0 578.773  55
  -8  -4   0 11914.7 512.395  52
  -8  -4  -1 10302.2 512.536  48
   8  -4   1 10150.6 456.017  50
  -8  -4  -1 10129.7 497.677  56
   8  -4   1 11232.1 555.324  55
  -8  -4  -1 10350.9 448.868  52
  -8  -4  -2 2971.20 251.256  48
   8  -4   2 3123.46 213.009  50
  -8  -4  -2 3288.42 236.973  50
  -8  -4  -2 3313.50 246.449  56
   8  -4   2 3198.22 295.730  55
  -8  -4  -3 3491.29 231.753  50
  -8  -4  -3 3631.34 264.942  48
   8  -4   3 3105.27 218.044  50
  -8  -4  -3 3291.76 248.130  56
   8  -4   3 3533.64 326.709  55
   8  -4   3 3066.30 248.411  52
  -8  -4  -4 1467.73 177.687  48
   8  -4   4 1489.91 151.305  50
  -8  -4  -4 1395.05 151.378  50
  -8  -4  -4 1426.39 175.400  56
   8  -4   4 1499.89 264.763  55
   8  -4   4 1490.73 180.837  52
   8  -4   5 2955.46 200.916  50
  -8  -4  -5 3022.83 200.867  50
  -8  -4  -5 2902.90 234.022  48
   8  -4   5 3038.98 338.365  55
  -8  -4  -5 3021.82 237.750  56
   8  -4   5 2746.07 237.878  52
  -8  -4  -6 5139.16 265.525  50
   8  -4   6 4876.80 266.439  50
  -8  -4  -6 5049.11 310.937  56
   8  -4   6 4879.77 320.658  52
   8  -4   6 5763.49 448.044  55
  -8  -4  -7 1700.70 148.134  50
   8  -4   7 1670.53 201.663  52
  -8  -4  -8 2385.68 249.411  36
   8  -4   8 2174.47 224.304  52
  -8  -4  -9 12962.9 600.575  36
  -8  -4  -9 11776.9 532.955  56
   8  -4   9 11691.3 572.524  52
   8  -4   9 12333.8 645.789  55
  -8  -4 -10 4502.49 323.950  36
   8  -4  10 4005.24 289.484  52
  -8  -4 -10 4710.51 266.843  56
   8  -4  10 4419.47 343.537  55
  -8  -4 -11 306.869 148.310  36
   8  -4  11 83.6643 112.685  52
  -8  -4 -11 258.221 108.317  56
   8  -4  11 96.3606 151.808  55
   8  -4  12 1366.03 152.616  52
   8  -4  12 1525.17 187.295  55
  -8  -4 -12 1416.99 158.282  36
   8  -4  13 1864.56 178.105  55
   8  -4  13 1712.28 146.909  52
  -8  -2  19 512.919 104.055  53
   8  -2 -19 612.928 101.255  17
   8  -2 -18 811.802 124.705  17
   8  -2 -17 2012.05 175.345  18
   8  -2 -17 1747.32 171.239  17
   8  -2 -16 3653.36 251.756  18
  -8  -2  16 3508.05 337.702  28
   8  -2 -15 8446.15 426.281  18
  -8  -2  15 9039.91 570.880  28
  -8  -2  14 2179.97 527.101   9
   8  -2 -14 2570.48 216.784   6
   8  -2 -14 2630.16 231.684  18
  -8  -2  14 2932.19 340.387  28
   8  -2 -13 3143.19 234.252  18
   8  -2 -13 2880.07 231.791  37
   8  -2 -13 2474.30 212.695   6
  -8  -2  13 2717.24 345.803  28
   8  -2 -12 6823.22 357.366  18
  -8  -2  12 5579.06 488.381  28
   8  -2 -12 6634.89 352.681  37
   8  -2 -12 6380.93 346.825   6
   8  -2 -11 8498.22 395.200  18
   8  -2 -11 7946.78 384.764  37
   8  -2 -11 7445.92 375.362   6
   8  -2 -11 7918.43 371.310  24
   8  -2 -10 1649.43 164.978  24
   8  -2 -10 1644.88 173.004  37
  -8  -2  10 1530.61 188.651  55
   8  -2 -10 1368.01 167.218  18
   8  -2  -9 24410.2 898.109  24
   8  -2  -9 23979.6 906.951  37
  -8  -2   9 22456.2 947.052  55
   8  -2  -9 24667.4 921.248  18
   8  -2  -8 15564.2 606.014  24
   8  -2  -8 15252.9 614.247  37
  -8  -2   7 52141.6 1986.09   1
   8  -2  -7 50565.6 1768.20  24
   8  -2  -6 108414. 3813.72  24
   8  -2  -6 114608. 3819.27  34
  -8  -2   6 119337. 4010.56   1
   8  -2  -6 115331. 3837.88  18
  -8  -2   5 12982.6 633.880   1
   8  -2  -5 13394.0 664.798   3
   8  -2  -5 13411.7 531.872  18
   8  -2  -5 13399.4 530.056  37
  -8  -2   5 13707.0 749.568   7
   8  -2  -4 29959.5 1054.78  37
  -8  -2   4 31878.6 1164.28   1
   8  -2  -4 31752.6 1187.34   3
   8  -2  -4 28471.5 1047.52  24
   8  -2  -4 27806.0 1043.41  34
   8  -2  -4 30138.3 1057.76  18
  -8  -2   4 32929.1 1321.39   7
   8  -2  -3 48865.7 1723.84  34
   8  -2  -3 49423.9 1732.68  37
  -8  -2   3 52947.1 1815.01   1
   8  -2  -3 52728.3 1826.21   3
   8  -2  -3 49625.9 1725.94  24
  -8  -2   3 55984.4 2009.30   7
  -8  -2   2 24198.1 1109.20   8
  -8  -2   2 25018.4 942.259   1
  -8  -2   1 47451.0 1846.03   8
  -8  -2   1 45752.6 1636.06   1
  -8  -2   0 78165.7 2864.11   8
  -8  -2   0 74966.0 2613.27  36
  -8  -2   0 77980.7 2644.41   1
  -8  -2  -1 54720.0 2080.46   8
  -8  -2  -1 51798.8 1822.93  36
  -8  -2  -2 21361.3 1015.97   8
  -8  -2  -2 20729.9 790.089  36
  -8  -2  -3 38418.9 1612.34   8
  -8  -2  -3 37552.4 1355.55  36
   8  -2   4 10393.6 577.090  28
  -8  -2  -4 10686.3 668.201   8
   8  -2   5 6964.93 460.621  28
  -8  -2  -5 7427.68 547.195   8
   8  -2   5 7027.20 599.226   9
  -8  -2  -6 16555.0 670.107  17
   8  -2   6 16867.9 817.261  28
   8  -2   6 17406.2 739.591  19
  -8  -2  -6 17221.7 922.651   8
   8  -2   6 15488.6 1021.78   9
  -8  -2  -6 16914.3 821.428   2
  -8  -2  -7 15573.9 810.437   2
  -8  -2  -7 16838.7 652.629  17
   8  -2   7 15715.7 790.131  28
   8  -2   7 16482.2 729.712  19
   8  -2   7 13455.7 627.518  54
  -8  -2  -7 16247.5 644.743  56
  -8  -2  -7 15970.7 894.035   8
   8  -2   7 15487.5 1064.07   9
   8  -2   7 14012.0 654.352  49
  -8  -2  -7 17246.1 650.291  48
  -8  -2  -8 40057.1 1675.54   2
  -8  -2  -8 41403.7 1448.60  17
   8  -2   8 37918.5 1612.04  28
   8  -2   8 42562.2 1584.53  19
  -8  -2  -8 41619.2 1446.09  56
  -8  -2  -8 39985.7 1369.29  50
  -8  -2  -8 38205.6 1421.52  48
   8  -2   8 35657.7 1453.66  49
   8  -2   8 37476.5 2033.31   9
  -8  -2  -8 36208.0 1707.94   8
  -8  -2  -9 22789.1 904.555  17
   8  -2   9 22819.6 1096.16  28
   8  -2   9 21195.2 1462.44   9
  -8  -2  -9 19861.8 1144.38   8
  -8  -2  -9 24414.3 899.815  56
   8  -2   9 21991.2 923.629  49
  -8  -2  -9 23917.0 1154.34   2
  -8  -2 -10 8196.14 420.002  17
   8  -2  10 9141.02 617.478  28
   8  -2  10 8752.65 927.509   9
  -8  -2 -10 7110.31 611.702   8
  -8  -2 -10 7390.65 384.510  56
   8  -2  10 7551.04 429.931  49
  -8  -2 -10 8395.10 609.600   2
  -8  -2 -11 2388.78 227.737  17
   8  -2  11 1968.56 362.221  28
   8  -2  11 2326.08 526.636   9
  -8  -2 -11 1799.92 327.608   8
  -8  -2 -11 2011.28 181.265  56
   8  -2  11 1984.96 230.364  49
  -8  -2 -11 2529.59 346.693   2
  -8  -2 -12 3407.40 259.245  17
   8  -2  12 2868.95 404.836  28
  -8  -2 -12 2569.32 391.118   8
   8  -2  12 3000.69 597.942   9
  -8  -2 -12 2792.55 207.530  56
   8  -2  12 2877.52 276.619  49
  -8  -2 -12 3138.79 404.277   2
   8  -2  13 5277.32 509.784  28
   8  -2  13 4952.08 348.965  49
  -8  -2 -13 4524.42 262.843  56
  -8  -2 -13 4849.96 312.368  17
   8  -2  13 4680.01 743.386   9
  -8  -2 -13 3738.90 480.949   8
   8  -2  14 2077.79 229.601  49
  -8  -2 -14 2081.41 174.742   6
  -8  -2 -14 1313.73 188.138  17
   8  -2  14 1843.59 360.099  28
  -8  -2 -15 2915.54 206.992   6
  -8  -2 -15 2841.02 229.830  17
   8  -2  15 2973.90 403.324  28
  -8  -2 -16 3879.02 230.178   6
   8  -2  16 3773.43 429.183  28
  -8  -2 -16 3839.10 250.716  17
   8  -2  17 1490.12 286.817  28
   8  -2  18-227.096 187.761  28
  -8  -2 -18 82.6763 97.8830  36
  -8   0  21 2813.82 214.142  28
  -8   0  20 3022.47 236.985  28
  -8   0  19 2150.50 214.903  28
   8   0 -19 2278.66 206.447   6
  -8   0  18 4104.32 289.337  28
   8   0 -18 3981.59 287.341   6
   8   0 -17 2312.81 223.755   6
   8   0 -17 1681.21 145.796  18
  -8   0  17 1961.02 170.806  19
  -8   0  17 2304.86 210.716  28
  -8   0  16 7197.17 397.521  28
  -8   0  16 7285.44 366.072  19
   8   0 -16 7351.08 411.335   6
   8   0 -15 29638.5 1462.58  11
  -8   0  15 30618.1 1130.57  40
  -8   0  15 29127.4 1109.48  29
  -8   0  15 30505.3 1152.90  28
  -8   0  15 29494.2 1120.50  19
   8   0 -15 30787.3 1168.82   6
   8   0 -14 12241.0 799.585  11
  -8   0  14 11729.2 517.341  40
   8   0 -14 11297.1 491.571  37
   8   0 -14 12367.0 512.723  27
  -8   0  14 12433.3 510.230  29
  -8   0  14 13169.6 549.518  28
  -8   0  14 12518.8 522.426  19
   8   0 -14 12156.5 561.612   6
  -8   0  13 2189.45 154.321  29
   8   0 -13 2202.73 169.126  27
  -8   0  13 2132.87 175.517  28
   8   0 -13 2211.68 349.198  11
   8   0 -13 2113.25 191.600   6
  -8   0  13 2427.82 167.891  40
  -8   0  12 108.380 65.2875  40
   8   0 -12 148.404 93.3016  33
  -8   0  12 138.719 81.5337  28
  -8   0  12 72.4166 55.8019  29
   8   0 -12 68.7818 86.0819  27
  -8   0  12 61.4728 187.859   1
  -8   0  12 198.985 97.5390   4
   8   0 -12 130.780 104.191   6
   8   0 -12 124.888 194.604  11
   8   0 -11 6253.85 273.329  24
   8   0 -11 7292.59 520.196  11
  -8   0  11 6746.65 329.006   4
  -8   0  11 6559.10 546.593   1
  -8   0  11 6441.37 285.878  29
   8   0 -11 6381.31 282.703  33
   8   0 -11 6838.07 286.330  27
  -8   0  11 6885.17 311.370  28
  -8   0  11 6285.91 292.293  40
   8   0 -11 6571.12 326.227   6
  -8   0  10 15093.7 554.174  28
   8   0 -10 14760.2 523.248  27
  -8   0  10 14078.4 805.277   1
  -8   0  10 14001.6 567.424   4
   8   0 -10 13895.2 759.922  11
   8   0 -10 13296.5 512.189  24
   8   0 -10 13791.1 519.473  33
  -8   0   9 35195.9 1292.77   4
  -8   0   9 34444.5 1528.10   1
  -8   0   9 36761.1 1277.12  28
   8   0  -9 36690.5 1248.91  27
   8   0  -9 37689.8 1503.03  11
   8   0  -9 36538.5 1249.08  33
   8   0  -8 7887.15 482.110  11
  -8   0   8 7556.97 338.050   4
  -8   0   8 7775.78 514.996   1
   8   0  -8 8001.24 305.969  27
  -8   0   7 12237.0 665.916   1
   8   0  -7 13981.0 660.175  11
  -8   0   6 15860.9 765.143   1
   8   0  -6 17401.0 751.146  11
  -8   0   5 90399.0 3221.54   1
   8   0  -5 91010.0 3081.77  13
  -8   0   4 53458.2 2002.62   1
   8   0  -4 55282.6 1882.66  13
  -8   0   3 25682.3 1048.68   1
   8   0  -3 26596.9 1008.87  10
   8   0  -3 27086.4 948.241  13
   8   0  -2 178849. 5961.44  13
  -8   0   1 59620.1 2078.11   8
   8   0  -1 59377.8 2017.02  12
   8   0  -1 60736.9 2037.52  13
  -8   0   0 81155.8 2779.31   8
   8   0   0 81034.6 2720.51  12
  -8   0  -1 218237. 7476.10   8
   8   0   1 222730. 7430.82  12
   8   0   2 855622. 25906.3   9
   8   0   2 757661. 25571.1  12
   8   0   3 59839.5 2419.10   9
   8   0   3 61951.8 2070.15  14
   8   0   4 42749.5 1853.44   9
   8   0   4 43146.0 1502.99  14
   8   0   5 84500.9 3175.97   9
   8   0   5 78219.0 2798.23  14
   8   0   6 222369. 7821.52   9
   8   0   6 215343. 7449.96  14
   8   0   7 66464.8 2920.69   9
   8   0   7 70009.2 2630.22  14
   8   0   8 13132.3 534.749  23
   8   0   8 13503.7 833.034  14
   8   0   8 14483.2 547.127  28
   8   0   8 13313.6 533.778  43
   8   0   8 12743.5 538.057  19
   8   0   8 13220.3 1004.34   9
   8   0   8 13415.0 535.136  30
   8   0   9 18682.0 737.123  30
   8   0   9 19364.9 748.377  28
   8   0   9 19321.8 737.859  43
   8   0   9 19669.7 729.445  22
   8   0   9 18900.8 749.260  19
   8   0   9 18771.7 1308.14   9
   8   0   9 19113.6 721.260  25
   8   0   9 19100.8 741.543  23
   8   0  10 490.437 103.854  43
   8   0  10 638.097 114.827  19
   8   0  10 514.752 101.184  30
   8   0  10 572.930 114.707  28
   8   0  10 632.368 106.646  23
   8   0  10 582.409 96.2295  22
   8   0  10 661.725 356.433   9
   8   0  10 585.442 90.3285  25
   8   0  11 3061.79 220.138  23
   8   0  11 2707.90 183.928  25
  -8   0 -11 3238.86 419.712   2
   8   0  11 2998.51 213.063  30
   8   0  11 2628.37 219.565  28
   8   0  11 2902.26 199.298  22
   8   0  11 3217.07 227.348  19
   8   0  11 2569.64 569.222   9
   8   0  11 2934.06 209.535  43
   8   0  12 2001.07 188.420  23
   8   0  12 2171.63 188.494  30
   8   0  12 1718.29 191.739  28
   8   0  12 2140.53 189.768  43
   8   0  12 2192.85 204.314  19
   8   0  12 1517.65 475.667   9
  -8   0 -12 2277.25 386.480   2
   8   0  13 252.605 109.665  43
   8   0  13 176.903 124.934  19
   8   0  13 400.282 146.319  28
   8   0  13 222.656 102.753  30
   8   0  13 83.2432 359.775   9
  -8   0 -13-39.4607 204.578   2
   8   0  13 314.458 128.022  23
   8   0  14 324.746 146.354  19
   8   0  14 644.687 177.935  28
   8   0  14 257.465 119.926  30
   8   0  14 89.1910 333.982   9
  -8   0 -14 588.137 311.355   2
   8   0  14 403.985 136.060  23
   8   0  15 6178.76 427.878  28
   8   0  15 6264.60 371.169  30
   8   0  15 6104.10 918.758   9
  -8   0 -15 7383.84 706.464   2
   8   0  15 6844.58 416.260  19
  -8   0 -16 306.719 250.835   2
   8   0  16 527.465 150.301  19
   8   0  16 364.639 118.857  30
   8   0  16 426.449 174.652  28
   8   0  17 1847.22 218.226  19
   8   0  17 2159.07 266.355  28
  -8   0 -18 2818.65 222.052   6
   8   0  18 2551.92 238.803  19
   8   0  18 2225.10 265.872  28
   8   0  19 4899.19 315.842  19
   8   0  19 4921.42 365.888  28
  -8   0 -20 21.7695 80.1805   6
   8   0  20-66.7329 124.281  28
  -8   2  19 582.107 94.9412  28
  -8   2  19 696.641 99.5503  19
  -8   2  18 776.089 114.230  19
   8   2 -18 793.840 104.935   5
  -8   2  18 732.672 109.838  40
  -8   2  18 729.059 101.244  29
  -8   2  18 804.562 111.762  28
  -8   2  18 884.659 101.353  23
  -8   2  17 1583.29 144.798  29
   8   2 -17 1550.36 130.509  27
  -8   2  17 1576.15 150.414  28
  -8   2  17 1585.17 158.444  19
  -8   2  17 1418.27 137.197  23
  -8   2  17 1776.33 156.626  40
  -8   2  16 3031.83 223.559  40
  -8   2  16 3449.68 217.896  23
   8   2 -16 3607.01 199.643  27
  -8   2  16 3513.73 228.834  28
  -8   2  16 3357.33 220.069  29
   8   2 -15 6073.82 571.263  11
  -8   2  15 7056.91 358.426  28
   8   2 -15 7419.30 321.592  27
  -8   2  15 6940.41 363.679  40
  -8   2  15 7338.66 358.842  29
  -8   2  14 2696.65 660.644  14
   8   2 -14 2638.87 379.971  11
  -8   2  14 2389.54 190.516  28
   8   2 -14 2649.22 168.387  27
   8   2 -14 2430.26 191.009   6
   8   2 -13 2353.66 372.462  11
  -8   2  13 2137.84 634.793  14
  -8   2  13 1766.89 163.252  28
   8   2 -13 2105.12 160.867  27
   8   2 -13 1841.82 168.485   6
   8   2 -12 6150.33 557.125  11
   8   2 -12 5725.71 275.522  27
  -8   2  12 5176.34 288.954  28
   8   2 -12 5515.43 257.162  33
   8   2 -11 7524.54 617.235  11
   8   2 -11 8043.38 366.672  27
   8   2 -11 8056.96 346.680  33
  -8   2  10 1731.05 446.197  14
   8   2 -10 1770.84 316.386  11
   8   2 -10 1979.93 187.523  33
   8   2  -9 23502.2 1123.24  11
  -8   2   9 20412.7 1092.56  14
   8   2  -9 21612.6 806.106  31
   8   2  -9 21343.8 825.194  33
   8   2  -8 17258.6 881.297  11
  -8   2   8 16214.7 824.386  14
   8   2  -8 15385.2 631.377  31
  -8   2   7 57059.6 2186.13   1
   8   2  -7 54619.4 2202.75  11
  -8   2   7 57424.8 2112.41  14
  -8   2   6 119294. 4112.50   1
  -8   2   6 118036. 4029.93  14
   8   2  -6 109506. 4137.91  11
  -8   2   5 12689.6 606.292   1
   8   2  -5 11529.9 641.721   3
  -8   2   5 11544.0 550.583  14
   8   2  -5 12909.6 658.078  11
   8   2  -4 34255.8 1330.57   3
  -8   2   4 35221.8 1292.58   1
  -8   2   4 31643.8 1180.27  12
  -8   2   4 33670.5 1249.20  14
   8   2  -4 35946.7 1424.08  10
   8   2  -3 54641.1 1924.17   3
   8   2  -3 55466.9 2044.96  10
  -8   2   3 53456.0 1884.75  14
  -8   2   3 50558.2 1853.04  12
   8   2  -2 20171.5 889.154  10
   8   2  -2 18404.8 871.882  13
   8   2  -1 42513.2 1684.17  13
   8   2  -1 44898.9 1677.52  10
   8   2   0 69391.0 2525.21  13
   8   2   1 50442.6 1878.21  13
   8   2   2 20489.1 871.774  13
   8   2   2 21221.8 921.772  12
   8   2   3 30095.0 1159.98  13
   8   2   3 29030.6 1195.48  12
   8   2   4 7758.92 413.310  13
   8   2   4 8174.93 454.552  12
   8   2   5 6190.08 496.349   9
   8   2   5 5647.37 256.628  19
   8   2   5 6039.07 371.629  12
   8   2   5 5544.36 247.524  40
   8   2   6 13798.9 875.075   9
  -8   2  -6 14141.5 709.059   2
   8   2   6 14573.9 570.012  19
   8   2   6 15267.6 691.839  12
   8   2   6 15220.8 564.111  40
   8   2   7 14436.1 543.747  40
   8   2   7 13030.1 535.582  29
   8   2   7 11755.8 865.625   9
  -8   2  -7 12707.2 695.707   2
   8   2   7 15483.2 682.616  12
   8   2   7 13254.8 644.905  14
   8   2   7 14694.5 554.349  19
   8   2   8 31986.0 1201.48  19
   8   2   8 33019.5 1711.55   9
   8   2   8 34955.2 1196.82  29
  -8   2  -8 31208.1 1394.24   2
   8   2   8 31729.9 1322.66  12
   8   2   8 33895.4 1308.72  14
   8   2   8 33707.0 1193.13  40
   8   2   9 19385.4 773.284  40
   8   2   9 18629.7 1264.56   9
   8   2   9 20498.8 775.249  29
  -8   2  -9 18489.1 972.057   2
   8   2   9 22213.1 911.313  14
   8   2   9 20323.5 788.099  19
   8   2   9 21015.3 785.397  23
   8   2  10 8383.76 385.217  40
   8   2  10 7830.82 799.770   9
   8   2  10 8014.76 381.032  29
  -8   2 -10 8503.20 578.752   2
   8   2  10 8710.65 546.391  14
   8   2  10 8602.75 399.802  19
   8   2  10 8011.30 387.131  23
   8   2  11 1628.39 155.962  40
   8   2  11 1712.08 169.501  30
   8   2  11 1745.70 161.264  29
  -8   2 -11 1553.70 266.418   2
   8   2  11 1337.22 325.376  14
   8   2  11 1548.46 157.658  23
   8   2  11 1642.52 165.057  19
   8   2  12 2453.97 195.466  29
   8   2  12 2574.68 200.659  23
   8   2  12 2134.44 458.035  14
   8   2  12 2634.85 201.711  40
   8   2  12 2044.59 192.351  19
   8   2  13 4025.39 247.769  22
   8   2  13 4359.58 283.925  19
   8   2  13 4116.84 262.502  29
   8   2  13 4266.05 271.647  23
   8   2  13 3222.24 564.619  14
   8   2  13 3771.30 261.119  43
   8   2  13 3952.86 267.743  40
   8   2  14 1633.38 157.240  47
   8   2  14 1629.49 176.975  43
   8   2  14 1802.55 157.441  38
   8   2  14 1661.84 174.436  30
   8   2  14 1789.84 182.682  29
   8   2  14 2005.51 186.046  23
   8   2  14 2052.07 198.755  19
   8   2  14 1646.55 158.770  22
  -8   2 -14 2034.38 332.901  11
  -8   2 -14 1727.23 153.258   6
   8   2  15 1984.92 162.548  38
   8   2  15 2193.26 198.861  30
   8   2  15 2121.46 170.002  47
   8   2  15 2127.29 173.475  22
   8   2  15 2170.86 207.040  19
  -8   2 -15 2314.49 170.349   6
   8   2  15 2213.77 195.354  43
   8   2  16 3455.80 235.798  43
   8   2  16 3341.38 216.154  25
   8   2  16 3633.16 242.238  30
   8   2  16 3300.48 249.396  19
   8   2  16 3499.92 219.488  22
  -8   2 -16 3235.69 199.920   6
   8   2  17 1402.31 131.254  15
   8   2  17 1528.94 147.836  43
   8   2  17 1544.15 157.982  23
   8   2  17 1555.93 168.126  19
   8   2  17 1461.79 150.582  30
  -8   2 -17 1446.64 119.058   6
   8   2  18 53.5249 73.8556  23
   8   2  18 164.640 80.7843  30
   8   2  18 263.408 95.7440  19
  -8   4  14 507.345 80.0151  23
  -8   4  14 427.467 80.0794  40
  -8   4  14 487.995 77.3393  29
  -8   4  13 1061.29 120.416  19
  -8   4  13 1119.95 116.155  29
  -8   4  13 1081.92 113.148  40
  -8   4  12 4242.81 257.481  19
  -8   4  12 4674.43 252.287  40
   8   4 -11 1331.90 106.135  27
   8   4 -10 1359.52 135.571  27
   8   4  -5 868.732 266.772  13
  -8   4   5 865.846 208.158  14
   8   4  -4 4921.10 511.606  13
   8   4  -3 6405.43 578.400  13
   8   4  -2 7966.23 632.327  13
   8   4  -2 7865.49 706.828  12
   8   4  -1 1655.90 337.521  12
   8   4  -1 1170.70 259.337  13
   8   4   0 10056.2 668.699  13
   8   4   0 10776.4 751.046  12
   8   4   1 8295.19 561.716  13
   8   4   1 7821.39 605.914  12
   8   4   2 2382.36 331.083  12
   8   4   3 3204.45 347.000  12
   8   4   4 1126.05 227.882  12
   8   4   6 3795.00 223.024  30
   8   4   7 1203.38 128.583  30
   8   4   8 1503.55 148.671  30
   8   4   9 11547.3 517.765  43
   8   4   9 10932.1 501.126  30
   8   4   9 12424.5 509.344  22
   8   4   9 11167.7 484.249  23
   8   4  10 3687.36 243.003  43
   8   4  10 3582.47 235.269  30
   8   4  10 3625.48 226.431  22
   8   4  10 3539.20 216.459  23
   8   4  11 159.830 98.6760  43
   8   4  11 211.393 94.6655  30
   8   4  11 211.915 80.3053  23
   8   4  11 252.078 86.4249  22
   8   4  12 1286.25 143.554  43
   8   4  12 1029.66 117.146  23
   8   4  12 1079.67 123.586  22
   8   4  12 1283.05 137.687  30
   8   4  13 1814.56 148.348  47
   8   4  13 1822.45 157.140  43
   8   4  13 1789.89 146.240  38
   8   4  13 1877.96 155.835  30
   8   4  13 1895.11 141.888  26
   8   4  13 1907.74 146.474  22
   8   4  13 1912.24 162.791  15
   8   4  13 1765.04 151.676  25
  -9  -5   7 192.912 144.330  50
  -9  -5   7 231.768 59.1535  52
  -9  -5   6 260.480 61.6096  52
  -9  -5   5 642.989 78.2649  52
  -9  -5   4 2323.93 187.886  50
  -9  -5   4 1689.95 116.796  52
  -9  -5   3 725.210 118.227  50
  -9  -5   2 1011.91 125.308  50
  -9  -5   1 1025.18 118.833  50
  -9  -5   0 154.306 78.0865  50
  -9  -5  -1 662.061 96.3493  50
  -9  -5  -2 222.128 72.5701  50
  -9  -5  -3 550.071 81.2849  50
   9  -5   3 457.779 84.2653  52
   9  -5   3 715.509 133.127  55
  -9  -5  -4 356.139 74.2711  50
   9  -5   4 349.511 78.5293  52
  -9  -5  -4 331.376 92.5714  56
   9  -5   4 540.912 146.488  55
   9  -5   5 237.129 78.8428  52
   9  -5   5 232.596 158.019  55
   9  -5   6 713.489 99.6577  52
   9  -5   6 570.683 190.865  55
   9  -3 -17 355.676 88.6874  17
  -9  -3  17 230.601 84.0940  53
   9  -3 -16 1808.47 158.186  17
  -9  -3  16 1467.72 170.984  53
   9  -3 -15 4737.32 281.665  17
  -9  -3  15 4562.52 329.800  53
   9  -3 -14 6902.68 370.605  17
  -9  -3  14 6661.74 454.528  53
   9  -3 -13 9898.11 471.109  17
  -9  -3  13 10872.5 624.857  53
   9  -3 -12 196.717 147.688  17
  -9  -3  12 162.007 137.722  55
  -9  -3  12 370.436 239.985  53
   9  -3 -11 19650.2 770.690  17
  -9  -3  11 16342.3 752.753  55
   9  -3 -10 23863.7 964.683  17
  -9  -3  10 22342.8 971.548  55
  -9  -3  10 21473.7 1111.31  53
   9  -3  -9 39666.7 1490.49  17
  -9  -3   9 37542.2 1507.08  55
   9  -3  -8 10268.1 521.716  17
  -9  -3   8 10319.2 558.341  55
   9  -3  -7 3046.46 247.939  17
  -9  -3   7 3386.23 310.056  55
   9  -3  -6 5931.01 294.240  50
   9  -3  -6 5903.87 322.219  17
  -9  -3   6 5995.11 375.891  53
  -9  -3   6 6827.76 423.223  55
   9  -3  -5 16741.2 669.453  50
   9  -3  -5 17745.2 691.951  17
  -9  -3   5 17715.7 761.168  53
  -9  -3   5 19457.3 813.675  55
  -9  -3   4 2840.07 268.183  55
   9  -3  -4 2440.50 179.899  52
  -9  -3   4 2432.16 212.835  53
   9  -3  -4 2422.41 166.765  50
  -9  -3   3 3902.38 305.017  55
  -9  -3   3 3899.26 267.029  53
   9  -3  -3 3995.15 233.241  52
   9  -3  -3 3481.55 208.704  50
   9  -3  -2 9885.73 430.382  52
  -9  -3   2 9760.55 430.117  52
  -9  -3   2 9607.96 466.047  53
  -9  -3   2 9678.97 532.989  51
   9  -3  -2 8429.62 394.761  50
   9  -3  -1 1903.90 186.055  55
   9  -3  -1 1379.64 153.342  52
  -9  -3   1 1328.75 161.918  53
  -9  -3   1 1430.99 142.982  52
   9  -3  -1 1217.04 129.936  50
  -9  -3   1 1654.47 212.830  51
  -9  -3   1 1462.48 174.583  48
   9  -3   0 5906.06 322.991  52
  -9  -3   0 6565.84 311.514  52
  -9  -3   0 6440.42 347.630  53
   9  -3   0 6217.11 358.502  55
  -9  -3   0 5542.96 519.211   8
  -9  -3   0 6831.11 369.228  48
  -9  -3   0 7356.71 419.174  51
   9  -3   0 5184.40 289.097  50
  -9  -3  -1 207.943 86.9732  52
  -9  -3  -1 374.787 228.964   8
   9  -3   1 244.935 110.526  52
  -9  -3  -1 142.979 134.863  51
  -9  -3  -1 204.437 126.098  48
  -9  -3  -2 17815.2 999.599   8
   9  -3   2 15448.2 667.457  54
   9  -3   2 17068.8 704.246  52
  -9  -3  -2 17099.2 654.275  52
  -9  -3  -2 17018.1 713.804  36
  -9  -3  -2 17554.8 778.452  51
  -9  -3  -2 17982.9 739.414  48
  -9  -3  -3 33638.3 1593.15   8
   9  -3   3 30480.5 1222.80  54
  -9  -3  -3 33746.4 1192.54  52
   9  -3   3 34427.4 1260.01  52
  -9  -3  -3 34448.2 1273.73  36
   9  -3   3 34705.4 1309.10  49
  -9  -3  -4 18210.7 1035.47   8
   9  -3   4 15821.2 674.851  54
  -9  -3  -4 15805.1 708.379  36
  -9  -3  -4 16828.3 666.337  50
   9  -3   4 16746.6 749.907  49
  -9  -3  -5 18652.9 1087.36   8
  -9  -3  -5 16408.4 731.149  36
  -9  -3  -5 17616.0 678.769  50
   9  -3   5 15874.8 769.077  49
  -9  -3  -5 17510.7 741.438  48
  -9  -3  -6 33605.4 1239.33  56
  -9  -3  -6 30026.7 1229.49  36
  -9  -3  -6 32487.9 1235.23  48
  -9  -3  -6 31902.8 1164.47  50
  -9  -3  -7 32133.3 1181.91  56
  -9  -3  -7 27255.2 1163.36  36
  -9  -3  -7 29896.6 1161.99  48
  -9  -3  -7 31110.3 1098.67  50
   9  -3   7 29270.2 1239.01  49
  -9  -3  -8 29003.2 1541.26   8
  -9  -3  -8 26853.5 1019.86  56
  -9  -3  -8 26827.0 942.172  50
   9  -3   8 24887.4 1077.39  49
  -9  -3  -9 6030.55 681.820   8
  -9  -3  -9 5453.62 321.556  56
  -9  -3  -9 4279.22 315.627  36
   9  -3   9 5169.43 372.063  49
  -9  -3 -10 520.278 136.081  56
  -9  -3 -10 549.841 157.673  36
  -9  -3 -11 4412.67 279.298  56
  -9  -3 -12 4179.32 258.551  56
   9  -3  12 3593.27 324.478  55
  -9  -3 -13 1000.71 134.426  56
   9  -3  13 582.452 185.728  55
   9  -3  14 3840.14 296.879  55
   9  -3  15 553.093 141.051  55
   9  -3  16 415.907 97.6949  55
  -9  -1  20 529.078 132.957  28
   9  -1 -20 413.048 92.4059  17
  -9  -1  19 3024.68 255.520  28
   9  -1 -19 2337.13 166.244  18
  -9  -1  18 9040.37 498.762  28
   9  -1 -18 8967.51 411.963  18
   9  -1 -18 9653.87 457.584   6
   9  -1 -17 8747.84 408.347  37
  -9  -1  17 9953.18 511.194  28
   9  -1 -17 8852.63 414.036  18
   9  -1 -17 9436.53 464.612   6
   9  -1 -16 310.170 108.967  37
  -9  -1  16 297.370 135.870  28
   9  -1 -16 438.295 114.370  18
   9  -1 -16 345.705 147.529   6
   9  -1 -15 5941.57 312.851  37
   9  -1 -15 5982.37 356.894   6
   9  -1 -15 5906.89 316.521  18
  -9  -1  15 6179.02 366.265  28
   9  -1 -14 4249.83 290.312   6
   9  -1 -14 3951.79 231.849  24
   9  -1 -14 4052.12 249.286  37
  -9  -1  14 4212.07 286.666  28
   9  -1 -13 3906.69 272.558   6
   9  -1 -13 3880.24 225.079  24
   9  -1 -13 3588.85 232.642  37
  -9  -1  13 4104.88 266.098  28
   9  -1 -12 9920.64 424.191  37
  -9  -1  12 9202.15 448.983  28
   9  -1 -12 9843.13 413.724  34
   9  -1 -12 9781.98 411.944  24
   9  -1 -12 9316.34 454.118   6
   9  -1 -11 15794.9 614.385  37
  -9  -1  11 16837.0 649.971  28
   9  -1 -11 15519.9 604.211  34
  -9  -1  11 15597.3 642.473   4
  -9  -1  11 15173.9 913.616   1
   9  -1 -11 15878.4 604.623  24
  -9  -1  11 14304.9 768.948   7
   9  -1 -11 15322.0 644.767   6
  -9  -1  10 13171.2 712.432   7
  -9  -1  10 13829.6 580.058   4
  -9  -1  10 13282.3 817.326   1
  -9  -1  10 14574.0 581.892  28
   9  -1 -10 13919.4 551.903  34
   9  -1 -10 15325.6 554.714  24
  -9  -1   9 9476.73 530.073   7
  -9  -1   9 9132.87 606.290   1
  -9  -1   9 8925.43 396.478   4
  -9  -1   9 9482.84 395.781  28
   9  -1  -9 8763.17 372.840  34
   9  -1  -9 9176.21 374.024  24
   9  -1  -8 30468.5 1173.22  10
  -9  -1   8 30806.7 1235.61   7
   9  -1  -8 29609.9 1061.10  34
   9  -1  -8 30612.7 1057.44  24
  -9  -1   8 30806.1 1324.50   1
  -9  -1   8 29360.0 1080.27   4
   9  -1  -7 104408. 3623.19  10
  -9  -1   7 108766. 3711.20   7
   9  -1  -7 107651. 3529.08  34
  -9  -1   7 100803. 3766.29   1
   9  -1  -7 103019. 3523.87  24
  -9  -1   6 32216.3 1344.25   1
   9  -1  -6 33271.1 1215.04  10
   9  -1  -5 39446.7 1394.06  10
  -9  -1   5 38306.2 1526.11   1
  -9  -1   4 3998.02 302.548   1
  -9  -1   3 147027. 5054.39   1
   9  -1  -2 104556. 3744.98   3
  -9  -1   2 110424. 3754.40   1
  -9  -1   2 108957. 3776.81   8
   9  -1  -1 142770. 4988.30   3
  -9  -1   1 150134. 5042.75   8
  -9  -1   0 126762. 4403.24   8
  -9  -1  -1 16456.6 751.012   8
  -9  -1  -2 27621.9 1101.17   8
  -9  -1  -2 25642.6 971.142   7
   9  -1   3 31031.8 1422.28   9
  -9  -1  -3 29658.1 1108.97   7
  -9  -1  -3 32945.6 1266.12   8
  -9  -1  -4 82550.0 2799.17   7
   9  -1   4 76890.2 3180.62   9
  -9  -1  -4 83176.6 2978.78   8
   9  -1   5 28882.1 1467.59   9
   9  -1   6 33287.8 1663.54   9
   9  -1   6 31477.6 1208.97  28
   9  -1   7 15434.9 1087.58   9
  -9  -1  -7 15083.5 582.791  17
   9  -1   7 14300.3 619.418  19
   9  -1   7 15003.6 658.843  28
   9  -1   8 1424.66 404.275   9
   9  -1   8 1077.17 150.133  19
  -9  -1  -8 879.980 121.379  17
   9  -1   8 1104.55 186.374  28
   9  -1   8 806.812 146.972  30
   9  -1   9 13977.6 661.403  28
  -9  -1  -9 13930.6 565.510  17
   9  -1   9 15112.2 1175.63   9
   9  -1   9 13117.1 613.624  19
   9  -1   9 14139.5 636.133  30
   9  -1  10 5923.05 364.948  30
   9  -1  10 5730.03 391.392  28
  -9  -1 -10 6289.74 314.221  17
   9  -1  10 5321.07 757.319   9
   9  -1  10 5810.67 358.417  19
  -9  -1 -10 6100.91 542.499   2
   9  -1  11 7586.46 438.940  30
   9  -1  11 7357.30 488.923  28
  -9  -1 -11 8435.03 392.105  17
   9  -1  11 8425.54 460.038  19
   9  -1  11 7522.98 913.568   9
  -9  -1 -11 8740.51 681.301   2
   9  -1  12 14883.3 778.505  28
  -9  -1 -12 15121.2 636.227  17
   9  -1  12 15717.7 722.950  19
   9  -1  12 15321.4 1390.46   9
  -9  -1 -12 15948.3 1004.28   2
   9  -1  13 55.8838 185.542  28
   9  -1  13 208.992 145.949  19
  -9  -1 -13 38.3715 122.432  17
  -9  -1 -13 155.987 197.607   2
   9  -1  13 70.9993 122.529  49
   9  -1  13-88.2172 392.925   9
   9  -1  14 10385.9 1190.96   9
   9  -1  14 11585.8 677.587  28
  -9  -1 -14 10707.7 491.139  17
   9  -1  14 10871.3 581.579  19
  -9  -1 -14 10790.5 845.353   2
   9  -1  14 10613.0 517.829  49
  -9  -1 -15 20669.9 822.307  17
  -9  -1 -15 22193.3 1313.81   2
   9  -1  15 20658.0 929.845  19
   9  -1  15 20234.1 1704.43   9
   9  -1  15 21424.8 1041.08  28
   9  -1  16 8488.64 485.152  19
   9  -1  16 8831.79 597.303  28
  -9  -1 -16 8307.67 396.033  17
  -9  -1 -17 1829.60 180.865   6
   9  -1  17 1378.75 282.695  28
  -9  -1 -18 314.357 106.875   6
   9  -1  18 205.826 186.595  28
  -9  -1 -19 1860.94 150.990   6
   9  -1  19 1334.82 235.922  28
  -9   1  20 370.287 96.1942  28
  -9   1  19 3114.26 213.725  28
  -9   1  19 2500.66 181.731  19
  -9   1  18 9529.20 424.884  29
  -9   1  18 9595.36 447.552  28
  -9   1  18 8972.83 428.594  19
   9   1 -18 9261.04 441.279   6
   9   1 -17 9042.54 437.461   6
  -9   1  17 8659.54 411.581  29
  -9   1  17 8947.12 433.539  28
   9   1 -17 9289.70 406.600  27
  -9   1  17 8557.63 396.819  23
  -9   1  17 9250.74 428.060  19
  -9   1  17 8765.31 422.600  40
  -9   1  16 207.508 104.333  28
  -9   1  16 179.846 80.2082  29
   9   1 -16 171.274 106.435  27
  -9   1  16 86.7218 86.1974  40
   9   1 -16 131.920 107.633   6
   9   1 -16 274.563 209.800  11
  -9   1  16 196.776 76.8501  23
  -9   1  16 202.105 93.4133  19
   9   1 -15 5221.07 536.806  11
  -9   1  15 5442.23 299.848  40
   9   1 -15 5018.06 314.885   6
   9   1 -15 5409.58 277.162  27
  -9   1  15 5525.22 291.823  29
  -9   1  15 5402.20 304.987  28
   9   1 -14 4531.30 288.460   6
  -9   1  14 5019.06 266.285  29
   9   1 -14 4553.37 233.787  33
  -9   1  14 4444.26 270.541  40
   9   1 -14 5589.33 543.387  11
  -9   1  14 4841.05 277.157  28
   9   1 -14 4721.70 244.508  27
   9   1 -13 4192.51 273.553   6
   9   1 -13 4437.42 220.220  33
  -9   1  13 4475.90 257.622  28
   9   1 -13 4208.40 224.344  27
   9   1 -12 8726.48 363.606  33
  -9   1  12 8765.07 402.379  28
   9   1 -12 9029.19 370.886  27
   9   1 -12 9068.76 425.414   6
   9   1 -11 14937.7 562.615  33
  -9   1  11 13985.3 888.072   1
  -9   1  11 15261.8 629.451   4
  -9   1  11 13677.9 595.684  28
   9   1 -11 16455.5 572.212  27
   9   1 -11 15143.8 619.683   6
  -9   1  11 16264.8 1231.67  14
  -9   1  10 15031.2 859.738   1
  -9   1  10 14723.2 600.407   4
   9   1 -10 15742.5 555.231  27
   9   1 -10 13687.0 804.597  11
  -9   1  10 14739.5 1094.26  14
   9   1 -10 14455.4 547.087  33
   9   1 -10 14216.0 539.656  31
  -9   1   9 8518.34 388.317   4
  -9   1   9 8754.34 597.735   1
   9   1  -9 8778.12 362.540  27
   9   1  -9 8762.74 577.513  11
  -9   1   9 7487.25 754.444  14
   9   1  -9 8955.04 358.945  33
   9   1  -9 8799.07 348.318  31
   9   1  -8 31605.7 1321.57  11
  -9   1   8 31688.2 1104.44   4
  -9   1   8 32957.1 1365.01   1
   9   1  -8 30310.4 1071.73  31
   9   1  -8 29795.0 1077.28  33
   9   1  -7 97395.2 3262.49  11
  -9   1   7 84528.5 3308.47  14
  -9   1   7 98967.5 3296.75   1
   9   1  -7 86752.2 3023.91  33
  -9   1   6 33152.2 1305.96   1
   9   1  -6 30639.9 1257.12  11
  -9   1   6 28803.2 1283.67  14
  -9   1   5 37613.7 1493.35   1
  -9   1   5 37224.3 1451.42  14
   9   1  -5 37905.3 1460.71  11
  -9   1   4 3813.53 305.082   1
  -9   1   4 3606.63 272.077  14
  -9   1   3 141714. 4884.75   1
  -9   1   3 150573. 4790.19  14
   9   1  -3 135030. 4836.76  13
   9   1  -3 134079. 4864.27  10
   9   1  -2 106139. 3884.71   3
  -9   1   2 109532. 3887.55   1
  -9   1   2 119067. 3777.52  14
   9   1  -2 104378. 3866.34  10
   9   1  -1 147694. 5027.64   3
   9   1  -1 134975. 4985.19  13
  -9   1   1 154925. 4907.66  14
   9   1  -1 138730. 5007.95  10
  -9   1   0 126664. 4114.83  14
   9   1   0 113420. 4202.62  13
   9   1   1 17218.2 668.401  13
  -9   1  -1 17906.5 566.079  14
   9   1   2 25864.0 980.857  13
   9   1   3 21332.7 1046.78   9
   9   1   4 77969.7 2656.13  12
   9   1   4 70518.4 2918.21   9
   9   1   5 25847.3 993.313  12
   9   1   5 24120.3 1281.25   9
   9   1   6 30227.5 1099.19  29
   9   1   6 31258.3 1106.82  23
   9   1   6 32351.6 1211.09  12
   9   1   6 31766.0 1157.04  14
   9   1   6 31779.8 1115.35  19
   9   1   6 35423.6 1630.40   9
   9   1   7 19425.6 1202.60   9
   9   1   7 18599.8 695.307  29
   9   1   7 19177.8 699.870  40
   9   1   7 18848.1 750.365  14
   9   1   7 18571.5 706.689  19
   9   1   7 18328.7 697.472  23
   9   1   8 486.313 311.791   9
   9   1   8 795.378 89.2289  28
   9   1   8 664.366 90.9665  29
   9   1   8 706.931 95.8939  40
   9   1   8 670.310 177.639  14
   9   1   8 811.738 102.243  19
   9   1   8 866.780 99.3928  23
   9   1   9 12096.1 498.886  23
   9   1   9 11934.6 498.398  40
   9   1   9 11107.5 493.674  30
   9   1   9 12352.9 497.896  29
   9   1   9 11934.3 485.572  28
   9   1   9 11422.1 643.125  14
   9   1   9 12375.5 512.283  19
   9   1   9 11984.0 1015.40   9
   9   1  10 6241.54 316.212  40
   9   1  10 6341.49 318.664  30
   9   1  10 5751.28 305.149  29
   9   1  10 6327.00 306.404  28
   9   1  10 5842.76 525.427  14
  -9   1 -10 5166.83 485.629   2
   9   1  10 6136.01 298.851  22
   9   1  10 6383.04 328.887  19
   9   1  10 6223.86 779.827   9
   9   1  11 7500.17 383.502  40
   9   1  11 7836.26 383.965  30
   9   1  11 7643.60 379.280  29
   9   1  11 7487.05 369.895  28
   9   1  11 8228.39 366.472  22
   9   1  11 8065.96 398.344  19
  -9   1 -11 6676.14 566.255   2
   9   1  11 8787.90 941.489   9
   9   1  11 6912.94 369.359  43
   9   1  12 13905.0 594.885  43
   9   1  12 13226.6 562.159  38
   9   1  12 13338.8 594.813  30
   9   1  12 13677.6 598.365  29
   9   1  12 12481.6 580.845  28
   9   1  12 13873.2 569.908  47
  -9   1 -12 13309.0 865.750   2
   9   1  12 14850.8 1309.66   9
   9   1  12 13873.8 576.409  22
   9   1  12 14391.8 620.529  19
   9   1  13 83.1620 347.976   9
   9   1  13 208.798 93.0736  47
   9   1  13 184.076 108.607  43
   9   1  13 165.860 83.3680  38
   9   1  13 85.0770 102.782  30
   9   1  13 171.865 100.691  28
  -9   1 -13 169.074 175.275   2
   9   1  13 170.410 113.564  23
   9   1  13 206.676 98.4462  22
   9   1  13 192.422 125.571  19
   9   1  14 12408.0 516.041  43
   9   1  14 9766.60 1134.95   9
   9   1  14 11644.0 512.638  30
   9   1  14 11203.4 518.935  28
   9   1  14 12125.5 484.501  25
   9   1  14 12273.0 524.249  23
  -9   1 -14 10721.4 776.452   2
   9   1  14 11200.4 470.324  47
   9   1  15 21868.9 877.160  43
   9   1  15 20314.8 841.065  15
   9   1  15 21433.2 883.002  30
   9   1  15 20871.4 894.433  28
   9   1  15 21899.4 856.775  22
  -9   1 -15 21860.3 1222.57   2
   9   1  15 22482.8 894.902  23
   9   1  15 21137.4 842.505  25
   9   1  15 21604.0 1717.42   9
   9   1  16 8586.21 430.477  43
   9   1  16 8833.35 448.052  23
   9   1  16 8267.13 437.143  30
   9   1  16 8218.37 463.025  28
  -9   1 -17 1329.58 151.422   6
   9   1  17 1553.73 185.961  19
   9   1  17 1234.55 166.529  23
   9   1  17 1384.04 190.067  28
   9   1  17 1379.68 162.134  30
  -9   1 -18 308.396 100.459   6
   9   1  18 322.898 114.314  19
   9   1  18 314.018 130.666  28
   9   1  19 1366.63 168.740  28
  -9   1 -19 1647.10 135.081   6
   9   1  19 1431.34 157.334  19
  -9   3  17 332.543 71.8270  29
  -9   3  17 231.169 65.7524  28
  -9   3  17 309.722 71.8915  30
  -9   3  17 253.740 74.5225  40
  -9   3  17 385.809 71.9932  23
  -9   3  17 420.990 84.6435  19
  -9   3  16 1518.70 133.440  23
  -9   3  16 1543.91 148.991  19
  -9   3  16 1600.26 132.648  28
  -9   3  16 1756.10 144.504  40
  -9   3  15 4202.14 245.868  40
  -9   3  15 4398.93 261.882  19
  -9   3  15 4281.52 233.235  28
   9   3 -15 3770.07 189.541  27
  -9   3  14 6136.17 305.426  28
   9   3 -14 5925.50 263.024  27
  -9   3  14 6073.60 321.839  40
   9   3 -13 8671.13 357.647  27
  -9   3  13 8206.47 393.290  28
   9   3 -12 180.251 115.257  27
  -9   3  12 297.772 97.2230  28
   9   3 -11 15694.5 960.714  10
   9   3 -11 14535.3 584.103  27
  -9   3  11 14916.9 609.563  28
   9   3 -10 20435.8 784.137  33
   9   3 -10 22619.2 1205.14  10
  -9   3   9 28328.3 1451.93  14
   9   3  -9 33238.5 1579.63  10
  -9   3   8 6617.36 553.475  14
   9   3  -8 7761.70 651.996  10
  -9   3   7 2268.64 320.876  14
   9   3  -7 3148.53 425.881  10
   9   3  -6 6511.50 575.311  13
  -9   3   6 6180.57 438.090  14
   9   3  -6 6002.93 566.584  10
  -9   3   5 16833.3 763.308  14
   9   3  -5 17470.5 984.377  10
   9   3  -4 2385.19 358.732  13
  -9   3   4 1707.97 221.058  14
   9   3  -4 1934.38 315.890  10
   9   3  -3 4204.87 430.678  13
  -9   3   3 3810.24 291.535  14
   9   3  -2 8472.70 594.616  13
  -9   3   2 7669.46 429.918  14
   9   3  -1 789.825 239.465  13
  -9   3   1 954.790 161.573  14
   9   3   0 6260.44 475.792  13
   9   3   1 323.947 173.932  13
   9   3   1 495.976 213.849  12
   9   3   2 14742.2 758.808  13
   9   3   2 15366.9 830.395  12
   9   3   3 30577.5 1310.35  13
   9   3   3 33586.7 1395.03  12
   9   3   4 15013.7 783.172  12
   9   3   4 14971.4 725.016  13
   9   3   5 14360.7 570.256  23
   9   3   5 15461.6 766.680  12
   9   3   6 28233.6 1163.76  12
   9   3   6 26023.9 967.337  23
   9   3   6 25976.9 955.259  29
   9   3   7 31376.2 1244.24  12
   9   3   7 29591.1 1232.75  14
   9   3   7 27235.0 1035.49  29
   9   3   7 28900.6 1055.30  23
   9   3   8 22672.1 853.388  29
   9   3   8 22983.5 876.604  19
   9   3   8 22824.8 1031.74  12
   9   3   8 22937.6 1021.59  14
   9   3   8 22552.0 852.844  40
   9   3   8 22388.8 865.385  23
   9   3   9 4263.97 264.534  30
   9   3   9 4298.36 243.045  29
   9   3   9 4336.92 259.958  19
   9   3   9 4333.21 371.023  14
   9   3   9 4240.69 239.789  40
   9   3   9 4039.41 248.315  23
   9   3  10 603.651 119.471  30
   9   3  10 505.827 101.488  29
   9   3  10 627.578 115.965  19
   9   3  10 429.383 100.406  23
   9   3  10 383.974 92.9055  40
   9   3  10 651.318 228.236  14
   9   3  11 3937.90 237.457  29
   9   3  11 3879.61 243.470  23
   9   3  11 3824.68 257.268  19
   9   3  11 3294.09 244.822  30
   9   3  11 3749.58 232.285  40
   9   3  12 3558.41 228.569  29
   9   3  12 3422.81 247.372  43
   9   3  12 3532.07 249.647  19
   9   3  12 3697.99 240.834  23
   9   3  12 3334.89 240.363  30
   9   3  13 1091.29 130.870  29
   9   3  13 854.095 126.036  23
   9   3  13 1001.43 142.092  19
   9   3  13 813.003 135.182  43
   9   3  13 769.935 126.462  30
   9   3  14 3966.02 256.392  19
   9   3  14 3596.94 224.061  22
   9   3  14 3285.40 221.263  47
   9   3  14 3533.16 240.868  30
   9   3  14 3611.11 223.889  38
   9   3  14 3561.59 234.199  23
   9   3  15 367.830 83.9291  38
   9   3  15 258.905 91.0509  30
   9   3  15 263.966 84.2955  25
   9   3  15 276.372 90.4922  23
   9   3  15 208.026 81.7774  22
   9   3  15 434.457 93.5638  47
   9   3  15 386.960 104.970  19
   9   3  16 350.265 92.8113  15
   9   3  16 484.083 90.4965  23
   9   3  16 345.419 83.2630  22
   9   3  16 300.279 84.4386  43
   9   3  16 527.613 100.823  19
   9   3  16 398.794 83.9804  25
   9   5   4 255.815 68.0290  39
   9   5   5 180.174 68.7254  39
   9   5   5 227.920 59.9075  26
   9   5   6 560.636 86.1727  39
 -10  -4  13 1133.37 136.114  52
 -10  -4  13 1183.68 161.853  53
 -10  -4  12 2099.76 200.662  52
 -10  -4  12 2252.38 306.528  51
 -10  -4  11 377.715 209.174  53
 -10  -4  11 198.178 260.957  51
 -10  -4  11 221.614 122.043  52
 -10  -4  10 210.456 202.764  53
 -10  -4  10 779.517 156.317  52
 -10  -4  10 203.092 279.073  51
 -10  -4   9 354.751 134.474  52
 -10  -4   9 612.593 267.665  51
 -10  -4   8 2527.85 227.436  52
 -10  -4   8 2295.25 217.018  48
 -10  -4   7 797.743 159.832  48
 -10  -4   7 729.471 152.475  52
 -10  -4   7 1106.57 242.070  51
 -10  -4   6 1452.88 212.221  53
 -10  -4   6 1317.35 242.973  51
 -10  -4   6 1617.20 203.627  48
 -10  -4   6 1177.37 165.543  52
 -10  -4   5 3887.72 301.955  53
 -10  -4   5 4069.82 268.676  52
 -10  -4   5 4327.56 313.714  48
 -10  -4   5 4265.55 365.869  51
 -10  -4   4 1973.66 184.532  52
 -10  -4   4 1887.38 209.797  48
 -10  -4   4 1942.96 256.361  51
  10  -4  -4 1910.27 156.816  50
 -10  -4   3 3321.50 231.020  52
 -10  -4   3 3468.63 234.496  56
 -10  -4   3 3650.32 273.146  48
  10  -4  -3 3162.30 200.302  50
 -10  -4   3 3821.70 331.638  51
 -10  -4   2 422.961 110.121  52
  10  -4  -2 485.853 125.368  52
 -10  -4   2 434.782 130.182  56
 -10  -4   2 242.320 167.419  51
 -10  -4   2 357.552 133.144  48
  10  -4  -2 464.899 97.4781  50
 -10  -4   1 8218.25 378.034  52
 -10  -4   1 8844.18 430.885  56
  10  -4  -1 7275.76 408.752  55
  10  -4  -1 7895.45 395.485  52
 -10  -4   1 7745.92 431.811  48
  10  -4  -1 7715.86 356.976  50
 -10  -4   1 8672.12 499.267  51
  10  -4   0 6489.29 351.258  52
 -10  -4   0 6979.75 377.702  56
  10  -4   0 6649.97 387.315  55
 -10  -4   0 6540.91 317.352  52
 -10  -4   0 6272.86 379.376  48
  10  -4   0 5982.24 305.119  50
 -10  -4   0 7629.01 454.521  51
  10  -4   1 7821.14 390.886  52
 -10  -4  -1 7235.90 395.118  56
 -10  -4  -1 7317.86 337.303  52
  10  -4   1 7868.06 444.312  55
  10  -4   1 6786.38 332.717  50
 -10  -4  -1 7634.82 415.691  48
  10  -4   2 1587.08 179.023  52
 -10  -4  -2 1439.58 174.164  56
  10  -4   2 1644.73 241.152  55
 -10  -4  -2 1374.66 182.845  48
  10  -4   2 1022.77 123.188  50
 -10  -4  -2 1684.29 173.855  50
 -10  -4  -3 9945.31 481.863  56
  10  -4   3 10275.8 483.591  52
  10  -4   3 11202.6 589.653  55
 -10  -4  -3 10271.6 503.006  48
  10  -4   3 8970.96 416.202  50
 -10  -4  -3 10008.6 450.787  50
 -10  -4  -4 4291.56 277.988  56
  10  -4   4 3908.55 274.120  52
  10  -4   4 4362.87 387.138  55
 -10  -4  -4 3886.94 279.513  48
 -10  -4  -4 4179.67 241.684  50
  10  -4   4 3561.58 214.883  50
 -10  -4  -5 6911.02 378.354  56
  10  -4   5 6819.94 384.029  52
 -10  -4  -5 6836.02 330.728  50
 -10  -4  -6 1337.48 175.279  56
  10  -4   6 1514.51 185.077  52
 -10  -4  -6 1255.88 130.313  50
  10  -4   7 1998.12 204.544  52
 -10  -4  -7 2042.63 154.428  50
 -10  -4  -8 1813.08 184.149  56
  10  -4   8 1629.51 191.908  52
 -10  -4  -9 5490.33 309.036  56
  10  -4   9 6500.98 449.836  55
  10  -4   9 5525.17 332.688  52
 -10  -4 -10 2846.36 202.594  56
  10  -4  10 2992.98 297.537  55
  10  -4  10 2723.63 217.037  52
 -10  -4 -11 1498.65 149.756  56
  10  -4  11 1207.50 145.529  52
  10  -4  11 1626.98 214.828  55
  10  -4  12 1886.25 190.941  55
  10  -4  12 1701.50 145.303  52
  10  -2 -19 288.169 84.2032  17
  10  -2 -18 895.387 125.489  17
  10  -2 -17 8292.42 392.666  18
  10  -2 -17 7640.27 381.724  17
  10  -2 -17 8429.31 397.225   5
  10  -2 -16 10966.2 501.770  18
  10  -2 -15 10327.6 486.993  18
  10  -2 -14 566.190 149.115  37
  10  -2 -14 507.611 139.860  18
  10  -2 -13 11217.2 522.817  37
  10  -2 -13 11948.5 537.206  18
  10  -2 -12 15698.9 671.184  37
  10  -2 -12 16155.8 661.511  24
  10  -2 -12 16298.0 685.913  18
  10  -2 -11 10623.8 492.150  37
  10  -2 -11 10936.7 481.363  24
  10  -2 -11 10909.7 505.065  18
  10  -2 -10 13142.5 576.032  37
  10  -2 -10 13856.1 593.820  18
  10  -2 -10 13264.1 560.822  24
  10  -2  -9 23376.3 861.040  24
  10  -2  -9 22844.1 874.202  37
 -10  -2   9 21759.4 852.730   4
 -10  -2   9 22812.1 911.954  55
  10  -2  -8 18674.7 728.273  24
  10  -2  -8 19013.4 731.064  34
 -10  -2   8 19206.8 1009.76   7
 -10  -2   8 19085.1 723.608   4
 -10  -2   8 19981.0 967.696   1
 -10  -2   7 9134.73 569.011   1
  10  -2  -7 8693.21 402.529  24
  10  -2  -7 9729.57 409.106  34
 -10  -2   7 10276.4 658.312   7
  10  -2  -7 10287.4 451.669  18
 -10  -2   6 3721.07 325.911   1
 -10  -2   6 3990.46 397.984   7
  10  -2  -6 4458.04 246.066  37
  10  -2  -6 4244.26 248.470  18
  10  -2  -5 5017.26 384.207   3
 -10  -2   5 5704.28 383.658   1
  10  -2  -5 5716.44 284.220  18
  10  -2  -5 5833.97 284.740  37
  10  -2  -4 9517.97 400.779  37
  10  -2  -4 9278.63 516.646   3
 -10  -2   4 9385.57 503.312   1
  10  -2  -4 9588.93 393.189  24
  10  -2  -4 9093.16 387.836  34
  10  -2  -4 9796.88 400.675  18
 -10  -2   4 10396.1 624.641   7
 -10  -2   3 10822.1 540.706   1
  10  -2  -3 10864.0 436.232  34
  10  -2  -3 10874.7 437.708  24
  10  -2  -3 11630.6 445.456  18
  10  -2  -3 11063.8 443.068  37
  10  -2  -2 18243.2 654.673  24
  10  -2  -2 16882.4 652.394  34
 -10  -2   2 18850.7 773.273   1
 -10  -2   2 18402.6 914.713   8
 -10  -2   1 93257.6 3288.49   1
 -10  -2   1 98086.3 3417.06   7
 -10  -2   1 91541.5 3467.41   8
 -10  -2   0 85715.0 2869.63   7
 -10  -2   0 84379.6 2976.04   8
 -10  -2   0 81252.3 2761.73   1
 -10  -2  -1 62331.3 2440.66   8
 -10  -2  -2 13384.5 778.843   8
 -10  -2  -3 14338.5 828.832   8
  10  -2   4 36417.9 1485.51  28
  10  -2   4 36223.2 1375.98  19
 -10  -2  -4 36716.3 1616.99   8
 -10  -2  -5 51273.0 2156.02   8
  10  -2   5 49088.2 1902.09  19
  10  -2   5 51635.3 2022.93  28
 -10  -2  -5 50975.9 1835.02  17
  10  -2   6 27502.5 1015.16  16
 -10  -2  -6 23071.1 902.768  17
  10  -2   6 23176.7 1076.16  28
  10  -2   6 23090.1 978.374  19
  10  -2   6 22865.5 939.586  49
 -10  -2  -6 24467.9 918.102  48
 -10  -2  -6 22251.6 1169.32   8
  10  -2   6 23963.5 1366.91   9
  10  -2   6 22549.1 901.642  54
 -10  -2  -7 7714.74 519.801   2
 -10  -2  -7 7068.30 366.717  17
  10  -2   7 7496.33 524.650  28
  10  -2   7 7619.44 449.335  19
  10  -2   7 6916.62 386.932  49
 -10  -2  -7 6680.75 351.317  48
 -10  -2  -7 6746.41 565.937   8
  10  -2   7 8323.45 760.742   9
  10  -2   7 6472.58 353.779  54
 -10  -2  -7 7380.01 362.650  56
 -10  -2  -8 3659.98 379.555   2
 -10  -2  -8 3681.28 253.898  17
  10  -2   8 3104.98 380.771  28
  10  -2   8 3882.36 347.271  19
 -10  -2  -8 3053.76 216.605  48
  10  -2   8 3265.94 255.427  49
 -10  -2  -8 3291.28 407.116   8
  10  -2   8 2888.02 517.323   9
 -10  -2  -8 3269.80 230.721  56
 -10  -2  -9 8806.33 629.206   2
 -10  -2  -9 9722.34 453.714  17
  10  -2   9 8410.85 623.645  28
  10  -2   9 8695.03 583.113  19
  10  -2   9 7462.68 451.389  49
 -10  -2  -9 8971.80 426.161  56
 -10  -2  -9 8470.20 657.126   8
  10  -2   9 8425.39 896.998   9
 -10  -2 -10 3297.39 258.011  17
  10  -2  10 2657.78 354.307  19
  10  -2  10 3152.98 423.896  28
 -10  -2 -10 3305.68 418.754   8
  10  -2  10 2797.75 566.045   9
  10  -2  10 2925.66 269.550  49
 -10  -2 -10 3285.98 230.049  56
 -10  -2 -10 3287.73 391.756   2
 -10  -2 -11 349.388 147.985  17
  10  -2  11 634.206 250.110  19
  10  -2  11 241.164 285.172  28
 -10  -2 -11-33.8138 189.928   8
  10  -2  11-73.0221 295.230   9
  10  -2  11 222.124 161.773  49
 -10  -2 -11 207.731 107.629  56
 -10  -2 -11 156.700 158.946   2
 -10  -2 -12 6201.43 356.230  17
  10  -2  12 5292.12 541.498  28
 -10  -2 -12 5398.11 568.434   8
  10  -2  12 4485.80 740.801   9
  10  -2  12 5550.54 386.960  49
 -10  -2 -12 5707.58 307.637  56
 -10  -2 -12 6834.52 580.395   2
  10  -2  13 8080.68 658.100  28
 -10  -2 -13 6741.44 647.895   8
  10  -2  13 9093.14 486.662  49
 -10  -2 -13 8053.72 376.234  56
 -10  -2 -13 7631.30 417.983  17
  10  -2  14 1537.93 216.067  49
  10  -2  14 1374.50 347.077  28
 -10  -2 -14 1414.16 179.903  17
 -10  -2 -15 2056.84 169.612   6
  10  -2  15 1597.20 346.786  28
  10  -2  16 2633.43 216.524  55
  10  -2  16 3112.04 396.987  28
 -10  -2 -17 1076.83 151.169  36
  10  -2  17 695.711 247.247  28
 -10  -2 -18 388.673 94.1089  36
 -10   0  21 1088.92 137.697  28
  10   0 -21 1380.62 145.398   5
 -10   0  20 2754.25 218.876  28
 -10   0  19 2439.81 212.449  28
  10   0 -19 2136.79 207.694   6
 -10   0  18 61.0208 120.872  28
  10   0 -18 90.8273 74.3996  18
  10   0 -18 28.4270 133.875   6
 -10   0  17 191.602 123.925  28
  10   0 -17 242.066 145.124   6
 -10   0  16 162.493 78.3023  19
 -10   0  16 151.803 112.361  28
  10   0 -16 40.9778 136.510   6
 -10   0  15 4148.14 267.219  28
  10   0 -15 3932.60 248.360  27
  10   0 -15 3827.88 220.630  37
 -10   0  15 3481.47 227.890  40
 -10   0  15 3774.33 232.430  19
  10   0 -15 3861.55 283.241   6
  10   0 -14 9781.50 428.984  27
 -10   0  14 10441.9 462.299  28
  10   0 -14 10305.5 488.684   6
 -10   0  14 9523.05 431.446  19
 -10   0  14 9162.86 427.098  40
  10   0 -13 14600.8 638.386   6
  10   0 -13 14537.2 581.684  27
 -10   0  13 14324.2 573.642  29
 -10   0  13 15310.5 615.264  28
 -10   0  13 14704.1 636.605   4
  10   0 -13 15369.3 899.374  11
 -10   0  13 14847.3 587.914  40
 -10   0  12 213.822 67.1377  40
  10   0 -12 256.588 88.7626  33
 -10   0  12 290.230 94.2876  28
 -10   0  12 232.716 63.0554  29
  10   0 -12 229.825 103.153  27
 -10   0  12 181.901 109.368   4
 -10   0  12 63.5103 200.181   1
  10   0 -12 389.096 226.056  11
  10   0 -12 339.979 81.8021  24
  10   0 -12 184.422 118.084   6
  10   0 -11 5398.96 287.574   6
  10   0 -11 5266.56 237.449  33
 -10   0  11 5203.81 259.406  28
  10   0 -11 4882.97 238.151  27
 -10   0  11 4846.38 277.209   4
 -10   0  11 5232.51 486.589   1
  10   0 -11 5728.24 466.644  11
 -10   0  11 5036.76 242.632  40
  10   0 -11 4734.54 226.915  24
 -10   0  10 21572.5 765.596  28
  10   0 -10 20206.1 733.148  27
 -10   0  10 20565.3 787.221   4
 -10   0  10 20080.2 1043.38   1
  10   0 -10 22295.0 1020.85  11
  10   0 -10 19841.6 725.956  24
  10   0 -10 20298.0 731.709  33
 -10   0   9 97523.8 3107.31  28
  10   0  -9 94690.8 3075.47  27
  10   0  -9 82400.3 3131.27  13
  10   0  -9 95593.2 3367.09  11
 -10   0   9 90577.4 3125.11   4
 -10   0   9 90376.3 3406.53   1
  10   0  -9 90223.0 3070.93  24
  10   0  -9 91362.5 3074.69  33
  10   0  -8 172214. 5803.64  13
  10   0  -8 184076. 6006.59  11
 -10   0   8 170461. 6043.71   1
 -10   0   8 169891. 5784.43   4
  10   0  -8 172828. 5739.69  33
 -10   0   7 41477.6 1666.16   1
  10   0  -7 40885.4 1463.36  13
  10   0  -7 42473.7 1620.09  11
 -10   0   6 74307.1 2839.32   1
  10   0  -6 79067.9 2664.18  13
 -10   0   5 75078.3 2790.65   1
  10   0  -5 77461.7 2622.48  13
 -10   0   4 253176. 8653.54   1
  10   0  -4 260062. 8594.99  10
  10   0  -4 253728. 8496.18  13
 -10   0   3 159668. 5505.70   1
  10   0  -3 159841. 5362.28  13
  10   0  -3 161564. 5444.19  10
  10   0  -2 81551.0 2705.88  13
  10   0  -2 78369.6 2678.49  12
  10   0  -2 81740.1 2773.57  10
 -10   0   2 77972.0 2760.27   8
  10   0  -1 16218.8 588.099  12
 -10   0   1 16502.5 667.812   8
  10   0   0 429.124 83.3669  12
 -10   0   0 362.921 125.932   8
  10   0   1 26008.8 914.076  12
 -10   0  -1 24344.6 970.423   8
  10   0   2 148420. 4917.52   9
 -10   0  -2 130644. 4579.99   8
  10   0   3 7103.37 264.145  14
  10   0   3 7134.51 569.341   9
  10   0   4 3151.79 199.414  14
  10   0   4 3062.40 420.718   9
  10   0   5 4906.24 357.866  14
  10   0   5 4876.28 535.331   9
  10   0   6 13769.3 698.101  14
  10   0   6 12258.2 921.684   9
  10   0   7 62839.7 2181.02  30
  10   0   7 62896.2 2187.73  28
  10   0   7 64265.4 2181.76  23
  10   0   7 62911.0 2379.69  14
  10   0   7 67725.4 2854.89   9
  10   0   7 61660.8 2178.16  43
  10   0   8 54322.7 1926.62  30
  10   0   8 55644.4 1938.62  28
  10   0   8 55130.7 1916.98  22
  10   0   8 53726.7 1909.94  25
  10   0   8 55392.6 1929.38  23
  10   0   8 55097.1 2615.60   9
  10   0   8 55906.9 1928.16  43
  10   0   9 40279.5 1452.17  43
  10   0   9 40056.2 1434.25  38
  10   0   9 40388.0 1455.11  30
  10   0   9 39389.7 1464.07  28
  10   0   9 42269.0 1473.74  19
  10   0   9 40941.7 1445.06  22
  10   0   9 39096.3 1432.54  25
  10   0   9 41236.0 1460.29  23
  10   0   9 40694.0 2174.25   9
  10   0   9 39417.5 1435.81  47
  10   0  10 1239.66 131.576  47
  10   0  10 1228.96 142.566  43
  10   0  10 1041.94 113.706  15
  10   0  10 1041.73 148.322  19
  10   0  10 915.432 126.239  30
  10   0  10 1098.61 152.729  28
  10   0  10 1134.22 133.643  22
  10   0  10 981.666 133.041  23
  10   0  10 1044.24 122.371  25
  10   0  10 1365.22 456.510   9
  10   0  11 4138.73 269.757  43
  10   0  11 3875.57 239.986  15
  10   0  11 4539.88 281.646  30
  10   0  11 4564.35 300.933  28
  10   0  11 4914.66 298.585  19
 -10   0 -11 4619.70 512.984   2
  10   0  11 3412.06 653.229   9
  10   0  11 4669.28 260.098  25
  10   0  11 4370.10 283.106  23
  10   0  12 19811.3 822.760  30
  10   0  12 19950.5 857.478  28
  10   0  12 19472.0 813.250  43
  10   0  12 19517.0 839.623  19
  10   0  12 20230.1 830.068  23
 -10   0 -12 21585.6 1222.67   2
  10   0  13 40374.0 1631.56  28
  10   0  13 43037.3 2589.83   9
  10   0  13 43455.7 1629.93  19
  10   0  13 42377.9 1606.98  23
 -10   0 -13 45581.5 2080.70   2
  10   0  13 44063.2 1607.71  30
  10   0  14 10625.9 589.000  28
  10   0  14 9057.23 1101.98   9
  10   0  14 10909.4 565.051  19
 -10   0 -14 11899.4 894.640   2
  10   0  14 10697.5 534.696  30
  10   0  15 2244.75 268.224  28
  10   0  15 2646.29 642.813   9
  10   0  15 1776.20 230.092  19
  10   0  15 2256.40 218.911  30
 -10   0 -15 2801.86 431.581   2
  10   0  16 655.422 169.996  19
  10   0  16 777.898 201.628  28
  10   0  16 654.758 135.862  30
  10   0  17 3384.36 328.863  28
  10   0  17 3942.95 305.086  19
  10   0  18 2660.38 293.161  28
  10   0  18 2836.52 251.575  19
  10   0  19 2650.05 261.036  28
  10   0  19 2240.38 203.454  19
 -10   2  19 358.655 78.5842  19
 -10   2  19 222.570 78.8101  28
 -10   2  18 678.936 98.2967  29
 -10   2  18 723.124 107.382  28
 -10   2  18 763.961 107.572  40
  10   2 -18 823.691 103.337   5
 -10   2  18 688.495 88.3812  23
 -10   2  18 762.078 111.935  19
 -10   2  17 7147.42 340.609  29
  10   2 -17 7337.74 321.851  27
 -10   2  17 7588.62 356.121  28
 -10   2  17 7117.64 350.049  40
  10   2 -17 7087.32 344.470   5
 -10   2  17 7066.28 359.652  19
 -10   2  17 6870.27 333.411  23
 -10   2  16 10083.7 454.888  40
 -10   2  16 10260.6 468.510  19
  10   2 -16 10034.2 413.619  27
 -10   2  16 9150.21 437.258  29
 -10   2  16 10386.0 457.351  28
 -10   2  15 7822.56 388.012  40
 -10   2  15 7867.13 380.220  29
 -10   2  15 8290.63 393.208  28
  10   2 -15 8209.41 353.963  27
 -10   2  14 711.122 119.928  28
  10   2 -14 840.013 124.789  27
 -10   2  14 810.169 534.958  14
  10   2 -13 10707.9 435.295  27
 -10   2  13 10028.4 466.945  28
  10   2 -13 10349.9 417.228  33
 -10   2  13 9260.69 1015.50  14
  10   2 -12 15441.5 579.952  27
 -10   2  12 13604.8 600.772  28
  10   2 -12 14911.0 562.621  33
  10   2 -12 14724.2 921.954  11
  10   2 -11 9081.78 406.135  27
  10   2 -11 8913.35 388.717  33
 -10   2  11 7369.69 847.060  14
  10   2 -11 9083.07 673.366  11
  10   2 -10 10688.1 456.121  33
  10   2 -10 10666.9 436.593  31
  10   2 -10 10335.7 714.196  11
  10   2  -9 18745.9 743.878  33
  10   2  -9 19670.4 734.550  31
  10   2  -9 19068.9 1018.19  11
 -10   2   8 22170.9 1049.43   1
  10   2  -8 20156.3 759.266  24
  10   2  -8 19695.3 755.724  46
 -10   2   8 17015.7 975.937  14
  10   2  -8 19730.0 1005.92  11
  10   2  -8 18701.8 760.637  31
 -10   2   7 10297.5 619.027   1
 -10   2   7 8642.19 569.002  14
  10   2  -7 9276.41 433.121  46
  10   2  -7 9529.19 428.222  42
  10   2  -6 3881.39 403.246  10
  10   2  -6 4020.85 238.810  35
 -10   2   6 4168.83 356.790   1
 -10   2   6 4620.35 358.374  14
  10   2  -5 4897.92 391.448   3
 -10   2   5 4612.86 354.849   1
 -10   2   5 4493.65 323.222  14
  10   2  -5 4318.27 402.581  10
 -10   2   4 9511.97 525.041   1
  10   2  -4 8954.13 532.503   3
 -10   2   4 9910.73 469.482  14
  10   2  -4 9569.79 592.718  10
 -10   2   3 14496.9 682.637   1
  10   2  -3 12979.2 710.372  13
 -10   2   3 14986.6 607.669  14
  10   2  -3 13891.3 738.323  10
 -10   2   2 22370.1 929.177   1
  10   2  -2 20763.1 964.812  13
 -10   2   2 21388.6 835.555  14
  10   2  -2 22750.2 989.571  10
 -10   2   1 86723.3 2953.16   1
  10   2  -1 78181.6 2976.68  13
 -10   2   1 82780.8 2844.34  14
 -10   2   0 81751.3 2819.73   1
  10   2   0 75557.8 2831.71  13
  10   2   1 62456.8 2289.06  13
  10   2   1 63013.8 2338.81  12
  10   2   2 9600.42 504.685  13
  10   2   2 10299.0 551.104  12
  10   2   3 12579.9 591.170  13
  10   2   3 12293.9 619.743  12
  10   2   4 32838.2 1290.33  12
  10   2   4 32107.8 1142.33  19
  10   2   4 32644.1 1140.02  23
  10   2   4 32432.1 1130.70  29
  10   2   5 47324.9 1637.82  29
  10   2   5 46985.5 1650.27  19
  10   2   5 50759.0 1800.56  12
  10   2   5 47450.3 1648.80  23
  10   2   5 47375.0 1635.60  40
  10   2   6 19015.6 713.962  40
  10   2   6 18862.5 1110.39   9
  10   2   6 19563.9 716.178  29
  10   2   6 20182.1 857.092  12
  10   2   6 19555.5 726.929  23
  10   2   6 18966.8 729.791  19
  10   2   7 5139.58 262.420  40
  10   2   7 4613.55 542.096   9
  10   2   7 5931.53 273.152  29
 -10   2  -7 5367.07 414.470   2
  10   2   7 5429.64 381.751  12
  10   2   7 5581.88 362.992  14
  10   2   7 5965.94 279.088  23
  10   2   7 5929.87 284.292  19
  10   2   8 3132.21 196.353  40
  10   2   8 3722.60 512.123   9
  10   2   8 3385.63 198.535  29
 -10   2  -8 3229.54 333.076   2
  10   2   8 3290.01 317.554  12
  10   2   8 3631.44 291.662  14
  10   2   8 3224.55 200.627  23
  10   2   8 3575.14 214.430  19
  10   2   9 8075.21 397.747  19
  10   2   9 8254.54 383.580  40
  10   2   9 8020.54 394.620  30
  10   2   9 8420.03 383.899  29
 -10   2  -9 8595.70 579.708   2
  10   2   9 9200.21 502.734  14
  10   2   9 8190.19 799.662   9
  10   2   9 8561.50 391.157  23
  10   2  10 2603.68 200.261  19
  10   2  10 2292.30 187.893  40
  10   2  10 2361.10 190.960  30
  10   2  10 2466.45 181.496  29
 -10   2 -10 2506.10 323.118   2
  10   2  10 2429.21 319.485  14
  10   2  10 2256.47 183.748  23
  10   2  10 1972.44 445.684   9
  10   2  11 148.758 107.397  30
  10   2  11 31.4661 86.2863  29
  10   2  11-213.877 288.169  14
  10   2  11 98.9216 92.5834  23
  10   2  11 67.4163 85.2961  22
  10   2  11 153.391 98.9593  19
  10   2  11 88.5834 88.3300  40
  10   2  12 6364.98 339.989  23
  10   2  12 6077.42 333.370  29
  10   2  12 5725.44 321.783  22
  10   2  12 5874.97 341.727  19
  10   2  13 7361.01 382.053  43
  10   2  13 7130.34 374.056  29
  10   2  13 6856.45 353.277  47
  10   2  13 6869.24 370.316  23
  10   2  13 6839.73 381.987  19
  10   2  13 7164.31 360.131  22
  10   2  13 5766.37 334.955  38
  10   2  14 1640.84 156.132  38
  10   2  14 1556.57 179.716  30
  10   2  14 1414.18 138.485  26
  10   2  14 1459.44 171.833  23
  10   2  14 1451.57 168.218  43
  10   2  14 1477.06 181.771  19
  10   2  14 1619.56 161.324  22
  10   2  14 1675.40 160.165  47
  10   2  15 1573.47 147.122  38
  10   2  15 2091.76 193.011  30
  10   2  15 1896.24 187.283  43
  10   2  15 1765.73 164.960  25
  10   2  15 1842.40 183.752  23
  10   2  15 1759.42 159.794  47
 -10   2 -15 1737.41 145.802   6
  10   2  15 2000.94 170.785  22
  10   2  15 1898.97 194.288  19
  10   2  16 3051.70 221.225  43
  10   2  16 2917.28 208.835  15
  10   2  16 3011.57 202.361  25
  10   2  16 3370.14 244.657  19
  10   2  16 2665.07 197.407  22
  10   2  16 3273.03 228.544  30
 -10   2 -16 2920.19 182.625   6
  10   2  17 1199.05 134.428  43
  10   2  17 1198.36 139.789  30
  10   2  17 1518.65 165.204  19
  10   2  18 420.743 100.560  19
  10   2  18 319.633 85.5269  30
 -10   4  13 1125.81 114.206  40
 -10   4  13 1026.73 108.615  29
 -10   4  13 1114.78 119.156  19
 -10   4  12 2428.75 169.412  40
 -10   4  12 2494.65 179.131  19
  10   4 -11 306.738 83.6284  27
  10   4 -10 200.993 107.033  27
 -10   4   9 121.434 78.8086  28
  10   4  -8 2074.55 195.191  33
  10   4  -7 686.058 151.262  31
  10   4  -5 3357.14 410.469  13
  10   4  -4 1570.65 315.291  13
  10   4  -3 3513.53 426.634  13
  10   4  -3 2220.37 413.870  12
  10   4  -2 433.445 223.307  13
  10   4  -2 355.444 246.209  12
  10   4  -1 6742.94 552.893  13
  10   4  -1 7694.76 640.435  12
  10   4   0 5273.21 463.218  13
  10   4   0 5544.86 524.605  12
  10   4   1 5480.55 453.663  13
  10   4   1 6335.74 530.751  12
  10   4   2 745.337 220.224  12
  10   4   3 7976.96 560.758  12
  10   4   4 3371.20 214.751  15
  10   4   5 5496.94 287.490  43
  10   4   6 1214.75 130.754  43
  10   4   7 1512.69 153.254  43
  10   4   7 1573.42 141.625  30
  10   4   7 1607.42 147.724  22
  10   4   8 1578.27 155.785  43
  10   4   8 1600.62 148.395  30
  10   4   8 1994.65 162.325  22
  10   4   9 5255.17 310.394  43
  10   4   9 6208.50 309.221  22
  10   4   9 5590.42 302.081  30
  10   4  10 3383.03 229.183  43
  10   4  10 3534.21 231.601  47
  10   4  10 3016.41 209.025  22
  10   4  10 3371.38 222.966  30
  10   4  11 1569.53 155.106  47
  10   4  11 1506.79 149.438  38
  10   4  11 1814.00 159.175  30
  10   4  11 1701.64 166.043  15
  10   4  11 1282.30 131.007  23
  10   4  11 1576.46 154.411  25
  10   4  11 1598.97 157.268  43
  10   4  11 1798.48 151.029  22
  10   4  12 1852.03 157.912  30
  10   4  12 1642.21 146.759  26
  10   4  12 1795.62 159.810  43
  10   4  12 1972.00 170.076  15
  10   4  12 1738.70 137.928  23
  10   4  12 1742.00 148.007  22
  10   4  12 1958.49 162.931  25
 -11  -5   6 1968.36 200.735  50
 -11  -5   5 1478.52 166.654  50
 -11  -5   4 1023.91 137.421  50
 -11  -5   3 2197.34 173.407  50
 -11  -5   2 1828.97 152.277  50
 -11  -5   1 250.834 87.9986  50
 -11  -5   0 286.585 81.2203  50
 -11  -5  -1 528.061 85.1079  50
 -11  -5  -2 887.723 93.0917  50
 -11  -5  -3 390.427 71.0190  50
 -11  -5  -4 833.455 110.014  56
  11  -5   4 665.902 134.004  55
  11  -5   4 632.357 89.4156  52
 -11  -5  -5 907.861 103.090  56
  11  -5   5 852.429 92.9279  52
  11  -5   5 823.331 158.532  55
 -11  -3  17 96.4532 80.4180  53
  11  -3 -17-4.58607 75.7934  17
 -11  -3  16-9.16171 110.657  53
  11  -3 -16 63.1904 84.8681  17
 -11  -3  15 1978.30 230.217  53
  11  -3 -15 2120.63 181.031  17
 -11  -3  14 1357.48 247.185  53
  11  -3 -14 1024.41 161.615  17
 -11  -3  13 472.193 251.349  53
  11  -3 -13 443.131 144.593  17
 -11  -3  12 75.0715 262.102  53
 -11  -3  12 107.303 118.325  55
  11  -3 -12 83.3316 145.880  17
 -11  -3  11 2027.74 226.763  55
  11  -3 -11 2595.72 262.642  17
  11  -3 -10 2568.72 273.570  17
  11  -3 -10 2954.65 316.442  18
 -11  -3   9 2372.52 315.874  53
 -11  -3   9 1950.38 245.616  55
  11  -3  -9 2062.98 293.761  18
  11  -3  -9 1683.19 251.348  17
 -11  -3   8 3101.52 311.010  53
 -11  -3   8 2478.52 280.560  55
  11  -3  -8 2815.57 265.834  17
  11  -3  -8 2797.32 302.241  18
 -11  -3   7 17439.0 805.761  53
 -11  -3   7 17785.8 806.808  55
  11  -3  -7 17356.2 738.794  17
 -11  -3   6 29443.2 1209.69  53
 -11  -3   6 30556.8 1229.80  55
  11  -3  -6 30918.4 1138.17  17
  11  -3  -5 15992.9 626.088  50
 -11  -3   5 16357.6 724.574  53
 -11  -3   5 16799.5 751.890  55
  11  -3  -4 16926.8 659.930  50
 -11  -3   4 18518.0 794.941  55
  11  -3  -4 17954.3 688.184  52
 -11  -3   4 16745.8 740.977  53
 -11  -3   3 22941.5 905.837  55
 -11  -3   3 21854.2 818.184  52
  11  -3  -3 21572.8 807.050  52
 -11  -3   3 21432.4 862.552  53
  11  -3  -2 33953.0 1297.96  50
 -11  -3   2 40516.8 1488.39  51
 -11  -3   2 36924.6 1336.86  52
  11  -3  -2 38361.6 1341.85  52
 -11  -3   2 37931.9 1420.56  55
 -11  -3   2 38266.9 1386.78  53
  11  -3  -1 39931.4 1447.34  50
  11  -3  -1 42772.0 1491.64  52
  11  -3  -1 40483.1 1516.58  55
 -11  -3   1 42685.1 1524.95  53
 -11  -3   0 432.605 254.522   8
  11  -3   0 305.742 79.8017  50
 -11  -3   0 503.971 144.752  48
 -11  -3   0 406.124 119.828  53
  11  -3   0 425.854 92.6189  54
  11  -3   0 333.495 110.770  52
  11  -3   0 408.123 133.366  55
 -11  -3  -1 635.687 257.741   8
  11  -3   1 516.017 91.1445  50
  11  -3   1 622.454 125.752  52
  11  -3   1 754.507 109.009  54
  11  -3   2 16914.1 688.453  52
  11  -3   2 15472.1 667.791  54
  11  -3   2 18382.5 751.650  49
  11  -3   2 15424.5 635.499  50
 -11  -3  -2 17377.7 716.759  36
 -11  -3  -2 19016.1 1055.38   8
  11  -3   3 8825.75 439.677  54
  11  -3   3 9604.36 456.787  52
 -11  -3  -3 9767.98 488.548  48
  11  -3   3 10137.0 527.123  49
 -11  -3  -3 9248.37 481.372  36
 -11  -3  -3 10319.1 759.460   8
  11  -3   4 920.970 141.701  54
  11  -3   4 1270.64 229.534  49
 -11  -3  -4 1467.48 189.569  48
  11  -3   4 1299.39 166.571  52
 -11  -3  -4 1195.61 136.293  50
 -11  -3  -4 1101.80 197.017  36
 -11  -3  -4 1078.31 305.713   8
  11  -3   5 6134.01 357.408  54
 -11  -3  -5 6804.15 381.723  56
 -11  -3  -5 6511.34 322.627  50
  11  -3   5 6882.30 451.171  49
 -11  -3  -5 7334.65 396.444  48
 -11  -3  -5 6640.33 394.454  36
 -11  -3  -5 7008.21 653.996   8
 -11  -3  -6 5782.54 341.105  56
 -11  -3  -6 4791.24 319.620  48
 -11  -3  -6 4987.62 260.528  50
 -11  -3  -6 4619.84 326.330  36
 -11  -3  -6 6056.08 609.573   8
 -11  -3  -7 684.292 157.140  56
 -11  -3  -7 706.366 151.083  48
 -11  -3  -7 594.272 99.9642  50
 -11  -3  -7 720.964 180.873  36
 -11  -3  -7 751.084 289.432   8
 -11  -3  -8 3713.28 519.706   8
  11  -3   8 4736.66 372.768  49
 -11  -3  -8 4492.04 302.202  56
 -11  -3  -9 1544.79 389.669   8
  11  -3   9 1946.42 258.766  49
 -11  -3  -9 1784.32 192.825  56
 -11  -3 -10 3373.07 524.468   8
 -11  -3 -10 3981.38 269.739  56
  11  -3  10 3399.34 324.962  49
 -11  -3 -11 1249.90 160.655  56
 -11  -3 -12 48.9403 102.738  56
 -11  -3 -13 2325.22 182.080  56
  11  -3  13 2408.72 259.509  55
 -11  -3 -14 3585.36 258.032  36
  11  -3  14 4675.90 307.782  55
 -11  -3 -15 2684.33 197.238  36
  11  -3  15 2162.46 198.638  55
 -11  -3 -16 1238.59 124.221  36
  11  -3  16 738.884 107.653  55
  11  -1 -20 806.864 127.818   5
  11  -1 -20 632.719 98.2075  17
  11  -1 -19 2519.59 166.759  18
 -11  -1  19 1888.37 205.722  28
  11  -1 -18 2380.04 176.220  18
 -11  -1  18 2219.82 233.800  28
  11  -1 -17 1514.31 184.874   6
 -11  -1  17 1209.00 181.651  28
  11  -1 -17 1418.81 151.093  18
  11  -1 -17 1388.53 145.461  37
  11  -1 -16 8186.25 424.566   6
 -11  -1  16 7482.93 423.261  28
  11  -1 -16 7180.25 366.601  18
  11  -1 -16 7848.92 371.377  37
 -11  -1  15 19515.7 811.051  28
  11  -1 -15 19915.8 811.445   6
  11  -1 -15 18306.5 731.793  24
  11  -1 -15 19309.3 754.344  37
 -11  -1  14 6698.76 378.919  28
  11  -1 -14 7494.16 399.248   6
  11  -1 -14 6806.61 329.370  24
  11  -1 -14 6947.33 346.059  37
 -11  -1  13 19451.1 769.066  28
  11  -1 -13 18147.2 722.698  37
  11  -1 -13 18554.2 772.071   6
  11  -1 -13 18139.2 707.748  24
  11  -1 -12 18140.4 689.456  34
 -11  -1  12 18682.9 731.333  28
  11  -1 -12 17564.4 684.221  24
 -11  -1  12 17603.2 732.276   4
 -11  -1  12 17967.1 1059.40   1
  11  -1 -12 17822.7 696.780  37
  11  -1 -12 18142.2 741.952   6
 -11  -1  12 16707.0 882.369   7
 -11  -1  11 53022.1 1766.48  28
  11  -1 -11 49296.2 1720.19  24
 -11  -1  11 47574.7 2107.08   1
 -11  -1  11 47529.2 1760.77   4
  11  -1 -11 49983.6 1724.32  34
 -11  -1  11 45703.0 1938.95   7
  11  -1 -11 49233.3 1771.59   6
 -11  -1  10 50798.5 1659.71  28
  11  -1 -10 46024.8 1620.08  24
 -11  -1  10 44858.9 1968.36   1
 -11  -1  10 45400.3 1656.28   4
  11  -1 -10 46687.8 1622.35  34
  11  -1 -10 45254.0 1781.97  10
 -11  -1  10 43781.5 1833.55   7
 -11  -1   9 24934.0 886.851  28
  11  -1  -9 26558.4 906.732  27
  11  -1  -9 22646.2 860.395  24
 -11  -1   9 22875.5 889.121   4
 -11  -1   9 23105.0 1152.14   1
  11  -1  -9 23763.5 863.071  34
 -11  -1   9 23585.3 1056.11   7
  11  -1  -9 22505.6 985.082  10
  11  -1  -8 2459.49 188.310  27
  11  -1  -8 2185.72 139.632  24
 -11  -1   8 2027.73 152.461   4
 -11  -1   8 2326.61 295.386   1
  11  -1  -8 2043.04 203.246  10
 -11  -1   8 2101.32 241.879   7
  11  -1  -8 1930.83 138.432  34
  11  -1  -7 18845.0 694.687  34
  11  -1  -7 19110.3 787.801  10
  11  -1  -7 20300.4 748.788  27
 -11  -1   7 17682.3 913.357   1
  11  -1  -7 19630.9 693.350  24
  11  -1  -7 18070.9 700.097  44
  11  -1  -6 51464.6 1712.39  24
  11  -1  -6 47949.5 1787.25  10
 -11  -1   6 47416.9 1939.26   1
 -11  -1   5 36093.4 1464.03   1
 -11  -1   4 32381.8 1322.53   1
 -11  -1   3 48619.1 1855.86   8
 -11  -1   3 49988.3 1862.78   1
  11  -1  -3 48226.6 1854.20   3
 -11  -1   2 34652.6 1437.21   8
  11  -1  -2 38578.4 1440.96   3
 -11  -1   1 79568.2 2917.83   8
  11  -1  -1 82354.4 2891.17   3
 -11  -1   0 8430.60 489.062   8
 -11  -1  -1 55120.3 2073.78   8
 -11  -1  -2 74667.3 2734.49   8
 -11  -1  -3 37491.4 1480.42   8
  11  -1   3 35194.8 1667.78   9
 -11  -1  -3 35729.4 1302.75   7
  11  -1   4 20832.0 1169.97   9
 -11  -1  -4 20224.1 782.564   7
 -11  -1  -4 21708.0 970.022   8
  11  -1   5 66994.7 2458.32  28
  11  -1   5 67556.4 2885.47   9
 -11  -1  -5 73623.0 2620.63   8
  11  -1   6 120789. 4251.84  30
  11  -1   6 123624. 4265.17  19
  11  -1   6 125027. 4313.72  28
 -11  -1  -6 127119. 4204.70  17
  11  -1   6 134231. 4921.83   9
  11  -1   7 33792.1 1303.98  30
  11  -1   7 33101.2 1300.36  19
  11  -1   7 35122.8 1358.86  28
 -11  -1  -7 35764.8 1243.58  17
  11  -1   7 37413.2 1912.49   9
  11  -1   8 3383.40 266.565  30
  11  -1   8 3729.17 270.986  19
 -11  -1  -8 3493.82 216.679  17
  11  -1   8 3714.75 585.326   9
  11  -1   8 4790.13 335.604  28
  11  -1   9 124.646 116.246  30
  11  -1   9 44.0230 157.014  28
 -11  -1  -9 161.959 97.6564  17
  11  -1   9 263.219 125.578  19
  11  -1   9 319.683 345.376   9
  11  -1  10 10804.7 567.718  30
  11  -1  10 11588.9 626.720  28
  11  -1  10 11478.6 577.745  19
 -11  -1 -10 12211.0 506.556  17
  11  -1  10 11524.1 1128.91   9
  11  -1  11 16356.1 761.854  30
  11  -1  11 16461.9 841.190  28
  11  -1  11 18138.0 1472.22   9
 -11  -1 -11 19241.9 1090.39   2
 -11  -1 -11 17655.4 695.746  17
  11  -1  11 16619.8 780.826  19
  11  -1  12 10499.3 617.621  28
  11  -1  12 9878.33 1115.59   9
 -11  -1 -12 9287.99 757.254   2
  11  -1  12 9252.58 528.710  19
 -11  -1 -12 9144.08 440.394  17
 -11  -1 -13 8727.90 429.279  17
  11  -1  13 9954.57 622.251  28
  11  -1  13 7914.56 1038.00   9
 -11  -1 -13 9233.74 762.183   2
  11  -1  13 9143.45 479.208  49
  11  -1  13 9437.85 537.883  19
 -11  -1 -14 6755.69 360.546  17
  11  -1  14 7208.92 540.033  28
  11  -1  14 8578.20 1057.30   9
 -11  -1 -14 7799.52 702.904   2
  11  -1  14 7220.85 404.842  49
  11  -1  14 7394.59 472.215  19
  11  -1  15 1401.45 214.273  19
 -11  -1 -15 1246.52 149.381  17
  11  -1  15 915.436 272.547  28
  11  -1  16 7221.19 533.926  28
  11  -1  16 5839.02 403.027  19
  11  -1  17 327.191 214.188  28
 -11  -1 -17 15.3161 102.355   6
  11  -1  18 490.367 201.213  28
 -11  -1 -18 198.762 99.7675   6
  11  -1  19 557.235 177.684  28
 -11  -1 -19 891.694 105.899   6
  11   1 -20 568.030 107.570   5
 -11   1  18 2657.34 190.487  19
  11   1 -17 995.190 137.494  27
 -11   1  17 1045.88 121.318  29
 -11   1  17 958.432 124.112  40
  11   1 -17 1142.30 157.726   6
 -11   1  17 1078.76 131.136  19
 -11   1  16 5964.60 305.550  29
  11   1 -16 6266.62 305.412  27
 -11   1  16 6391.36 322.242  40
  11   1 -16 5375.42 332.508   6
 -11   1  16 5980.12 321.821  19
 -11   1  16 5799.77 296.033  23
  11   1 -15 17616.8 680.398  33
 -11   1  15 18050.0 722.315  40
  11   1 -15 16991.4 744.626   6
  11   1 -15 18403.3 695.286  27
 -11   1  15 18661.6 714.330  29
  11   1 -14 6627.30 364.889   6
  11   1 -14 6475.10 301.285  33
 -11   1  14 6761.66 336.253  40
  11   1 -14 7052.47 621.162  11
  11   1 -14 6786.26 312.471  27
  11   1 -13 15955.3 682.718   6
  11   1 -13 15651.8 605.076  33
  11   1 -13 16699.5 613.394  27
  11   1 -12 14668.2 581.817  33
  11   1 -12 16206.5 589.633  27
  11   1 -12 14754.9 643.913   6
 -11   1  12 16982.5 1013.14   1
 -11   1  12 16347.5 667.272   4
  11   1 -11 50259.2 1715.63  33
  11   1 -11 50668.1 1722.55  27
 -11   1  11 51673.6 2174.62   1
 -11   1  11 51751.4 1796.79   4
  11   1 -11 47047.1 1776.19   6
 -11   1  11 47560.2 2445.73  14
  11   1 -10 44216.2 1485.55  33
  11   1 -10 43818.5 1476.80  31
  11   1 -10 46735.8 1490.28  27
 -11   1  10 45442.5 1894.22   1
 -11   1  10 45559.4 1550.43   4
 -11   1  10 40585.5 2114.75  14
  11   1 -10 44293.5 1832.24  11
  11   1 -10 42291.2 1534.56   6
  11   1 -10 38176.0 1462.53  24
  11   1  -9 25068.9 912.328  27
 -11   1   9 24314.2 1421.72  14
  11   1  -9 25976.2 1191.19  11
  11   1  -9 24915.8 895.693  24
 -11   1   9 25581.1 1230.98   1
 -11   1   9 25891.2 954.309   4
  11   1  -9 26018.3 911.699  33
  11   1  -9 25582.2 903.079  31
  11   1  -8 2647.46 186.843  31
  11   1  -8 2640.59 195.754  33
 -11   1   8 2504.55 176.992   4
 -11   1   8 3063.92 339.727   1
 -11   1   8 2508.15 527.126  14
  11   1  -8 2411.45 307.036  11
  11   1  -8 3006.67 180.383  46
  11   1  -8 2920.72 167.336  42
 -11   1   7 15356.1 983.768  14
  11   1  -7 16806.0 659.092  24
  11   1  -7 17557.4 665.760  31
  11   1  -7 17139.2 672.238  33
 -11   1   6 39852.0 1822.49  14
 -11   1   6 51248.0 1849.39   1
 -11   1   5 39095.8 1532.08   1
  11   1  -5 38986.3 1445.42  13
  11   1  -5 37535.2 1494.35  10
 -11   1   4 29084.1 1177.35   1
  11   1  -4 29342.0 1105.14  13
  11   1  -4 27523.7 1135.81  10
  11   1  -3 45200.2 1694.03   3
 -11   1   3 45062.0 1689.77   1
  11   1  -3 46691.4 1624.31  13
  11   1  -3 42594.8 1650.27  10
  11   1  -2 37074.9 1380.89   3
 -11   1   2 32600.4 1265.85  14
  11   1  -2 34678.8 1336.86  10
 -11   1   1 70010.8 2541.15  14
  11   1  -1 83714.0 2686.24   3
  11   1   0 6396.39 339.898  13
 -11   1   0 5615.95 287.141  14
  11   1   0 6784.51 354.884  12
  11   1   1 48737.6 1566.88  13
  11   1   1 47638.2 1571.97  12
  11   1   2 68734.7 2412.82  13
  11   1   3 31975.3 1467.88   9
  11   1   4 15507.7 917.079   9
  11   1   5 57762.3 2011.18  30
  11   1   5 59584.7 2005.55  23
  11   1   5 55748.1 2451.01   9
  11   1   6 126955. 4273.08  40
  11   1   6 125630. 4280.96  30
  11   1   6 128328. 4271.36  29
  11   1   6 130776. 4290.42  19
  11   1   6 124488. 4378.67  12
  11   1   6 126172. 4314.03  14
  11   1   6 126422. 4276.03  23
  11   1   6 122017. 4842.25   9
  11   1   7 33088.0 1171.04  40
  11   1   7 32630.6 1176.74  30
  11   1   7 32024.5 1165.34  29
  11   1   7 33541.7 1185.82  19
  11   1   7 32204.0 1162.13  22
  11   1   7 33474.8 1212.68  14
  11   1   7 33773.3 1757.72   9
  11   1   7 31775.6 1168.64  23
  11   1   8 4144.08 234.883  40
  11   1   8 4365.58 237.609  23
  11   1   8 5131.66 326.826  14
  11   1   8 4067.03 239.899  43
  11   1   8 4591.24 238.036  29
  11   1   8 4170.35 226.786  28
  11   1   8 5086.84 639.501   9
  11   1   8 4117.76 226.911  22
  11   1   8 4836.48 257.715  19
  11   1   9 144.090 224.196  14
  11   1   9 13.3614 72.9832  29
  11   1   9 203.658 79.3758  28
  11   1   9 106.212 78.8408  43
  11   1   9 115.606 90.1326  19
  11   1   9 81.9100 78.1251  23
  11   1   9 175.481 73.1784  22
  11   1   9 177.606 299.987   9
  11   1  10 13120.9 543.423  47
  11   1  10 13368.6 563.509  43
  11   1  10 11663.4 1100.75   9
  11   1  10 13558.4 566.678  30
  11   1  10 12745.1 555.601  29
  11   1  10 12291.4 544.568  28
  11   1  10 11243.1 768.879  14
  11   1  10 12921.7 557.205  23
  11   1  10 12736.9 544.018  22
  11   1  10 13580.6 577.676  19
  11   1  11 15555.9 647.344  47
  11   1  11 15881.1 672.313  43
  11   1  11 16826.8 653.317  38
  11   1  11 15833.4 673.398  30
  11   1  11 15161.8 666.599  29
  11   1  11 15390.4 662.600  28
 -11   1 -11 14469.1 922.532   2
  11   1  11 15640.3 1340.19   9
  11   1  11 16072.1 653.165  22
  11   1  11 16639.8 695.592  19
  11   1  12 10339.1 474.432  47
  11   1  12 10507.2 500.794  43
  11   1  12 10359.0 471.325  38
  11   1  12 10777.3 506.015  30
  11   1  12 10271.6 456.923  26
  11   1  12 10024.8 496.166  28
  11   1  12 10100.0 477.190  25
 -11   1 -12 10246.3 752.889   2
  11   1  12 11164.4 1151.05   9
  11   1  12 10586.0 483.592  22
  11   1  12 10894.7 524.463  19
  11   1  13 10159.3 462.347  47
  11   1  13 9704.17 484.429  43
  11   1  13 9303.80 449.470  38
  11   1  13 8870.01 1075.00   9
  11   1  13 9993.78 490.655  30
  11   1  13 9287.42 483.002  28
 -11   1 -13 7571.52 679.305   2
  11   1  13 9901.71 463.244  25
  11   1  13 10054.9 507.204  19
  11   1  13 9821.19 467.154  22
  11   1  14 7057.21 369.468  25
  11   1  14 7254.09 405.747  23
 -11   1 -14 6657.70 611.546   2
  11   1  14 6672.07 361.348  47
  11   1  14 7375.94 399.405  43
  11   1  14 6750.48 393.652  30
  11   1  14 6611.12 398.781  28
  11   1  14 6668.03 366.178  15
  11   1  14 7618.38 431.567  19
  11   1  14 7786.42 389.118  22
  11   1  14 5934.74 884.563   9
  11   1  15 1332.47 174.281  30
  11   1  15 1082.77 179.878  28
  11   1  15 1673.27 160.244  15
  11   1  15 1388.32 153.517  25
  11   1  15 1473.71 182.679  23
  11   1  15 1378.99 171.012  43
  11   1  16 5661.86 354.126  23
  11   1  16 5607.27 376.232  28
  11   1  16 6500.26 363.184  30
 -11   1 -17 96.5854 98.8951   6
  11   1  17-11.8759 116.898  28
  11   1  17 97.7672 95.0732  30
 -11   1 -18 111.467 87.6656   6
  11   1  18 127.286 110.564  28
  11   1  18 105.676 100.150  19
  11   1  19 800.276 125.806  19
 -11   1 -19 837.196 105.500   6
 -11   3  17 143.752 56.9501  29
 -11   3  17 97.7950 57.5714  28
 -11   3  17 134.568 54.2367  30
 -11   3  17 194.071 68.6812  19
 -11   3  17 79.3831 55.7116  23
 -11   3  16 16.0656 60.9916  29
 -11   3  16 120.065 65.3184  28
  11   3 -16 127.509 60.0334  27
 -11   3  16 32.5419 62.0474  23
 -11   3  16 46.0782 77.6042  19
 -11   3  15 1862.39 145.619  28
  11   3 -15 1604.31 116.088  27
 -11   3  15 1506.67 146.395  40
 -11   3  14 859.269 112.900  28
  11   3 -14 1129.69 109.541  27
  11   3 -13 293.601 103.340  27
 -11   3  13 290.157 91.9057  28
 -11   3  12 43.3938 84.1711  28
  11   3 -12 41.1958 119.203  27
  11   3 -12 99.4124 90.2978  33
  11   3 -11 1758.38 318.088  13
 -11   3  11 957.777 495.679  14
  11   3 -11 1614.28 191.251  27
  11   3 -11 1443.62 313.189  10
  11   3 -11 1771.89 164.679  33
  11   3 -10 2506.85 374.172  10
  11   3 -10 2031.64 213.461  33
  11   3 -10 1551.68 313.337  13
 -11   3  10 1669.06 505.585  14
  11   3  -9 1747.82 346.826  10
  11   3  -9 1896.37 209.793  31
  11   3  -9 1912.75 346.381  13
 -11   3   9 923.514 428.513  14
  11   3  -8 3098.35 423.392  10
  11   3  -8 2477.05 251.405  31
  11   3  -8 2520.86 375.858  13
 -11   3   8 1911.97 404.838  14
  11   3  -7 13138.0 580.041  46
 -11   3   7 11466.5 742.819  14
  11   3  -6 30551.3 1434.02  13
 -11   3   6 27303.3 1248.52  14
  11   3  -6 30776.7 1478.55  10
  11   3  -5 16389.1 948.166  13
 -11   3   5 16221.5 781.855  14
  11   3  -5 16468.2 969.157  10
 -11   3   4 18572.5 817.379  14
  11   3  -4 17221.0 982.374  10
  11   3  -4 18087.1 994.700  13
  11   3  -3 20788.7 1049.32  13
 -11   3   3 19411.9 841.801  14
  11   3  -2 33902.1 1497.81  13
 -11   3   2 33501.1 1287.91  14
  11   3  -1 39077.2 1656.55  13
  11   3   0 369.510 177.714  13
  11   3   0 228.190 232.639  12
  11   3   1 494.989 186.618  13
  11   3   1 187.537 216.696  12
  11   3   2 14623.3 754.768  13
  11   3   2 14855.1 813.992  12
  11   3   3 7259.66 475.732  13
  11   3   3 7089.74 328.035  30
  11   3   4 505.289 200.693  12
  11   3   4 446.129 88.9147  30
  11   3   5 5651.75 431.601  12
  11   3   5 5528.47 270.723  23
  11   3   5 5534.66 284.860  30
  11   3   6 4267.76 375.475  12
  11   3   6 4290.85 249.485  30
  11   3   6 4313.17 236.484  23
  11   3   7 702.458 95.3558  29
  11   3   7 527.715 97.3260  23
  11   3   7 487.437 103.255  30
  11   3   7 570.740 213.859  12
  11   3   7 530.391 184.444  14
  11   3   8 3826.87 221.473  29
  11   3   8 3800.70 239.102  19
  11   3   8 3866.51 358.114  12
  11   3   8 3856.86 337.553  14
  11   3   8 3965.06 251.532  30
  11   3   8 3873.01 232.002  23
  11   3   9 1675.89 147.708  29
  11   3   9 1752.00 164.545  19
  11   3   9 1556.71 242.100  14
  11   3   9 1885.70 174.509  30
  11   3   9 1709.42 156.521  23
  11   3  10 3233.54 231.098  30
  11   3  10 2952.20 204.980  29
  11   3  10 3007.59 213.329  22
  11   3  10 3312.02 229.246  19
  11   3  10 2597.13 328.329  14
  11   3  10 3372.98 241.792  43
  11   3  10 3218.83 219.898  23
  11   3  11 911.178 123.845  29
  11   3  11 730.885 119.271  22
  11   3  11 836.079 122.712  23
  11   3  11 839.803 130.365  19
  11   3  11 886.098 144.280  43
  11   3  11 819.965 138.576  30
  11   3  12 54.2969 98.7429  43
  11   3  12 23.9618 92.5418  47
  11   3  12 92.6850 93.4025  19
  11   3  12 35.5527 95.0633  30
  11   3  12 49.1471 81.5955  23
  11   3  13 2417.10 184.927  38
  11   3  13 2239.77 192.058  30
  11   3  13 2098.70 191.571  43
  11   3  13 2149.09 179.716  47
  11   3  13 2101.74 181.729  23
  11   3  13 2633.56 205.630  19
  11   3  14 3981.22 229.318  39
  11   3  14 3904.98 238.790  38
  11   3  14 4182.67 260.337  30
  11   3  14 3875.50 230.566  26
  11   3  14 4126.81 250.852  25
  11   3  14 4374.34 259.875  23
  11   3  14 4712.34 278.243  19
  11   3  14 4291.68 247.945  22
  11   3  14 3976.21 243.838  47
  11   3  14 4392.28 267.817  15
  11   3  15 2696.35 193.568  30
  11   3  15 2115.89 170.483  25
  11   3  15 2442.04 183.037  15
  11   3  15 2584.82 172.802  38
  11   3  15 2427.63 172.850  47
  11   3  15 2659.86 186.326  23
  11   3  15 2391.40 174.861  22
  11   3  15 2620.76 195.259  19
  11   3  16 1042.21 116.536  23
  11   3  16 1202.80 125.033  43
  11   3  16 1159.54 111.253  25
  11   3  16 1183.10 118.790  15
  11   5   2 544.341 81.7696  41
  11   5   3 413.348 75.4684  41
  11   5   4 666.220 90.8072  41
  11   5   4 508.800 77.9555  39
  11   5   5 769.194 95.0902  41
  11   5   5 789.535 88.3618  39
 -12  -4  13 642.399 140.394  53
 -12  -4  13 501.256 89.9917  52
 -12  -4  13 706.778 174.148  51
 -12  -4  12 2031.89 161.703  52
 -12  -4  12 2267.85 253.882  53
 -12  -4  12 2425.26 311.859  51
 -12  -4  11 532.294 264.193  51
 -12  -4  11 301.712 101.209  52
 -12  -4  10 7207.37 366.767  52
 -12  -4  10 8489.48 647.777  51
 -12  -4   9 3073.04 225.895  52
 -12  -4   9 4746.88 464.834  51
 -12  -4   8 7366.71 457.115  53
 -12  -4   8 6994.58 522.699  51
 -12  -4   8 5018.15 359.539  48
 -12  -4   7 43.6996 175.268  53
 -12  -4   7 119.225 102.395  52
 -12  -4   7 286.133 207.150  51
 -12  -4   7 101.908 145.047  48
 -12  -4   6 460.086 169.811  53
 -12  -4   6 338.099 113.576  52
 -12  -4   6 639.797 211.729  51
 -12  -4   6 484.872 174.871  48
 -12  -4   5 4704.70 281.023  52
 -12  -4   5 4854.19 336.725  53
 -12  -4   5 5058.35 407.202  51
 -12  -4   5 5282.97 358.763  48
 -12  -4   4 15896.7 665.504  52
 -12  -4   4 16487.1 745.511  48
 -12  -4   4 17595.9 825.300  51
 -12  -4   3 6420.86 356.320  56
 -12  -4   3 5879.14 311.922  52
 -12  -4   3 5951.09 374.626  48
  12  -4  -3 6200.73 294.480  50
 -12  -4   3 6372.28 436.466  51
 -12  -4   2 4049.40 236.648  52
 -12  -4   2 4515.04 296.497  56
  12  -4  -2 4144.16 251.791  52
 -12  -4   2 4514.02 354.354  51
 -12  -4   2 4138.02 299.321  48
  12  -4  -2 4076.74 222.153  50
 -12  -4   1 1051.05 167.528  56
  12  -4  -1 1189.60 146.159  52
  12  -4  -1 1010.74 150.402  55
 -12  -4   1 1413.46 129.592  52
 -12  -4   1 1565.96 222.294  51
 -12  -4   1 1329.62 187.563  48
  12  -4  -1 1035.58 110.952  50
 -12  -4   0 4927.03 308.372  56
  12  -4   0 4326.86 301.878  55
  12  -4   0 4847.36 276.638  52
 -12  -4   0 4637.53 351.037  51
 -12  -4   0 4479.60 311.169  48
  12  -4   0 4018.33 223.577  50
  12  -4   1 1856.03 182.027  52
 -12  -4  -1 1838.04 193.927  56
  12  -4   1 2016.95 229.483  55
 -12  -4  -1 1938.64 208.086  48
  12  -4   1 1843.08 136.365  50
 -12  -4  -1 2310.70 197.357  50
  12  -4   2 2392.81 200.309  52
 -12  -4  -2 2432.23 215.283  56
  12  -4   2 2621.72 271.060  55
 -12  -4  -2 2540.71 194.777  50
  12  -4   2 2045.05 145.340  50
 -12  -4  -2 2510.62 229.125  48
  12  -4   3 1541.60 176.298  52
 -12  -4  -3 1540.42 180.933  56
  12  -4   3 1646.17 255.575  55
 -12  -4  -3 1873.96 202.751  48
 -12  -4  -3 1759.98 156.831  50
  12  -4   4 606.195 133.700  52
 -12  -4  -4 414.429 135.405  56
  12  -4   4 697.340 254.501  55
 -12  -4  -4 349.686 100.316  50
 -12  -4  -5 2316.63 215.665  56
  12  -4   5 2459.36 209.750  52
  12  -4   5 2644.48 348.076  55
 -12  -4  -5 1987.38 156.561  50
  12  -4   6 2244.31 207.651  52
  12  -4   6 2407.45 371.470  55
 -12  -4  -6 2179.69 155.978  50
  12  -4   7 951.548 148.209  52
  12  -4   7 862.268 301.259  55
 -12  -4  -8 22.7216 109.477  56
  12  -4   8 83.8224 107.915  52
 -12  -4  -9 1115.18 141.776  56
  12  -4   9 1101.67 149.120  52
 -12  -4 -10 1911.92 160.517  56
  12  -4  10 1410.41 153.570  52
  12  -4  10 1783.27 246.978  55
 -12  -4 -11 4764.58 236.881  56
  12  -4  11 4718.98 319.091  55
  12  -4  12 3381.66 243.619  55
  12  -2 -19 807.510 100.645  17
  12  -2 -18 1763.07 153.775  17
  12  -2 -17 1975.38 173.012  18
  12  -2 -16 504.669 132.851   5
  12  -2 -16 421.902 120.114  18
  12  -2 -15 2233.27 213.366   5
  12  -2 -15 2211.49 197.773  37
  12  -2 -15 2091.19 194.369  18
  12  -2 -14 348.939 142.002   5
  12  -2 -14 690.327 146.442  18
  12  -2 -14 645.090 155.037  37
  12  -2 -13 10661.8 509.730  18
  12  -2 -13 10523.5 503.156  37
  12  -2 -13 11386.5 494.795  24
  12  -2 -12 6818.35 380.674  18
  12  -2 -12 7227.42 376.738  37
  12  -2 -12 7007.20 360.622  24
  12  -2 -11 5878.27 338.781  18
  12  -2 -11 5819.74 331.240  37
  12  -2 -11 5640.42 316.915  24
  12  -2 -10 25809.6 961.584  24
  12  -2 -10 26071.9 988.687   5
 -12  -2  10 24688.7 959.912   4
  12  -2 -10 24816.0 980.514  37
  12  -2  -9 29217.2 1084.81  34
 -12  -2   9 29822.8 1384.10   1
 -12  -2   9 28902.3 1079.72   4
 -12  -2   9 26783.9 1115.84  55
  12  -2  -9 30556.7 1086.20  24
 -12  -2   9 29240.1 1414.12   7
  12  -2  -9 30512.5 1110.81  37
  12  -2  -8 21510.7 813.028  34
 -12  -2   8 21260.9 1062.33   1
 -12  -2   8 20529.1 803.223   4
 -12  -2   8 19656.2 852.498  55
  12  -2  -8 22247.7 819.643  24
 -12  -2   8 21056.8 1115.98   7
  12  -2  -8 23294.5 883.366  18
  12  -2  -7 561.304 116.362  34
  12  -2  -7 478.406 183.734   3
 -12  -2   7 666.632 183.841   1
  12  -2  -7 607.792 151.143  18
 -12  -2   7 556.611 205.386   7
  12  -2  -7 629.716 136.639  37
 -12  -2   6 12518.5 700.646   1
  12  -2  -6 11841.6 718.136   3
  12  -2  -6 13589.5 571.457  37
  12  -2  -6 13840.2 575.732  18
 -12  -2   6 13900.3 801.391   7
  12  -2  -5 22154.1 1029.12   3
 -12  -2   5 22945.4 1013.49   1
  12  -2  -5 20702.9 826.357  34
  12  -2  -5 22561.5 854.302  37
  12  -2  -5 22321.6 838.786  24
  12  -2  -5 24083.6 854.417  18
 -12  -2   5 23123.6 1121.87   7
  12  -2  -4 65998.7 2439.06   3
 -12  -2   4 65609.8 2427.43   1
  12  -2  -4 65835.4 2252.81  37
  12  -2  -4 61960.6 2238.71  34
  12  -2  -4 66520.0 2249.87  24
 -12  -2   4 69024.9 2576.10   7
  12  -2  -4 66336.6 2249.85  18
 -12  -2   3 62746.9 2296.73   1
  12  -2  -3 59566.0 2118.06  34
  12  -2  -3 62322.0 2119.88  37
  12  -2  -3 60739.2 2116.06  24
  12  -2  -3 63970.4 2135.93  44
  12  -2  -3 62164.3 2118.19  18
 -12  -2   2 29825.3 1204.96   1
  12  -2  -2 29461.3 1036.96  37
  12  -2  -2 28231.5 1037.28  34
  12  -2  -2 28067.8 1032.77  24
  12  -2  -2 31073.2 1057.93  44
 -12  -2   2 29583.7 1289.26   7
 -12  -2   1 29688.9 1212.94   7
 -12  -2   1 28029.8 1284.62   8
 -12  -2   1 30414.0 1159.46   1
  12  -2  -1 27791.7 995.487  44
  12  -2  -1 26913.6 972.803  24
  12  -2  -1 25542.2 972.709  34
  12  -2  -1 31620.5 1101.18  20
  12  -2   0 59103.6 2089.92  44
  12  -2   0 62381.3 2191.37  20
 -12  -2   0 64255.0 2436.95   8
 -12  -2   0 62551.2 2296.46   7
  12  -2   1 15280.2 598.293  44
 -12  -2  -1 16637.2 772.673   7
 -12  -2  -1 16285.9 893.773   8
  12  -2   1 15865.8 702.512  20
  12  -2   2 11732.4 468.713  44
 -12  -2  -2 12173.4 514.061  36
  12  -2   2 11073.3 575.455  20
 -12  -2  -3 48309.3 1640.33  36
 -12  -2  -3 50891.2 1995.57   8
 -12  -2  -4 33848.5 1217.74  36
  12  -2   4 33892.5 1282.80  16
 -12  -2  -4 34210.4 1543.84   8
 -12  -2  -5 18460.4 742.106  36
  12  -2   5 17896.4 718.614  54
  12  -2   5 20668.0 840.775  16
 -12  -2  -5 19336.0 1040.00   8
 -12  -2  -6 10563.4 472.793  48
  12  -2   6 9073.66 521.268  19
 -12  -2  -6 10921.0 492.212  36
  12  -2   6 9225.43 455.285  54
 -12  -2  -6 9785.34 714.060   8
  12  -2   6 10719.9 598.125  16
  12  -2   7 11934.8 635.303  19
 -12  -2  -7 12092.1 535.260  48
 -12  -2  -7 11065.4 772.182   8
  12  -2   7 12064.7 698.903  16
 -12  -2  -7 12544.8 546.693  17
 -12  -2  -8 42029.4 1519.87  17
  12  -2   8 41897.3 1676.66  19
 -12  -2  -8 40785.0 1786.48   2
 -12  -2  -8 43021.7 1519.53  56
 -12  -2  -8 37664.1 1825.64   8
  12  -2   8 44010.1 2264.76   9
  12  -2   8 41456.4 1566.75  49
 -12  -2  -8 39891.6 1493.95  48
 -12  -2  -9 20797.2 852.868  17
  12  -2   9 21421.1 1041.98  19
 -12  -2  -9 20286.1 1100.11   2
 -12  -2  -9 21810.7 847.180  56
 -12  -2  -9 18027.4 1116.17   8
  12  -2   9 19330.5 1471.97   9
  12  -2   9 22102.5 907.731  49
 -12  -2 -10 12854.8 592.177  17
  12  -2  10 12217.5 749.286  19
 -12  -2 -10 12551.2 826.605   2
 -12  -2 -10 13543.2 573.751  56
 -12  -2 -10 10784.0 820.867   8
  12  -2  10 12561.7 1188.51   9
  12  -2  10 13379.3 637.286  49
 -12  -2 -11 17049.0 720.881  17
  12  -2  11 16324.2 883.941  19
 -12  -2 -11 18188.9 1025.67   2
  12  -2  11 16468.5 1396.16   9
 -12  -2 -11 17129.3 690.476  56
  12  -2  11 16988.5 772.114  49
  12  -2  12 15226.5 798.625  19
  12  -2  12 15089.8 701.059  49
 -12  -2 -12 14141.8 596.131  56
 -12  -2 -12 12436.3 917.264   8
  12  -2  12 15437.7 1325.40   9
 -12  -2 -13 14946.3 599.823  56
  12  -2  13 14810.6 705.840  49
  12  -2  14 1913.08 220.656  49
  12  -2  15 404.417 140.421  49
 -12  -2 -15 287.890 144.300  36
 -12  -2 -15 484.008 99.4750   6
  12  -2  16 1590.24 174.261  55
 -12  -2 -16 1984.17 190.608  36
 -12  -2 -17 452.530 112.824  36
 -12   0  20 663.880 125.164  28
  12   0 -20 826.617 142.624   5
 -12   0  19 1495.72 173.332  28
  12   0 -18 19100.0 769.524  18
 -12   0  18 23518.6 863.597  28
  12   0 -17 18416.6 813.340   6
 -12   0  17 20400.6 814.337  28
  12   0 -16 1005.33 169.435   6
  12   0 -16 883.053 118.095  37
 -12   0  16 840.564 108.111  19
  12   0 -15 2156.23 191.467  27
 -12   0  15 2137.40 187.923  28
  12   0 -15 1831.60 320.808  10
  12   0 -15 2261.35 220.619   6
 -12   0  15 2396.38 170.667  40
 -12   0  15 2056.00 161.736  19
 -12   0  14 3802.84 222.549  40
  12   0 -14 3905.85 236.037  27
 -12   0  14 3999.65 252.822  28
  12   0 -14 3817.22 278.628   6
  12   0 -13 20524.5 774.682  33
  12   0 -13 21884.8 785.610  27
 -12   0  13 22638.0 823.085  28
 -12   0  13 20641.0 784.451  40
 -12   0  13 21814.4 1215.80   1
 -12   0  13 20547.0 843.604   4
  12   0 -13 21660.8 857.613   6
  12   0 -13 19175.7 760.657  24
  12   0 -12 66393.2 2243.79  33
  12   0 -12 67321.9 2247.63  27
 -12   0  12 68314.0 2284.03  28
 -12   0  12 65695.7 2255.38  40
 -12   0  12 65201.2 2710.69   1
 -12   0  12 65297.5 2314.02   4
  12   0 -12 62144.6 2232.09  24
  12   0 -12 65638.5 2317.23   6
  12   0 -11 22951.8 830.458  34
  12   0 -11 22887.7 828.356  33
 -12   0  11 22336.1 1198.93   1
 -12   0  11 23390.9 893.464   4
 -12   0  11 24326.1 865.073  28
  12   0 -11 22915.8 829.262  27
  12   0 -11 23926.1 900.050   6
  12   0 -11 22028.5 822.612  24
 -12   0  10 287.501 74.2560  28
  12   0 -10 202.810 67.8749  24
 -12   0  10 230.300 89.0041   4
 -12   0  10 187.223 173.503   1
  12   0 -10 148.518 82.2364  33
 -12   0   9 10198.7 406.284  28
 -12   0   9 9994.94 432.494   4
 -12   0   9 10175.9 662.428   1
  12   0  -9 9237.80 376.218  24
  12   0  -9 10228.6 384.144  33
 -12   0   8 679.944 233.927   1
  12   0  -8 506.278 86.3618  13
  12   0  -8 532.858 80.6855  24
  12   0  -8 408.823 90.2035  33
  12   0  -7 2898.41 150.293  27
 -12   0   7 2925.67 337.418   1
  12   0  -7 2767.83 155.578  31
  12   0  -7 3046.29 157.526  33
  12   0  -7 3003.81 179.528  13
  12   0  -7 3128.60 293.335  10
 -12   0   6 65493.5 2463.71   1
  12   0  -6 63546.9 2228.91  13
  12   0  -6 68248.1 2392.14  10
 -12   0   5 6658.48 467.554   1
  12   0  -5 6833.97 311.390  13
  12   0  -5 7203.59 418.450  10
 -12   0   4 6005.77 408.066   1
  12   0  -4 5764.05 272.341  13
  12   0  -4 5691.99 357.693  10
  12   0  -3 149253. 4967.73  13
  12   0  -3 146270. 4933.95  12
  12   0  -3 150548. 5062.94  10
  12   0  -2 46721.4 1779.18   3
  12   0  -2 47095.1 1599.19  12
 -12   0   2 46435.6 1703.85   8
  12   0  -1 195527. 6593.29   3
  12   0  -1 196317. 6414.67  12
 -12   0   1 181481. 6507.66   8
  12   0   0 83419.3 2809.66  12
 -12   0   0 82053.1 2903.47   8
  12   0   1 7755.00 346.189  12
 -12   0  -1 8098.58 415.220   8
 -12   0  -2 45757.4 1687.39   8
  12   0   3 77197.7 2571.24  14
  12   0   3 76009.6 3077.48   9
  12   0   4 161602. 5502.81  14
  12   0   4 195680. 6151.54   9
  12   0   5 161090. 5563.43  14
  12   0   5 191317. 6228.56   9
  12   0   6 5114.81 263.459  30
  12   0   6 4725.36 265.262  19
  12   0   6 4483.16 248.328  22
  12   0   6 5109.80 605.799   9
  12   0   6 5311.76 265.897  43
  12   0   7 23696.2 1468.02   9
  12   0   7 25190.1 908.143  43
  12   0   7 23866.2 889.949  38
  12   0   7 24482.1 907.666  30
  12   0   7 24229.9 916.574  28
  12   0   7 23186.5 888.678  47
  12   0   7 22946.3 884.040  25
  12   0   7 23725.9 884.010  15
  12   0   7 22788.7 886.377  22
  12   0   8 6900.69 346.839  43
  12   0   8 6246.73 327.628  38
  12   0   8 7252.90 352.417  30
  12   0   8 6660.01 357.962  28
  12   0   8 6973.51 338.024  47
  12   0   8 6801.37 345.754  23
  12   0   8 7202.59 326.811  26
  12   0   8 6922.84 335.241  25
  12   0   8 6696.42 324.425  15
  12   0   8 6935.34 338.867  22
  12   0   9 46575.7 2492.63   9
  12   0   9 49578.0 1738.35  43
  12   0   9 49386.1 1720.90  38
  12   0   9 48852.1 1740.50  30
  12   0   9 48386.4 1759.95  28
  12   0   9 47685.6 1718.20  47
  12   0   9 48331.9 1717.31  25
  12   0   9 46301.6 1702.72  15
  12   0   9 47673.1 1735.64  23
  12   0   9 48077.6 1723.41  22
  12   0  10 14060.3 1232.35   9
  12   0  10 14198.6 616.217  43
  12   0  10 13400.0 590.590  38
  12   0  10 15045.3 631.209  30
  12   0  10 14336.5 643.853  28
  12   0  10 14150.0 620.942  23
  12   0  10 13652.1 589.973  25
  12   0  10 14725.9 604.024  47
  12   0  10 13393.6 578.694  15
  12   0  11 4718.91 298.156  43
  12   0  11 4677.79 269.118  15
  12   0  11 4674.19 300.620  30
  12   0  11 4320.47 318.534  28
  12   0  11 4338.05 308.681  19
  12   0  11 4950.52 312.779  23
  12   0  11 4939.60 285.552  25
  12   0  11 4195.06 701.499   9
  12   0  12 600.398 157.501  19
  12   0  12 629.012 156.429  30
  12   0  12 637.544 176.518  28
  12   0  12 675.771 157.026  23
 -12   0 -12 610.878 292.594   2
  12   0  12 681.726 125.666  25
  12   0  12 581.562 430.939   9
  12   0  13 2691.81 282.370  28
  12   0  13 3248.18 684.450   9
  12   0  13 2901.94 274.555  19
 -12   0 -13 3576.29 498.830   2
  12   0  13 3185.85 264.657  30
  12   0  14 19292.4 906.360  28
  12   0  14 17196.5 1558.78   9
  12   0  14 19797.7 873.282  19
 -12   0 -14 19958.6 1240.02   2
  12   0  14 18910.4 833.720  30
  12   0  15 2217.39 288.214  28
  12   0  15 2520.53 620.695   9
  12   0  15 2676.92 267.155  19
  12   0  15 2564.52 236.794  30
 -12   0 -15 2844.86 441.344   2
  12   0  16 33.8250 165.538  28
  12   0  16 261.075 144.026  19
  12   0  16 187.368 115.366  30
  12   0  17 368.486 146.999  19
  12   0  17 311.300 186.820  28
  12   0  18 827.261 194.388  28
 -12   0 -18 964.564 142.326   6
  12   0  18 841.721 155.847  19
  12   0  19 1768.12 177.263  19
 -12   0 -19 2394.90 171.123   6
  12   0  19 1943.62 226.046  28
 -12   2  19 785.934 97.1534  28
 -12   2  19 817.106 95.6219  19
 -12   2  18 1633.99 128.075  29
 -12   2  18 1569.76 141.581  28
  12   2 -18 1378.18 121.166  27
 -12   2  18 1684.73 141.992  19
 -12   2  18 1569.07 133.906  40
 -12   2  17 1721.22 143.384  29
  12   2 -17 1767.10 140.202  27
 -12   2  17 1881.11 156.782  28
 -12   2  17 1604.08 135.137  23
 -12   2  17 1843.27 162.026  19
  12   2 -17 1676.76 149.242   5
 -12   2  17 1592.97 144.115  40
  12   2 -16 234.792 102.082   5
 -12   2  16 218.087 88.4430  40
 -12   2  16 271.850 95.4002  28
  12   2 -16 374.004 93.6957  27
 -12   2  16 283.459 88.2246  29
 -12   2  15 1848.97 166.158  28
  12   2 -15 1534.56 142.815  27
 -12   2  15 1692.58 159.630  40
  12   2 -15 1499.81 163.554   5
  12   2 -14 351.427 114.225  27
 -12   2  14 356.798 102.883  28
  12   2 -14 427.360 227.952  10
  12   2 -14 425.665 97.2650  33
  12   2 -13 10370.5 411.592  27
 -12   2  13 9234.88 437.920  28
  12   2 -13 8101.35 602.216  13
 -12   2  13 8093.08 958.774  14
  12   2 -13 9217.34 742.473  10
  12   2 -13 9262.87 389.912  33
  12   2 -12 5921.14 301.735  27
  12   2 -12 5554.42 476.758  13
  12   2 -12 5010.23 557.042  10
  12   2 -12 6188.02 283.814  33
  12   2 -12 5358.32 260.082  31
  12   2 -11 5209.46 309.237  27
  12   2 -11 5799.76 273.866  31
  12   2 -11 5746.00 295.389  33
 -12   2  11 5694.14 787.525  14
  12   2 -11 5366.79 547.845  10
  12   2 -10 23115.2 852.771  31
  12   2 -10 23519.8 870.278  33
  12   2 -10 24642.4 1265.04  10
  12   2  -9 21343.4 896.934  33
  12   2  -9 23918.5 891.211  31
 -12   2   9 27419.1 1278.17   1
  12   2  -9 24203.5 880.839  46
 -12   2   9 19296.5 1255.22  14
  12   2  -9 26023.9 1269.62  10
  12   2  -8 20821.8 1069.12  10
  12   2  -8 17480.5 750.722  31
 -12   2   8 21713.7 1064.99   1
  12   2  -8 19006.0 747.010  46
 -12   2   8 16292.2 1023.03  14
  12   2  -8 19030.1 736.872  42
  12   2  -8 19248.2 748.069  24
  12   2  -7 756.881 250.321  10
  12   2  -7 615.892 214.113   3
 -12   2   7 969.694 219.043   1
  12   2  -7 800.864 154.763  42
  12   2  -7 816.537 171.216  46
  12   2  -7 934.346 231.264  13
 -12   2   7 701.109 317.694  14
  12   2  -7 696.784 139.527  35
  12   2  -6 13195.1 754.053   3
 -12   2   6 13874.5 733.218   1
  12   2  -6 11642.5 511.775  35
  12   2  -6 11241.9 718.649  10
  12   2  -6 11090.0 665.342  13
 -12   2   6 11701.5 674.087  14
  12   2  -6 11447.2 502.189  21
  12   2  -5 19307.8 762.777  32
  12   2  -5 18580.1 943.207  13
 -12   2   5 20473.3 903.701  14
  12   2  -5 20706.7 1015.83  10
 -12   2   5 22501.7 997.014   1
  12   2  -5 21024.8 1002.86   3
 -12   2   4 65384.8 2218.07  14
  12   2  -4 62279.8 2373.35  10
  12   2  -4 65738.8 2355.53   3
 -12   2   4 67721.1 2362.36   1
  12   2  -3 52396.8 2195.57  13
 -12   2   3 62587.7 2096.87  14
  12   2  -3 55077.5 2240.36  10
 -12   2   3 60822.9 2239.55   1
  12   2  -2 22995.7 1087.22  13
 -12   2   2 27048.0 982.245  14
  12   2  -2 24737.2 1123.52  10
 -12   2   2 26428.0 1123.14   1
  12   2  -1 26085.8 1154.07  13
 -12   2   1 29042.5 1028.72  14
 -12   2   1 26541.8 1167.84   1
  12   2   0 52120.4 2084.76  13
 -12   2   0 57880.1 1951.64  14
  12   2   1 12569.2 635.270  13
  12   2   1 13336.5 507.902  43
  12   2   2 10187.1 540.096  13
  12   2   2 10669.0 580.714  12
  12   2   2 11022.9 430.432  30
  12   2   3 39167.6 1559.19  13
  12   2   3 40453.4 1593.90  12
  12   2   3 40626.9 1431.37  23
  12   2   3 43277.4 1449.81  30
  12   2   4 29247.1 1178.06  12
  12   2   4 29344.8 1043.78  30
  12   2   4 28271.0 1028.52  23
  12   2   5 16263.1 611.677  29
  12   2   5 16486.5 636.250  30
  12   2   5 16948.9 761.695  12
  12   2   5 15853.1 627.963  19
  12   2   5 16220.4 623.076  23
  12   2   6 9784.21 414.122  40
  12   2   6 10261.2 417.806  29
  12   2   6 10213.6 436.477  30
  12   2   6 10665.3 553.257  12
  12   2   6 9989.20 432.925  19
  12   2   6 9938.73 425.517  23
  12   2   7 10636.8 462.460  40
  12   2   7 11596.6 486.767  30
  12   2   7 11512.6 465.368  29
  12   2   7 10886.9 590.697  12
  12   2   7 10722.0 553.749  14
  12   2   7 11515.9 483.649  19
  12   2   7 11083.7 471.384  23
  12   2   8 37457.4 1332.50  23
  12   2   8 33481.8 1457.92  12
  12   2   8 37390.4 1420.04  14
 -12   2  -8 35546.6 1569.00   2
  12   2   8 36336.3 1320.47  40
  12   2   8 36120.8 1339.31  30
  12   2   8 37530.6 1322.29  29
  12   2   8 35097.3 1906.93   9
  12   2   8 37527.1 1344.37  19
  12   2   9 20226.0 785.134  23
  12   2   9 20066.0 879.900  14
 -12   2  -9 17533.4 983.313   2
  12   2   9 19640.5 773.019  40
  12   2   9 20348.6 793.867  30
  12   2   9 19629.1 773.731  29
  12   2   9 19579.6 792.058  19
  12   2   9 18937.5 1320.23   9
  12   2  10 11722.5 511.051  23
  12   2  10 11232.5 645.625  14
 -12   2 -10 10018.2 692.920   2
  12   2  10 11671.0 523.594  30
  12   2  10 11077.9 499.024  29
  12   2  10 10723.1 512.462  19
  12   2  10 11091.8 518.098  43
  12   2  11 15910.7 654.667  29
  12   2  11 15419.3 661.584  23
  12   2  11 15915.8 651.527  22
  12   2  11 15544.7 668.873  19
  12   2  11 15884.3 670.865  30
  12   2  12 12765.9 591.186  30
  12   2  12 13435.2 580.068  47
  12   2  12 13238.0 590.824  23
  12   2  12 13080.5 572.674  22
  12   2  12 13033.1 599.715  19
  12   2  12 12625.8 568.162  38
  12   2  13 14003.6 595.241  38
  12   2  13 13540.1 578.414  26
  12   2  13 13187.1 591.266  47
  12   2  13 14458.2 601.601  22
  12   2  13 14003.6 634.395  19
  12   2  13 13269.6 599.469  25
  12   2  13 13192.4 611.271  23
  12   2  13 14060.0 624.887  43
  12   2  14 1282.77 165.807  43
  12   2  14 1058.72 128.581  26
  12   2  14 1280.25 150.628  25
  12   2  14 1288.14 150.699  47
  12   2  14 1383.19 178.036  19
  12   2  14 1173.91 160.432  23
  12   2  14 1278.28 152.816  22
  12   2  14 1220.33 143.316  38
  12   2  15 292.941 109.463  43
  12   2  15 248.406 116.416  19
  12   2  15 188.398 106.965  30
  12   2  15 31.5380 89.6166  25
  12   2  15 267.039 99.4197  15
  12   2  15 249.494 115.341  23
  12   2  15 272.577 92.8191  22
  12   2  15 281.809 94.2666  47
 -12   2 -15 214.312 84.4642   6
  12   2  16 1868.93 176.907  30
  12   2  16 1860.85 175.458  43
  12   2  16 1876.68 157.019  25
  12   2  16 1874.66 192.754  19
  12   2  16 2047.54 185.100  23
 -12   2 -16 2351.45 149.428   6
  12   2  16 1976.83 163.909  15
  12   2  17 442.200 100.653  30
  12   2  17 549.494 118.049  19
 -12   4  13 737.677 101.488  19
 -12   4  13 703.505 91.2902  40
 -12   4  13 810.264 95.7837  29
  12   4 -12 1904.33 113.265  27
  12   4 -11 441.726 89.1570  27
 -12   4  11 546.688 86.1064  28
  12   4 -10 6897.79 316.798  27
 -12   4  10 7733.42 343.026  28
  12   4  -9 2742.70 186.810  33
  12   4  -8 2992.18 229.873  33
  12   4  -7 113.567 140.477  31
  12   4  -5 3840.36 245.398  42
  12   4  -4 12098.8 884.436  12
  12   4  -3 6039.62 531.300  13
  12   4  -3 6951.65 636.924  12
  12   4  -2 3451.09 396.866  13
  12   4  -2 4533.77 499.615  12
  12   4  -1 1268.82 254.401  13
  12   4  -1 1134.90 293.487  12
  12   4   0 3416.49 370.851  13
  12   4   0 3103.41 396.831  12
  12   4   1 2218.29 160.629  38
  12   4   1 2469.86 291.468  13
  12   4   1 2261.03 337.966  12
  12   4   2 2478.69 326.897  12
  12   4   3 1340.51 119.877  22
  12   4   3 1337.74 131.733  25
  12   4   4 415.217 90.1151  15
  12   4   4 372.435 80.5157  22
  12   4   5 2306.26 164.639  22
  12   4   5 1923.59 169.180  15
  12   4   6 2047.02 167.996  43
  12   4   6 2114.22 177.787  15
  12   4   6 2267.57 169.151  22
  12   4   7 1093.88 128.677  43
  12   4   7 1052.73 121.491  22
  12   4   7 1018.91 132.190  15
  12   4   7 909.684 114.594  30
  12   4   8 75.5472 74.5993  30
  12   4   8 165.299 94.0951  15
  12   4   8 68.9585 80.7091  43
  12   4   8 48.9367 77.4218  22
  12   4   8 32.0227 86.5143  47
  12   4   9 906.675 134.604  38
  12   4   9 764.252 114.446  30
  12   4   9 876.272 130.164  15
  12   4   9 1041.74 131.640  25
  12   4   9 1102.44 138.926  47
  12   4   9 1215.46 130.361  22
  12   4   9 875.780 124.510  43
  12   4  10 1495.93 157.039  43
  12   4  10 1647.14 150.488  30
  12   4  10 1815.17 165.484  25
  12   4  10 1741.65 165.316  38
  12   4  10 1575.36 157.434  47
  12   4  10 1852.24 158.324  22
  12   4  10 1717.61 165.697  15
  12   4  11 4251.27 264.105  43
  12   4  11 4317.67 257.752  30
  12   4  11 4801.63 274.583  25
  12   4  11 5109.02 274.003  38
  12   4  11 4744.18 268.175  47
  12   4  11 5063.74 266.156  22
  12   4  11 4928.83 278.189  15
  12   4  12 3720.49 221.585  30
  12   4  12 4004.52 223.853  22
  12   4  12 3845.61 233.187  43
  12   4  12 3738.85 215.667  41
  12   4  12 3777.11 233.033  15
  12   4  12 3802.38 230.912  25
  12   4  12 3732.06 217.237  26
  12   4  12 3499.92 216.615  39
 -13  -5   5 53.8093 95.0305  50
 -13  -5   4 3107.28 204.660  50
 -13  -5   3 4057.41 227.910  50
 -13  -5   2 1156.22 118.605  50
 -13  -5   1 737.195 98.1257  50
 -13  -5   0 661.243 86.1180  50
 -13  -5  -1 657.275 83.7245  50
 -13  -5  -2 2691.01 146.738  50
 -13  -5  -3 3208.71 196.908  56
 -13  -5  -3 3080.72 158.069  50
 -13  -5  -4 22.5258 75.7113  56
 -13  -3  17 654.104 108.936  53
  13  -3 -17 722.970 91.8267  17
 -13  -3  16 762.660 145.374  53
  13  -3 -16 693.343 107.978  17
 -13  -3  15 457.042 157.086  53
  13  -3 -15 414.906 106.364  17
  13  -3 -14 1410.06 164.424  17
  13  -3 -13 4902.58 307.300  17
  13  -3 -12 2957.26 256.113  17
 -13  -3  11 8658.46 693.287  53
  13  -3 -11 10148.9 544.114  17
 -13  -3  10 13881.7 797.091  53
  13  -3 -10 14538.2 706.525  18
 -13  -3   9 2646.51 332.757  53
 -13  -3   9 2279.45 243.015  55
  13  -3  -9 2810.02 335.316  18
  13  -3  -9 2596.00 280.962  17
 -13  -3   8 878.751 206.873  53
 -13  -3   8 585.102 174.964  55
  13  -3  -8 1069.89 193.974  17
  13  -3  -8 930.522 241.466  18
 -13  -3   7 24005.5 1073.47  53
 -13  -3   7 21942.2 1033.90  55
 -13  -3   6 37055.6 1425.01  53
 -13  -3   6 35485.6 1416.19  55
 -13  -3   5 18402.6 806.382  53
 -13  -3   5 18722.6 822.875  55
  13  -3  -4 3280.07 195.523  50
 -13  -3   4 4181.82 287.522  53
  13  -3  -3 6495.57 303.241  50
  13  -3  -3 7591.91 341.270  52
 -13  -3   3 6720.42 377.296  53
  13  -3  -2 1221.25 114.594  50
 -13  -3   2 1334.90 163.310  53
  13  -3  -2 1379.14 141.982  52
  13  -3  -1 125.372 69.0864  50
 -13  -3   1 198.131 105.767  53
  13  -3  -1 73.4915 79.1076  54
  13  -3  -1 135.256 88.9789  52
  13  -3  -1 176.964 113.176  55
 -13  -3   0 1620.67 357.049   8
 -13  -3   0 2152.17 249.166  51
  13  -3   0 1316.54 114.356  50
  13  -3   0 1429.76 150.124  54
  13  -3   0 1705.72 159.540  52
 -13  -3  -1 7851.02 683.724   8
 -13  -3  -1 9219.87 508.186  51
  13  -3   1 9670.80 470.214  49
  13  -3   1 8061.87 406.536  54
  13  -3   1 8322.08 406.877  52
 -13  -3  -2 3231.80 458.061   8
 -13  -3  -2 3521.32 305.995  51
  13  -3   2 4153.71 310.422  49
 -13  -3  -2 3401.14 276.882  48
  13  -3   2 3478.35 234.883  54
  13  -3   2 3021.18 226.090  52
  13  -3   3 5184.41 311.926  52
  13  -3   3 5066.37 313.511  54
 -13  -3  -3 6226.34 396.685  51
  13  -3   3 5961.88 403.925  49
 -13  -3  -3 6012.89 363.719  48
 -13  -3  -3 6231.82 371.337  36
 -13  -3  -3 6541.20 631.944   8
  13  -3   4 13145.4 611.385  54
  13  -3   4 14056.8 610.001  52
 -13  -3  -4 14018.2 577.700  50
 -13  -3  -4 14389.4 651.109  48
  13  -3   4 16104.4 746.937  49
 -13  -3  -4 13581.2 649.494  36
 -13  -3  -4 13890.0 955.861   8
 -13  -3  -5 432.575 306.576   8
  13  -3   5 372.453 216.258  49
 -13  -3  -5 619.733 154.481  48
 -13  -3  -5 369.110 94.0320  50
  13  -3   5 261.447 127.567  52
 -13  -3  -5 540.497 146.048  56
  13  -3   5 216.287 114.544  54
 -13  -3  -6 21504.8 1287.08   8
 -13  -3  -6 22604.6 918.197  48
 -13  -3  -6 22210.4 829.967  50
  13  -3   6 24524.3 1079.59  49
  13  -3   6 20737.8 902.882  54
 -13  -3  -6 23226.2 926.184  56
 -13  -3  -7 3922.99 517.956   8
 -13  -3  -7 4138.83 289.896  48
 -13  -3  -7 4427.71 230.288  50
 -13  -3  -7 5067.70 316.656  56
 -13  -3  -8 10248.2 847.947   8
  13  -3   8 11705.6 658.048  49
 -13  -3  -8 11518.6 543.156  56
 -13  -3  -9 14029.5 1017.73   8
 -13  -3  -9 14311.8 645.744  56
  13  -3   9 16048.5 764.938  49
 -13  -3 -10 23556.6 946.640  56
  13  -3  10 25267.0 1062.49  49
 -13  -3 -11 6647.79 343.161  56
  13  -3  11 6711.82 430.969  49
 -13  -3 -11 5642.29 358.933  36
 -13  -3 -12 1744.10 204.136  36
 -13  -3 -12 2328.37 180.536  56
 -13  -3 -13 487.597 140.604  36
 -13  -3 -13 723.500 111.559  56
  13  -3  13 762.798 179.119  55
 -13  -3 -14 3061.60 229.204  36
  13  -3  14 3638.08 268.947  55
 -13  -3 -15 1314.85 142.228  36
  13  -3  15 1415.38 155.329  55
  13  -1 -20 5217.50 238.670  17
  13  -1 -20 6067.92 279.104   5
  13  -1 -19 4047.95 225.964  18
  13  -1 -19 4636.27 280.503   5
 -13  -1  18 1812.81 196.444  28
  13  -1 -18 1830.40 151.301  37
  13  -1 -18 1907.01 159.623  18
 -13  -1  17 215.153 129.927  28
  13  -1 -17 358.037 96.9615  18
  13  -1 -17 444.845 109.752  37
 -13  -1  16 5269.52 327.011  28
  13  -1 -16 4778.64 260.308  24
  13  -1 -16 4932.12 282.476  18
  13  -1 -16 5266.69 284.880  37
  13  -1 -15 13442.4 549.690  24
  13  -1 -15 13263.8 565.153  37
  13  -1 -15 13499.9 620.547   6
 -13  -1  15 13664.9 611.896  28
  13  -1 -14 5860.33 298.315  24
  13  -1 -14 5931.17 314.809  37
  13  -1 -14 5818.63 356.812   6
 -13  -1  14 6197.96 344.866  28
  13  -1 -13 9222.90 411.967  34
 -13  -1  13 9585.35 451.043  28
  13  -1 -13 9544.06 428.790  37
  13  -1 -13 9164.25 409.175  24
 -13  -1  13 9095.97 457.681   4
 -13  -1  13 8613.82 745.563   1
  13  -1 -13 9492.36 469.909   6
 -13  -1  12 7428.58 361.717  28
  13  -1 -12 6954.55 331.462  34
  13  -1 -12 7377.79 346.221  37
  13  -1 -12 7217.20 334.443  24
 -13  -1  12 6735.51 367.844   4
 -13  -1  12 7970.84 657.128   1
 -13  -1  12 6419.86 502.672   7
  13  -1 -12 6883.35 378.653   6
 -13  -1  11 16446.6 650.785  28
  13  -1 -11 15509.2 619.519  34
  13  -1 -11 16619.7 625.190  24
 -13  -1  11 15442.3 661.382   4
 -13  -1  11 16419.6 974.736   1
  13  -1 -11 16706.1 677.791   6
 -13  -1  11 13935.7 812.618   7
 -13  -1  10 14789.8 573.592  28
  13  -1 -10 13453.3 546.257  34
  13  -1 -10 14375.4 550.252  24
 -13  -1  10 12579.6 826.951   1
 -13  -1  10 13926.0 585.947   4
  13  -1 -10 13777.2 687.814  10
  13  -1 -10 14154.3 593.412   6
 -13  -1  10 13167.5 741.757   7
 -13  -1   9 4747.35 240.405  28
  13  -1  -9 5156.29 268.613  27
  13  -1  -9 4409.43 231.736  34
  13  -1  -9 4614.84 229.253  24
  13  -1  -9 4364.02 318.984  10
 -13  -1   9 4638.34 380.292   7
 -13  -1   9 4084.83 247.568   4
 -13  -1   9 4084.99 424.298   1
 -13  -1   8 21192.0 1089.05   1
  13  -1  -8 21730.4 814.748  34
  13  -1  -8 22749.4 815.941  24
  13  -1  -8 21748.4 824.001  44
  13  -1  -8 20741.4 920.779  10
 -13  -1   7 29604.2 1404.19   1
  13  -1  -7 30125.4 1196.06  27
  13  -1  -7 32710.6 1159.26  44
 -13  -1   6 3207.79 345.747   1
  13  -1  -6 3784.54 194.652  24
  13  -1  -6 3576.78 205.054  44
  13  -1  -5 74565.6 2491.19  15
 -13  -1   5 70985.2 2734.17   1
  13  -1  -5 72162.3 2486.18  44
  13  -1  -4 55665.1 2244.93   3
 -13  -1   4 63261.7 2281.31   1
 -13  -1   3 98851.5 3536.53   8
  13  -1  -3 94222.5 3527.67   3
 -13  -1   3 103295. 3563.80   1
 -13  -1   2 55561.8 2040.19   8
  13  -1  -2 50731.0 2001.35   3
 -13  -1   1 1724.58 246.976   8
 -13  -1   0 40267.3 1610.17   8
 -13  -1  -1 90114.0 3272.68   8
 -13  -1  -2 252592. 8644.92   8
 -13  -1  -3 90540.8 3321.09   8
 -13  -1  -4 59037.9 2178.75   8
  13  -1   4 62197.1 2500.55   9
 -13  -1  -4 54919.0 1922.69   7
  13  -1   4 53167.3 2005.67  28
  13  -1   4 52107.2 1948.45  19
 -13  -1  -5 34528.1 1279.21   7
  13  -1   5 38552.4 1868.94   9
 -13  -1  -5 39108.7 1565.11   8
  13  -1   5 34948.0 1338.01  19
  13  -1   5 37487.0 1406.52  28
  13  -1   6 66857.9 2353.49  28
  13  -1   6 62666.6 2258.97  30
  13  -1   6 73044.8 2964.45   9
 -13  -1  -6 69071.0 2525.73   8
  13  -1   6 64984.2 2282.77  19
 -13  -1  -6 61118.5 2194.14  17
  13  -1   7 15500.4 727.287  28
  13  -1   7 14585.2 656.691  30
  13  -1   7 15193.1 1138.35   9
 -13  -1  -7 15559.3 850.085   8
  13  -1   7 14521.7 662.570  19
 -13  -1  -7 14217.6 580.925  17
 -13  -1  -8 13854.9 550.012  17
  13  -1   8 13326.5 687.397  28
  13  -1   8 11863.5 610.833  30
  13  -1   8 14137.2 1160.93   9
 -13  -1  -8 14044.6 838.761   8
  13  -1   8 14351.3 647.724  19
  13  -1   8 12866.8 561.416  54
 -13  -1  -9 8317.44 387.595  17
  13  -1   9 8001.81 514.123  28
  13  -1   9 8552.37 464.978  30
  13  -1   9 7544.00 882.650   9
  13  -1   9 8790.21 483.662  19
  13  -1   9 7694.50 394.389  54
  13  -1  10 5997.73 385.651  30
  13  -1  10 6382.31 470.931  28
  13  -1  10 5372.26 790.247   9
 -13  -1 -10 5896.65 316.331  17
  13  -1  10 6342.95 407.443  19
  13  -1  11 12268.5 711.146  28
  13  -1  11 12979.2 1261.65   9
 -13  -1 -11 14158.5 922.414   2
 -13  -1 -11 11471.9 527.388  17
  13  -1  11 13208.7 650.927  19
  13  -1  12 16694.6 860.620  28
  13  -1  12 16756.8 1464.66   9
 -13  -1 -12 13860.1 974.765   8
 -13  -1 -12 17766.8 1081.22   2
 -13  -1 -12 15042.3 641.741  17
  13  -1  12 15657.3 770.705  19
 -13  -1 -13 657.058 270.763   2
 -13  -1 -13 678.642 268.002   8
  13  -1  13 179.272 349.835   9
  13  -1  13 381.825 244.858  28
  13  -1  13 844.795 195.703  16
  13  -1  13 892.062 198.709  19
  13  -1  14 2088.17 334.257  28
 -13  -1 -14 1741.46 363.722   8
  13  -1  14 1450.83 513.593   9
 -13  -1 -14 2018.61 383.808   2
  13  -1  14 2093.30 223.543  49
  13  -1  14 2479.46 279.766  19
  13  -1  15 1136.43 293.329  28
  13  -1  15 988.712 205.987  19
  13  -1  15 933.343 154.479  49
  13  -1  16 1235.70 209.083  19
  13  -1  16 1178.05 284.902  28
  13  -1  17 3270.57 360.599  28
 -13  -1 -17 3736.50 232.518   6
 -13  -1 -17 2654.56 211.584  36
  13  -1  18 2937.14 314.766  28
 -13  -1 -18 2351.58 176.700  36
 -13  -1 -18 3273.31 197.499   6
  13   1 -20 4733.99 253.335   5
  13   1 -19 3837.02 242.563   5
 -13   1  18 1608.70 141.841  19
 -13   1  18 1597.03 140.571  40
 -13   1  17 227.352 83.5525  40
  13   1 -17 352.735 116.656  27
 -13   1  17 156.123 69.3693  29
 -13   1  17 288.355 89.7907  19
 -13   1  16 5168.67 278.322  40
 -13   1  16 4555.83 248.962  23
  13   1 -16 5037.67 274.136  27
 -13   1  16 5146.44 265.201  29
 -13   1  15 14010.9 566.493  29
  13   1 -15 13550.2 543.002  33
 -13   1  15 14036.3 580.170  40
  13   1 -15 12946.3 900.402  10
  13   1 -15 13428.5 611.841   6
  13   1 -15 14008.5 556.579  27
  13   1 -14 5425.89 269.644  33
 -13   1  14 5611.06 294.218  40
  13   1 -14 4851.13 322.058   6
  13   1 -14 5819.63 277.436  27
  13   1 -13 7479.40 343.605  33
  13   1 -13 8256.82 351.225  27
  13   1 -13 7528.18 405.660   6
 -13   1  13 9234.35 746.963   1
 -13   1  13 8541.76 429.171   4
  13   1 -12 6650.21 308.625  33
  13   1 -12 7043.71 316.461  27
 -13   1  12 7987.60 389.708   4
 -13   1  12 7486.34 647.384   1
  13   1 -12 7207.57 369.989   6
  13   1 -12 6403.00 288.272  24
  13   1 -11 15248.1 563.700  33
  13   1 -11 16386.9 573.052  27
 -13   1  11 16978.3 648.011   4
 -13   1  11 17128.1 983.066   1
  13   1 -11 13818.9 733.212  13
  13   1 -11 14692.8 620.510   6
  13   1 -11 12688.8 540.334  24
  13   1 -10 15014.9 564.038  27
  13   1 -10 13960.6 601.195   6
 -13   1  10 14938.4 903.415   1
 -13   1  10 15308.1 619.543   4
  13   1 -10 14080.8 551.764  31
  13   1 -10 15224.0 560.667  33
  13   1 -10 13422.2 715.830  13
 -13   1  10 14161.3 1120.59  14
 -13   1   9 3801.41 228.279   4
 -13   1   9 3344.67 385.010   1
  13   1  -9 3322.02 202.368  31
  13   1  -9 3844.29 213.716  33
  13   1  -9 3395.80 304.891  13
 -13   1   9 3103.48 581.486  14
  13   1  -9 3148.58 209.598  27
  13   1  -8 20425.4 793.032  31
  13   1  -8 22040.8 799.668  33
 -13   1   8 23828.2 1119.83   1
  13   1  -8 21850.6 795.754  46
  13   1  -8 21189.4 950.488  13
 -13   1   8 19472.7 1221.40  14
  13   1  -8 22029.6 792.795  42
  13   1  -7 28949.4 1084.06  42
  13   1  -7 30749.4 1081.27  35
  13   1  -7 30753.7 1086.84  31
  13   1  -7 29675.9 1089.34  33
 -13   1   7 33317.8 1395.02   1
  13   1  -7 29548.3 1075.45  21
  13   1  -7 30969.0 1234.62  13
 -13   1   7 32021.6 1514.91  14
  13   1  -7 29575.4 1087.55  46
  13   1  -7 30598.9 1084.41  24
  13   1  -6 4367.78 382.628  10
  13   1  -6 4038.40 266.657  31
 -13   1   6 4826.07 417.013   1
  13   1  -6 4042.11 253.834  42
 -13   1   6 4370.30 529.783  14
  13   1  -6 4722.03 332.062  13
  13   1  -6 4465.44 260.481  46
  13   1  -6 4069.59 263.022  24
  13   1  -5 64160.0 2257.48  24
  13   1  -5 74236.4 2407.35  13
 -13   1   5 59878.5 2506.09  14
  13   1  -5 67972.8 2468.75  10
  13   1  -5 62442.2 2264.50  46
 -13   1   5 74073.8 2544.53   1
  13   1  -4 54959.1 2028.61  10
  13   1  -4 56630.6 1966.36  13
  13   1  -4 56581.7 2089.30   3
 -13   1   4 57479.0 2087.77   1
  13   1  -3 103611. 3626.73  10
  13   1  -3 110204. 3577.96  13
  13   1  -3 109712. 3695.64   3
 -13   1   3 105238. 3681.85   1
  13   1  -2 54749.4 1885.16  13
  13   1  -2 53384.6 1932.69  10
  13   1  -2 56953.5 1999.74   3
 -13   1   1 1816.92 243.711  14
  13   1   0 39706.9 1474.60  12
  13   1   1 93209.9 2934.26  13
  13   1   1 92980.7 2930.44  12
  13   1   2 240392. 7256.83  12
 -13   1  -2 200451. 7181.11   8
  13   1   3 84680.5 2954.18  12
  13   1   4 48048.1 2158.12   9
  13   1   4 50247.6 1709.78  30
  13   1   4 47043.5 1693.97  22
  13   1   4 51033.3 1713.89  43
  13   1   4 48971.2 1699.49  23
  13   1   5 36761.5 1778.31   9
  13   1   5 36344.0 1282.67  30
  13   1   5 34234.3 1266.55  29
  13   1   5 35355.4 1268.92  22
  13   1   5 36419.9 1288.83  19
  13   1   5 37544.9 1288.24  43
  13   1   5 36364.9 1274.72  23
  13   1   6 60951.3 2811.85   9
  13   1   6 64806.2 2263.03  30
  13   1   6 64357.3 2250.43  29
  13   1   6 68655.5 2277.30  19
  13   1   6 64457.3 2276.68  14
  13   1   6 65261.5 2257.34  23
  13   1   6 65995.3 2266.45  43
  13   1   7 13869.2 1084.32   9
  13   1   7 16437.8 639.828  30
  13   1   7 15682.3 624.953  29
  13   1   7 15696.4 622.596  47
  13   1   7 16393.8 658.517  14
  13   1   7 15906.3 628.950  23
  13   1   7 15277.9 638.658  19
  13   1   8 13240.0 550.148  22
  13   1   8 13737.6 579.675  19
  13   1   8 13488.3 556.545  38
  13   1   8 13614.5 569.108  30
  13   1   8 12312.7 1054.87   9
  13   1   8 13468.2 630.362  14
  13   1   8 13486.5 565.008  23
  13   1   8 13610.8 555.526  47
  13   1   9 8343.79 391.118  47
  13   1   9 8721.32 398.778  38
  13   1   9 8726.04 890.886   9
  13   1   9 7784.17 392.365  28
  13   1   9 8656.44 411.932  43
  13   1   9 7026.18 521.939  14
  13   1   9 8446.88 397.624  22
  13   1   9 8578.76 422.878  19
  13   1   9 8785.86 407.266  23
  13   1  10 5453.79 320.414  43
  13   1  10 5128.35 300.318  38
  13   1  10 5457.68 291.358  26
  13   1  10 5459.69 314.201  28
  13   1  10 5221.51 298.962  47
  13   1  10 5361.85 304.670  25
  13   1  10 5433.98 311.760  23
  13   1  10 5748.93 337.975  19
  13   1  10 5714.25 306.074  22
  13   1  11 13751.4 588.643  25
  13   1  11 12731.0 556.780  26
  13   1  11 13155.6 602.492  23
 -13   1 -11 12105.4 843.374   2
  13   1  11 12999.2 601.618  43
  13   1  11 13152.3 557.571  39
  13   1  11 12992.4 573.081  38
  13   1  11 13848.2 610.015  30
  13   1  11 12645.1 591.581  28
  13   1  11 13568.3 581.684  47
  13   1  11 12959.6 1207.44   9
  13   1  11 13991.7 625.716  19
  13   1  11 13800.4 584.370  22
  13   1  12 15447.5 660.356  25
  13   1  12 15034.2 631.578  26
 -13   1 -12 14625.5 957.060   2
  13   1  12 15491.8 657.068  47
  13   1  12 15509.7 683.100  43
  13   1  12 16211.7 658.925  38
  13   1  12 15684.9 690.227  30
  13   1  12 13494.7 665.809  28
  13   1  12 14565.7 1344.18   9
  13   1  12 15736.0 706.987  19
  13   1  12 15341.5 663.341  22
  13   1  13 1095.36 455.769   9
  13   1  13 786.774 135.733  25
  13   1  13 771.786 143.033  15
  13   1  13 709.724 135.600  47
  13   1  13 629.892 145.793  43
  13   1  13 1022.02 144.259  38
  13   1  13 824.046 171.326  19
  13   1  13 682.234 148.060  30
  13   1  13 630.448 145.905  28
 -13   1 -13 507.632 236.310   2
  13   1  13 750.861 139.766  22
  13   1  14 2631.11 212.075  25
 -13   1 -14 3363.72 422.163   2
  13   1  14 2501.47 206.940  47
  13   1  14 2442.25 231.632  43
  13   1  14 2554.48 207.792  15
  13   1  14 2096.78 220.457  30
  13   1  14 2297.46 235.038  28
  13   1  14 2395.29 256.332  19
  13   1  14 2912.28 626.017   9
  13   1  15 1086.55 186.639  19
  13   1  15 1033.51 166.990  30
  13   1  15 893.908 180.757  28
  13   1  15 1033.93 138.053  25
  13   1  15 989.294 132.449  15
  13   1  15 1107.45 173.598  23
  13   1  15 872.413 151.193  43
  13   1  16 1270.08 190.582  28
  13   1  16 1309.03 172.103  30
  13   1  17 2984.96 256.721  28
  13   1  17 2855.83 220.208  30
  13   1  18 2757.74 222.784  19
 -13   1 -18 3131.22 191.673   6
 -13   3  17 778.303 81.3870  23
 -13   3  17 871.643 96.4205  19
 -13   3  17 800.222 82.8351  29
 -13   3  17 880.191 89.3540  28
 -13   3  17 669.136 84.9193  40
 -13   3  16 582.564 83.9413  29
 -13   3  16 748.339 92.6340  28
  13   3 -16 524.533 73.9420  27
 -13   3  16 592.352 97.9147  19
 -13   3  15 317.857 81.0367  29
 -13   3  15 510.835 88.5603  28
  13   3 -15 271.503 75.7262  27
 -13   3  14 1098.07 126.859  28
  13   3 -14 1100.32 112.893  27
  13   3 -13 4176.47 219.044  27
 -13   3  13 3843.32 238.937  28
  13   3 -12 2249.21 186.004  27
 -13   3  12 2583.54 192.704  28
  13   3 -12 2406.17 163.308  33
  13   3 -11 6903.21 356.979  27
  13   3 -11 6507.92 559.193  13
  13   3 -11 7696.25 342.674  33
  13   3 -10 10705.3 776.978  10
  13   3 -10 10583.3 440.394  31
  13   3 -10 10241.1 465.498  33
  13   3 -10 8351.49 663.708  13
 -13   3  10 7383.15 829.565  14
  13   3  -9 2059.09 327.920  13
 -13   3   9 1635.09 474.948  14
  13   3  -9 2718.89 402.088  10
  13   3  -9 1912.40 213.975  31
  13   3  -9 2136.02 248.407  33
  13   3  -9 2003.77 203.964  24
  13   3  -8 718.887 194.312  24
  13   3  -8 382.753 234.552  13
 -13   3   8 504.263 375.020  14
  13   3  -8 594.711 205.841  31
  13   3  -8 580.927 170.769  46
  13   3  -8 739.395 258.718  10
 -13   3   7 17714.7 1046.58  14
  13   3  -7 19709.2 804.551  46
  13   3  -7 19191.2 789.588  42
 -13   3   6 29454.9 1407.29  14
  13   3  -6 32258.3 1213.74  35
  13   3  -5 17877.6 988.441  13
 -13   3   5 16418.6 872.303  14
  13   3  -4 2766.97 357.682  13
 -13   3   4 3514.17 341.992  14
  13   3  -3 7101.20 545.569  13
  13   3  -2 1376.42 121.236  26
  13   3  -2 1339.81 253.598  13
  13   3  -1 259.965 190.194  13
  13   3  -1 53.1076 225.925  12
  13   3   0 1584.52 251.829  13
  13   3   0 1258.34 283.555  12
  13   3   1 6584.90 468.440  13
  13   3   1 7089.78 526.152  12
  13   3   1 5727.25 306.161  15
  13   3   1 6757.51 292.912  22
  13   3   2 2323.00 277.752  13
  13   3   2 2513.44 330.411  12
  13   3   2 2753.82 174.934  43
  13   3   3 5270.04 429.631  12
  13   3   3 4954.28 379.271  13
  13   3   3 4976.74 265.041  43
  13   3   4 11388.4 488.156  30
  13   3   4 12440.8 680.901  12
  13   3   4 11604.6 499.253  43
  13   3   5 338.224 89.1623  30
  13   3   5 125.909 86.8581  43
  13   3   5 181.523 187.204  12
  13   3   6 17874.3 718.881  30
  13   3   6 18723.0 885.443  12
  13   3   6 17675.7 725.621  43
  13   3   6 17789.2 699.141  23
  13   3   7 3703.62 235.034  30
  13   3   7 3601.42 224.344  22
  13   3   7 3085.77 338.351  12
  13   3   7 2913.79 303.803  14
  13   3   7 3614.52 241.277  43
  13   3   7 3626.48 221.504  23
  13   3   8 9576.03 442.694  30
  13   3   8 8607.31 404.829  29
  13   3   8 9396.18 428.878  22
  13   3   8 8568.10 564.096  12
  13   3   8 9820.73 550.091  14
  13   3   8 9201.85 447.712  43
  13   3   8 9265.77 425.991  23
  13   3   9 13232.5 572.790  30
  13   3   9 12369.9 537.176  29
  13   3   9 12575.3 676.270  14
  13   3   9 12924.8 552.873  23
  13   3   9 12126.2 558.392  19
  13   3   9 13311.8 558.412  22
  13   3   9 12714.3 572.867  43
  13   3  10 19668.2 805.960  22
  13   3  10 20614.8 828.789  19
  13   3  10 20495.4 833.065  43
  13   3  10 20521.5 814.945  23
  13   3  10 20624.1 828.292  30
  13   3  11 5508.02 316.418  30
  13   3  11 5074.09 314.588  43
  13   3  11 5292.56 312.135  19
  13   3  11 4868.84 291.297  22
  13   3  11 4982.23 297.599  23
  13   3  11 5760.39 310.548  38
  13   3  12 1670.56 165.500  38
  13   3  12 2150.95 187.812  30
  13   3  12 1804.68 160.016  26
  13   3  12 1813.65 167.533  23
  13   3  12 1718.92 175.507  43
  13   3  12 1698.23 176.981  19
  13   3  12 1469.36 155.491  22
  13   3  12 1950.54 178.566  47
  13   3  13 532.977 111.127  47
  13   3  13 479.413 113.147  30
  13   3  13 608.309 122.040  25
  13   3  13 613.877 106.838  26
  13   3  13 466.246 99.9834  39
  13   3  13 495.654 108.679  38
  13   3  13 656.535 125.417  43
  13   3  13 463.843 98.5116  41
  13   3  13 579.694 115.501  23
  13   3  13 570.459 117.298  19
  13   3  14 2634.75 195.311  47
  13   3  14 2873.52 213.935  30
  13   3  14 3131.68 192.243  26
  13   3  14 3055.30 207.891  25
  13   3  14 3002.77 200.901  38
  13   3  14 2896.09 215.622  43
  13   3  14 2906.45 207.809  23
  13   3  14 3198.76 224.553  19
  13   3  14 2832.23 199.893  22
  13   3  14 3296.36 219.554  15
  13   3  15 1457.40 143.069  30
  13   3  15 1290.42 128.836  25
  13   3  15 1184.78 116.859  38
  13   3  15 1185.66 123.597  47
  13   3  15 1408.72 133.202  15
  13   3  15 1087.09 136.603  19
  13   3  15 1119.87 120.405  22
  13   5  -2 839.487 113.392  46
  13   5  -1 575.129 97.2292  42
  13   5   0 605.875 93.6253  35
  13   5   1 509.323 85.1275  21
  13   5   2 1679.76 123.388  41
  13   5   2 1792.70 131.646  32
  13   5   3 2079.51 135.235  41
  13   5   3 1799.38 138.385  32
  13   5   4 36.1697 63.5286  41
  13   5   4 98.9560 68.2721  32
 -14  -4  13 2011.10 123.470  52
 -14  -4  13 2880.74 254.754  51
 -14  -4  12 2291.77 147.491  52
 -14  -4  12 3838.72 339.178  51
 -14  -4  11 1579.39 307.373  51
 -14  -4  11 796.873 99.2374  52
 -14  -4  10 2847.92 320.917  53
 -14  -4  10 3451.94 389.060  51
 -14  -4   9 4315.77 371.547  53
 -14  -4   9 3794.22 300.678  48
 -14  -4   9 4548.51 439.108  51
 -14  -4   8 4121.01 340.971  53
 -14  -4   8 3069.85 315.600  48
 -14  -4   8 4837.03 431.574  51
 -14  -4   7 3479.28 227.137  52
 -14  -4   7 4619.33 340.745  53
 -14  -4   7 5210.07 426.015  51
 -14  -4   7 3934.67 367.045  48
 -14  -4   6 5784.81 370.289  53
 -14  -4   6 5968.58 417.831  48
 -14  -4   6 6497.78 460.043  51
 -14  -4   5 1118.98 182.967  53
 -14  -4   5 1155.16 202.477  48
 -14  -4   5 1127.42 231.768  51
 -14  -4   4 1347.05 172.886  56
 -14  -4   4 1433.50 245.150  51
 -14  -4   4 1301.93 201.422  48
 -14  -4   3 4235.57 304.765  56
 -14  -4   3 4383.85 361.064  51
 -14  -4   3 4518.58 322.917  48
 -14  -4   2 511.967 148.415  56
 -14  -4   2 456.808 183.610  51
 -14  -4   2 152.376 128.368  48
 -14  -4   1 5643.25 353.853  56
  14  -4  -1 5369.29 290.911  52
 -14  -4   1 5119.85 341.715  48
 -14  -4   1 5574.40 407.043  51
 -14  -4   0 1752.87 193.362  56
  14  -4   0 1614.31 157.907  52
  14  -4   0 1458.80 182.165  55
 -14  -4   0 1762.74 204.843  48
  14  -4   0 1494.51 120.349  50
 -14  -4   0 1839.92 242.805  51
 -14  -4  -1 2967.34 239.324  56
  14  -4   1 2759.08 252.309  55
  14  -4   1 2756.56 201.765  52
 -14  -4  -1 2733.62 244.296  48
 -14  -4  -1 2697.15 211.152  50
  14  -4   2 479.733 120.466  52
 -14  -4  -2 645.905 143.997  56
  14  -4   2 833.953 189.342  55
 -14  -4  -2 647.870 116.411  50
  14  -4   3 2559.35 209.549  52
 -14  -4  -3 3055.62 240.003  56
  14  -4   3 3153.66 313.794  55
 -14  -4  -3 3220.55 202.253  50
  14  -4   4 9271.27 451.018  52
 -14  -4  -4 9963.44 477.226  56
 -14  -4  -4 9339.57 414.186  50
  14  -4   5 110.934 107.864  52
  14  -4   5 352.165 259.155  55
 -14  -4  -5 185.037 121.761  48
 -14  -4  -5 314.600 84.9524  50
  14  -4   6 699.898 129.475  52
  14  -4   6 600.678 302.188  55
 -14  -4  -6 537.985 93.1933  50
  14  -4   7 1734.46 168.299  52
 -14  -4  -7 1895.29 180.279  56
  14  -4   7 2218.95 368.366  55
  14  -4   8 4162.14 259.742  52
 -14  -4  -8 4888.43 274.441  56
  14  -4   9 2402.34 176.393  52
 -14  -4  -9 2570.49 190.115  56
  14  -4  10 109.557 77.0005  52
 -14  -4 -10 210.295 89.3995  56
  14  -4  10 166.792 176.063  55
 -14  -4 -11 1283.21 118.075  56
  14  -4  11 1369.15 183.616  55
  14  -2 -19 1548.05 125.976  17
  14  -2 -18 2062.37 160.425  18
  14  -2 -17 539.346 111.211  18
  14  -2 -16 512.125 131.665   5
  14  -2 -16 648.059 122.583  18
  14  -2 -15 5455.86 321.935   5
  14  -2 -15 4649.39 293.929  37
  14  -2 -15 5024.05 300.825  18
  14  -2 -14 11792.2 537.149   5
  14  -2 -14 10523.3 480.380  24
  14  -2 -14 10589.9 501.856  37
  14  -2 -14 10602.8 507.725  18
  14  -2 -13 20872.7 876.057   5
  14  -2 -13 21134.6 834.880  24
  14  -2 -13 20691.8 850.960  37
  14  -2 -13 22475.6 867.593  18
  14  -2 -12 23485.3 960.121   5
  14  -2 -12 23690.2 923.828  24
  14  -2 -12 23797.9 940.615  37
  14  -2 -12 24797.6 957.822  18
  14  -2 -11 4823.99 295.385  37
  14  -2 -11 4153.16 267.424  24
  14  -2 -11 3939.28 279.041   5
  14  -2 -10 20032.6 826.336   5
 -14  -2  10 19671.7 801.021   4
 -14  -2  10 18849.4 1087.33   1
  14  -2 -10 20375.6 801.301  34
 -14  -2  10 20459.3 1130.88   7
  14  -2 -10 22007.9 811.811  24
  14  -2 -10 20742.1 833.195  37
  14  -2  -9 27459.1 1037.50  34
  14  -2  -9 28838.3 1047.73  24
  14  -2  -9 24527.2 1348.10   3
 -14  -2   9 26643.7 1333.74   1
 -14  -2   9 26099.6 1032.61   4
 -14  -2   9 27557.2 1385.23   7
  14  -2  -8 5584.71 349.779  18
  14  -2  -8 5517.86 291.220  24
  14  -2  -8 5640.11 496.669   3
 -14  -2   8 4984.07 266.395   4
 -14  -2   8 6018.03 484.098   1
  14  -2  -8 4986.59 282.423  34
 -14  -2   8 5929.82 526.718   7
  14  -2  -7 20684.0 836.290  18
 -14  -2   7 18344.9 792.240  55
  14  -2  -7 21546.0 817.169  37
  14  -2  -7 20010.3 761.450  34
 -14  -2   7 19178.3 1058.64   7
  14  -2  -7 18179.4 1003.59   3
 -14  -2   7 18471.7 741.633   4
 -14  -2   7 19529.7 993.041   1
 -14  -2   6 20789.4 1011.30   1
  14  -2  -6 18452.4 1000.33   3
  14  -2  -6 22129.2 851.248  37
  14  -2  -6 20506.8 808.324  24
  14  -2  -6 20670.8 832.639  18
 -14  -2   6 19952.0 1085.85   7
 -14  -2   5 29634.3 1332.95   1
  14  -2  -5 33505.9 1169.62  37
  14  -2  -5 29906.8 1125.32  34
  14  -2  -5 31268.9 1145.51  24
  14  -2  -5 31622.3 1142.16  18
 -14  -2   5 30836.1 1448.10   7
  14  -2  -4 23123.1 848.194  24
  14  -2  -4 22274.5 836.292  34
  14  -2  -4 23681.7 848.416  37
 -14  -2   4 22017.5 1026.80   1
  14  -2  -4 19891.9 1000.23   3
  14  -2  -4 20682.4 823.984  18
  14  -2  -3 24824.4 885.837  44
  14  -2  -3 23328.9 868.799  24
  14  -2  -3 23182.8 877.041  34
  14  -2  -3 23214.4 867.770  37
 -14  -2   3 24563.6 1070.29   1
  14  -2  -3 22580.8 853.163  18
  14  -2  -2 25887.1 936.114  44
  14  -2  -2 24574.0 908.170  24
 -14  -2   2 26882.3 1196.70   7
  14  -2  -2 25572.8 926.983  34
  14  -2  -2 24438.2 906.449  37
 -14  -2   2 25170.4 1109.38   1
  14  -2  -1 32020.9 1118.28  34
 -14  -2   1 31356.5 1347.66   7
  14  -2  -1 32707.6 1148.04  44
  14  -2  -1 30291.0 1106.91  24
  14  -2  -1 33192.5 1240.81  20
 -14  -2   1 28560.1 1295.07   1
  14  -2   0 31764.0 1105.05  15
 -14  -2   0 29573.4 1277.69   7
  14  -2   0 29299.5 1199.86  20
  14  -2   0 31932.3 1117.16  44
  14  -2   0 29274.0 1070.80  34
  14  -2   1 22399.1 801.100  15
 -14  -2  -1 20967.5 956.293   7
  14  -2   1 19949.9 902.316  20
  14  -2   1 21015.5 807.827  44
 -14  -2  -1 20697.8 820.675  36
  14  -2   2 38835.2 1367.65  15
  14  -2   2 40096.7 1373.34  44
  14  -2   2 42233.0 1441.31  45
 -14  -2  -2 35190.5 1388.15  36
 -14  -2  -2 36616.7 1521.53   7
  14  -2   2 36159.9 1493.50  20
  14  -2   3 31732.4 1174.78  44
  14  -2   3 38386.0 1285.89  45
  14  -2   3 29065.6 1316.70  20
 -14  -2  -3 32078.3 1225.69  36
  14  -2   3 36251.6 1308.82  16
  14  -2   4 66497.4 2229.20  16
 -14  -2  -4 59392.6 2125.03  48
  14  -2   4 67840.0 2179.41  45
 -14  -2  -4 57499.7 2116.96  36
  14  -2   4 57502.4 2107.54  54
  14  -2   4 54066.0 2175.77  19
  14  -2   5 5305.77 372.728  19
 -14  -2  -5 5355.03 324.171  36
  14  -2   5 5702.97 313.458  54
  14  -2   5 6578.21 430.881  16
 -14  -2  -5 5411.10 317.207  48
 -14  -2  -6 10943.4 521.336  36
  14  -2   6 12420.8 672.388  16
 -14  -2  -6 11053.0 502.709  48
 -14  -2  -7 12267.5 572.224  36
 -14  -2  -7 13059.5 548.570  48
  14  -2   7 12649.8 669.375  19
 -14  -2  -8 24087.0 925.918  48
  14  -2   8 19791.3 1121.47  16
  14  -2   8 27172.7 1137.89  19
  14  -2   8 22662.7 949.895  54
 -14  -2  -8 25013.9 949.898  56
 -14  -2  -8 25570.9 987.455  36
 -14  -2  -8 22098.9 1257.43   8
 -14  -2  -9 24559.9 964.852  36
 -14  -2  -9 23942.3 918.491  56
 -14  -2  -9 20602.8 1167.94   2
  14  -2   9 21929.9 1100.68  19
 -14  -2  -9 19090.4 1201.59   8
  14  -2   9 24034.3 990.832  49
 -14  -2 -10 10440.7 527.918  36
 -14  -2 -10 10629.7 481.690  56
 -14  -2 -10 9184.79 707.247   2
  14  -2  10 9731.66 745.667  28
  14  -2  10 9099.03 634.920  19
 -14  -2 -10 8868.68 737.345   8
  14  -2  10 10724.2 558.434  49
 -14  -2 -11 2629.29 258.778  36
 -14  -2 -11 2576.28 204.492  56
 -14  -2 -11 2734.86 381.677   2
  14  -2  11 3052.47 449.786  28
  14  -2  11 2979.36 358.908  19
 -14  -2 -11 1801.47 354.790   8
  14  -2  11 2892.46 279.182  49
 -14  -2 -12 4548.37 264.537  56
  14  -2  12 4712.83 537.780  28
 -14  -2 -12 4945.56 339.992  36
  14  -2  12 5264.39 435.998  19
  14  -2  12 5284.42 358.106  49
 -14  -2 -12 3986.59 501.089   8
  14  -2  13 2460.43 250.277  49
  14  -2  13 2159.29 425.886  28
 -14  -2 -13 2213.59 238.546  36
  14  -2  13 1950.24 274.342  19
 -14  -2 -14 1016.92 186.328  36
  14  -2  14 949.216 318.657  28
  14  -2  14 1036.05 185.923  49
 -14  -2 -15 2234.49 211.325  36
  14  -2  15 1751.54 344.058  28
  14  -2  15 1907.40 202.101  49
  14  -2  16 1469.74 158.553  55
 -14  -2 -16 1772.61 175.153  36
 -14  -2 -17 1279.22 136.533  36
  14   0 -20 1410.89 164.872   5
 -14   0  20 1321.76 149.048  28
  14   0 -19 195.351 135.017   5
  14   0 -19 92.3585 68.4861  18
 -14   0  19 84.7574 96.5250  28
 -14   0  18 3236.00 237.927  28
 -14   0  17 4452.18 285.656  28
  14   0 -17 4513.31 243.858  37
 -14   0  16 2852.59 222.143  28
  14   0 -16 2479.17 243.785   6
  14   0 -16 3038.90 194.867  37
  14   0 -15 488.191 140.558  27
 -14   0  15 616.456 119.122  28
  14   0 -15 556.061 156.496   6
  14   0 -15 377.325 194.163  10
 -14   0  15 601.106 92.7231  19
 -14   0  14 7496.21 689.647   1
 -14   0  14 6376.30 384.542   4
  14   0 -14 7646.16 411.423   6
  14   0 -14 6726.53 572.877  10
  14   0 -14 6876.14 318.796  24
  14   0 -14 7277.82 348.392  27
 -14   0  14 7257.48 362.603  28
  14   0 -13 201.919 110.138  27
 -14   0  13 190.399 92.5669  28
  14   0 -13 196.361 198.803  10
  14   0 -13 240.406 131.543   6
 -14   0  13 113.308 204.095   1
 -14   0  13 178.284 119.666   4
  14   0 -13 151.858 82.2177  24
  14   0 -13 222.127 104.087  33
 -14   0  12 1649.37 126.696  40
  14   0 -12 1854.34 141.969  34
  14   0 -12 1874.56 149.585  33
 -14   0  12 1984.24 367.492   1
 -14   0  12 1968.03 187.154   4
  14   0 -12 1763.78 153.508  27
 -14   0  12 2055.39 158.956  28
  14   0 -12 1607.03 303.014  10
  14   0 -12 1614.58 182.214   6
  14   0 -12 1779.56 137.449  24
  14   0 -11 25985.7 942.400  33
 -14   0  11 27337.3 1359.83   1
 -14   0  11 26789.8 1009.58   4
 -14   0  11 27717.4 974.922  28
  14   0 -11 26875.6 1257.02  10
  14   0 -11 26315.5 1011.96   6
  14   0 -11 25141.8 932.872  24
  14   0 -10 34085.7 1188.57  33
 -14   0  10 34648.7 1256.84   4
 -14   0  10 33650.3 1577.30   1
 -14   0  10 34943.9 1218.22  28
  14   0 -10 35350.4 1501.61  10
  14   0 -10 33461.4 1252.47   6
  14   0 -10 33298.8 1184.25  24
  14   0  -9 18017.7 642.214  33
  14   0  -9 17660.2 637.585  27
 -14   0   9 18517.1 985.634   1
  14   0  -9 18637.2 909.177  10
  14   0  -9 17026.4 639.286  24
  14   0  -8 32937.4 1125.87  33
  14   0  -8 31974.0 1121.52  27
 -14   0   8 32404.5 1462.99   1
  14   0  -8 30754.2 1151.32  13
  14   0  -8 33033.1 1151.86  15
  14   0  -8 33607.4 1385.27  10
  14   0  -8 33327.6 1126.28  24
  14   0  -7 37554.5 1262.66  31
  14   0  -7 36552.2 1256.63  27
  14   0  -7 35905.7 1298.98  13
 -14   0   7 34878.6 1570.25   1
  14   0  -7 38231.0 1503.02  10
  14   0  -7 36382.4 1261.17  24
  14   0  -6 81200.7 2684.74  31
  14   0  -6 77468.0 2728.10  13
 -14   0   6 77639.4 2997.85   1
  14   0  -6 81866.9 2907.77  10
  14   0  -6 79810.6 2685.10  24
  14   0  -5 168219. 5627.77  10
  14   0  -5 161327. 5471.61  13
 -14   0   5 161419. 5718.48   1
  14   0  -4 129572. 4249.08  10
  14   0  -4 119012. 4066.00  12
 -14   0   4 128213. 4357.38   1
  14   0  -3 30662.5 1058.72  12
  14   0  -3 30002.1 1283.12   3
 -14   0   2 47214.5 1808.98   8
  14   0  -2 50177.1 1688.88  12
  14   0  -2 49403.3 1907.33   3
 -14   0   1 49617.1 1923.47   8
  14   0  -1 54098.4 1817.48  12
  14   0  -1 53645.9 2015.45   3
  14   0   0 131845. 4450.87  12
 -14   0   0 133577. 4567.52   8
 -14   0  -1 8457.79 461.652   8
 -14   0  -2 11512.7 573.821   8
 -14   0  -3 3269.07 280.437   8
  14   0   4 6835.18 671.391   9
 -14   0  -4 5949.73 398.209   8
  14   0   4 6183.54 307.423  30
  14   0   5 4246.43 243.643  43
  14   0   5 3767.53 235.875  38
  14   0   5 4176.09 553.952   9
  14   0   5 3845.13 231.171  25
  14   0   5 4264.23 242.627  47
  14   0   5 4439.79 250.789  19
  14   0   6-146.921 289.776   9
  14   0   6 67.6626 85.9028  47
  14   0   6 44.1064 85.1965  43
  14   0   6 160.748 92.9751  38
  14   0   6-52.1216 88.1494  30
  14   0   6 132.613 108.501  28
  14   0   6 139.112 80.3668  25
  14   0   6 131.215 85.5139  26
  14   0   6 50.0683 79.7500  15
  14   0   6 86.6976 82.5874  19
  14   0   6 106.324 82.8643  23
  14   0   7 317.060 99.0995  26
  14   0   7 262.318 90.5641  25
  14   0   7 319.899 92.7785  15
  14   0   7 318.395 103.346  43
  14   0   7 352.146 104.649  39
  14   0   7 251.348 102.562  38
  14   0   7 324.456 108.526  30
  14   0   7 394.158 119.765  28
  14   0   7 283.513 102.313  47
  14   0   7 387.846 109.468  19
  14   0   7 165.643 286.235   9
  14   0   8 129.445 90.6536  25
  14   0   8 229.820 99.4737  26
  14   0   8 127.506 86.4169  15
  14   0   8 189.738 103.057  43
  14   0   8 258.006 105.664  39
  14   0   8 263.659 107.097  38
  14   0   8 123.642 99.3034  30
  14   0   8 103.977 119.530  28
  14   0   8 117.748 107.408  47
  14   0   8 180.498 114.413  19
  14   0   8 121.809 286.835   9
  14   0   9 131.024 113.058  43
  14   0   9-8.32500 101.774  38
  14   0   9 67.3356 109.506  30
  14   0   9 231.651 133.613  28
  14   0   9-135.980 320.153   9
  14   0   9 67.6869 86.0137  15
  14   0   9 120.772 101.261  26
  14   0   9-16.3555 88.8136  25
  14   0   9 152.130 108.054  47
  14   0  10 18994.1 794.947  30
  14   0  10 18265.8 760.543  25
  14   0  10 18351.5 823.852  28
  14   0  10 18530.7 748.918  15
  14   0  10 17994.2 1465.20   9
  14   0  11 8228.76 442.138  30
  14   0  11 8218.58 480.058  28
  14   0  11 7605.19 405.386  25
  14   0  11 8260.61 990.233   9
  14   0  11 7706.51 393.758  15
  14   0  12 7573.65 429.100  30
  14   0  12 6641.04 461.636  28
  14   0  12 7861.77 459.716  19
 -14   0 -12 8474.43 738.498   2
  14   0  12 7149.92 390.994  25
  14   0  12 5609.41 865.516   9
  14   0  13 10441.7 602.308  28
  14   0  13 10993.4 1204.87   9
 -14   0 -13 11386.9 882.315   2
  14   0  13 10723.2 577.677  19
  14   0  13 10692.3 554.607  30
  14   0  14 845.610 212.135  28
  14   0  14 1078.49 485.901   9
  14   0  14 536.794 155.231  30
  14   0  14 736.501 190.811  19
 -14   0 -14 399.672 250.179   2
  14   0  15 731.259 160.732  30
  14   0  15 590.833 212.287  28
  14   0  15 694.606 177.062  19
  14   0  16 8559.79 482.620  19
  14   0  16 7168.83 409.755  30
  14   0  16 7456.32 513.277  28
  14   0  17 8519.71 470.923  19
  14   0  17 7933.79 516.884  28
 -14   0 -18 216.617 105.489   6
  14   0  18-14.0141 137.978  28
  14   0  18 104.239 115.453  19
 -14   0 -19 303.022 94.2350   6
 -14   2  19 1426.07 121.203  28
 -14   2  19 1646.17 122.457  19
  14   2 -18 1628.13 125.745  27
 -14   2  18 1681.50 136.684  28
 -14   2  18 1577.50 129.201  40
 -14   2  18 1480.21 132.734  19
 -14   2  17 332.454 87.1985  19
 -14   2  17 428.438 74.1354  23
  14   2 -17 474.921 98.9734   5
 -14   2  17 513.245 89.1349  40
  14   2 -17 538.027 97.2073  27
 -14   2  17 557.268 85.1278  29
 -14   2  17 509.805 98.5923  28
  14   2 -16 529.196 113.085   5
 -14   2  16 408.539 94.4080  40
 -14   2  16 449.156 87.3377  29
 -14   2  16 556.759 107.874  28
  14   2 -16 625.349 102.024  27
  14   2 -15 3906.33 248.729   5
 -14   2  15 3463.22 234.955  28
  14   2 -15 4074.10 217.911  27
 -14   2  15 3402.70 228.300  40
  14   2 -15 3786.34 201.144  33
 -14   2  14 9131.92 437.428  28
  14   2 -14 9810.69 404.022  27
  14   2 -14 9503.24 454.578   5
  14   2 -14 9369.75 392.889  33
  14   2 -13 20730.5 743.329  27
 -14   2  13 18431.1 776.282  28
  14   2 -13 19016.8 1150.47  10
  14   2 -13 18726.8 793.662   5
  14   2 -13 19846.4 730.365  33
  14   2 -12 23968.6 811.513  27
  14   2 -12 21266.9 1218.74  10
  14   2 -12 20552.1 850.738   5
  14   2 -12 18409.4 1026.61  13
 -14   2  12 17743.6 1411.53  14
  14   2 -12 20742.3 780.501  31
  14   2 -12 21344.4 794.835  33
  14   2 -11 3814.44 259.563  27
  14   2 -11 3838.98 250.608  33
  14   2 -11 3738.47 226.843  31
  14   2 -11 3103.02 437.834  10
  14   2 -11 3049.00 356.293  13
 -14   2  11 2830.98 656.753  14
 -14   2  10 19434.2 732.056   4
 -14   2  10 19543.3 1092.98   1
  14   2 -10 16773.4 688.518  33
  14   2 -10 17538.8 677.997  31
  14   2 -10 16461.3 660.747  46
  14   2 -10 14789.8 882.639  13
 -14   2  10 12599.8 1128.37  14
  14   2 -10 18234.9 1054.01  10
  14   2  -9 25838.4 1292.80  10
  14   2  -9 25222.0 925.174  31
  14   2  -9 23414.3 935.279  33
  14   2  -9 23226.5 1253.84   3
  14   2  -9 24130.0 915.467  46
  14   2  -9 24356.7 1161.78  13
  14   2  -9 23410.2 902.973  42
  14   2  -8 5407.13 316.145  42
  14   2  -8 5113.58 292.957  35
  14   2  -8 5034.46 329.111  31
  14   2  -8 6309.86 545.260   3
 -14   2   8 6078.00 523.435   1
  14   2  -8 5003.96 314.734  46
  14   2  -8 5954.29 470.699  13
 -14   2   8 4245.32 614.015  14
  14   2  -8 5788.44 524.612  10
  14   2  -8 5516.49 325.902  24
  14   2  -7 17647.5 737.907  42
  14   2  -7 18273.0 737.462  35
  14   2  -7 19443.7 1024.72  10
 -14   2   7 21880.3 1050.99   1
  14   2  -7 19320.6 1032.99   3
  14   2  -7 18203.1 749.302  46
  14   2  -7 17567.5 914.467  13
 -14   2   7 13862.1 971.480  14
  14   2  -7 17347.6 739.380  24
  14   2  -7 19034.0 726.966  21
  14   2  -6 17355.9 698.493  21
  14   2  -6 17717.5 694.424  32
 -14   2   6 19635.6 970.460   1
  14   2  -6 18650.4 980.740   3
  14   2  -6 16240.6 706.995  35
  14   2  -6 17524.5 712.905  42
  14   2  -6 19094.3 974.485  10
  14   2  -6 16402.6 867.008  13
 -14   2   6 14414.4 908.955  14
 -14   2   5 29860.1 1322.22   1
  14   2  -5 31490.3 1354.65   3
  14   2  -5 28256.8 1250.35  13
 -14   2   5 25619.4 1244.02  14
  14   2  -5 29908.3 1331.08  10
  14   2  -5 28143.5 1072.43  21
  14   2  -5 28611.1 1064.49  32
  14   2  -4 19889.4 756.025  41
  14   2  -4 20413.2 753.126  39
 -14   2   4 17863.1 963.695   1
  14   2  -4 20560.8 990.068   3
  14   2  -4 20667.0 774.329  32
 -14   2   4 16894.1 893.451  14
  14   2  -4 19196.5 984.514  10
 -14   2   3 19876.7 982.122   1
  14   2  -3 19916.8 975.934  10
 -14   2   3 19488.0 877.701  14
  14   2  -3 20202.8 753.199  39
  14   2  -3 19827.0 743.184  26
  14   2  -2 20250.2 776.284  15
  14   2  -2 20715.6 766.221  26
 -14   2   2 22890.8 1021.12   1
  14   2  -2 20759.7 763.492  38
  14   2  -2 20364.2 938.251  13
 -14   2   2 20081.8 864.592  14
  14   2  -1 25151.0 940.530  15
 -14   2   1 26740.3 1166.59   1
  14   2  -1 26317.9 928.489  47
  14   2  -1 24457.1 1087.74  13
  14   2  -1 25912.0 928.001  38
  14   2  -1 24846.7 926.917  25
  14   2   0 26222.2 1097.51  13
  14   2   0 24724.1 1117.03  12
  14   2   0 26033.5 944.191  25
  14   2   0 26082.9 925.682  22
  14   2   0 25884.0 956.382  15
  14   2   1 17561.5 824.344  13
  14   2   1 19152.9 688.879  22
  14   2   1 18781.5 700.130  43
  14   2   1 17786.5 710.846  15
  14   2   2 30057.9 1223.28  13
  14   2   2 30787.5 1099.85  43
  14   2   2 29886.6 1084.78  22
  14   2   2 30898.7 1094.13  30
  14   2   3 28710.5 1027.59  23
  14   2   3 29550.2 1043.85  30
  14   2   3 27849.6 1046.06  43
  14   2   3 28457.5 1032.95  22
  14   2   4 54013.6 1873.46  23
  14   2   4 50486.8 2007.48  12
  14   2   4 54406.5 1888.30  30
  14   2   4 54692.9 1893.96  43
  14   2   4 54472.2 1877.39  22
  14   2   5 5143.84 261.290  23
  14   2   5 4970.77 373.302  12
  14   2   5 4970.25 249.981  29
  14   2   5 5563.02 280.684  30
  14   2   5 5608.07 285.591  43
  14   2   5 4865.38 260.860  22
  14   2   5 5350.85 272.115  19
  14   2   6 9114.22 407.540  23
  14   2   6 9827.73 534.200  12
  14   2   6 8984.07 395.132  29
  14   2   6 9432.72 421.030  30
  14   2   6 9095.82 422.305  43
  14   2   6 9204.16 408.730  22
  14   2   6 9108.14 415.728  19
  14   2   7 13345.7 541.059  23
  14   2   7 12223.9 657.841  12
  14   2   7 12268.8 605.145  14
  14   2   7 12425.9 523.129  29
  14   2   7 12947.3 550.403  30
  14   2   7 12817.0 552.388  43
  14   2   7 12347.0 531.817  22
  14   2   7 12772.8 547.361  19
  14   2   8 25499.5 967.563  23
  14   2   8 25027.0 1033.00  14
  14   2   8 25544.0 983.477  30
  14   2   8 24964.1 954.082  29
  14   2   8 24129.1 976.994  43
  14   2   8 25888.2 967.109  22
  14   2   8 25716.5 981.245  19
  14   2   9 20969.5 832.442  23
  14   2   9 22003.7 931.792  14
 -14   2  -9 20043.2 1070.93   2
  14   2   9 20529.0 842.955  30
  14   2   9 20870.4 824.777  29
  14   2   9 20732.2 845.552  19
  14   2   9 21925.5 833.778  22
  14   2   9 19856.0 843.610  43
  14   2  10 8634.94 438.380  30
  14   2  10 8233.63 423.616  23
  14   2  10 7588.01 532.140  14
  14   2  10 8394.35 421.504  47
  14   2  10 8492.60 432.867  19
  14   2  10 8943.69 443.909  43
  14   2  11 3332.89 259.360  30
  14   2  11 3302.07 254.555  19
  14   2  11 3514.31 246.465  23
  14   2  11 3152.19 234.314  38
  14   2  11 2905.11 233.980  47
  14   2  12 5408.13 330.475  30
  14   2  12 5198.40 294.583  26
  14   2  12 4881.03 301.354  47
  14   2  12 5361.88 332.716  19
  14   2  12 5219.06 305.236  22
  14   2  12 4513.34 279.446  39
  14   2  12 4492.11 292.874  38
  14   2  12 4717.67 300.812  25
  14   2  12 4733.90 309.876  23
  14   2  13 2263.71 191.002  38
  14   2  13 2250.39 180.208  39
  14   2  13 2072.93 197.717  15
  14   2  13 2172.64 198.057  25
  14   2  13 1994.98 176.899  26
  14   2  13 2013.43 197.589  23
  14   2  13 1902.59 187.296  47
  14   2  13 1928.90 188.546  22
  14   2  13 2386.31 219.461  19
  14   2  13 2224.83 218.458  43
  14   2  14 984.952 138.159  38
  14   2  14 928.467 133.253  47
  14   2  14 872.597 118.743  26
  14   2  14 919.788 142.225  25
  14   2  14 1021.49 145.485  15
  14   2  14 949.721 163.707  19
  14   2  14 944.075 149.365  23
  14   2  14 975.335 141.204  22
  14   2  14 973.498 152.315  43
  14   2  15 2013.30 192.513  43
  14   2  15 1901.50 190.335  30
  14   2  15 1710.60 160.982  47
  14   2  15 1679.41 163.618  25
  14   2  15 1868.44 169.423  15
  14   2  15 1945.67 195.431  19
  14   2  15 1735.46 182.579  23
 -14   2 -15 1775.43 140.964   6
  14   2  16 1421.92 167.146  19
  14   2  16 1633.68 164.950  30
  14   2  16 1503.74 142.103  15
 -14   2 -16 1703.28 123.300   6
  14   2  17 1410.90 153.685  19
  14   2  17 1430.17 142.768  30
 -14   4  13 2629.93 175.404  19
 -14   4  13 3106.28 174.517  40
  14   4 -12 2359.38 130.148  27
 -14   4  12 2701.47 155.687  28
  14   4 -11 772.590 97.3330  27
 -14   4  11 712.101 94.3524  28
  14   4 -10 2257.93 147.377  33
  14   4 -10 2248.04 163.101  27
 -14   4  10 2737.54 174.231  28
  14   4  -9 2859.43 189.381  33
  14   4  -8 2248.17 203.514  33
  14   4  -8 2353.84 180.627  31
  14   4  -7 2514.93 212.454  31
  14   4  -7 2736.05 200.532  24
  14   4  -6 3777.09 247.179  46
  14   4  -5 719.799 143.212  42
  14   4  -4 1046.46 142.805  35
  14   4  -3 2950.49 204.275  32
  14   4  -2 249.920 85.1817  41
  14   4  -1 4666.88 254.708  39
  14   4   0 1605.94 144.596  39
  14   4   0 1402.59 131.073  26
  14   4   1 1906.21 157.000  26
  14   4   1 2145.85 159.108  38
  14   4   2 217.757 78.4795  38
  14   4   2 210.626 77.5784  47
  14   4   2 237.560 89.9190  26
  14   4   3 2912.42 205.344  38
  14   4   3 3349.61 210.675  47
  14   4   3 2871.11 193.846  25
  14   4   4 6954.13 348.252  15
  14   4   4 7298.49 358.104  47
  14   4   4 7328.27 360.730  38
  14   4   4 6920.79 346.311  25
  14   4   4 7149.77 335.349  22
  14   4   5 176.281 95.5006  47
  14   4   5 94.0257 86.3382  38
  14   4   5 22.7801 76.9702  15
  14   4   5 38.1530 70.0756  22
  14   4   5 7.40763 75.0885  25
  14   4   6 298.475 96.4987  25
  14   4   6 274.135 98.3752  15
  14   4   6 321.403 99.9041  47
  14   4   6 218.454 79.1993  22
  14   4   6 295.496 102.130  38
  14   4   6 298.850 87.0720  43
  14   4   7 1598.15 161.608  38
  14   4   7 1344.46 147.506  15
  14   4   7 1514.89 145.462  43
  14   4   7 1486.96 152.597  47
  14   4   7 1357.86 136.107  22
  14   4   7 1537.17 150.041  25
  14   4   8 3815.81 245.062  38
  14   4   8 3690.85 240.537  15
  14   4   8 3926.11 241.616  26
  14   4   8 3045.24 220.828  43
  14   4   8 3630.64 239.753  47
  14   4   8 4101.87 235.695  22
  14   4   8 3895.15 241.873  25
  14   4   9 2687.71 198.407  25
  14   4   9 2172.65 182.727  43
  14   4   9 2577.74 195.647  38
  14   4   9 2291.14 174.523  30
  14   4   9 2948.19 202.485  26
  14   4   9 2746.42 185.860  22
  14   4   9 2489.48 195.937  15
  14   4   9 2158.41 193.008  47
  14   4  10 176.855 86.9975  38
  14   4  10 205.792 80.2922  30
  14   4  10 213.282 89.5406  15
  14   4  10 105.243 92.0456  26
  14   4  10 89.7757 83.3738  25
  14   4  10 140.190 93.7820  47
  14   4  10 112.671 81.4888  22
  14   4  10 237.860 87.2140  43
  14   4  11 1392.11 139.341  43
  14   4  11 1605.03 143.966  41
  14   4  11 1442.76 140.387  39
  14   4  11 1101.28 129.833  38
  14   4  11 1392.10 128.672  30
  14   4  11 1329.08 131.178  22
  14   4  11 1306.69 139.068  47
  14   4  11 1252.05 136.061  15
  14   4  11 1544.09 144.308  25
 -15  -5   4 613.210 97.0924  50
 -15  -5   3 1972.06 141.031  50
 -15  -5   2 154.483 70.0581  50
 -15  -5   1 518.796 76.3815  50
 -15  -5   0 2371.62 137.468  50
 -15  -5  -1 691.359 77.3290  50
 -15  -5  -2 2129.02 118.430  50
 -15  -3  16 4721.35 293.846  53
  15  -3 -16 5019.57 247.236  17
  15  -3 -15 8285.83 372.745  17
  15  -3 -14 4063.51 246.662  17
 -15  -3  13 264.149 213.541  53
  15  -3 -13 7.81298 116.658  17
 -15  -3  12 1244.10 272.115  53
  15  -3 -12 914.245 185.599  18
  15  -3 -12 786.730 157.097  17
 -15  -3  11 2915.19 382.175  53
  15  -3 -11 3007.42 265.975  17
  15  -3 -11 3262.33 311.416  18
 -15  -3  10 1436.82 267.182  53
  15  -3 -10 1216.09 248.963  18
  15  -3 -10 647.358 186.171  17
 -15  -3   9 476.425 208.674  53
  15  -3  -9 247.910 216.180  18
  15  -3  -9 76.7979 159.024  17
 -15  -3   8 3844.48 344.035  53
  15  -3  -8 4229.85 368.896  18
  15  -3  -8 3529.89 291.393  17
 -15  -3   7 697.474 176.955  53
  15  -3  -7 401.731 189.594  18
 -15  -3   6 5654.30 375.811  53
 -15  -3   5 13367.8 633.404  53
 -15  -3   4 10977.6 537.440  53
 -15  -3   3 17850.0 831.562  51
  15  -3  -3 16971.6 701.910  54
  15  -3  -3 16740.0 661.480  52
 -15  -3   3 16225.1 721.419  53
 -15  -3   2 4883.99 370.347  51
  15  -3  -2 4078.13 212.852  50
  15  -3  -2 4585.56 272.264  54
  15  -3  -2 4371.44 245.898  52
 -15  -3   2 4344.32 283.606  53
 -15  -3   1 9071.13 515.535  51
  15  -3  -1 8557.04 409.745  54
 -15  -3   1 8100.00 416.833  53
  15  -3  -1 7946.19 418.834  55
  15  -3  -1 7961.44 378.865  52
 -15  -3   0 31151.3 1539.68   8
 -15  -3   0 30100.3 1228.83  51
 -15  -3   0 29542.5 1171.98  48
  15  -3   0 28423.6 1084.02  52
  15  -3   0 29444.2 1115.91  54
 -15  -3  -1 45010.1 2004.84   8
 -15  -3  -1 45279.1 1662.51  51
 -15  -3  -1 42460.4 1591.06  48
  15  -3   1 42443.7 1585.29  49
  15  -3   1 40581.9 1534.21  54
  15  -3   1 40580.5 1508.42  52
 -15  -3  -2 35722.5 1740.36   8
 -15  -3  -2 35186.2 1346.95  48
  15  -3   2 37963.4 1390.16  49
 -15  -3  -2 38195.2 1416.41  51
  15  -3   2 32537.9 1291.56  54
  15  -3   2 32465.2 1266.41  52
 -15  -3  -3 3515.65 283.160  48
 -15  -3  -3 3601.47 228.020  50
  15  -3   3 3622.27 334.514  49
  15  -3   3 3455.39 249.017  54
  15  -3   3 3775.13 243.706  52
 -15  -3  -4 323.024 289.758   8
  15  -3   4 697.889 253.779  49
  15  -3   4 400.452 121.106  52
 -15  -3  -4 552.521 150.998  48
 -15  -3  -4 490.197 101.991  50
  15  -3   4 466.223 125.497  54
 -15  -3  -5 13913.0 1009.33   8
 -15  -3  -5 14385.1 575.104  50
 -15  -3  -5 15354.1 671.356  48
  15  -3   5 16725.7 859.063  49
  15  -3   5 14614.6 652.829  54
  15  -3   5 13748.3 621.244  52
 -15  -3  -6 20057.4 1231.63   8
 -15  -3  -6 20116.3 845.745  48
  15  -3   6 18664.1 835.579  54
 -15  -3  -6 22109.3 863.490  56
  15  -3   6 18952.6 812.038  52
 -15  -3  -7 366.016 229.109   8
  15  -3   7 702.823 142.063  52
 -15  -3  -7 578.596 135.401  48
 -15  -3  -7 578.852 153.936  56
 -15  -3  -8 923.955 186.121  36
 -15  -3  -8 1022.13 311.293   8
 -15  -3  -8 1291.31 177.757  56
 -15  -3  -9 474.461 142.503  56
  15  -3   9 417.844 211.023  49
 -15  -3  -9 366.106 163.548  36
 -15  -3 -10 1398.93 169.149  56
  15  -3  10 1190.03 245.486  49
 -15  -3 -10 1144.43 187.422  36
 -15  -3 -11 5873.77 308.538  56
  15  -3  11 5935.41 398.166  49
 -15  -3 -12 2031.42 207.142  36
 -15  -3 -12 2280.41 173.056  56
 -15  -3 -13 173.423 115.759  36
 -15  -3 -13 329.706 89.3294  56
  15  -3  13 63.5448 141.718  55
 -15  -3 -14 672.555 122.915  36
  15  -3  14 528.558 140.809  55
 -15  -3 -15 485.712 99.6360  36
  15  -3  15 452.398 109.421  55
  15  -1 -20 244.068 96.1141   5
  15  -1 -19 77.1375 73.7894  18
  15  -1 -19 201.414 117.942   5
  15  -1 -18 266.504 93.3679  37
  15  -1 -18 351.111 95.4082  18
  15  -1 -18 458.862 139.259   5
 -15  -1  17 1869.86 196.884  28
  15  -1 -17 2271.72 180.869  37
  15  -1 -17 2279.41 181.180  18
  15  -1 -16 1574.78 145.864  24
 -15  -1  16 1626.66 178.137  28
  15  -1 -16 1719.53 163.955  37
  15  -1 -16 1572.34 160.700  18
 -15  -1  15 1428.46 166.475  28
  15  -1 -15 1617.21 168.557  37
  15  -1 -15 1676.03 152.734  24
  15  -1 -14 6062.25 311.383  24
  15  -1 -14 6450.76 333.324  37
 -15  -1  14 6620.09 350.588  28
  15  -1 -14 6465.94 317.746  34
 -15  -1  13 29780.2 1098.73  28
  15  -1 -13 29483.8 1080.07  37
  15  -1 -13 29335.4 1063.10  24
 -15  -1  13 29592.8 1545.77   1
 -15  -1  13 28913.5 1123.63   4
  15  -1 -13 27289.1 1057.64  34
 -15  -1  12 31742.3 1122.64  28
  15  -1 -12 29265.2 1086.16  34
  15  -1 -12 29692.8 1085.01  24
 -15  -1  12 26424.4 1326.31   7
 -15  -1  12 29852.5 1143.85   4
 -15  -1  12 30429.5 1543.35   1
 -15  -1  11 9427.36 413.737  28
  15  -1 -11 9041.50 395.161  34
  15  -1 -11 9227.56 392.393  24
 -15  -1  11 7848.09 569.363   7
 -15  -1  11 8668.06 688.609   1
 -15  -1  11 8422.97 429.162   4
 -15  -1  10 728.401 102.793  28
  15  -1 -10 1090.04 123.974  34
  15  -1 -10 721.254 115.021  24
 -15  -1  10 1024.39 210.295   7
 -15  -1  10 573.912 117.930   4
 -15  -1  10 491.730 231.402   1
  15  -1  -9 13910.3 525.379  27
  15  -1  -9 11729.2 484.914  34
  15  -1  -9 11826.6 488.130  24
 -15  -1   9 11852.2 686.441   7
 -15  -1   9 11587.0 519.946   4
 -15  -1   9 12602.9 790.436   1
  15  -1  -8 46992.6 1686.05  24
  15  -1  -8 48231.8 1699.73  44
 -15  -1   8 46088.7 2025.43   1
  15  -1  -7 161033. 4899.83  33
  15  -1  -7 129065. 4913.70  27
  15  -1  -7 148679. 4878.56  24
  15  -1  -7 142995. 4888.36  44
 -15  -1   7 137103. 5216.82   1
  15  -1  -6 44735.1 1879.80  27
  15  -1  -6 54772.3 1871.57  44
  15  -1  -6 55053.2 1877.06  15
  15  -1  -6 63001.5 1891.17  33
 -15  -1   6 52765.1 2170.01   1
  15  -1  -5 6380.03 358.324  33
  15  -1  -5 8948.40 358.084  15
  15  -1  -5 8997.13 360.411  44
 -15  -1   5 8223.36 567.983   1
  15  -1  -5 6878.49 528.634   3
  15  -1  -4 17409.3 917.432   3
 -15  -1   4 17101.7 921.316   1
  15  -1  -4 17693.0 708.676  15
  15  -1  -4 18999.2 737.992  45
  15  -1  -4 18660.0 708.080  44
 -15  -1   3 72584.2 2726.85   1
  15  -1  -3 65078.7 2676.29   3
 -15  -1   3 71222.3 2695.58   8
  15  -1  -3 77873.7 2577.12  20
  15  -1  -3 73322.6 2471.58  44
  15  -1  -3 70360.4 2496.75  45
  15  -1  -2 29836.2 1275.87   3
  15  -1  -2 30307.0 1121.86  16
  15  -1  -2 28595.6 1100.68  45
 -15  -1   2 32278.3 1307.26   8
 -15  -1   1 3719.15 356.686   8
  15  -1   0 38758.6 1457.18  16
 -15  -1   0 41593.7 1640.78   8
  15  -1   0 39996.9 1478.84  19
 -15  -1  -1 25998.9 1169.63   8
 -15  -1  -2 27891.2 1221.77   8
  15  -1   2 26431.5 1038.81  16
  15  -1   3 12093.6 563.007  16
 -15  -1  -3 13700.6 744.654   8
 -15  -1  -3 12913.7 511.058  36
  15  -1   3 12007.5 623.712  28
 -15  -1  -4 35026.9 1260.72  36
  15  -1   4 35458.3 1330.51  16
  15  -1   4 34113.7 1337.65  19
 -15  -1  -4 40014.7 1580.96   8
 -15  -1  -4 34959.1 1297.87   7
  15  -1   4 34722.7 1400.56  28
 -15  -1  -5 14874.0 813.516   8
  15  -1   5 14947.8 1069.05   9
 -15  -1  -5 12549.2 540.130   7
  15  -1   5 13583.6 613.112  19
 -15  -1  -5 12821.6 536.461  36
  15  -1   5 12669.2 662.767  28
  15  -1   6 9514.36 551.291  28
  15  -1   6 10077.9 908.193   9
 -15  -1  -6 9692.16 668.630   8
  15  -1   6 8855.11 487.329  19
  15  -1   7 11187.7 628.056  28
  15  -1   7 11963.5 1043.14   9
 -15  -1  -7 12724.0 783.973   8
  15  -1   7 11072.3 572.952  19
  15  -1   7 11021.1 493.897  54
  15  -1   8 45303.4 1730.00  28
  15  -1   8 42795.9 2354.04   9
 -15  -1  -8 43031.3 1902.34   8
  15  -1   8 44312.9 1660.93  19
  15  -1   8 40537.6 1540.68  54
  15  -1   9 21336.6 1028.58  28
  15  -1   9 20721.5 1576.54   9
 -15  -1  -9 25127.8 1256.18   8
  15  -1   9 22739.3 975.722  19
  15  -1   9 20912.1 859.917  54
  15  -1  10 20645.1 1002.72  28
  15  -1  10 20391.3 1608.21   9
 -15  -1 -10 19126.7 1140.51   8
  15  -1  10 19424.7 907.382  19
  15  -1  11 3053.67 371.650  28
  15  -1  11 2774.56 298.387  19
 -15  -1 -11 3360.07 468.143   8
  15  -1  11 2279.36 598.704   9
 -15  -1 -12 1352.71 341.430   2
  15  -1  12 687.045 252.840  28
  15  -1  12 835.235 220.812  16
  15  -1  12 1073.27 219.780  19
 -15  -1 -12 816.363 304.287   8
  15  -1  12 620.826 418.673   9
  15  -1  13 4246.23 345.571  16
  15  -1  13 3645.10 422.304  28
  15  -1  13 3979.20 354.305  19
 -15  -1 -13 3865.71 493.729   2
  15  -1  13 5368.59 844.751   9
 -15  -1 -13 4178.52 519.976   8
  15  -1  14 2934.31 256.673  49
  15  -1  14 3229.99 328.152  19
  15  -1  14 3179.97 396.722  28
  15  -1  15 3733.11 261.404  49
  15  -1  15 3477.37 320.525  19
  15  -1  15 3407.89 393.839  28
  15  -1  16 2204.83 254.857  19
  15  -1  16 2010.59 318.410  28
 -15  -1 -16 2519.27 196.641  36
  15  -1  17 1135.16 252.679  28
 -15  -1 -17 1238.32 131.906  36
  15  -1  18 192.470 158.589  28
 -15  -1 -18 300.541 85.3553   6
  15   1 -20 173.838 79.8583   5
 -15   1  20 76.0309 71.3068  28
  15   1 -19 78.6839 92.6534   5
 -15   1  19 65.4237 74.4956  28
  15   1 -18 294.882 125.809   5
 -15   1  18 302.896 100.339  28
 -15   1  18 349.782 81.4594  19
  15   1 -17 2576.69 221.287   5
 -15   1  17 2230.26 169.949  19
 -15   1  17 2164.90 164.790  40
  15   1 -17 2356.24 182.020  27
 -15   1  17 2270.05 187.852  28
 -15   1  16 1493.04 139.759  40
  15   1 -16 1703.69 155.438  27
 -15   1  16 1321.56 123.901  29
 -15   1  16 1496.95 156.816  28
  15   1 -15 2311.92 174.661  27
 -15   1  15 1989.58 182.659  28
 -15   1  15 2434.93 177.624  40
 -15   1  15 2442.59 165.867  29
  15   1 -15 2165.59 164.687  33
  15   1 -15 2404.12 383.967  10
 -15   1  14 6313.37 330.415  28
  15   1 -14 6377.07 302.511  27
  15   1 -14 6059.39 592.592  10
  15   1 -14 6014.87 296.888  33
  15   1 -13 27178.7 982.430  33
 -15   1  13 27086.0 1487.09   1
 -15   1  13 29130.7 1084.30   4
 -15   1  13 27641.1 1034.15  28
  15   1 -13 27330.1 985.274  27
  15   1 -13 27549.2 1410.54  10
  15   1 -13 26114.3 964.787  24
  15   1 -12 31027.2 1070.33  33
 -15   1  12 28754.0 1112.64  28
  15   1 -12 29941.4 1073.54  27
 -15   1  12 31657.8 1581.89   1
 -15   1  12 33022.4 1171.78   4
  15   1 -12 29186.5 1474.13  10
  15   1 -12 28667.3 1054.41  24
  15   1 -11 8389.68 369.694  31
  15   1 -11 8884.10 377.312  33
  15   1 -11 9640.28 382.321  27
 -15   1  11 9275.97 439.736   4
 -15   1  11 8968.94 714.390   1
  15   1 -11 8348.50 502.417  13
  15   1 -11 9116.67 680.247  10
  15   1 -11 8321.15 359.021  24
  15   1 -10 674.861 132.975  33
  15   1 -10 507.705 116.508  31
  15   1 -10 585.757 132.994  27
  15   1 -10 577.084 155.120  13
  15   1 -10 490.630 105.048  24
  15   1 -10 849.412 268.737  10
 -15   1  10 681.037 240.960   1
 -15   1  10 703.862 133.162   4
 -15   1   9 12628.2 541.911   4
 -15   1   9 12461.4 807.839   1
  15   1  -9 11771.1 631.200  13
  15   1  -9 13080.1 502.787  33
  15   1  -9 12179.1 492.623  31
  15   1  -9 11818.0 755.423  10
  15   1  -8 42080.5 1455.51  46
  15   1  -8 42238.3 1453.63  33
  15   1  -8 42448.5 1451.04  31
 -15   1   8 41304.1 1811.59   1
  15   1  -8 37384.1 1435.91  24
  15   1  -8 41250.3 1609.86  13
  15   1  -8 41000.5 1450.87  21
  15   1  -8 43687.7 1456.04  42
  15   1  -7 138843. 4439.12  42
  15   1  -7 138086. 4437.51  35
  15   1  -7 126231. 4428.39  31
  15   1  -7 116556. 4424.69  33
 -15   1   7 132256. 4796.34   1
  15   1  -7 133038. 4427.66  24
  15   1  -7 133128. 4587.46  13
 -15   1   7 124143. 4903.29  14
  15   1  -7 135590. 4439.72  46
  15   1  -7 134921. 4431.43  21
  15   1  -6 54841.9 1809.48  42
  15   1  -6 51021.6 1807.84  35
  15   1  -6 52360.8 1796.98  32
  15   1  -6 49851.7 1799.47  31
 -15   1   6 53909.9 2123.05   1
  15   1  -6 48726.5 1794.02  24
  15   1  -6 52267.7 1929.97  13
 -15   1   6 47900.7 2166.83  14
  15   1  -6 50583.6 1808.51  46
  15   1  -6 53038.5 1799.78  21
  15   1  -5 9688.75 428.464  46
  15   1  -5 9428.57 422.983  42
  15   1  -5 9439.05 426.445  35
  15   1  -5 9206.23 415.113  32
 -15   1   5 8951.77 605.971   1
  15   1  -5 8806.81 596.167   3
  15   1  -5 8649.43 416.181  24
  15   1  -5 8740.84 483.045  13
 -15   1   5 7432.31 656.735  14
  15   1  -5 8823.02 411.486  21
  15   1  -5 8994.74 565.504  10
  15   1  -4 15855.1 653.636  46
  15   1  -4 16610.0 654.838  42
  15   1  -4 15847.0 652.753  35
  15   1  -4 17291.0 872.472   3
 -15   1   4 19285.4 904.109   1
  15   1  -4 16928.9 650.659  32
  15   1  -4 14952.1 643.719  21
  15   1  -4 16976.8 739.356  13
 -15   1   4 17749.9 910.050  14
  15   1  -4 16923.3 820.385  10
  15   1  -3 63425.3 2157.66  32
  15   1  -3 66298.5 2411.69   3
 -15   1   3 63055.3 2399.07   1
  15   1  -3 59304.2 2152.36  21
  15   1  -3 60806.0 2325.13  10
  15   1  -3 63870.6 2255.87  13
  15   1  -3 62712.1 2160.80  35
  15   1  -2 32256.8 1332.27   3
  15   1  -2 29906.2 1191.44  13
  15   1  -1 2502.87 221.234  12
  15   1   0 34715.1 1311.03  12
  15   1   1 26175.6 999.669  26
  15   1   1 28356.8 1083.33  12
  15   1   1 27730.4 1014.44  15
  15   1   1 29214.3 1010.86  39
  15   1   1 28340.5 1005.65  38
  15   1   2 27258.7 961.478  47
  15   1   2 27513.0 966.403  43
  15   1   2 27207.2 962.284  38
  15   1   2 26446.2 969.315  15
  15   1   2 26343.2 957.863  26
  15   1   2 26630.5 961.835  25
  15   1   2 28532.4 1045.08  12
  15   1   2 26434.3 950.551  22
  15   1   3 11953.6 489.560  43
  15   1   3 12926.9 491.995  38
  15   1   3 12521.0 490.824  30
  15   1   3 11449.2 476.703  23
  15   1   3 12204.5 489.554  25
  15   1   3 12144.5 559.809  12
  15   1   3 12040.1 476.783  22
  15   1   3 13041.6 492.832  47
  15   1   3 11468.7 488.812  15
  15   1   4 36310.2 1278.80  47
  15   1   4 36242.1 1287.35  43
  15   1   4 36275.3 1284.22  30
  15   1   4 35491.8 1273.30  23
  15   1   4 36568.0 1284.66  25
  15   1   4 37666.5 1369.72  12
  15   1   4 34370.7 1285.24  15
  15   1   4 37572.9 1295.08  19
  15   1   4 35522.1 1269.88  22
 -15   1  -4 30685.3 1331.72   8
  15   1   5 14187.1 590.640  30
  15   1   5 14971.4 587.949  23
  15   1   5 15406.3 684.310  12
  15   1   5 15684.0 609.196  19
  15   1   5 13897.3 578.770  22
  15   1   5 14512.8 594.234  43
  15   1   6 8400.30 385.760  47
  15   1   6 8508.84 398.668  43
  15   1   6 8310.18 386.992  38
  15   1   6 8730.31 398.490  30
  15   1   6 8461.94 381.677  26
  15   1   6 8382.25 387.825  23
  15   1   6 8314.82 389.398  14
  15   1   6 8816.62 815.736   9
  15   1   6 8869.07 407.798  19
  15   1   6 8965.44 386.913  22
  15   1   7 11750.0 504.451  47
  15   1   7 10941.2 508.196  43
  15   1   7 11715.4 503.050  38
  15   1   7 11546.3 512.643  30
  15   1   7 11853.8 494.367  26
  15   1   7 11188.0 502.701  25
  15   1   7 11671.1 505.929  23
  15   1   7 12719.2 531.985  14
  15   1   7 10892.5 960.759   9
  15   1   7 11784.0 525.118  19
  15   1   8 42731.6 1538.46  19
  15   1   8 39946.0 1497.00  22
  15   1   8 41962.0 1504.26  38
  15   1   8 43137.9 1526.94  30
  15   1   8 41499.1 1491.90  26
  15   1   8 42064.6 1511.14  25
  15   1   8 41913.0 1513.46  23
  15   1   8 37895.6 1568.64  14
  15   1   8 42205.1 1508.22  47
  15   1   8 41943.1 2256.46   9
  15   1   9 20997.2 1544.35   9
  15   1   9 22756.8 884.433  47
  15   1   9 20886.4 859.255  26
  15   1   9 22524.0 892.547  23
  15   1   9 22041.2 882.342  25
  15   1   9 22653.6 867.535  39
  15   1   9 21866.0 879.800  38
  15   1   9 23066.6 917.583  19
  15   1   9 23030.5 882.981  22
  15   1   9 23918.2 868.616  41
  15   1   9 21594.1 899.709  43
  15   1  10 20072.4 805.098  41
  15   1  10 20608.6 856.047  43
  15   1  10 20956.3 834.635  38
  15   1  10 20851.0 816.826  39
  15   1  10 20769.1 841.924  15
  15   1  10 21273.6 840.755  47
  15   1  10 20375.5 838.220  25
  15   1  10 20233.3 814.160  26
  15   1  10 20561.8 852.251  23
  15   1  10 18780.8 1496.88   9
  15   1  10 21396.9 875.819  19
  15   1  10 20564.4 833.216  22
  15   1  11 3231.78 648.023   9
  15   1  11 3578.01 260.612  47
  15   1  11 3544.65 271.555  43
  15   1  11 3585.72 253.615  38
  15   1  11 3632.91 241.479  39
  15   1  11 3597.90 276.144  30
  15   1  11 3421.99 270.311  28
  15   1  11 3440.26 239.199  26
  15   1  11 3569.53 269.946  23
  15   1  11 3880.10 260.976  25
  15   1  11 3765.26 261.993  15
  15   1  11 3441.80 286.444  19
  15   1  11 3488.25 264.729  22
  15   1  12 996.947 422.851   9
  15   1  12 1086.85 164.334  47
  15   1  12 1215.52 185.981  43
  15   1  12 1343.44 171.978  38
  15   1  12 1069.67 183.392  30
  15   1  12 1207.34 187.364  28
  15   1  12 1314.08 173.375  25
  15   1  12 988.259 144.092  26
 -15   1 -12 1390.10 316.211   2
  15   1  12 1411.96 201.115  19
  15   1  12 1430.42 170.335  15
  15   1  12 1170.44 179.019  23
  15   1  12 1281.73 172.221  22
  15   1  13 4085.11 725.996   9
  15   1  13 4114.28 285.290  47
  15   1  13 4056.83 303.762  43
  15   1  13 4088.93 284.831  38
  15   1  13 4847.90 329.578  30
  15   1  13 4217.26 316.084  28
  15   1  13 4344.18 289.927  25
 -15   1 -13 4021.80 478.217   2
  15   1  13 4179.32 285.547  15
  15   1  13 4872.91 344.154  19
  15   1  14 3017.07 262.301  30
  15   1  14 2700.85 266.437  28
  15   1  14 2859.01 230.552  25
  15   1  14 3086.17 257.072  43
  15   1  14 3151.88 289.342  19
  15   1  14 3229.48 234.914  15
  15   1  15 3239.02 231.719  25
  15   1  15 3673.32 298.482  19
  15   1  15 3539.40 275.357  30
  15   1  15 3349.02 230.574  15
  15   1  16 2431.48 218.521  30
  15   1  16 2499.62 242.194  19
  15   1  17 1282.28 150.784  30
 -15   1 -18 426.571 88.4667   6
 -15   3  16 5145.15 248.125  40
  15   3 -16 4467.01 213.291  27
 -15   3  16 4986.29 240.524  29
 -15   3  16 5525.52 250.315  28
 -15   3  16 5367.02 264.240  19
 -15   3  15 7697.46 334.427  28
  15   3 -15 6905.60 294.425  27
 -15   3  14 4074.53 230.509  28
  15   3 -14 3740.54 199.562  27
  15   3 -13 197.507 105.103  27
 -15   3  13 255.374 88.8906  28
  15   3 -13 184.600 81.7469  33
  15   3 -12 859.620 142.954  27
 -15   3  12 664.236 117.714  28
  15   3 -12 735.960 122.398  33
  15   3 -11 2185.94 198.509  27
  15   3 -11 2141.50 189.053  33
  15   3 -11 1895.13 155.358  31
  15   3 -10 1339.46 255.990  13
 -15   3  10 747.052 432.150  14
  15   3 -10 984.621 198.061  33
  15   3 -10 889.015 157.385  31
  15   3 -10 937.930 272.528  10
  15   3  -9 207.274 152.791  24
  15   3  -9 193.394 168.993  13
 -15   3   9 296.101 379.641  14
  15   3  -9 322.138 139.935  46
  15   3  -9 109.518 162.001  31
  15   3  -9 257.766 206.511  33
  15   3  -9 246.639 218.775  10
  15   3  -8 3204.85 278.906  31
  15   3  -8 3139.00 264.774  24
  15   3  -8 3312.34 392.340  13
 -15   3   8 2380.18 501.693  14
  15   3  -8 2751.67 233.273  42
  15   3  -8 3251.31 263.025  46
  15   3  -8 3309.77 441.993  10
  15   3  -7 414.742 242.495  10
  15   3  -7 564.264 187.745  46
  15   3  -7 268.505 188.208  24
  15   3  -7 467.235 226.683  13
 -15   3   7 364.123 354.355  14
  15   3  -7 639.123 175.715  42
  15   3  -7 524.538 146.331  35
  15   3  -6 4275.06 295.796  42
  15   3  -6 4497.10 299.749  35
  15   3  -6 4664.01 287.567  21
  15   3  -5 11811.4 523.953  32
  15   3  -5 11931.4 539.568  35
  15   3  -5 11441.9 530.400  21
  15   3  -4 7709.88 368.778  41
  15   3  -4 7182.49 562.895  13
  15   3  -4 7765.65 386.714  32
  15   3  -3 14655.5 807.431  13
  15   3  -3 12743.4 551.899  39
  15   3  -3 14107.1 566.292  41
  15   3  -2 3999.02 223.901  26
  15   3  -2 3747.46 227.789  39
  15   3  -2 4202.44 396.115  13
  15   3  -1 6460.22 316.902  26
  15   3  -1 6998.69 505.058  13
  15   3  -1 6583.02 313.515  38
  15   3   0 23729.9 869.976  47
  15   3   0 21999.8 865.255  38
  15   3   0 24827.8 1102.70  13
  15   3   1 37567.5 1310.87  47
  15   3   1 36100.5 1282.98  22
  15   3   1 34172.2 1307.63  15
  15   3   1 35325.9 1300.76  25
  15   3   1 38581.9 1533.64  13
  15   3   1 37840.4 1573.98  12
  15   3   2 30101.9 1090.32  22
  15   3   2 29301.8 1286.34  13
  15   3   2 32058.8 1352.51  12
  15   3   2 29404.9 1118.82  15
  15   3   2 30010.1 1110.05  25
  15   3   3 3123.05 201.255  43
  15   3   3 2660.60 181.770  22
  15   3   3 2653.40 207.548  15
  15   3   3 3208.48 341.774  12
  15   3   4 266.572 85.2361  22
  15   3   4 254.063 81.9791  30
  15   3   4 302.008 104.932  15
  15   3   4 113.238 170.758  12
  15   3   4 187.034 89.9819  43
  15   3   5 13274.0 552.186  22
  15   3   5 13445.5 570.087  43
  15   3   5 12555.8 553.770  30
  15   3   5 13514.9 720.357  12
  15   3   6 17776.4 706.276  22
  15   3   6 17858.2 726.932  43
  15   3   6 17285.3 866.845  12
  15   3   6 15879.2 837.035  14
  15   3   6 17089.3 714.700  30
  15   3   6 18358.1 699.866  23
  15   3   7 530.615 103.660  23
  15   3   7 603.990 108.452  22
  15   3   7 683.906 122.950  43
  15   3   7 598.043 114.620  30
  15   3   7 790.207 224.580  12
  15   3   7 483.499 172.121  14
  15   3   8 1029.21 143.843  30
  15   3   8 1242.57 154.187  47
  15   3   8 838.964 185.361  14
  15   3   8 892.692 143.410  43
  15   3   8 1062.00 135.074  22
  15   3   8 940.236 127.845  23
  15   3   9 326.401 111.396  30
  15   3   9 330.686 112.208  47
  15   3   9 331.989 108.620  38
  15   3   9 263.784 112.985  43
  15   3   9 410.321 101.625  23
  15   3   9 391.605 103.509  22
  15   3  10 1180.50 150.580  19
  15   3  10 1075.30 150.490  30
  15   3  10 997.761 138.530  23
  15   3  10 1119.71 142.088  22
  15   3  10 1164.18 163.495  15
  15   3  10 976.592 150.156  25
  15   3  10 1033.74 156.378  43
  15   3  11 5583.01 310.980  38
  15   3  11 5087.74 310.893  30
  15   3  11 5195.46 296.691  26
  15   3  11 4789.47 305.107  19
  15   3  11 5231.10 297.208  22
  15   3  11 5350.41 314.958  25
  15   3  11 5426.33 304.690  23
  15   3  11 5638.36 328.795  43
  15   3  11 5184.52 321.572  15
  15   3  12 1836.07 165.337  26
  15   3  12 1727.16 175.414  30
  15   3  12 1626.27 157.303  41
  15   3  12 2004.04 186.979  43
  15   3  12 1733.38 169.402  47
  15   3  12 1853.99 164.660  39
  15   3  12 2018.94 175.739  38
  15   3  12 1771.19 177.217  19
  15   3  12 2041.95 177.251  23
  15   3  12 1835.70 170.531  22
  15   3  12 1865.17 185.495  15
  15   3  13 247.722 88.0345  26
  15   3  13 326.590 94.4255  39
  15   3  13 203.032 93.0227  38
  15   3  13 158.281 93.8593  30
  15   3  13 167.849 95.4165  43
  15   3  13 332.869 100.756  47
  15   3  13 274.032 93.0077  23
  15   3  13 227.717 99.7048  19
  15   3  14 709.765 108.551  25
  15   3  14 451.477 90.2935  26
  15   3  14 587.311 102.958  38
  15   3  14 492.052 104.632  30
  15   3  14 561.906 110.659  15
  15   3  14 542.969 109.219  43
  15   3  14 504.792 103.564  47
  15   3  14 566.538 107.707  19
  15   3  14 484.144 98.5176  22
  15   3  15 531.011 93.8077  25
  15   3  15 612.715 103.282  30
  15   3  15 465.590 90.1714  15
  15   5  -3 1313.12 122.792  31
  15   5  -2 247.697 92.8670  24
  15   5  -1 408.419 97.7000  46
  15   5  -1 368.265 88.8783  42
  15   5   0 1341.62 126.081  42
  15   5   0 1517.84 120.876  35
  15   5   1 557.303 89.3700  35
  15   5   2 1336.94 122.885  35
 -16  -4  12 886.229 190.580  51
 -16  -4  12 1173.93 163.772  53
 -16  -4  11 34.0604 172.579  51
 -16  -4  11 24.9020 151.578  53
 -16  -4  10 2040.81 294.817  51
 -16  -4  10 2576.03 270.069  53
 -16  -4   9 1487.17 283.162  51
 -16  -4   9 1567.76 236.765  48
 -16  -4   9 1640.33 232.543  53
 -16  -4   8 707.407 233.727  51
 -16  -4   8 323.495 204.611  48
 -16  -4   8 866.990 180.651  53
 -16  -4   7 3739.43 376.429  51
 -16  -4   7 3049.82 352.325  48
 -16  -4   7 3758.10 300.798  53
 -16  -4   6 4732.84 387.711  48
 -16  -4   6 4327.79 386.506  51
 -16  -4   6 3863.27 300.419  53
 -16  -4   5 3148.74 331.609  51
 -16  -4   5 3799.21 324.668  48
 -16  -4   4 2746.94 277.165  48
 -16  -4   4 2690.41 249.573  56
 -16  -4   3 5170.65 358.320  48
 -16  -4   3 5388.11 366.214  56
 -16  -4   2 4068.74 309.422  48
 -16  -4   2 4108.66 321.454  56
 -16  -4   1 17387.2 774.490  48
 -16  -4   1 17672.3 776.873  56
 -16  -4   0 9142.50 470.063  48
 -16  -4   0 8986.18 460.310  56
  16  -4   0 8690.61 386.219  52
 -16  -4  -1 1458.40 154.770  50
 -16  -4  -1 1513.33 184.841  56
  16  -4   1 1353.08 139.408  52
  16  -4   1 1286.93 179.090  55
 -16  -4  -2 5126.98 261.935  50
 -16  -4  -2 4948.02 304.271  56
  16  -4   2 3955.25 313.280  55
  16  -4   2 4134.48 248.592  52
 -16  -4  -3 8457.60 389.127  50
 -16  -4  -3 9736.47 471.741  48
 -16  -4  -3 9216.14 453.295  56
  16  -4   3 9522.74 522.282  55
  16  -4   3 8948.43 409.565  52
 -16  -4  -4 1560.57 183.799  48
 -16  -4  -4 1432.85 126.286  50
  16  -4   4 1470.75 149.101  52
 -16  -4  -4 1505.17 174.262  56
  16  -4   4 1666.09 277.551  55
 -16  -4  -5 464.361 126.610  48
 -16  -4  -5 360.678 80.0989  50
  16  -4   5 297.588 99.9612  52
  16  -4   5 400.494 255.312  55
  16  -4   6 1239.54 135.303  52
  16  -4   6 651.631 297.734  55
  16  -4   7 1620.08 144.741  52
 -16  -4  -7 1925.78 179.058  56
  16  -4   7 1474.20 337.989  55
  16  -4   8 209.911 80.8904  52
 -16  -4  -8 363.280 110.539  56
 -16  -4  -9 222.066 88.6463  56
 -16  -4 -10 978.655 110.430  56
  16  -2 -18 1753.73 146.761  18
  16  -2 -17 1477.45 149.502  18
  16  -2 -16 1139.88 152.348  37
  16  -2 -16 1188.91 148.877  18
  16  -2 -16 1018.74 150.406   5
  16  -2 -15 2531.87 209.449  37
  16  -2 -15 2464.75 214.460   5
  16  -2 -15 2511.02 208.459  18
  16  -2 -14 1601.34 195.992   5
  16  -2 -14 1468.12 179.278  37
  16  -2 -14 1576.46 165.711  24
  16  -2 -14 1660.59 180.184  18
  16  -2 -13 2855.00 214.006  24
  16  -2 -13 2539.56 239.559   5
  16  -2 -13 2706.34 234.634  37
  16  -2 -12 1148.04 164.215  24
  16  -2 -12 1342.15 316.117   3
  16  -2 -12 1215.52 174.542   5
  16  -2 -12 1446.90 187.498  37
  16  -2 -11 4838.03 309.091  37
  16  -2 -11 4382.00 528.177   3
  16  -2 -11 4740.77 310.528   5
 -16  -2  11 4366.18 279.476   4
 -16  -2  11 4702.86 493.217   1
  16  -2 -11 4797.97 288.131  24
  16  -2 -11 4999.01 291.427  34
 -16  -2  10 8940.44 703.104   7
  16  -2 -10 9914.86 481.802  18
 -16  -2  10 8680.63 672.419   1
  16  -2 -10 8451.43 445.522   5
 -16  -2  10 8867.20 425.751   4
  16  -2 -10 9384.29 433.294  24
  16  -2 -10 9578.11 429.268  34
 -16  -2   9 6792.43 604.366   7
  16  -2  -9 7977.36 429.153  18
  16  -2  -9 6318.93 362.907   5
 -16  -2   9 7394.71 358.474   4
 -16  -2   9 7637.77 600.379   1
  16  -2  -9 7168.82 368.815  24
  16  -2  -9 7124.23 357.394  34
 -16  -2   8 5264.50 519.106   7
  16  -2  -8 5530.02 523.482   3
 -16  -2   8 5078.95 480.409   1
 -16  -2   8 5777.98 296.916   4
  16  -2  -8 6771.06 369.530  37
  16  -2  -8 5964.72 313.196  34
 -16  -2   7 45273.0 1870.25   7
  16  -2  -7 42383.7 1495.80  37
  16  -2  -7 33914.8 1472.67  18
 -16  -2   7 39601.3 1409.99   4
 -16  -2   7 40562.2 1720.15   1
  16  -2  -7 37723.0 1725.40   3
 -16  -2   6 30013.3 1505.20   7
  16  -2  -6 30634.6 1206.27  37
 -16  -2   6 27532.3 1363.95   1
  16  -2  -6 27537.6 1377.99   3
  16  -2  -6 31999.7 1167.40  24
  16  -2  -6 32005.3 1179.55  18
  16  -2  -5 27952.8 1021.36  18
 -16  -2   5 26754.7 1375.70   7
 -16  -2   5 23354.9 1210.86   1
  16  -2  -5 23406.9 1213.83   3
  16  -2  -5 28587.1 1058.33  37
  16  -2  -5 27717.5 1020.16  34
  16  -2  -5 25679.4 1008.44  44
  16  -2  -5 28122.4 1050.72  24
  16  -2  -4 1379.07 169.042  34
  16  -2  -4 1362.55 166.938  24
  16  -2  -4 1241.22 129.799  18
  16  -2  -4 1562.96 164.976  37
 -16  -2   4 1243.90 233.206   1
  16  -2  -3 11260.8 473.787  37
  16  -2  -3 11685.9 506.615  34
  16  -2  -3 11337.1 493.443  44
  16  -2  -3 12053.6 489.623  24
  16  -2  -3 10774.6 454.521  18
 -16  -2   3 10321.5 655.987   1
 -16  -2   3 11696.8 771.076   7
 -16  -2   2 26566.9 1259.13   7
  16  -2  -2 24849.8 941.822  37
  16  -2  -2 27397.3 986.506  34
  16  -2  -2 25997.4 952.836  24
  16  -2  -2 27297.5 990.804  44
 -16  -2   2 24923.2 1176.11   1
  16  -2  -1 48893.5 1648.56  44
 -16  -2   1 44906.7 1862.59   7
  16  -2  -1 48999.4 1632.49  15
  16  -2  -1 45290.3 1606.40  34
  16  -2  -1 42406.3 1583.50  24
  16  -2  -1 48679.2 1746.13  20
 -16  -2   1 43439.3 1838.05   1
  16  -2   0 27413.2 1009.09  34
  16  -2   0 32382.4 1063.56  15
 -16  -2   0 27645.2 1233.11   7
  16  -2   0 28845.9 1164.51  20
  16  -2   0 31074.0 1081.23  44
  16  -2   0 25681.7 994.311  24
 -16  -2  -1 4422.86 371.811   7
  16  -2   1 5926.01 300.156  15
  16  -2   1 5957.11 349.701  45
  16  -2   1 5863.31 327.287  44
  16  -2   1 4830.00 368.460  20
 -16  -2  -1 4672.75 294.525  36
 -16  -2  -2 14705.6 664.254  36
 -16  -2  -2 15456.1 783.605   7
 -16  -2  -2 17156.1 736.311  51
  16  -2   2 18065.8 682.607  15
  16  -2   2 17465.3 683.205  44
  16  -2   2 17772.3 739.681  45
  16  -2   2 14751.0 772.352  20
  16  -2   2 15072.3 663.017  54
 -16  -2  -3 5002.03 324.161  51
 -16  -2  -3 4438.54 282.232  48
 -16  -2  -3 4628.46 290.160  36
  16  -2   3 5154.48 369.949  45
  16  -2   3 4808.95 265.964  44
  16  -2   3 4067.17 364.575  20
  16  -2   3 4858.79 346.039  16
  16  -2   3 4247.79 271.217  54
 -16  -2  -4 2208.83 218.881  36
  16  -2   4 2035.24 287.434  45
 -16  -2  -4 2525.36 204.878  48
  16  -2   4 1487.22 232.276  19
  16  -2   4 1363.54 236.721  16
  16  -2   4 2130.21 184.807  54
  16  -2   5 1819.16 277.480  45
  16  -2   5 1349.49 226.473  19
  16  -2   5 1658.35 268.011  16
 -16  -2  -5 1550.97 172.370  48
 -16  -2  -5 1778.19 201.673  36
  16  -2   6 5081.53 462.480  16
 -16  -2  -6 6140.02 366.094  36
 -16  -2  -6 6122.93 335.398  48
  16  -2   6 5249.08 414.244  19
 -16  -2  -7 7001.36 400.063  36
  16  -2   7 6588.61 370.427  54
 -16  -2  -7 7506.91 365.896  48
  16  -2   7 6128.68 468.031  19
  16  -2   8 8300.58 645.952  16
  16  -2   8 8861.94 714.079  28
 -16  -2  -8 11460.2 534.962  36
  16  -2   8 9440.39 489.216  54
 -16  -2  -8 10836.2 488.780  56
 -16  -2  -8 10424.4 464.727  48
  16  -2   8 8903.63 620.083  19
  16  -2   9 8514.87 613.314  19
  16  -2   9 9161.60 625.191  16
  16  -2   9 9079.32 719.686  28
 -16  -2  -9 10018.7 512.808  36
 -16  -2  -9 10113.3 469.219  56
  16  -2   9 9821.65 552.383  49
 -16  -2  -9 9700.87 712.264   2
 -16  -2 -10 13711.2 872.898   2
  16  -2  10 11856.5 846.761  28
 -16  -2 -10 13405.5 636.564  36
 -16  -2 -10 13298.6 577.923  56
  16  -2  10 13783.7 665.171  49
  16  -2  10 11995.6 741.484  19
  16  -2  11 3307.14 462.571  28
 -16  -2 -11 3211.73 286.434  36
 -16  -2 -11 3228.20 221.171  56
  16  -2  11 3731.08 316.424  49
  16  -2  11 2692.41 357.182  19
  16  -2  12 1582.04 368.243  28
  16  -2  12 921.493 245.777  19
  16  -2  12 1310.46 214.206  49
 -16  -2 -12 1204.47 132.985  56
 -16  -2 -12 858.696 183.400  36
  16  -2  13 1943.72 385.061  28
 -16  -2 -13 2149.14 229.971  36
  16  -2  13 2335.81 250.123  49
 -16  -2 -14 4525.03 300.628  36
  16  -2  14 4147.49 303.610  49
 -16  -2 -15 4656.20 288.302  36
  16  -2  15 4530.69 294.924  49
 -16  -2 -16 1218.27 143.435  36
 -16   0  20 1237.63 133.807  28
  16   0 -20 1400.51 152.926   5
  16   0 -19 454.678 83.0827  18
 -16   0  19 719.627 117.053  28
  16   0 -19 772.603 148.908   5
 -16   0  18 360.045 107.786  28
  16   0 -18 324.793 149.668   5
 -16   0  17 76.3026 94.7369  28
  16   0 -17-27.1988 89.6994  37
 -16   0  16 12145.6 534.649  28
  16   0 -16 11612.5 496.258  37
  16   0 -15 16285.9 651.815  24
  16   0 -15 17978.9 697.287  27
 -16   0  15 17389.9 705.420  28
 -16   0  14 44150.2 2071.29   1
 -16   0  14 42866.0 1594.07   4
  16   0 -14 38696.4 1850.38  10
  16   0 -14 41681.5 1498.87  24
  16   0 -14 44352.9 1528.02  27
 -16   0  14 43105.7 1548.41  28
  16   0 -13 3005.47 195.220  34
  16   0 -13 3441.13 214.427  33
 -16   0  13 3420.66 468.962   1
 -16   0  13 3664.41 262.187   4
 -16   0  13 3616.80 223.660  28
  16   0 -13 3535.27 202.669  24
  16   0 -13 2999.98 382.272  10
  16   0 -12 446.414 101.835  34
  16   0 -12 537.015 115.043  33
 -16   0  12 698.759 287.042   1
 -16   0  12 632.030 139.683   4
 -16   0  12 526.804 99.7684  28
  16   0 -12 617.389 105.224  24
  16   0 -12 486.376 205.108  10
  16   0 -11 8496.17 360.123  33
 -16   0  11 8464.37 683.958   1
 -16   0  11 8538.11 422.437   4
 -16   0  11 8401.80 378.676  28
  16   0 -11 8555.35 356.671  24
  16   0 -11 8019.21 600.314  10
  16   0 -10 81194.9 2796.35  33
 -16   0  10 84265.8 2877.59   4
 -16   0  10 82550.6 3262.96   1
 -16   0  10 84627.4 2826.30  28
  16   0 -10 82207.6 2793.81  27
  16   0 -10 82192.6 2796.31  24
  16   0 -10 85255.5 3145.92  10
  16   0  -9 76939.3 2514.55  33
  16   0  -9 73387.4 2508.07  27
 -16   0   9 73356.0 2942.55   1
  16   0  -9 77662.3 2841.31  10
  16   0  -9 72347.7 2511.37  24
  16   0  -8 9707.19 384.976  44
  16   0  -8 8557.02 350.884  27
 -16   0   8 8210.12 631.468   1
  16   0  -8 8941.20 383.481  15
  16   0  -8 9535.80 586.854  10
  16   0  -8 9095.17 358.562  24
  16   0  -7 465.206 97.2639  24
  16   0  -7 599.212 98.3798  15
  16   0  -7 433.338 94.3926  31
  16   0  -7 532.293 82.6672  27
  16   0  -7 416.487 108.339  44
  16   0  -7 652.656 194.584  10
 -16   0   7 591.130 222.731   1
  16   0  -6 2388.22 176.268  44
  16   0  -6 2335.96 162.276  15
  16   0  -6 2560.29 152.743  33
  16   0  -6 2612.99 136.586  27
  16   0  -6 2351.18 152.665  24
  16   0  -6 2669.50 282.024  10
 -16   0   6 2675.52 342.379   1
  16   0  -5 10873.0 688.994   3
 -16   0   5 11221.1 704.382   1
  16   0  -5 11879.0 440.797  33
  16   0  -5 11778.1 618.464  10
  16   0  -5 11464.5 477.000  15
  16   0  -4 4523.06 399.377   3
 -16   0   4 4764.06 420.958   1
  16   0  -4 4269.15 185.440  12
  16   0  -4 4445.27 235.121  21
  16   0  -3 24261.1 840.969  12
  16   0  -3 21775.8 1082.57   3
  16   0  -2 2392.95 144.459  12
 -16   0   2 1920.81 220.094   8
  16   0  -2 2188.96 280.360   3
  16   0  -1 699.166 110.500  12
 -16   0   1 506.577 145.859   8
 -16   0   0 233.046 157.179   8
 -16   0  -1 200275. 6853.51   8
 -16   0  -2 137306. 4789.94   8
 -16   0  -3 21343.5 958.509   8
  16   0   3 20719.0 819.468  30
  16   0   3 21370.1 811.805  25
  16   0   3 20942.7 804.856  26
  16   0   3 21508.6 833.724  19
  16   0   3 21395.5 807.959  15
  16   0   4 3079.81 214.951  39
  16   0   4 3146.69 215.628  38
  16   0   4 3223.30 204.447  15
  16   0   4 2642.98 207.310  30
  16   0   4 2949.97 204.741  26
  16   0   4 2970.36 207.697  25
 -16   0  -4 3370.67 313.391   8
  16   0   4 3497.73 226.777  19
  16   0   5 21402.9 833.638  41
  16   0   5 21482.1 838.656  39
  16   0   5 21445.9 850.581  38
  16   0   5 22069.5 839.093  15
  16   0   5 21622.1 894.770  28
  16   0   5 21091.1 847.871  47
  16   0   5 22553.5 849.078  25
  16   0   5 21721.7 835.114  26
  16   0   5 22763.6 1416.18   9
 -16   0  -5 21872.9 1003.37   8
  16   0   5 22116.9 865.920  19
  16   0   6 22623.7 870.866  41
  16   0   6 22494.7 875.689  39
  16   0   6 21986.9 887.667  38
  16   0   6 23141.6 879.584  15
  16   0   6 22323.6 937.251  28
  16   0   6 22000.6 886.939  47
  16   0   6 23636.1 915.015  19
  16   0   6 24840.1 1531.82   9
 -16   0  -6 22714.2 1065.54   8
  16   0   6 22918.3 878.117  26
  16   0   6 23171.2 888.566  25
  16   0   7 167818. 5705.92  25
  16   0   7 165211. 5689.28  26
  16   0   7 165434. 5687.30  39
  16   0   7 160928. 5703.32  38
  16   0   7 172264. 5731.21  30
  16   0   7 167186. 5770.52  28
  16   0   7 174218. 5685.89  41
  16   0   7 177544. 6664.67   9
  16   0   7 172314. 5746.18  19
  16   0   7 170472. 5697.63  15
  16   0   8 34298.8 1281.08  19
  16   0   8 33479.8 1995.57   9
  16   0   8 32955.8 1264.75  30
  16   0   8 31776.7 1297.56  28
  16   0   8 33290.7 1219.37  39
  16   0   8 33310.7 1240.13  25
  16   0   8 32969.5 1221.75  26
  16   0   8 30971.7 1215.42  15
  16   0   9 476.944 147.934  19
  16   0   9 474.841 164.342  28
  16   0   9 503.068 139.324  30
  16   0   9 338.354 111.092  15
  16   0   9 582.142 408.638   9
  16   0   9 195.929 114.687  25
  16   0  10 807.356 193.253  28
  16   0  10 788.655 162.784  30
  16   0  10 841.492 137.159  15
  16   0  10 931.927 153.214  25
  16   0  10 1019.59 449.197   9
  16   0  11 4106.13 355.363  28
  16   0  11 4267.26 752.111   9
  16   0  11 4199.22 319.115  30
  16   0  11 4025.41 267.884  15
 -16   0 -12 3550.66 513.078   2
  16   0  12 3951.82 738.458   9
  16   0  12 3339.70 333.311  28
  16   0  12 3860.78 311.095  30
  16   0  13 13181.4 747.537  28
  16   0  13 15981.5 1444.04   9
  16   0  13 14856.6 727.039  19
  16   0  13 14039.3 688.592  30
 -16   0 -13 15899.1 1071.10   2
  16   0  14-19.0432 189.659  28
  16   0  14 153.530 146.267  30
  16   0  14-46.1885 148.759  19
 -16   0 -14-43.7715 236.420   2
  16   0  15 74.5529 191.058  28
  16   0  15 116.982 136.176  30
  16   0  15 211.144 170.929  19
  16   0  16 1436.69 215.441  19
  16   0  16 1835.47 263.905  28
  16   0  17 12.0449 126.820  19
  16   0  17-15.1143 159.973  28
 -16   0 -18 1251.08 133.475   6
  16   0  18 1055.64 154.132  19
  16   0  18 853.789 178.431  28
 -16   2  18 1871.48 131.650  40
  16   2 -18 1800.29 132.128  27
 -16   2  18 1999.91 145.300  28
 -16   2  18 1798.78 136.009  19
  16   2 -17 1581.08 140.509   5
 -16   2  17 1626.29 138.355  40
 -16   2  17 1782.63 147.557  19
 -16   2  17 1656.59 129.076  29
  16   2 -17 1838.00 141.285  27
 -16   2  17 1966.83 152.269  28
 -16   2  16 1051.18 115.954  29
  16   2 -16 1262.59 111.388  33
 -16   2  16 972.374 117.849  40
  16   2 -16 926.454 128.456   5
 -16   2  16 1100.38 131.010  28
  16   2 -16 1357.78 126.634  27
  16   2 -15 1363.25 155.240   5
  16   2 -15 1396.95 128.840  33
 -16   2  15 1453.98 151.251  28
  16   2 -15 1641.67 146.568  27
  16   2 -14 1518.82 170.562   5
  16   2 -14 1528.40 139.031  33
 -16   2  14 1707.74 163.626  28
  16   2 -14 1747.05 156.890  27
  16   2 -13 2303.02 175.985  33
  16   2 -13 2235.10 186.277  27
 -16   2  13 2162.98 187.646  28
  16   2 -13 2200.85 368.835  10
  16   2 -13 2204.21 202.035   5
  16   2 -12 1450.38 167.633  33
  16   2 -12 1126.25 136.957  31
  16   2 -12 1699.52 178.108  27
  16   2 -12 1250.32 163.323   5
  16   2 -12 1012.89 313.213  10
  16   2 -12 1340.32 234.091  13
  16   2 -11 3846.57 253.784  33
  16   2 -11 3975.64 231.381  31
  16   2 -11 3789.90 262.386  27
  16   2 -11 3162.91 352.881  13
 -16   2  11 3631.66 694.196  14
  16   2 -11 3541.35 213.035  24
  16   2 -11 3997.05 485.793  10
 -16   2  11 4150.78 273.939   4
  16   2 -10 7057.87 382.883  33
  16   2 -10 7056.20 360.028  31
  16   2 -10 7171.97 631.429   3
 -16   2  10 7916.05 394.089   4
 -16   2  10 7122.94 637.682   1
  16   2 -10 7460.72 350.288  24
 -16   2  10 6665.62 829.966  14
  16   2 -10 6488.21 514.637  13
  16   2 -10 7354.26 354.842  46
  16   2 -10 7098.35 634.035  10
  16   2  -9 7146.56 609.720  10
  16   2  -9 6416.62 356.151  31
  16   2  -9 5766.18 382.135  33
  16   2  -9 6462.31 590.325   3
 -16   2   9 6713.91 604.693   1
 -16   2   9 6492.30 351.393   4
  16   2  -9 6183.00 338.412  24
  16   2  -9 6345.11 498.802  13
  16   2  -9 6760.22 346.770  46
  16   2  -9 7060.74 340.859  42
  16   2  -8 5437.83 334.478  46
  16   2  -8 4999.65 314.045  42
  16   2  -8 5430.85 308.771  35
  16   2  -8 4861.99 333.752  31
  16   2  -8 4300.86 490.196   3
 -16   2   8 5467.93 532.095   1
  16   2  -8 4622.97 322.529  24
  16   2  -8 5769.78 456.911  13
 -16   2   8 5064.51 694.963  14
  16   2  -8 5811.93 533.418  10
  16   2  -8 5326.20 293.408  21
  16   2  -7 33169.5 1283.18  46
  16   2  -7 33452.1 1273.44  42
  16   2  -7 34875.3 1270.81  35
  16   2  -7 33313.3 1245.80  32
  16   2  -7 32440.4 1271.33  31
 -16   2   7 38308.6 1637.03   1
  16   2  -7 36123.9 1633.55   3
  16   2  -7 34157.3 1270.30  24
  16   2  -7 34082.7 1469.07  13
  16   2  -7 35990.7 1263.90  21
  16   2  -7 35410.6 1588.56  10
  16   2  -6 22884.1 933.551  46
  16   2  -6 21563.2 918.484  42
  16   2  -6 23936.7 913.812  32
 -16   2   6 26965.1 1244.45   1
  16   2  -6 27666.7 1269.32   3
  16   2  -6 22221.4 927.305  35
  16   2  -6 22766.5 1081.86  13
 -16   2   6 19507.7 1204.57  14
  16   2  -6 24269.4 917.742  21
  16   2  -6 25539.2 1208.69  10
  16   2  -5 22256.2 860.049  41
  16   2  -5 22387.3 874.391  32
 -16   2   5 24033.6 1159.15   1
  16   2  -5 24364.9 1166.02   3
  16   2  -5 22358.0 887.746  35
  16   2  -5 21143.1 1030.25  13
 -16   2   5 19258.8 1125.67  14
  16   2  -5 22340.3 879.377  21
  16   2  -5 23375.7 1129.31  10
  16   2  -4 1285.19 137.238  39
  16   2  -4 1264.17 162.067  32
 -16   2   4 1044.07 254.732   1
  16   2  -4 1072.60 137.095  41
  16   2  -4 823.693 209.619  13
  16   2  -4 1059.23 242.624  10
 -16   2   3 9527.37 632.443   1
  16   2  -3 9057.33 402.292  26
  16   2  -3 9350.38 414.667  41
  16   2  -3 9151.46 412.097  39
  16   2  -2 23839.0 866.745  41
  16   2  -2 22943.5 860.857  39
  16   2  -2 22284.6 848.888  38
  16   2  -2 22083.0 859.771  15
 -16   2   2 25175.1 1141.39   1
  16   2  -2 22092.0 846.062  47
  16   2  -2 22897.3 852.769  26
  16   2  -1 39545.7 1401.80  39
  16   2  -1 39592.4 1394.19  38
  16   2  -1 39653.0 1407.69  15
  16   2  -1 39326.7 1395.37  26
 -16   2   1 43628.3 1706.24   1
  16   2  -1 38642.2 1555.47  13
  16   2  -1 36328.1 1570.74  12
  16   2  -1 38869.2 1394.30  25
  16   2  -1 38035.0 1388.19  47
  16   2   0 22269.7 807.644  38
  16   2   0 20571.7 813.904  15
  16   2   0 21959.0 807.039  26
  16   2   0 20599.2 940.478  13
  16   2   0 19252.8 949.085  12
  16   2   0 21522.1 786.590  22
  16   2   0 20967.2 807.321  25
  16   2   0 21214.1 801.855  47
  16   2   1 4157.72 228.234  38
  16   2   1 4236.18 229.372  47
  16   2   1 4056.73 228.777  25
  16   2   1 3572.39 308.426  13
  16   2   1 3911.50 333.082  12
  16   2   1 3914.70 223.691  43
  16   2   1 3982.92 213.980  22
  16   2   1 4129.49 241.494  15
  16   2   2 15015.9 611.359  15
  16   2   2 15130.9 591.741  30
  16   2   2 15309.9 602.190  25
  16   2   2 14260.3 594.961  43
  16   2   2 14980.2 584.881  22
  16   2   2 15071.8 599.682  47
  16   2   2 13582.3 709.423  12
  16   2   2 14187.8 699.442  13
  16   2   3 4338.77 266.713  15
  16   2   3 4468.68 247.436  30
  16   2   3 4893.66 258.534  47
  16   2   3 4305.62 252.904  43
  16   2   3 4570.76 241.006  22
  16   2   4 1431.58 134.658  22
  16   2   4 1847.33 154.275  30
  16   2   4 1824.00 160.245  43
  16   2   4 1582.16 134.363  23
  16   2   5 1919.52 159.992  19
  16   2   5 1882.36 158.530  22
  16   2   5 2052.41 168.758  43
  16   2   5 1764.74 150.366  23
  16   2   5 1695.41 161.452  30
  16   2   6 5853.27 307.481  30
  16   2   6 5477.64 291.694  23
  16   2   6 5717.53 306.979  47
  16   2   6 5165.19 295.762  19
  16   2   6 5245.49 291.080  22
  16   2   6 5337.59 307.647  43
  16   2   7 5969.32 330.704  30
  16   2   7 5954.16 320.284  23
  16   2   7 5703.65 429.670  12
  16   2   7 5063.48 347.902  14
  16   2   7 6396.13 334.426  47
  16   2   7 5875.26 336.417  43
  16   2   7 6042.51 331.231  19
  16   2   7 6308.05 322.354  22
  16   2   8 9748.57 465.055  23
  16   2   8 9354.53 505.014  14
  16   2   8 10518.6 484.710  30
  16   2   8 10122.9 487.765  43
  16   2   8 10407.2 485.910  19
  16   2   8 9603.92 461.173  22
  16   2   9 9350.15 458.618  38
  16   2   9 9361.64 466.357  30
  16   2   9 9248.26 457.346  47
  16   2   9 9057.48 450.544  23
  16   2   9 8914.43 460.435  19
  16   2   9 9478.06 453.546  22
  16   2   9 9475.48 475.046  43
  16   2  10 10943.8 522.456  38
  16   2  10 11756.1 541.315  30
  16   2  10 10794.3 507.253  26
  16   2  10 10437.4 514.631  23
  16   2  10 10820.0 536.992  43
  16   2  10 11369.2 536.650  19
  16   2  10 10824.6 517.005  47
  16   2  11 2451.81 207.797  39
  16   2  11 2672.40 223.246  38
  16   2  11 2641.96 232.596  30
  16   2  11 2900.52 227.877  47
  16   2  11 2637.43 215.050  26
  16   2  11 2911.53 234.322  25
  16   2  11 2760.00 225.702  23
  16   2  11 2329.97 199.776  41
  16   2  11 2400.71 234.309  43
  16   2  11 2802.15 234.450  19
  16   2  11 2610.23 229.822  15
  16   2  12 1312.77 162.695  38
  16   2  12 1173.44 150.399  39
  16   2  12 1304.92 182.220  30
  16   2  12 1330.69 166.203  47
  16   2  12 977.828 142.243  26
  16   2  12 1478.05 172.263  25
  16   2  12 1172.99 145.567  41
  16   2  12 1602.02 189.873  19
  16   2  12 1284.79 163.033  22
  16   2  12 1202.77 164.564  23
  16   2  12 1366.67 170.576  15
  16   2  13 1641.57 196.238  30
  16   2  13 1657.18 183.616  47
  16   2  13 1782.11 197.877  19
  16   2  13 1731.10 190.931  23
  16   2  13 1648.22 182.361  22
  16   2  13 1779.61 187.500  25
  16   2  13 1683.55 165.110  26
  16   2  13 1638.24 179.137  15
  16   2  13 1732.44 163.075  39
  16   2  13 1984.88 185.945  38
  16   2  14 3605.84 246.396  15
  16   2  14 3333.05 235.153  47
  16   2  14 3434.15 240.650  25
  16   2  14 3220.23 228.302  38
  16   2  14 3307.41 249.987  43
  16   2  14 3481.12 250.077  23
  16   2  14 3205.42 259.650  19
  16   2  15 4307.80 286.151  19
  16   2  15 4170.22 254.639  15
 -16   2 -15 4664.02 224.724   6
  16   2  16 1339.88 144.041  30
  16   2  16 1209.47 152.453  19
  16   4 -12 635.755 73.5333  27
 -16   4  12 720.063 82.8578  28
  16   4 -11 120.996 75.4742  27
 -16   4  11 82.0287 60.1971  28
  16   4 -10 1948.42 131.509  33
  16   4 -10 1775.77 143.085  27
 -16   4  10 1978.47 150.488  28
  16   4  -9 1251.85 137.797  33
  16   4  -8 600.671 127.030  31
  16   4  -8 564.008 151.817  33
  16   4  -7 2810.61 209.209  31
  16   4  -7 2748.86 202.393  24
  16   4  -6 3171.30 211.778  42
  16   4  -6 3014.66 228.621  24
  16   4  -6 3046.77 226.367  46
  16   4  -5 1823.14 194.909  46
  16   4  -5 1776.06 170.720  35
  16   4  -5 1676.12 181.570  42
  16   4  -4 1688.76 164.237  21
  16   4  -4 1573.38 180.815  42
  16   4  -4 1527.03 166.267  35
  16   4  -3 4080.27 249.173  32
  16   4  -3 4024.64 253.848  21
  16   4  -2 2980.20 201.111  41
  16   4  -2 3012.81 219.132  32
  16   4  -1 11767.1 510.572  39
  16   4  -1 12664.1 527.762  41
  16   4   0 6377.26 335.543  39
  16   4   0 6688.80 325.805  26
  16   4   0 7443.22 353.690  41
  16   4   1 986.559 120.125  26
  16   4   1 1138.95 134.663  39
  16   4   1 994.154 116.573  38
  16   4   2 3335.28 218.346  26
  16   4   2 3699.30 220.288  47
  16   4   2 3951.87 240.855  39
  16   4   2 3262.69 216.517  38
  16   4   3 7908.39 376.576  26
  16   4   3 7830.25 384.606  39
  16   4   3 7307.47 369.024  38
  16   4   3 7342.13 364.677  47
  16   4   4 1080.56 123.802  25
  16   4   4 1028.60 120.681  15
  16   4   4 1118.24 138.516  26
  16   4   4 1186.54 117.742  22
  16   4   4 1021.58 132.141  38
  16   4   4 984.068 128.675  47
  16   4   5 255.970 86.8049  25
  16   4   5 124.419 94.9047  26
  16   4   5 279.822 91.9842  15
  16   4   5 207.572 75.9630  22
  16   4   5 257.727 99.6939  38
  16   4   5 107.361 85.9546  47
  16   4   6 1229.90 137.088  25
  16   4   6 1006.14 133.700  26
  16   4   6 1048.96 129.691  15
  16   4   6 1158.70 122.002  22
  16   4   6 1066.57 136.642  38
  16   4   6 1136.61 138.157  47
  16   4   7 1327.96 151.120  47
  16   4   7 1445.86 161.913  39
  16   4   7 1538.67 154.638  38
  16   4   7 1327.60 143.476  15
  16   4   7 1543.02 153.782  26
  16   4   7 1461.42 149.632  25
  16   4   7 1087.49 126.803  43
  16   4   7 1584.49 141.661  22
  16   4   8 269.632 101.425  47
  16   4   8 300.401 93.0727  15
  16   4   8 274.646 99.7528  39
  16   4   8 426.402 100.680  38
  16   4   8 315.289 100.182  26
  16   4   8 248.084 93.1667  25
  16   4   8 397.793 96.5829  43
  16   4   8 286.158 86.5837  22
  16   4   9 298.852 94.3288  47
  16   4   9 241.369 92.0305  15
  16   4   9 297.389 102.101  39
  16   4   9 254.675 92.4673  38
  16   4   9 301.045 92.8307  26
  16   4   9 329.768 96.1957  25
  16   4   9 392.312 104.320  41
  16   4   9 257.369 83.7230  43
  16   4   9 445.498 93.1076  22
  16   4  10 664.012 108.994  47
  16   4  10 784.854 117.270  15
  16   4  10 689.591 116.635  41
  16   4  10 533.141 100.674  43
  16   4  10 618.581 108.027  26
  16   4  10 759.616 109.415  25
  16   4  10 810.954 118.514  38
  16   4  10 496.440 97.4617  22
  17  -3 -16 760.762 90.8814  17
  17  -3 -15 286.949 85.3031  17
 -17  -3  15 327.612 132.031  53
  17  -3 -14 3605.90 213.559  17
 -17  -3  14 2938.41 276.738  53
  17  -3 -13 2338.69 185.310  17
 -17  -3  13 2099.88 270.249  53
  17  -3 -12 2371.45 240.727  18
  17  -3 -12 2631.22 214.119  17
 -17  -3  12 2819.84 316.809  53
  17  -3 -11 320.370 167.044  18
  17  -3 -11 155.482 134.992  17
 -17  -3  11 107.483 186.726  53
  17  -3 -10 9522.92 547.973  18
 -17  -3  10 9357.39 558.758  53
  17  -3  -9 5658.52 454.763  18
  17  -3  -9 6365.50 388.597  17
  17  -3  -8 1852.34 262.022  18
 -17  -3   8 2027.34 246.788  53
  17  -3  -7 10774.5 544.411  18
 -17  -3   7 8915.34 527.564  53
 -17  -3   6 738.549 162.405  53
 -17  -3   5 669.041 158.424  53
  17  -3  -5 770.266 157.696  54
  17  -3  -4 20701.1 823.524  54
 -17  -3   4 18074.2 813.334  53
 -17  -3   3 8611.67 534.907  51
  17  -3  -3 8923.82 444.224  54
 -17  -3   3 8342.32 444.605  53
 -17  -3   2 1355.97 232.586  51
  17  -3  -2 1010.21 146.186  54
  17  -3  -2 1042.79 121.980  52
 -17  -3   2 1519.64 173.351  53
 -17  -3   1 2523.86 276.821  51
  17  -3  -1 2451.84 211.260  54
 -17  -3   1 2894.77 217.154  53
  17  -3  -1 2766.03 184.084  52
 -17  -3   0 1995.90 403.468   8
  17  -3   0 2018.51 199.419  49
 -17  -3   0 2082.22 254.133  51
 -17  -3   0 1914.78 220.121  48
  17  -3   0 1540.94 149.527  52
  17  -3   0 2038.32 190.217  54
  17  -3   1 575.069 162.290  49
 -17  -3  -1 303.690 170.336  51
 -17  -3  -1 371.173 145.958  48
  17  -3   1 413.374 120.589  54
  17  -3   1 488.950 106.464  52
 -17  -3  -2 1439.51 378.997   8
  17  -3   2 1424.59 229.632  49
 -17  -3  -2 1422.59 226.850  51
 -17  -3  -2 1480.86 201.228  48
  17  -3   2 1161.17 159.281  54
  17  -3   2 921.895 125.582  52
 -17  -3  -3 3175.19 490.327   8
 -17  -3  -3 3599.79 280.305  48
 -17  -3  -3 3952.72 228.983  50
  17  -3   3 4285.62 369.746  49
  17  -3   3 3486.38 258.068  54
  17  -3   3 3314.91 225.299  52
  17  -3   4 7223.15 455.424  20
 -17  -3  -4 7065.98 688.804   8
 -17  -3  -4 6914.90 401.913  48
  17  -3   4 7671.03 544.209  49
  17  -3   4 6120.78 372.231  54
  17  -3   4 6314.04 336.591  52
  17  -3   5 4054.13 289.651  54
  17  -3   5 4243.91 258.644  52
  17  -3   5 5003.94 380.261  20
 -17  -3  -5 3615.93 312.636  36
 -17  -3  -5 3707.93 286.620  48
  17  -3   5 4426.06 465.715  49
 -17  -3  -5 3939.46 522.469   8
 -17  -3  -6 245.019 170.789  36
  17  -3   6 355.719 128.910  54
 -17  -3  -6 296.190 143.899  56
  17  -3   6 267.415 281.755  49
  17  -3   6 235.456 104.202  52
 -17  -3  -6 234.022 125.141  48
 -17  -3  -6 162.969 233.050   8
 -17  -3  -7 3677.27 293.480  36
  17  -3   7 2803.33 215.778  52
 -17  -3  -7 3500.23 265.973  56
 -17  -3  -7 3395.49 246.899  48
  17  -3   7 3815.10 430.433  49
 -17  -3  -7 3150.95 460.624   8
 -17  -3  -8 2778.93 264.447  36
  17  -3   8 2600.47 207.209  52
 -17  -3  -9 17289.7 753.539  36
 -17  -3  -9 18832.9 739.592  56
 -17  -3 -10 7331.38 412.434  36
 -17  -3 -10 8024.34 383.591  56
  17  -3  11 2303.22 272.576  49
 -17  -3 -11 2069.68 209.317  36
 -17  -3 -11 2107.50 175.599  56
 -17  -3 -12 3680.12 255.433  36
 -17  -3 -12 3528.25 207.952  56
 -17  -3 -13 2150.81 188.590  36
  17  -3  13 2437.74 226.164  55
 -17  -3 -14 1550.02 147.219  36
  17  -3  14 1348.41 164.354  55
  17  -1 -19 54.0859 68.6574  18
  17  -1 -19 34.5899 101.932   5
  17  -1 -18 4492.87 282.370   5
  17  -1 -18 4098.17 230.196  37
  17  -1 -18 4005.45 232.428  18
  17  -1 -17 7844.37 356.204  24
  17  -1 -17 8971.81 445.794   5
  17  -1 -17 7968.35 375.461  37
  17  -1 -17 8148.37 380.024  18
 -17  -1  16 8944.12 450.887  28
  17  -1 -16 9449.71 415.065  24
  17  -1 -16 10758.4 516.430   5
  17  -1 -16 9546.40 434.871  37
  17  -1 -16 9419.08 433.800  18
  17  -1 -15 3082.50 273.704   5
  17  -1 -15 2996.51 213.335  37
  17  -1 -15 2878.31 199.123  24
 -17  -1  15 3083.01 220.029  28
 -17  -1  14 2505.34 195.428  28
  17  -1 -14 2675.89 211.316  37
 -17  -1  14 2608.25 426.143   1
  17  -1 -14 3076.52 267.316   5
 -17  -1  14 2746.31 236.646   4
  17  -1 -14 2822.40 194.899  24
  17  -1 -14 2347.07 184.756  34
 -17  -1  13 7155.84 385.348   4
 -17  -1  13 6148.76 626.310   1
  17  -1 -13 6189.50 321.384  34
  17  -1 -13 6588.27 345.972  37
  17  -1 -13 7025.63 333.981  24
 -17  -1  13 6639.18 341.133  28
 -17  -1  12 14172.1 593.844  28
  17  -1 -12 14262.4 581.542  34
 -17  -1  12 14192.4 835.692   7
  17  -1 -12 14512.8 581.194  24
 -17  -1  12 14914.9 981.773   1
 -17  -1  12 14839.2 640.458   4
  17  -1 -11 3984.04 237.010  34
 -17  -1  11 3820.80 392.497   7
  17  -1 -11 3623.79 231.209  24
 -17  -1  11 3356.60 456.582   1
  17  -1 -11 4029.12 291.976   5
 -17  -1  11 4275.53 271.037   4
  17  -1 -10 6948.45 330.128  34
 -17  -1  10 7359.48 374.253   4
  17  -1 -10 7525.80 398.775   5
 -17  -1  10 7420.10 624.716   1
  17  -1 -10 6935.11 328.621  24
 -17  -1  10 6244.29 502.604   7
  17  -1  -9 38195.4 1265.89  27
  17  -1  -9 34492.6 1247.53  44
  17  -1  -9 35308.4 1305.28   5
 -17  -1   9 32787.2 1277.11   4
 -17  -1   9 33006.5 1610.90   1
  17  -1  -9 33755.1 1232.34  24
  17  -1  -9 34105.3 1235.21  34
  17  -1  -8 11467.4 516.051   5
 -17  -1   8 10483.0 742.617   1
  17  -1  -8 11854.0 501.160  27
  17  -1  -8 10883.1 472.097  44
  17  -1  -8 11587.6 462.382  24
  17  -1  -7 28442.7 966.810  33
  17  -1  -7 26453.1 985.188  27
  17  -1  -7 24946.1 958.223  44
  17  -1  -7 22164.7 1260.51   3
 -17  -1   7 24722.6 1275.03   1
  17  -1  -6 18057.9 651.180  33
  17  -1  -6 16357.1 648.218  27
  17  -1  -6 16427.8 643.935  15
  17  -1  -6 15611.3 637.908  44
  17  -1  -6 15389.3 918.307   3
 -17  -1   6 16241.3 922.776   1
  17  -1  -5 36752.7 1683.68   3
 -17  -1   5 40391.8 1724.78   1
  17  -1  -5 45518.6 1399.72  24
  17  -1  -5 40703.5 1408.54  44
  17  -1  -5 42274.3 1445.09  45
  17  -1  -5 39891.8 1411.83  15
  17  -1  -4 24249.7 1027.87  33
  17  -1  -4 29117.0 1076.85  45
  17  -1  -4 29000.0 1045.40  44
 -17  -1   4 28444.2 1321.73   1
  17  -1  -4 25871.7 1278.32   3
  17  -1  -4 33599.0 1043.45  24
  17  -1  -4 29135.7 1050.19  15
  17  -1  -3 1208.61 189.801  20
  17  -1  -3 890.541 153.812  45
  17  -1  -3 860.253 145.791  44
  17  -1  -3 551.827 202.648   3
 -17  -1   3 855.824 226.187   1
  17  -1  -3 501.336 120.538  24
 -17  -1   3 443.322 207.934   8
  17  -1  -2 21939.0 918.393  45
  17  -1  -2 24148.2 946.419  16
  17  -1  -2 24098.7 893.309  15
 -17  -1   2 25322.6 1137.66   8
  17  -1  -2 26253.1 1010.43  20
  17  -1  -1 112928. 3722.58  44
  17  -1  -1 109698. 3781.33  16
  17  -1  -1 105743. 3717.25  15
 -17  -1   1 112411. 4002.21   8
 -17  -1   0 94633.7 3406.89   8
  17  -1   0 90221.5 3214.30  19
  17  -1   0 87166.6 3122.57  15
  17  -1   0 89340.8 3190.61  16
  17  -1   0 88336.0 3160.04  45
  17  -1   1 47020.6 1543.40  44
 -17  -1  -1 42741.5 1494.28  36
 -17  -1  -1 44312.2 1778.30   8
  17  -1   1 43755.9 1605.39  19
  17  -1   2 9745.15 450.294  15
  17  -1   2 12192.4 522.666  44
 -17  -1  -2 11499.4 689.482   8
 -17  -1  -2 10415.2 445.768  36
  17  -1   3 4454.53 297.490  16
  17  -1   3 3833.69 233.822  15
 -17  -1  -3 3273.61 214.754  36
  17  -1   3 3901.01 326.101  44
 -17  -1  -3 4153.40 413.420   8
  17  -1   4 30333.4 1289.20  28
  17  -1   4 31612.2 1219.47  16
  17  -1   4 32241.2 1157.30  15
 -17  -1  -4 31557.5 1134.61  36
  17  -1   4 26355.0 1187.08  44
 -17  -1  -4 36998.2 1491.16   8
 -17  -1  -4 31541.2 1181.48   7
  17  -1   5 39469.8 1410.61  44
 -17  -1  -5 38551.9 1361.62  36
  17  -1   5 36093.4 1521.44  28
  17  -1   5 36916.0 1450.96  16
  17  -1   5 37019.8 1385.32  15
  17  -1   5 34509.4 1447.49  19
 -17  -1  -5 42140.6 1736.26   8
 -17  -1  -6 15269.4 619.305  36
  17  -1   6 14537.0 765.797  28
  17  -1   6 14466.3 642.182  15
  17  -1   6 15094.3 621.144  54
  17  -1   6 13932.6 702.910  19
  17  -1   7 12437.5 709.589  28
 -17  -1  -7 13465.8 875.655   8
  17  -1   7 12564.7 553.915  54
  17  -1   7 12702.1 653.619  19
 -17  -1  -7 13103.4 560.744  36
  17  -1   8 17883.3 908.759  28
 -17  -1  -8 19018.4 1091.95   8
  17  -1   8 20177.2 1498.91   9
  17  -1   8 17141.8 723.383  54
  17  -1   8 18971.7 854.145  19
 -17  -1  -8 16853.2 727.528  36
  17  -1   9 10983.7 526.237  54
  17  -1   9 12227.1 653.296  19
  17  -1   9 13317.8 743.067  28
 -17  -1  -9 11055.0 847.371   8
  17  -1   9 13573.3 1263.19   9
  17  -1  10 5100.19 404.243  19
  17  -1  10 4526.93 451.828  28
  17  -1  10 4875.88 802.080   9
 -17  -1 -10 4477.35 542.472   8
  17  -1  11 4938.98 477.749  28
  17  -1  11 5819.04 440.394  16
  17  -1  11 5250.57 426.484  19
  17  -1  11 5292.49 870.993   9
 -17  -1 -11 6097.61 635.082   8
  17  -1  12 8173.12 628.025  28
  17  -1  12 9352.50 556.282  16
 -17  -1 -12 9319.31 783.080   2
  17  -1  12 8913.88 559.261  19
 -17  -1 -12 8806.25 775.995   8
  17  -1  12 8983.86 1096.09   9
  17  -1  13 981.206 209.799  16
  17  -1  13 1030.78 219.104  19
 -17  -1 -13 457.620 263.349   8
  17  -1  13 521.484 264.134  28
 -17  -1 -13 986.441 292.325   2
 -17  -1 -13 735.825 147.021  36
  17  -1  14 5541.62 345.550  49
  17  -1  14 5284.45 410.048  19
 -17  -1 -14 5068.26 310.836  36
  17  -1  14 5232.52 490.206  28
  17  -1  15 2772.80 231.840  49
 -17  -1 -15 2755.96 213.308  36
  17  -1  15 3322.56 386.398  28
  17  -1  16 2518.17 187.829  49
 -17  -1 -16 2236.61 176.806  36
  17  -1  16 2456.02 256.690  19
  17  -1  16 2184.94 317.471  28
  17  -1  17 2034.29 273.019  28
  17   1 -19 6.09169 85.8073   5
[truncated: 335,527 more chars]
